# Supplementary material for: Integrative Epigenome Map of the Normal Human Prostate Provides Insights Into Prostate Cancer Predisposition
Source: Front Cell Dev Biol. 2021 Aug 26;9:723676. doi: 10.3389/fcell.2021.723676 (PMC8427514; doi:10.3389/fcell.2021.723676)
Supplement: Supplementary file 1 [file Table_1.XLSX]

## Sheet: clinical_information
Sample	sample_ID	age	PSA(ug/L)	Sampling site	surgery	Sampling time
Normal1	WMB	69	0.502	Peripheral zone of prostate	radical cystectomy	2020-07-02
Normal2	XYR	54	0.521	Peripheral zone of prostate	radical cystectomy	2020-06-21
Normal3	LMX	68	0.862	Peripheral zone of prostate	radical cystectomy	2019-08-16
Normal4	XXD	66	0.493	Peripheral zone of prostate	radical cystectomy	2019-07-05
Normal5	ZJ	51	0.295	Peripheral zone of prostate	radical cystectomy	2019-10-31

## Sheet: replicates_corrlelation
Sample	Correlation
ChIP_seq H3K4me1 WMB vs XYR	0.9
ChIP_seq H3K3me3 WMB vs XYR	0.75
ChIP_seq H3K36me3 WMB vs XYR	0.91
ChIP_seq H3K9me3 WMB vs XYR	0.93
ChIP_seq H3K27me3 WMB vs XYR	0.97
ChIP_seq H3K27me3 SRR11856323 vs SRR11856326	0.93
ChIP_seq H3K27me3 SRR11856323 vs SRR11856327	0.92
ChIP_seq H3K27me3 SRR11856326 vs SRR11856327	0.92
ChIP_seq H3K27ac WMB vs XYR	0.97
ATAC_seq_LMX vs XXD	0.9
WGBS_seq_LMX vs XXD	0.86
WGBS_seq_LMX vs ZJ	0.85
WGBS_seq_ZJ vs XXD	0.88
RNA_seq_LMX vs XXD	0.88
RNA_seq_LMX vs ZJ	0.86
RNA_seq_ZJ vs XXD	0.87

## Sheet: WGBS_quality_control
Sample	sample_ID	raw_reads	raw_bases	clean_reads	clean_bases	Q20(%)	Q30(%)	GC(%)	mapped_reads	unique mapped_reads	multi mappedreads	mapped rate(%)	unique mapping(%)	multi mapping(%)	mapped_reads_depth	C_depth	genome_coverage	bismark_deduplication(%)	mCpG(%)	mCHH(%)	mCHG(%)	bisulfite conversion rate	CG_total	CG_measured	CG_coverage(%)	CG_5X	CG_5X(%)
Normal3	LMX	330591724	99838700648	324504635	95898432574	0.9768	0.953	0.2036	280696735	271942498	8754237	0.865001	0.838023	2.69772	24.63	22.37	0.8962	0.111	0.789	0.003	0.003	0.998678	56325944	52106855	0.9251	34957791	0.6206
Normal4	XXD	344694882	104097854364	337635805	98402209741	0.98205	0.96055	0.2164	289946318	279659057	10287261	0.858755	0.828286	3.04685	25.27	22.23	0.8949	0.129	0.801	0.003	0.003	0.998646	56325944	50636246	0.899	31072565	0.5517
Normal5	ZJ	351314132	106096867864	344187216	100452983881	0.9835	0.9605	0.2189	294040692	284876498	9164194	0.854305	0.827679	2.66256	25.76	22.84	0.8957	0.112	0.812	0.003	0.003	0.998714	56325944	51370806	0.912	33241334	0.5902

## Sheet: ChIP-seq_control
Sample	Sample_ID	mapped reads	unique mapped reads	multiple mapped reads	multiple mapped rate(%)	duplicate reads(%)	usable reads	Read Length	Fragment Length	RelCC(relative cross coverage score)	FRiP(%)	RiBL(%)	num_Peaks
H3K4me1_chip_seq_WMB	WMB	57026174	51241604	5784570	10.1437	11.1599	45523067	130	261	1.1	52	0.47	141967
H3K4me1_chip_seq_XYR	XYR	110900243	107071761	3828482	3.45219	16.1256	89805814	147	295	0.93	53	0.86	153528
H3K4me3_chip_seq_WMB	WMB	63108904	54832818	8276086	13.114	9.36431	49698102	134	269	1	40	4.5	36354
H3K4me3_chip_seq_XYR	XYR	42546803	33356131	9190672	21.6013	9.18926	30290951	111	225	1.6	41	2	35144
H3K36me3_chip_seq_WMB	WMB	79834659	74707289	5127370	6.42249	12.6663	65244669	140	281	2.5	56	1.2	74737
H3K36me3_chip_seq_XYR	XYR	91738241	88154816	3583425	3.90614	14.9977	74933653	149	299	1.5	63	0.83	56308
H3K9me3_chip_seq_WMB	WMB	75117617	61986399	13131218	17.4809	9.85859	55875411	138	277	1.7	42	9.1	158163
H3K9me3_chip_seq_XYR	XYR	104476727	89604640	14872087	14.2348	13.8952	77153891	143	287	0.87	37	8.4	138526
H3K27me3_chip_seq_WMB	WMB	96676894	90581688	6095206	6.30472	14.4216	77518365	145	291	0.74	26	1.7	95405
H3K27me3_chip_seq_XYR	XYR	109691686	103413654	6278032	5.72334	14.2862	88639723	144	289	1	31	1.8	104717
Input_chip_seq_WMB	WMB	95278833	89038255	6240578	6.54981	12.7533	77682953	145	291	0.49	NA	3	NA
Input_chip_seq_XYR	XYR	96263950	90379696	5884254	6.11262	11.4818	80002459	145	291	0.91	NA	3	NA
H3K27ac_chip_seq_SRR11856323	SRR11856323	60792138	53790819	7001319	11.5168	6.64958	50213953	74	176	4.9	22	0	71802
H3K27ac_chip_seq_SRR11856326	SRR11856326	40559584	36405687	4153897	10.2415	3.74511	35042255	73	168	3.5	26	0	76082
H3K27ac_chip_seq_SRR11856327	SRR11856327	42609888	38781406	3828482	8.98496	3.51744	37417295	73	171	3.2	23	0	75762
H3K27ac_chip_seq_WMB	WMB	97191081	94589224	2601857	2.67705	17.86	80774237	145	291	1.4	58	1.2	117693
H3K27ac_chip_seq_XYR	XYR	109167812	106487937	2679875	2.45482	17.3	72709124	146	294	1.3	56	0.8	122757

## Sheet: ATAC_seq_quality_control
Sample	Sample_ID	mapped reads	unique mapped reads	multiple mapped reads	multiple mapped rate(%)	usable reads	duplicate reads(%)	Fragment Length	num_Peaks
ATAC_seq_LMX	LMX	103638239	93901341	9736898	9.39508	75669558	19.4159	233	27384
ATAC_seq_XXD	XXD	108371941	99515039	8856902	8.17269	76877185	22.7482	251	33616

## Sheet: RNA_seq_quality_control
Sample	Sample_ID	mapped reads	unique mapped reads	multiple mapped reads	multiple mapped rate(%)
RNA_seq_LMX	LMX	42192782	40838860	1353922	3.20889
RNA_seq_XXD	XXD	43700366	42334488	1365878	3.12555
RNA_seq_ZJ	ZJ	46803944	44773680	2030264	4.33781
