# Supplementary material for: Integrative Epigenome Map of the Normal Human Prostate Provides Insights Into Prostate Cancer Predisposition
Source: Front Cell Dev Biol. 2021 Aug 26;9:723676. doi: 10.3389/fcell.2021.723676 (PMC8427514; doi:10.3389/fcell.2021.723676)
Supplement: Supplementary file 2 [file Table_2.XLSX]

## Sheet: ATAC_distal_peaks
chr1	16178	16549	7.83831	5.33362	2.96147
chr1	79341	79820	4.12559	7.145	4.45354
chr1	87928	88292	3.09419	4.31445	1.89748
chr1	133367	133977	3.83846	7.63218	5.09885
chr1	135106	135359	4.04398	7.81135	5.07269
chr1	138428	139081	4.32874	9.00044	6.3874
chr1	139348	139839	4.41975	8.89452	6.28687
chr1	235654	236013	3.35204	4.9775	2.48064
chr1	237111	237397	3.35204	4.9775	2.48064
chr1	668684	668941	4.12261	8.25955	5.68788
chr1	672619	672933	3.86774	6.39465	3.76368
chr1	793603	794289	3.51319	6.18416	3.74729
chr1	868329	869154	7.36352	7.18989	4.49513
chr1	911410	912385	9.05983	16.6956	13.4314
chr1	960180	960654	2.69622	5.67958	3.28243
chr1	1004007	1004771	3.87997	14.1633	11.3075
chr1	1014998	1015903	8.35533	10.3872	7.70334
chr1	1057287	1057899	6.71027	5.57093	3.01976
chr1	1092859	1093479	8.47224	13.1641	10.0878
chr1	1097925	1099061	9.20121	19.9098	16.4835
chr1	1136878	1137150	2.89929	5.75539	3.35265
chr1	1217099	1217367	2.97299	5.01667	2.67619
chr1	1268322	1269239	2.95399	6.65128	4.1837
chr1	1355568	1355938	3.4892	8.23909	5.46823
chr1	1440119	1441073	11.5753	14.1119	10.983
chr1	1603149	1603433	3.09383	4.69691	2.3826
chr1	1628604	1628901	3.35204	4.9775	2.48064
chr1	1714278	1714588	2.80695	6.36584	3.91692
chr1	1746488	1747191	3.57727	6.3177	3.87204
chr1	1773047	1773350	4.12044	9.10722	6.48873
chr1	1790048	1790848	7.91263	7.79796	5.06008
chr1	1840123	1841003	9.27132	15.0943	11.9129
chr1	1933246	1933541	4.16666	9.21758	6.59347
chr1	2013544	2014088	8.67425	6.91253	4.24253
chr1	2016183	2016828	3.78491	13.7642	10.9255
chr1	2064456	2065404	11.9663	18.2465	14.9028
chr1	2105823	2106177	3.4241	8.28229	5.70962
chr1	2120856	2121815	10.7136	20.3996	16.9493
chr1	2130563	2130862	2.71017	6.86523	4.19877
chr1	2136103	2136968	3.83906	15.8522	12.9278
chr1	2160671	2160964	1.96729	4.33318	2.06179
chr1	2171526	2171861	2.65103	4.59559	2.29963
chr1	2179693	2180562	3.72394	12.993	10.187
chr1	2234743	2235074	4.58732	17.6127	14.6197
chr1	2243050	2243337	3.26483	8.66777	6.07385
chr1	2253806	2254538	5.80394	23.2323	20.0364
chr1	2342263	2342918	6.40258	10.1037	7.20912
chr1	2412240	2412848	3.02938	6.49438	4.03698
chr1	2425529	2426126	8.30593	7.15955	4.65702
chr1	2477542	2478502	5.47177	7.46771	4.75313
chr1	2479578	2480588	7.84416	15.0844	11.9034
chr1	2509243	2510140	9.14392	10.548	7.62439
chr1	2560899	2561174	2.87917	4.6281	2.32917
chr1	2574106	2575014	6.9773	6.97171	4.29701
chr1	2688055	2688479	2.87284	4.08895	1.84038
chr1	2689195	2689783	3.31481	5.33362	2.96147
chr1	3087350	3087785	6.10334	5.61309	3.22078
chr1	3250540	3250916	6.65072	4.95312	2.46924
chr1	3276305	3276781	4.16461	9.79078	7.13611
chr1	3408156	3408428	2.97583	6.15164	3.54538
chr1	3446055	3446759	6.42574	6.52566	3.88485
chr1	3447195	3448289	7.60507	10.7312	7.79664
chr1	3470070	3470603	3.28393	7.42718	4.90582
chr1	3535568	3535941	2.97565	5.58549	3.19518
chr1	3585329	3585772	8.56221	9.18593	6.35062
chr1	3633851	3634184	2.82472	5.20279	2.84727
chr1	4394448	4394768	3.5358	5.99738	3.57318
chr1	4656852	4657360	3.8767	9.04849	6.43296
chr1	4675333	4675596	3.43853	5.8011	3.39516
chr1	4790099	4790466	4.72761	14.1535	11.2979
chr1	5554181	5554873	4.19054	9.85632	7.1985
chr1	5657463	5658616	9.96922	9.93646	7.05185
chr1	5712454	5713013	7.92032	7.81476	5.21092
chr1	5748433	5748983	6.92679	5.87517	3.29127
chr1	5750945	5751256	3.58032	7.76889	5.22774
chr1	5787483	5788352	3.76114	8.74263	6.14489
chr1	6118645	6118901	3.59527	6.83615	4.35354
chr1	6187850	6188314	3.95742	10.3561	7.67365
chr1	6217913	6218235	4.58068	13.3876	10.5648
chr1	6305254	6305515	3.5183	8.32197	5.74711
chr1	6464668	6464958	3.01347	4.917	2.58475
chr1	6472990	6473282	5.08348	16.2668	13.3259
chr1	6531936	6532462	3.10195	6.50042	4.04265
chr1	6661063	6661775	5.39721	6.46044	3.82453
chr1	6978763	6979129	6.23711	4.856	2.38212
chr1	7805803	7806139	4.86173	10.4722	7.78313
chr1	8014057	8014546	7.44601	5.91163	3.49776
chr1	8035361	8035689	4.36306	12.1187	9.35259
chr1	8042240	8042748	3.03974	4.78166	2.31537
chr1	8064275	8065480	13.4473	24.111	20.4879
chr1	8075177	8075944	6.55896	7.12609	4.62561
chr1	8118474	8118789	3.35479	6.95825	4.28444
chr1	8121413	8121782	8.0311	5.28663	2.76103
chr1	8130503	8131206	8.96104	9.93093	7.04665
chr1	8137286	8138511	7.40508	6.56399	3.92022
chr1	8143844	8144504	10.0931	8.5938	5.79887
chr1	8229886	8230627	8.86841	8.8024	5.99189
chr1	8242139	8243123	15.7285	20.8513	17.3796
chr1	8262139	8262867	6.96269	6.59406	3.94805
chr1	8277366	8277674	3.76414	7.2092	4.51302
chr1	8318957	8320019	14.6283	33.3913	29.3587
chr1	8360195	8360442	3.47552	5.876	3.46464
chr1	8372354	8373148	9.06179	11.613	8.62516
chr1	8374168	8374556	2.86561	5.48523	2.94164
chr1	8403211	8404095	10.2904	15.3113	12.1185
chr1	8424610	8425046	3.80735	12.0172	9.25562
chr1	8433368	8434226	7.16841	4.80115	2.33294
chr1	8438451	8438842	2.68799	4.52824	2.23887
chr1	8457090	8457373	4.5935	9.89048	7.23106
chr1	8467958	8468258	2.83074	6.61808	4.15244
chr1	8472214	8472916	10.3423	18.8503	15.4762
chr1	8475768	8476251	6.02177	6.05956	3.46074
chr1	8498730	8499379	4.18255	8.96588	6.3546
chr1	8509086	8509443	3.04883	5.37912	3.00362
chr1	8523554	8524117	7.20284	5.50847	3.1236
chr1	8525187	8525474	3.14763	6.21623	3.77737
chr1	8550296	8550684	3.64522	6.7022	4.22791
chr1	8585512	8586485	11.9385	10.3901	7.47616
chr1	8595473	8596040	2.87284	4.08895	1.84038
chr1	8658294	8658739	6.94316	5.24133	2.71969
chr1	8671942	8672437	3.97778	7.40006	4.88019
chr1	8689718	8690610	6.69758	5.46839	3.08645
chr1	8694360	8694680	3.59896	7.08659	4.58855
chr1	8704044	8704392	3.5358	5.99738	3.57318
chr1	8761496	8762489	3.159	7.68642	5.15002
chr1	8763151	8763698	10.3712	10.7541	7.8179
chr1	8786431	8786748	3.17646	5.2613	2.901
chr1	8908785	8909173	9.93626	7.98685	5.23296
chr1	8950117	8950850	8.96223	8.49727	5.70899
chr1	8964067	8964385	4.1281	9.12556	6.29406
chr1	9046044	9046692	7.56052	6.36021	3.73658
chr1	9061520	9062735	14.8851	38.7366	35.0305
chr1	9302023	9302903	10.347	15.3267	12.1332
chr1	9304624	9304958	3.09468	9.88426	7.22503
chr1	9309734	9310189	3.25363	8.19981	5.63139
chr1	9362928	9363520	2.9691	5.3816	3.00593
chr1	9444435	9445300	11.8443	14.4525	11.3053
chr1	9495990	9496644	4.44237	14.5356	11.6645
chr1	9498048	9498254	2.88992	5.54936	3.00041
chr1	9526998	9527465	4.8001	11.0055	8.29124
chr1	9542698	9543055	3.64543	6.94775	4.27473
chr1	9551011	9551284	2.86005	4.58658	2.29164
chr1	9555443	9555708	3.0878	4.68521	2.2295
chr1	9613679	9614055	5.77093	17.4884	14.5002
chr1	9875167	9875444	2.87284	4.08895	1.84038
chr1	9896050	9896691	8.88284	11.5942	8.60744
chr1	9903005	9904211	11.0078	16.7363	13.4698
chr1	9934867	9935290	3.22546	6.41304	3.96099
chr1	9960517	9960947	4.55168	11.7029	8.95553
chr1	10169237	10169768	11.6979	14.952	11.778
chr1	10346181	10346551	3.63409	6.43528	3.98182
chr1	10438604	10439197	3.25923	6.07019	3.64098
chr1	10554809	10556470	10.8588	16.4759	13.2226
chr1	10575841	10576789	9.46699	10.4288	7.51261
chr1	10610469	10610696	3.04713	4.23067	1.8434
chr1	10694974	10696487	9.64151	23.3408	19.7527
chr1	10712799	10713328	3.82255	11.0153	8.06363
chr1	10726047	10726589	3.92164	16.5164	13.566
chr1	10728487	10728762	2.22713	4.74521	2.42681
chr1	10735054	10735940	6.07805	8.61715	5.82056
chr1	10742408	10742740	2.44001	4.87099	2.39567
chr1	10747173	10747460	2.20546	3.99596	1.77384
chr1	10752296	10752643	4.89405	6.04038	3.44326
chr1	10754593	10755293	5.25867	6.34539	3.89776
chr1	10757699	10757919	2.79149	7.85612	5.11407
chr1	10759667	10760490	3.35189	11.1999	8.47659
chr1	10774518	10775404	6.81122	6.14783	3.54176
chr1	10783815	10785367	6.99336	10.3172	7.40911
chr1	10786668	10787110	2.60819	6.47562	4.01927
chr1	10798055	10798599	5.86683	6.29382	3.67565
chr1	10806109	10806477	3.52942	8.5925	6.00263
chr1	10815875	10816178	3.26651	7.59329	5.06235
chr1	10816696	10817049	2.63679	5.02679	2.68539
chr1	10825555	10826360	8.69536	10.8389	7.89793
chr1	10834700	10835326	5.50399	5.3939	2.85873
chr1	10836390	10836892	5.67534	5.34448	2.81341
chr1	10848711	10849320	7.13715	7.82765	5.08774
chr1	10853495	10854690	6.36593	8.62258	5.82569
chr1	10864099	10865011	8.58178	6.32827	3.88178
chr1	10875227	10875995	3.81451	9.67243	7.02443
chr1	10895942	10896210	4.56714	12.0637	9.29999
chr1	10961225	10961510	2.80199	4.80139	2.47826
chr1	11212160	11212662	4.11292	7.39768	4.68832
chr1	11301841	11302112	4.10568	7.10736	4.42221
chr1	11306422	11306974	3.38331	5.91042	3.49669
chr1	11374961	11375238	3.22438	5.5696	3.18032
chr1	11480994	11481250	2.97188	4.82805	2.50276
chr1	11481393	11482025	3.55914	7.23387	4.53625
chr1	11545419	11545782	3.89122	8.28313	5.50924
chr1	11779585	11780250	4.06511	9.25557	6.62945
chr1	11791963	11792314	6.02281	4.39911	1.97356
chr1	11845281	11845567	2.40965	4.2423	1.97961
chr1	11850836	11851259	3.94484	13.8836	11.0392
chr1	11872728	11873150	4.42894	11.6882	8.94154
chr1	12004414	12004720	2.85666	4.23058	1.96873
chr1	12268979	12269347	3.06595	5.22317	2.86586
chr1	12290646	12291268	6.53852	5.58149	3.02959
chr1	12311436	12311892	7.12827	5.63948	3.0821
chr1	12369870	12370587	6.94427	5.87514	3.46392
chr1	12428662	12428968	5.08272	11.2899	8.56128
chr1	12440979	12441786	9.49177	6.39465	3.76368
chr1	12467379	12468358	10.6734	6.39465	3.76368
chr1	12484205	12484468	3.09419	4.31445	1.89748
chr1	12493651	12493999	3.15321	5.21258	2.85615
chr1	12509331	12509654	3.05885	4.82056	2.35062
chr1	12510638	12511327	3.04587	5.95572	3.53875
chr1	12524571	12525005	4.38901	14.0449	11.1938
chr1	12535597	12536582	9.02963	14.3793	11.2362
chr1	12538076	12538908	9.78625	15.2885	12.3867
chr1	12556541	12556996	9.66279	8.3208	5.54458
chr1	12588364	12588725	3.54439	6.48527	3.84734
chr1	12944671	12945065	4.66825	11.3535	8.62203
chr1	13200814	13201495	3.35204	4.9775	2.48064
chr1	13218183	13218765	6.409	4.31445	1.89748
chr1	13926139	13926534	3.63789	6.93103	4.44279
chr1	13946407	13946781	4.0932	9.04188	6.42669
chr1	13992140	13992703	3.29374	5.29195	2.92921
chr1	14052289	14052579	3.96327	7.37016	4.85489
chr1	14087576	14088016	4.65789	11.3281	8.59778
chr1	14127579	14128365	9.02524	8.1909	5.42319
chr1	14218984	14219284	3.40231	5.72747	3.32679
chr1	14825264	14825704	7.5107	5.38058	2.84647
chr1	15064669	15064898	2.99314	4.87357	2.39785
chr1	15444051	15444294	3.18373	5.6871	3.11913
chr1	15611252	15611517	3.36083	6.0835	3.48284
chr1	15649942	15650459	6.6856	4.4999	2.0636
chr1	15678871	15679159	3.12884	5.36151	2.98722
chr1	15750758	15751116	4.73791	16.1886	13.2508
chr1	15885845	15886462	8.51766	7.64657	4.91938
chr1	15929305	15930476	12.4442	18.1534	14.8145
chr1	15936462	15937097	5.66989	16.0313	13.0997
chr1	15937148	15937359	3.35439	6.06925	3.4697
chr1	16029595	16030083	3.38331	5.91042	3.49669
chr1	16121690	16122087	6.39633	6.17101	3.56299
chr1	16126525	16127199	6.5988	6.05956	3.46074
chr1	16147090	16147426	3.7027	6.57627	4.11357
chr1	16160879	16162904	10.2545	22.4924	18.9429
chr1	16212406	16213387	9.51269	9.52186	6.66482
chr1	16339414	16339923	2.79056	5.11507	2.76671
chr1	16340199	16340518	2.61935	4.51548	2.22722
chr1	16359289	16359916	3.06814	5.42352	3.04483
chr1	16382545	16382801	3.41157	7.78764	5.24526
chr1	16417809	16418074	5.27837	16.4863	13.5372
chr1	16447317	16447873	3.97303	10.6775	7.97867
chr1	16470128	16470484	2.97762	6.15664	3.72165
chr1	16471852	16472190	2.43248	4.03622	1.80973
chr1	16481299	16481719	3.33873	8.24981	5.4782
chr1	16505177	16505947	6.6569	6.88068	4.21305
chr1	16508324	16508557	2.8066	5.32863	2.7992
chr1	16532864	16533664	10.6523	11.7144	8.72079
chr1	16543550	16544248	10.0685	11.452	8.47349
chr1	16574759	16575713	14.0525	26.6528	22.9153
chr1	16641722	16642070	3.55148	6.97647	4.4853
chr1	16643362	16643640	3.06147	4.44391	2.01342
chr1	16825280	16826278	9.36483	8.21603	5.44673
chr1	16860973	16861302	2.90186	5.21821	2.69887
chr1	16891077	16892096	5.12202	4.42096	1.99317
chr1	16893111	16893849	5.22842	5.03646	2.69431
chr1	16900757	16901117	2.81979	5.19015	2.83563
chr1	16907101	16907484	5.60787	4.24169	1.8534
chr1	16907901	16908264	2.74997	5.67842	3.2814
chr1	16912217	16912563	2.95686	6.47289	4.01718
chr1	16918422	16918854	2.55625	5.24132	2.88266
chr1	16947595	16947903	2.9549	10.7652	8.06238
chr1	16950065	16950797	2.39487	6.68648	4.21343
chr1	16974355	16974560	2.20759	4.11423	1.74202
chr1	16980980	16981683	7.88238	6.68665	4.21343
chr1	17036240	17036633	2.21715	5.26645	2.90582
chr1	17054382	17054606	2.81141	5.68748	3.11947
chr1	17059416	17059915	3.65022	6.46853	3.83223
chr1	17074996	17075422	3.86774	6.39465	3.76368
chr1	17076925	17077237	5.41484	11.2562	8.28924
chr1	17084071	17084373	2.94512	6.62391	3.97562
chr1	17085563	17085822	3.11804	7.75839	5.02327
chr1	17122766	17123175	2.87284	4.08895	1.84038
chr1	17199714	17200481	6.80073	8.0318	5.47525
chr1	17230449	17232143	19.1868	63.8227	58.7955
chr1	17240248	17241074	12.5222	24.7671	21.1144
chr1	17274757	17275756	9.93571	17.2197	14.2416
chr1	17287307	17287633	4.47172	12.1188	9.35264
chr1	17386122	17386418	3.55604	6.51046	4.05199
chr1	17732785	17733043	2.92479	4.72678	2.40968
chr1	17846535	17847112	8.37805	5.29136	2.76494
chr1	17858378	17858729	3.28305	6.12557	3.52145
chr1	17895945	17896391	3.77107	9.02801	6.41355
chr1	17908580	17909272	5.6102	19.0057	15.9607
chr1	18230832	18231057	3.21714	4.73167	2.27076
chr1	18436677	18436966	2.83776	5.4115	2.87448
chr1	18492209	18492748	7.32621	6.2212	3.60916
chr1	18646122	18646838	7.21172	6.45586	4.00104
chr1	18652559	18652939	3.85248	7.66363	4.93532
chr1	18708943	18709160	3.13036	4.76765	2.30303
chr1	18790410	18791478	15.7439	31.5193	27.5674
chr1	18862072	18862854	10.4498	13.9129	10.7955
chr1	19201427	19201932	2.94312	5.50365	3.1193
chr1	19249039	19249538	3.11234	6.52889	4.06932
chr1	19275542	19276170	3.532	9.55788	6.91645
chr1	19288615	19288987	2.90651	4.86749	2.39253
chr1	19315533	19315945	4.26344	8.85669	6.25296
chr1	19337478	19338178	4.42273	11.9814	9.2214
chr1	19392593	19393420	6.86959	7.07994	4.39683
chr1	19401538	19402072	5.9131	6.75535	4.27781
chr1	19406116	19406856	4.5219	16.7175	13.7589
chr1	19467442	19467723	3.35204	4.9775	2.48064
chr1	19529710	19530170	5.3037	12.1258	9.35859
chr1	19558863	19559184	3.40384	6.40381	3.95222
chr1	19670975	19671383	3.48907	8.2387	5.66824
chr1	19680726	19681358	8.59977	6.69725	4.04341
chr1	19687757	19688567	3.60017	8.30857	5.73435
chr1	19717068	19717357	2.70667	4.57327	2.12942
chr1	19751286	19751703	3.13884	7.82669	5.08705
chr1	19753447	19754208	10.9057	18.2872	14.9413
chr1	19759670	19760374	5.88777	6.69846	4.04457
chr1	19763222	19763705	3.72936	10.7061	7.77283
chr1	19763859	19764138	2.6925	6.314	3.86855
chr1	19785144	19785819	8.65506	9.05312	6.2266
chr1	19792683	19792973	2.73349	4.63774	2.3382
chr1	19840925	19841650	11.1241	6.37009	3.74556
chr1	19918149	19918425	3.83909	8.15835	5.59221
chr1	19926301	19926854	6.25248	5.56947	3.01873
chr1	19939802	19940230	6.61516	4.2994	1.89748
chr1	19941308	19941723	2.7966	4.78856	2.46654
chr1	19946226	19946487	3.41405	6.20092	3.76295
chr1	19966603	19967029	2.71582	6.72298	4.24747
chr1	19974693	19975133	2.40478	5.41803	2.88063
chr1	19986280	19986850	6.22591	4.54054	2.10028
chr1	20030317	20031209	9.78057	13.0531	9.98264
chr1	20041967	20042306	4.6891	11.4046	8.67077
chr1	20088766	20089067	3.47319	6.56163	4.09993
chr1	20097054	20097526	4.85232	15.5489	12.6368
chr1	20113556	20113878	3.44147	6.94855	4.45916
chr1	20198616	20199055	9.39035	9.02549	6.20046
chr1	20204582	20205060	7.08009	9.26961	6.42883
chr1	20301390	20301903	4.39107	10.3561	7.67365
chr1	20358730	20359423	15.16	23.2668	19.6822
chr1	20478498	20479188	7.82477	8.4052	5.62302
chr1	20492543	20492879	3.20337	5.73151	3.33047
chr1	20521608	20521878	3.53126	6.22192	3.78245
chr1	20940227	20940589	3.64231	7.6799	5.14381
chr1	20945337	20945587	2.88583	4.28861	2.02131
chr1	21023047	21023800	8.8983	8.31169	5.53617
chr1	21052220	21052519	2.56992	3.9444	1.72791
chr1	21348842	21349294	7.55684	23.9208	20.701
chr1	21475962	21476572	8.4391	26.5803	23.2693
chr1	21578420	21579110	10.7598	11.8678	8.86521
chr1	21594602	21595344	6.82348	6.29611	3.8518
chr1	21602668	21603389	4.56263	13.655	10.8208
chr1	21610971	21611778	8.63818	10.7841	7.84639
chr1	21645912	21646494	3.99041	12.6735	9.88214
chr1	21650927	21651472	3.6219	10.3443	7.66256
chr1	21658421	21658932	3.60668	12.7542	9.95922
chr1	21664557	21665795	10.9371	24.8355	21.1795
chr1	21711278	21711591	2.87284	4.08895	1.84038
chr1	21900693	21901287	7.20352	4.81182	2.34248
chr1	21934320	21934567	4.03154	9.4511	6.8151
chr1	21960597	21961397	10.9245	17.9393	14.9339
chr1	21985717	21986313	4.24432	11.1764	8.45405
chr1	22196241	22196562	2.82256	4.5049	2.21747
chr1	22283328	22283980	8.12979	5.47997	3.09711
chr1	22290580	22290977	3.88904	7.2164	4.71035
chr1	22357950	22358331	4.19877	8.13639	5.57159
chr1	22531575	22532042	4.40377	9.77434	7.1204
chr1	22583909	22584706	9.53288	15.8299	12.6103
chr1	22668521	22669367	7.45955	6.47605	3.83892
chr1	22674940	22675661	5.15076	16.8343	13.8713
chr1	22698469	22698830	3.18695	5.48837	3.10498
chr1	22714032	22715103	10.1902	11.0053	8.05409
chr1	22726160	22726641	3.48862	6.1327	3.52782
chr1	22739167	22739629	2.92528	6.0101	3.41555
chr1	22740677	22741234	10.6493	16.6094	13.3493
chr1	22746934	22747202	2.84786	5.0859	2.73965
chr1	22835512	22835914	3.77785	6.98369	4.49213
chr1	22836115	22836579	3.58303	5.62207	3.0664
chr1	23076863	23077954	7.31631	6.4211	3.96845
chr1	23153001	23153558	8.00126	6.72171	4.06612
chr1	23302982	23303364	4.09128	8.19138	5.62337
chr1	23475724	23476016	3.75679	6.68665	4.21343
chr1	23504144	23504530	7.64204	6.33423	3.71268
chr1	23703669	23704108	9.727	4.83781	2.3659
chr1	23713740	23714043	3.00006	4.70058	2.38558
chr1	23730260	23730770	9.90631	9.44751	6.59538
chr1	23778162	23779021	10.0273	11.2457	8.27995
chr1	23801739	23802013	3.56422	7.96879	5.41568
chr1	23866124	23866708	4.55414	11.3904	8.65721
chr1	23880957	23881842	8.82436	18.6229	15.592
chr1	23888729	23889052	3.40928	10.985	8.27182
chr1	23894851	23895203	3.03988	4.97324	2.48064
chr1	23946248	23947118	3.50422	6.16539	3.72987
chr1	24053749	24054749	13.7491	10.2316	7.32883
chr1	24111110	24111890	11.6196	9.46781	6.61433
chr1	24246939	24247323	3.57755	6.08096	3.48055
chr1	24446542	24447044	3.65069	7.94861	5.3967
chr1	24477074	24477730	7.03727	5.17815	2.6626
chr1	24528380	24529009	10.0458	13.0089	9.94156
chr1	24532751	24533286	3.58813	13.6531	10.819
chr1	24621108	24621984	9.76075	10.576	7.65065
chr1	24670007	24670789	9.98344	10.541	7.61776
chr1	24700365	24700606	3.16673	4.83781	2.3659
chr1	24711375	24711689	4.04511	8.36821	5.58866
chr1	24718344	24719033	8.7983	7.84893	5.10743
chr1	24777556	24777864	3.48623	7.52595	4.99882
chr1	24801818	24802106	3.05685	5.98401	3.56504
chr1	25031677	25032449	6.05546	20.7562	17.6477
chr1	25096451	25097022	6.40864	16.5553	13.6031
chr1	25126003	25126223	3.09419	4.31445	1.89748
chr1	25174492	25175291	10.0678	8.42512	5.6417
chr1	25180324	25180713	4.92871	12.6717	9.88039
chr1	25188840	25189341	3.54368	6.95834	4.46838
chr1	25358632	25359246	11.6932	7.956	5.20416
chr1	25524602	25525776	9.11805	12.7714	9.71711
chr1	25566037	25566830	13.0638	13.5051	10.4099
chr1	25677158	25677511	3.60989	5.67156	3.10499
chr1	25749738	25750187	3.4953	6.1467	3.71238
chr1	25785253	25785772	8.62153	28.6415	25.2624
chr1	25827358	25828069	8.85054	7.274	4.5735
chr1	25833287	25833553	3.60989	5.67156	3.10499
chr1	25870617	25871028	3.04981	5.77067	3.19549
chr1	25892922	25893804	6.08534	6.74186	4.08467
chr1	25894834	25895606	9.06314	16.642	13.3804
chr1	25914519	25914826	3.41647	6.43265	3.79888
chr1	25959872	25960842	4.28675	8.61283	6.02196
chr1	26008552	26008849	2.99265	4.68539	2.38131
chr1	26070047	26070983	8.69592	6.5682	3.92411
chr1	26081255	26081590	3.78188	8.02049	5.4645
chr1	26092948	26093489	7.99782	5.64961	3.09138
chr1	26106053	26106372	3.50029	8.03441	5.47771
chr1	26123016	26123575	7.52887	6.05617	3.4576
chr1	26135587	26135986	4.00874	11.621	8.87731
chr1	26201533	26202321	8.21906	10.995	8.04457
chr1	26222056	26222304	3.27828	5.68592	3.28816
chr1	26249018	26249535	7.4227	4.9775	2.48064
chr1	26361879	26362693	12.0958	21.7541	18.2397
chr1	26471542	26471939	4.35612	8.76025	6.16165
chr1	26488090	26488523	7.3233	6.32324	3.70247
chr1	26602290	26602545	2.7306	5.62064	3.22769
chr1	26662732	26663348	10.3501	9.1988	6.3627
chr1	26826584	26827873	11.5489	13.8748	10.7595
chr1	26857463	26858557	5.98111	5.40743	2.87102
chr1	26946881	26948180	14.0496	30.0301	26.1424
chr1	27003998	27004432	5.86495	14.5105	11.6404
chr1	27018822	27019907	7.37057	9.03598	6.21054
chr1	27024564	27024822	3.19772	7.80905	5.07052
chr1	27070617	27070883	3.71985	6.86111	4.37707
chr1	27126183	27127199	10.7507	14.3102	11.4482
chr1	27190909	27192388	10.377	26.6782	22.9397
chr1	27353705	27354277	3.36009	7.19532	4.69055
chr1	27357880	27358412	7.68237	9.04011	6.21414
chr1	27370982	27371225	2.88515	4.28725	1.89322
chr1	27442305	27442712	7.78353	7.46439	4.75002
chr1	27471023	27471395	3.00362	5.27469	2.74999
chr1	27471707	27471918	2.99848	5.26278	2.73917
chr1	27479550	27480154	5.51842	6.23824	3.62491
chr1	27627225	27627517	3.22586	6.83712	4.35444
chr1	27675669	27676605	13.134	32.0702	28.0938
chr1	27683409	27684269	8.21883	10.2197	7.31755
chr1	27706099	27706313	2.72349	4.61375	2.16536
chr1	27728961	27729566	5.81653	5.21821	2.69887
chr1	27744907	27745307	5.16811	13.9873	11.1387
chr1	27848884	27849645	3.72343	11.4543	8.71826
chr1	27854362	27855675	7.58812	8.69358	5.89185
chr1	27883657	27883865	2.5682	4.0885	1.71947
chr1	27894787	27895447	9.57047	7.6568	4.929
chr1	27901796	27902608	6.18951	5.89961	3.31389
chr1	27935527	27935841	2.48946	4.32438	2.0539
chr1	27986245	27986902	8.72224	8.7376	5.93121
chr1	28012080	28012335	4.12559	7.145	4.45354
chr1	28082344	28082632	6.85062	18.433	15.4091
chr1	28116110	28116520	4.41975	8.89452	6.28687
chr1	28184767	28185042	3.86603	7.69397	5.15717
chr1	28417458	28417866	7.05254	6.28761	3.66999
chr1	28499198	28499466	3.74443	7.16605	4.66305
chr1	28535527	28536431	5.02499	11.8617	9.10705
chr1	28573095	28574301	14.0101	21.4723	17.9711
chr1	29074710	29075129	13.6743	9.22925	6.39103
chr1	29101600	29102303	9.54238	7.44002	4.72753
chr1	29214545	29214835	3.16803	6.88736	4.40177
chr1	29276682	29277392	3.8276	7.08816	4.58984
chr1	29529322	29529817	5.39796	14.9482	12.0597
chr1	30155670	30156194	7.80442	4.35648	1.93525
chr1	30182419	30182837	3.54542	6.72456	4.24888
chr1	30852760	30853111	2.99608	4.69243	2.23583
chr1	31137159	31137690	4.30676	10.1475	7.47547
chr1	31148602	31148868	3.95249	7.34791	4.83382
chr1	31252585	31252848	3.07347	6.02674	3.60046
chr1	31255362	31255930	7.05553	4.04146	1.67804
chr1	31314394	31314681	3.57017	6.78005	4.30102
chr1	31584205	31584494	3.97778	7.40006	4.88019
chr1	31627419	31628467	10.9842	11.5754	8.58956
chr1	31643697	31643910	4.36468	9.07911	6.25064
chr1	31655032	31655360	3.07187	5.82541	3.41764
chr1	31701364	31701650	3.21506	5.13545	2.78527
chr1	31731304	31731915	10.3741	9.18176	6.34664
chr1	31904617	31904850	5.13532	16.4251	13.1744
chr1	31944420	31944811	5.7352	13.0434	9.97408
chr1	31955965	31956258	2.65185	3.51165	1.34259
chr1	32014414	32014975	8.79877	6.82246	4.15919
chr1	32093129	32093824	3.87028	8.76503	6.16596
chr1	32135315	32136132	7.3872	6.28845	3.67071
chr1	32253766	32255143	10.1723	17.6075	14.2962
chr1	32303342	32304034	6.05028	16.5723	13.6193
chr1	32363257	32363624	6.18481	16.8945	13.9291
chr1	32681373	32681838	4.46097	11.1509	8.42975
chr1	32781816	32782234	4.41975	8.89452	6.28687
chr1	32816717	32817785	11.5765	20.2682	16.8244
chr1	32892479	32893346	3.71644	8.11501	5.55378
chr1	32965815	32966682	7.72716	10.0881	7.19412
chr1	32967345	32967881	9.90823	8.95807	6.13756
chr1	33181813	33182585	11.2616	18.6255	15.2632
chr1	33224980	33226129	8.75934	18.9745	15.5945
chr1	33226758	33227390	2.63302	7.34697	4.83294
chr1	33232857	33233250	3.21264	9.33463	6.70454
chr1	33238217	33239002	3.89028	11.5072	8.76882
chr1	33438399	33438783	8.38434	7.36428	4.65727
chr1	33446867	33447169	8.13608	7.01929	4.34076
chr1	33476560	33477239	8.85342	8.33375	5.5567
chr1	33513981	33514251	2.65185	3.51165	1.34259
chr1	33520834	33521505	7.06607	4.95319	2.46924
chr1	33592551	33593489	13.9078	21.3693	17.873
chr1	33615336	33616037	9.60281	10.0881	7.19412
chr1	33793346	33793604	3.16466	5.03448	2.69245
chr1	33807893	33808182	3.06814	5.42352	3.04483
chr1	33896083	33897015	15.6224	29.8501	25.9709
chr1	33948066	33948316	3.97778	7.40006	4.88019
chr1	33978205	33978529	4.821	11.3887	8.65567
chr1	34098914	34099213	3.03008	4.76195	2.44198
chr1	34125395	34126312	13.1	15.7339	12.5192
chr1	34162625	34162901	4.72181	11.8147	9.06211
chr1	34480294	34480599	3.5785	6.79868	4.31835
chr1	34628694	34629177	3.31598	6.8587	4.37486
chr1	35318387	35318707	3.87137	8.50153	5.91661
chr1	35331713	35332167	4.90732	12.6178	9.82875
chr1	36192265	36192724	3.64374	6.45517	4.00046
chr1	36320597	36321295	8.88227	5.82583	3.24595
chr1	36366943	36367291	4.04011	8.07952	5.52012
chr1	36626840	36628018	8.18424	14.1837	11.0512
chr1	36644089	36644581	3.03603	6.3189	3.87304
chr1	36653493	36654101	7.41069	4.70504	2.24699
chr1	36665594	36666291	11.1706	9.38855	6.54
chr1	36674889	36675228	2.57195	4.09733	1.84805
chr1	36696731	36697049	3.00328	7.37779	4.86175
chr1	36698033	36698410	9.19964	12.3417	9.31154
chr1	36705658	36706002	3.07626	6.42988	3.97673
chr1	36713956	36714565	6.51996	4.04146	1.67804
chr1	36724155	36724704	3.62326	8.86505	6.26082
chr1	36734480	36735316	10.7917	10.1609	7.26246
chr1	36738711	36739061	2.37256	4.13793	1.88465
chr1	36750973	36751290	3.45241	7.90161	5.35235
chr1	36762314	36762982	4.63285	12.8906	9.82981
chr1	36765514	36765936	3.76575	12.6445	9.85434
chr1	36839632	36840563	7.82781	4.75408	2.29086
chr1	36874207	36874508	3.31481	5.33362	2.96147
chr1	36886559	36886922	3.87256	8.23856	5.66816
chr1	36897750	36898358	3.35809	5.63717	3.24297
chr1	37914700	37915288	3.94538	8.68349	6.08871
chr1	37930418	37931047	3.19144	5.91163	3.49776
chr1	37950502	37950834	2.3379	5.29127	2.92881
chr1	37964649	37965362	12.2104	13.5758	10.4766
chr1	37973363	37973739	3.40496	7.08618	4.58836
chr1	37999906	38000337	5.22087	17.0509	14.0794
chr1	38002956	38003222	3.87997	9.86081	7.20273
chr1	38029171	38029523	2.95152	4.78432	2.46258
chr1	38218513	38218889	7.54053	4.65483	2.2023
chr1	38405838	38406102	3.31481	5.33362	2.96147
chr1	38492788	38493052	4.01459	9.12953	6.50981
chr1	38583171	38583459	3.28134	5.4793	3.09662
chr1	38660093	38660594	3.32046	5.99392	3.57318
chr1	38992963	38993476	7.98895	6.45745	3.82184
chr1	39037359	39037845	9.88587	11.6723	8.68099
chr1	39190733	39191614	9.04549	5.48541	2.94167
chr1	39570519	39571886	8.5043	10.774	8.07074
chr1	39583438	39583916	2.87284	4.08895	1.84038
chr1	39594634	39594892	3.38607	8.39576	5.81683
chr1	39598601	39599070	4.95371	16.5646	13.612
chr1	39624033	39625038	10.0117	5.30607	2.77848
chr1	39649495	39650060	3.20801	5.32716	2.96147
chr1	39657464	39658021	3.12884	5.36151	2.98722
chr1	39679834	39680464	3.75679	6.68665	4.21343
chr1	39696374	39696833	2.87284	4.08895	1.84038
chr1	39814162	39814434	2.83634	3.68469	1.366
chr1	39860586	39860827	3.33587	4.94819	2.46496
chr1	39860931	39861208	3.6245	6.41548	3.96324
chr1	39941498	39941808	3.09419	4.31445	1.89748
chr1	39992747	39993135	9.56616	7.69556	4.96504
chr1	40003022	40003414	3.19437	5.5045	3.11992
chr1	40009995	40010673	4.3284	9.89984	7.23981
chr1	40071813	40072064	3.01674	4.54669	2.25533
chr1	40110511	40110817	3.73291	6.63799	4.1713
chr1	40118866	40119588	4.78872	13.3249	10.5047
chr1	40167072	40167356	3.09383	4.69691	2.3826
chr1	40264952	40265423	4.93454	11.3103	8.58071
chr1	40282438	40283285	13.0223	18.2835	14.9377
chr1	40310523	40310986	3.14553	5.19647	2.84127
chr1	40318314	40318754	2.90359	4.32384	1.90584
chr1	40342820	40343533	8.96379	5.57027	3.01928
chr1	40385307	40385658	7.11905	5.56628	3.17718
chr1	40606450	40606707	3.54574	5.55315	3.00372
chr1	40609643	40609899	4.41567	8.88593	6.28067
chr1	40733328	40733868	6.6829	24.381	21.1457
chr1	40747590	40748147	5.03911	13.6526	10.8185
chr1	40771769	40772143	2.42229	4.54594	2.25485
chr1	40780876	40782150	7.02654	6.01095	3.41621
chr1	40804502	40804983	3.63409	6.43528	3.98182
chr1	41207387	41207778	3.51333	5.95222	3.53554
chr1	41269446	41269739	2.56468	4.22821	1.96683
chr1	41333974	41334714	9.1225	7.34811	4.64214
chr1	41365084	41365511	8.03756	4.96224	2.62608
chr1	41410128	41410362	3.18896	4.88055	2.40422
chr1	41417959	41418558	4.77644	10.9515	8.23989
chr1	41469322	41469961	10.2388	9.7164	6.84571
chr1	41511156	41512486	11.34	14.1995	11.066
chr1	41575124	41575725	4.01907	7.75853	5.21782
chr1	41703911	41704297	2.97286	6.14334	3.70926
chr1	41734009	41734215	3.60989	5.67156	3.10499
chr1	41847501	41848584	7.49409	9.18888	6.35344
chr1	41884661	41885121	3.13274	7.60284	5.0713
chr1	41898179	41898849	7.26532	6.54886	4.08798
chr1	41908344	41908746	2.82376	4.8531	2.52594
chr1	41915303	41916034	3.37732	7.69157	5.15499
chr1	41940210	41940756	8.84826	8.23593	5.46531
chr1	41947887	41948647	3.2947	8.55038	5.75841
chr1	41961927	41962209	2.54236	5.78264	3.20636
chr1	41966118	41966676	7.90845	16.1284	13.1352
chr1	41966949	41967727	6.27535	7.27435	4.76478
chr1	41981551	41982243	10.0929	12.4608	9.42401
chr1	42083873	42084177	2.97188	4.82805	2.50276
chr1	42127399	42127879	3.53271	9.32054	6.69117
chr1	42296304	42296767	3.35204	4.9775	2.48064
chr1	42326023	42326735	8.19369	7.46662	4.75209
chr1	42340960	42341375	3.31481	5.33362	2.96147
chr1	42347412	42348035	3.80434	7.81476	5.27069
chr1	42356674	42357494	6.7592	3.66225	1.366
chr1	42383736	42383945	3.86774	6.39465	3.76368
chr1	42639393	42639776	2.70568	5.05791	2.7141
chr1	42642876	42643205	2.78564	5.44318	3.06306
chr1	42663876	42664364	4.78991	10.6496	7.95225
chr1	42732104	42732506	3.31481	5.33362	2.96147
chr1	42778349	42778656	3.5358	5.99738	3.57318
chr1	42805876	42806791	7.35644	6.17999	3.57129
chr1	43389752	43390546	11.4214	17.6869	14.691
chr1	43397732	43397982	3.30544	7.48838	4.96342
chr1	43408824	43409620	8.7904	9.8244	6.94683
chr1	43473103	43473353	3.95893	8.17196	5.40557
chr1	43477876	43478530	3.97069	8.74531	6.14724
chr1	43487300	43488029	7.2938	4.60528	2.15779
chr1	43585693	43586152	5.52469	12.9793	10.1738
chr1	43700664	43701799	13.5259	30.1483	26.2558
chr1	43731060	43731346	2.73349	4.63774	2.3382
chr1	43814289	43815910	13.2906	30.9601	27.0312
chr1	43861454	43862381	10.5441	9.50007	6.64446
chr1	44002703	44003520	6.38986	7.95242	5.40024
chr1	44007402	44008050	7.4878	9.72024	6.84928
chr1	44015386	44016394	11.3336	28.0875	24.2871
chr1	44023458	44023666	3.57167	8.23072	5.46038
chr1	44031213	44031517	2.71505	4.59345	2.14724
chr1	44043489	44043866	3.42949	8.29827	5.72474
chr1	44051953	44052214	3.01339	5.87182	3.46089
chr1	44324069	44324349	9.1299	9.91665	7.25599
chr1	44401414	44402182	5.77774	5.74778	3.17472
chr1	44703765	44704154	3.5905	8.52617	5.93991
chr1	44733166	44733599	3.07077	5.03881	2.69642
chr1	44810710	44811286	7.1999	4.9775	2.48064
chr1	44871676	44872114	2.82808	4.17353	1.91692
chr1	45097312	45098134	12.4644	20.6942	17.2301
chr1	45116063	45116337	3.41906	7.12199	4.43569
chr1	45251991	45252306	4.15603	9.76906	7.11553
chr1	45279049	45279947	7.41244	7.23385	4.53625
chr1	45285260	45286458	7.18087	6.92275	4.43489
chr1	45484420	45484713	4.49822	10.9324	8.22161
chr1	45571751	45572065	4.75028	9.25326	6.41364
chr1	45607036	45607523	5.15326	12.1539	9.38544
chr1	45654377	45654653	3.97778	7.40006	4.88019
chr1	45786389	45786680	3.1418	6.2014	3.76329
chr1	45825654	45826552	8.76809	5.96126	3.37048
chr1	45868889	45869274	10.4635	6.5113	3.87153
chr1	45909208	45909812	8.39409	7.51064	4.98434
chr1	45938056	45938264	2.83634	3.68469	1.366
chr1	46033977	46034355	3.62929	7.89414	5.34548
chr1	46062100	46062353	4.63453	10.3019	7.62222
chr1	46109607	46110021	4.08094	8.16884	5.60223
chr1	46387810	46388058	3.41674	5.53386	2.98605
chr1	46637432	46638139	4.72544	13.1496	10.3368
chr1	46645326	46646275	7.22161	11.0799	8.1243
chr1	46648719	46649545	8.01372	10.3495	7.43945
chr1	46684280	46684564	4.04011	8.07952	5.52012
chr1	46689277	46689558	3.6122	6.87389	4.38912
chr1	46813366	46814001	7.83831	7.6818	4.95215
chr1	46860879	46862552	9.80371	5.23298	2.71224
chr1	46867520	46868227	11.767	17.2834	13.9887
chr1	46932380	46932862	2.90997	4.87529	2.54613
chr1	46988217	46988639	2.99234	5.24854	2.88923
chr1	46998671	46999200	7.22892	6.41711	3.78455
chr1	47109104	47109486	5.52469	12.9793	10.1738
chr1	47215519	47215886	3.20801	5.32716	2.96147
chr1	47222642	47223055	3.24834	5.411	3.03302
chr1	47272551	47273360	3.58884	6.82179	4.15865
chr1	47496441	47497373	10.3012	11.0008	8.05009
chr1	47789313	47789707	4.39335	9.7502	7.09746
chr1	47813776	47814208	3.5358	5.99738	3.57318
chr1	47846465	47846721	5.33248	11.0931	8.13672
chr1	47898209	47898536	3.29465	7.45771	4.93453
chr1	47943492	47944224	4.30676	10.1475	7.47547
chr1	47973704	47973909	4.00891	7.73694	5.00333
chr1	48217563	48218041	3.22498	5.99025	3.57085
chr1	48392658	48393167	5.20724	15.1812	12.2837
chr1	48429166	48429843	8.54893	5.273	2.74864
chr1	48546402	48546675	3.97778	7.40006	4.88019
chr1	48716948	48717327	3.99632	8.80773	6.20674
chr1	48757962	48758484	3.09419	4.31445	1.89748
chr1	48963907	48964438	4.86749	11.4974	8.75944
chr1	48991754	48992202	8.98591	7.89024	5.14558
chr1	48996150	48996627	3.93733	9.75181	7.09897
chr1	49206995	49207624	3.5358	5.99738	3.57318
chr1	49570942	49571197	3.04108	4.59427	2.29865
chr1	49812425	49812863	13.815	11.2562	8.28924
chr1	50409692	50410024	2.83634	3.68469	1.366
chr1	50565902	50566477	3.63409	6.43528	3.98182
chr1	50588795	50589354	4.41975	8.89452	6.28687
chr1	50646825	50647088	3.79244	6.75903	4.10057
chr1	51086422	51087208	3.5358	5.99738	3.57318
chr1	51443001	51444063	7.4404	5.33362	2.96147
chr1	51585000	51585433	6.94411	19.5661	16.5004
chr1	51703650	51704034	2.40858	5.16747	2.81468
chr1	51779673	51780539	8.05338	6.36021	3.73658
chr1	51780751	51781081	3.12472	6.36021	3.73658
chr1	51983309	51983995	3.05589	7.74978	5.20971
chr1	52033397	52034022	4.064	9.5345	6.89426
chr1	52413880	52415144	14.0274	15.8749	12.6525
chr1	52422300	52422969	7.36298	6.1327	3.52782
chr1	52467789	52468174	3.45136	6.05437	3.62622
chr1	52537111	52537537	3.31481	5.33362	2.96147
chr1	52762111	52762507	2.83914	4.02478	1.79941
chr1	53069884	53070207	2.93486	4.93125	2.59789
chr1	53128381	53128816	3.78735	7.77508	5.23347
chr1	53168582	53169273	11.6499	17.8938	14.568
chr1	53333081	53333397	4.05248	7.27887	4.57778
chr1	53642124	53642641	6.55664	27.5835	24.239
chr1	53761520	53762476	7.65407	6.76259	4.10376
chr1	53857164	53857462	2.79314	4.10355	1.85359
chr1	53859150	53859590	3.85625	7.93545	5.38425
chr1	53977736	53978288	6.24683	5.58444	3.03223
chr1	53978290	53978643	2.98436	5.60732	3.05308
chr1	53992137	53992658	5.15103	17.9228	14.9179
chr1	54058245	54058740	4.59533	12.7848	9.98848
chr1	54072305	54072575	2.81629	3.98114	1.76053
chr1	54175911	54176170	2.70734	3.77159	1.57425
chr1	54326548	54326863	2.89321	4.30327	2.03476
chr1	54364684	54365135	7.69849	7.332	4.62721
chr1	54467354	54467739	3.94151	7.8621	5.31523
chr1	54481851	54482340	4.66581	14.2966	11.4353
chr1	54543176	54543517	4.7735	11.9438	9.18553
chr1	54743728	54743960	2.57399	4.54955	2.1083
chr1	54780423	54780775	3.93071	8.91849	6.10041
chr1	54837409	54837950	2.99219	5.62695	3.23352
chr1	54850700	54851393	8.80794	8.97718	6.3653
chr1	54953811	54955267	11.2537	8.07636	5.3165
chr1	55007787	55008371	10.438	12.569	9.78202
chr1	55047070	55047625	9.51092	10.7283	8.02726
chr1	55260528	55260905	2.79162	4.60669	2.31004
chr1	55369690	55371123	8.61524	9.36243	6.73093
chr1	55416168	55416466	2.98562	4.85747	2.52987
chr1	55487752	55488306	4.39335	9.7502	7.09746
chr1	55529488	55529933	3.72862	7.89124	5.14647
chr1	55763519	55763937	3.09383	4.69691	2.3826
chr1	55792248	55792504	3.15321	5.21258	2.85615
chr1	55929686	55929942	3.09383	4.69691	2.3826
chr1	56072631	56072978	3.09383	4.69691	2.3826
chr1	56159967	56160550	11.5169	11.1271	8.1688
chr1	56178595	56179037	3.35204	4.9775	2.48064
chr1	56246806	56247104	3.07625	4.85593	2.52855
chr1	56863503	56863863	3.015	4.73114	2.41366
chr1	57036639	57037054	4.08094	8.16884	5.60223
chr1	57246676	57247053	2.87284	4.08895	1.84038
chr1	57253512	57254620	12.9484	16.6872	13.4232
chr1	57278492	57278795	4.36239	9.67829	7.02911
chr1	58192878	58193086	3.09419	4.31445	1.89748
chr1	58648851	58649488	5.52469	12.9793	10.1738
chr1	59085175	59086521	8.88728	10.6361	7.70714
chr1	59096162	59096592	3.31481	5.33362	2.96147
chr1	59097610	59097972	2.94719	4.05149	1.6868
chr1	59218374	59219093	8.20786	5.58746	3.03492
chr1	59239184	59239682	3.2463	5.82817	3.42021
chr1	59247998	59248534	2.11348	5.41358	2.87637
chr1	59280044	59282530	11.1896	8.19616	5.62799
chr1	59350584	59351232	7.0068	6.59512	3.94895
chr1	59351630	59352037	4.04732	9.77246	7.11869
chr1	59369060	59369985	15.1897	33.5479	29.5094
chr1	59387915	59388961	16.4263	24.8673	21.2101
chr1	59407883	59408926	7.94496	8.286	5.7131
chr1	59430120	59430635	7.14088	4.45341	2.17073
chr1	59448271	59448600	3.45693	5.83839	3.42976
chr1	59479119	59479771	3.25923	6.07019	3.64098
chr1	59517824	59518243	8.51799	7.1238	4.62349
chr1	59522390	59523170	6.91759	6.8733	4.38861
chr1	59527296	59527945	4.69829	14.7276	11.8487
chr1	59536766	59537530	6.64551	21.1085	17.9871
chr1	59573341	59573619	3.5358	5.99738	3.57318
chr1	59690918	59691459	3.54952	6.26	3.8181
chr1	59859040	59859608	6.93265	4.31445	1.89748
chr1	59888753	59889142	7.48198	5.99738	3.57318
chr1	59910696	59910985	3.75679	6.68665	4.21343
chr1	60061504	60062207	4.48891	9.97057	7.30714
chr1	60139072	60140080	11.543	16.5473	13.2903
chr1	60184152	60184742	3.16867	5.24499	2.88589
chr1	60195496	60196236	4.5967	11.1774	8.45496
chr1	60209044	60209642	4.87114	12.8677	10.0676
chr1	60225050	60225387	5.69707	16.496	13.5464
chr1	60234621	60234954	3.09419	4.31445	1.89748
chr1	60554348	60554880	4.41975	8.89452	6.28687
chr1	60568596	60568900	3.09383	4.69691	2.3826
chr1	60840373	60840918	7.07197	4.31445	1.89748
chr1	60893797	60894097	3.80892	6.28456	3.66718
chr1	61038849	61039268	5.611	15.1015	12.2071
chr1	61105748	61106200	8.25063	5.67156	3.10499
chr1	61508713	61509250	4.42475	9.82287	7.16658
chr1	61515640	61516790	11.0928	17.6469	14.3337
chr1	61522495	61523097	6.55706	4.3857	1.96156
chr1	61549203	61549424	2.72596	4.29265	1.89748
chr1	61587863	61588313	3.35204	4.9775	2.48064
chr1	61598405	61599395	9.06804	7.2597	4.56015
chr1	61608585	61609516	8.32081	6.39465	3.76368
chr1	61649148	61650407	10.6434	14.0698	10.9431
chr1	61706973	61707682	8.25063	5.67156	3.10499
chr1	61764530	61765371	3.5358	5.99738	3.57318
chr1	61803556	61804340	10.3877	9.85503	6.97559
chr1	61819002	61819619	3.73202	7.39169	4.87491
chr1	62106227	62106863	8.61241	10.3121	7.40434
chr1	62291135	62291835	4.47809	9.94573	7.28353
chr1	62616728	62617231	3.31481	5.33362	2.96147
chr1	62744535	62744805	3.4654	5.62867	3.07234
chr1	62752234	62752659	3.09383	4.69691	2.3826
chr1	62996408	62996700	3.09383	4.69691	2.3826
chr1	63470077	63470330	3.09196	4.88778	2.55762
chr1	63795527	63795895	3.36943	5.4412	2.90154
chr1	63953216	63953624	3.97778	7.40006	4.88019
chr1	64021268	64021659	3.31481	5.33362	2.96147
chr1	64380107	64380454	3.58579	6.09741	3.49568
chr1	64394045	64395091	8.95092	8.66156	5.91616
chr1	64446587	64446929	3.0392	4.21652	1.8312
chr1	64472458	64473015	8.29899	5.67156	3.10499
chr1	64508361	64508711	4.05024	8.10172	5.54119
chr1	64537983	64538487	4.1051	7.94035	5.38891
chr1	64666853	64667178	3.35204	4.9775	2.48064
chr1	64809271	64809686	3.49764	6.85082	4.36743
chr1	64991965	64992190	3.35204	4.9775	2.48064
chr1	65015645	65015937	4.86173	10.4722	7.78313
chr1	65636017	65636692	12.2509	11.3761	8.40201
chr1	65719907	65721100	10.4173	12.2758	9.50187
chr1	65731483	65731897	5.3037	12.1258	9.35859
chr1	65950059	65950711	5.39951	13.8253	10.9838
chr1	65959527	65960163	11.5844	7.145	4.45354
chr1	66719130	66719720	4.19242	8.98859	6.37616
chr1	66727916	66728172	3.77513	6.72393	4.0679
chr1	66736986	66737973	12.6715	14.2629	11.126
chr1	66747480	66748539	11.6608	13.171	10.0943
chr1	66774820	66775333	3.31481	5.33362	2.96147
chr1	66782153	66783016	10.5687	9.90916	7.02631
chr1	66869455	66870273	3.09383	4.69691	2.3826
chr1	66917778	66918082	6.72538	3.68469	1.366
chr1	66969706	66969999	3.09383	4.69691	2.3826
chr1	67170760	67171176	12.7469	9.54479	6.68466
chr1	67655939	67656531	3.66318	6.49519	4.03769
chr1	67858899	67859237	3.14317	5.39287	3.01658
chr1	68018303	68018736	4.64129	8.7214	5.91616
chr1	68038416	68038855	6.5729	5.94261	3.52663
chr1	68084284	68084556	3.5358	5.99738	3.57318
chr1	68101111	68101332	2.93239	4.02481	1.66353
chr1	68112207	68112487	3.55499	5.57027	3.01928
chr1	68215308	68215992	8.10966	6.36268	3.73877
chr1	68226148	68226910	9.10946	5.38058	2.84647
chr1	68516109	68516362	2.87284	4.08895	1.84038
chr1	68572127	68572381	3.09383	4.69691	2.3826
chr1	68772962	68774230	11.3381	13.9374	10.8189
chr1	68808021	68808721	4.38344	7.92105	5.17182
chr1	69010410	69010939	9.22798	4.86934	2.39409
chr1	69013481	69013814	3.09419	4.31445	1.89748
chr1	69434344	69434761	3.04929	4.61027	2.31317
chr1	69481968	69482190	2.83634	3.68469	1.366
chr1	69554121	69554465	4.02963	7.78093	5.23891
chr1	69760844	69761174	4.32116	8.68608	6.09122
chr1	69869444	69869903	7.28315	4.9775	2.48064
chr1	70925871	70926552	4.11611	7.96351	5.41078
chr1	70994294	70994602	3.5358	5.99738	3.57318
chr1	71026477	71026783	3.30106	4.88497	2.4083
chr1	71053810	71054207	8.27887	6.77668	4.11672
chr1	71076237	71076719	5.08272	11.2899	8.56128
chr1	71083406	71083751	3.31481	5.33362	2.96147
chr1	71151086	71151362	3.09383	4.69691	2.3826
chr1	71217729	71217952	3.16493	5.03502	2.53278
chr1	71769285	71769750	4.72797	10.1841	7.51041
chr1	71802391	71802662	2.65185	3.51165	1.34259
chr1	71822899	71823256	3.35204	4.9775	2.48064
chr1	71830653	71831060	3.60989	5.67156	3.10499
chr1	71954613	71954884	3.97778	7.40006	4.88019
chr1	72041344	72041560	2.83634	3.68469	1.366
chr1	73007616	73008402	3.37593	5.67365	3.10682
chr1	73158837	73159311	3.28481	5.27425	2.91297
chr1	73364606	73364982	7.80866	5.67156	3.10499
chr1	73595260	73595680	6.88784	4.9775	2.48064
chr1	73620906	73621122	2.83634	3.68469	1.366
chr1	73703285	73703509	3.35204	4.9775	2.48064
chr1	73793209	73793470	3.75679	6.68665	4.21343
chr1	73793475	73793833	3.86774	6.39465	3.76368
chr1	74059147	74059498	4.86173	10.4722	7.78313
chr1	74415391	74415630	3.35204	4.9775	2.48064
chr1	74480228	74480452	3.47344	5.41881	2.88128
chr1	74712855	74713070	3.60989	5.67156	3.10499
chr1	74718510	74718850	3.09383	4.69691	2.3826
chr1	74818145	74818361	3.35204	4.9775	2.48064
chr1	74931120	74931556	3.35204	4.9775	2.48064
chr1	75163626	75163926	3.31837	4.91645	2.4364
chr1	75264867	75265115	3.09419	4.31445	1.89748
chr1	75378971	75379351	3.16466	5.03448	2.69245
chr1	75389611	75389873	3.47344	5.41881	2.88128
chr1	75468832	75469234	3.54542	6.72456	4.24888
chr1	75476434	75476878	3.84233	6.60245	3.95585
chr1	75841687	75842069	4.12559	7.145	4.45354
chr1	75910625	75910852	3.60989	5.67156	3.10499
chr1	76054546	76054910	4.33275	8.7107	6.11455
chr1	76055290	76055721	3.34469	4.96418	2.47925
chr1	76199440	76199721	4.86173	10.4722	7.78313
chr1	76263167	76263440	3.16673	4.83781	2.3659
chr1	76478774	76479146	5.07553	11.9773	9.21747
chr1	76534336	76534951	9.84537	9.22246	6.59798
chr1	76943448	76943669	3.09419	4.31445	1.89748
chr1	76974347	76974639	3.86774	6.39465	3.76368
chr1	77153204	77153438	3.09419	4.31445	1.89748
chr1	77165307	77165726	4.64129	8.7214	5.91616
chr1	77321710	77322078	3.9265	7.56091	5.03177
chr1	77333692	77334159	3.24956	5.20424	2.84855
chr1	77414700	77414959	3.09419	4.31445	1.89748
chr1	77470797	77471035	3.86774	6.39465	3.76368
chr1	77484270	77484650	3.43016	6.23631	3.79594
chr1	77533229	77533825	3.86774	6.39465	3.76368
chr1	77592095	77592344	3.31481	5.33362	2.96147
chr1	77913414	77913743	3.97778	7.40006	4.88019
chr1	77934352	77934593	3.44504	6.04106	3.44371
chr1	77974808	77975512	8.21145	8.24759	5.67669
chr1	78210831	78211602	6.07966	16.643	13.6874
chr1	78262371	78262733	4.19877	8.13639	5.57159
chr1	78290851	78291259	4.19877	8.13639	5.57159
chr1	78336422	78336633	3.09419	4.31445	1.89748
chr1	78463764	78464051	4.41975	8.89452	6.28687
chr1	78579910	78580230	7.53409	6.23121	3.61811
chr1	78612031	78612307	3.36684	5.65507	3.25943
chr1	78703386	78703731	3.90804	7.25588	4.5566
chr1	78811606	78811940	6.85098	4.31445	1.89748
chr1	78834247	78834575	2.83634	3.68469	1.366
chr1	78840708	78841064	3.86774	6.39465	3.76368
chr1	78966908	78967471	9.72536	6.68665	4.21343
chr1	79015308	79015800	7.41753	5.33362	2.96147
chr1	79083377	79083641	3.4849	5.89493	3.48229
chr1	79130729	79130962	3.09419	4.31445	1.89748
chr1	79756652	79757193	12.3179	12.4224	9.38776
chr1	79982216	79982591	3.35204	4.9775	2.48064
chr1	79991075	79991285	3.09419	4.31445	1.89748
chr1	80163381	80163604	2.71434	3.6272	1.35286
chr1	80341015	80341493	2.99623	4.32194	1.90418
chr1	80397236	80397541	3.11582	4.93606	2.60196
chr1	80551835	80552181	4.38344	7.92105	5.17182
chr1	80804073	80804289	3.09419	4.31445	1.89748
chr1	80858122	80858521	4.19877	8.13639	5.57159
chr1	80865769	80866117	3.60989	5.67156	3.10499
chr1	81059661	81059955	3.75679	6.68665	4.21343
chr1	81196810	81197666	10.9027	10.3901	7.47616
chr1	81495578	81495845	3.09383	4.69691	2.3826
chr1	81832717	81832964	5.3037	12.1258	9.35859
chr1	81964196	81964638	4.6415	9.99578	7.33103
chr1	82025760	82026077	5.52469	12.9793	10.1738
chr1	82136097	82136743	4.37266	9.70218	7.05191
chr1	82144320	82145160	8.45866	6.92225	4.4345
chr1	82218286	82218962	9.13668	7.145	4.45354
chr1	83647881	83648350	10.0923	7.145	4.45354
chr1	83923551	83923914	2.87284	4.08895	1.84038
chr1	84221876	84222214	3.60989	5.67156	3.10499
chr1	84485734	84486652	9.79093	8.7214	5.91616
chr1	84722739	84723147	3.78735	7.77508	5.23347
chr1	84738173	84738574	3.30496	5.10197	2.5934
chr1	84875656	84875981	3.75799	6.68908	4.0359
chr1	84892199	84892548	3.4953	6.1467	3.71238
chr1	84899084	84899650	4.66589	10.0491	7.38176
chr1	85009854	85010157	4.54939	9.47866	6.84129
chr1	85069074	85069883	7.08874	6.0714	3.47162
chr1	85178696	85179004	3.09419	4.31445	1.89748
chr1	85238174	85238590	3.25743	7.35154	4.83727
chr1	85240432	85241070	7.65748	6.20743	3.59653
chr1	85293119	85293544	3.12272	5.14852	2.79738
chr1	85300075	85301028	10.7559	13.1565	10.0806
chr1	85313050	85313601	8.49377	8.70403	6.10828
chr1	85324074	85324473	2.82808	4.17353	1.91692
chr1	85331466	85331735	3.09097	4.69137	2.3826
chr1	85338971	85340257	6.94238	6.67513	4.02309
chr1	85410533	85411075	4.13881	9.15114	6.5302
chr1	85763356	85764355	14.1359	27.375	23.6058
chr1	85774259	85774487	3.03988	4.97324	2.48064
chr1	85779433	85779660	3.0689	4.45774	2.02585
chr1	85825901	85826162	3.84773	7.3911	4.8745
chr1	85893088	85893886	11.8781	10.3147	7.40668
chr1	85942214	85942429	3.35204	4.9775	2.48064
chr1	85961173	85961478	3.5358	5.99738	3.57318
chr1	85968395	85968688	5.08272	11.2899	8.56128
chr1	85983849	85984234	2.90852	5.053	2.70952
chr1	86010426	86010888	7.31365	4.94819	2.46496
chr1	86016925	86017178	5.48752	14.4151	11.5489
chr1	86042303	86042962	5.52748	7.11185	4.42618
chr1	86081628	86082158	4.09052	7.63088	4.90475
chr1	86094671	86095082	4.65778	10.3543	7.67192
chr1	86283861	86284249	3.97778	7.40006	4.88019
chr1	86296048	86296431	4.12559	7.145	4.45354
chr1	86469120	86469406	2.83634	3.68469	1.366
chr1	86570543	86571398	11.3155	11.173	8.21178
chr1	86899542	86900272	8.7144	7.78093	5.23891
chr1	86969721	86970125	3.57309	7.50867	4.79135
chr1	86970424	86971057	8.54362	10.7468	7.81121
chr1	87061678	87062690	4.89805	10.2124	7.31075
chr1	87082124	87082848	3.98998	6.88714	4.21883
chr1	87258851	87259209	3.09383	4.69691	2.3826
chr1	87299231	87299490	2.85666	4.23058	1.96873
chr1	87458640	87458964	3.5358	5.99738	3.57318
chr1	87638597	87638897	2.96336	4.62526	2.32687
chr1	87800929	87801176	4.19621	8.99732	6.17419
chr1	87822912	87823424	2.84684	4.03946	1.81241
chr1	88180928	88181212	3.86774	6.39465	3.76368
chr1	88501903	88502367	3.09419	4.31445	1.89748
chr1	88638481	88638977	3.86774	6.39465	3.76368
chr1	88676403	88676774	3.09383	4.69691	2.3826
chr1	89056094	89056307	4.12559	7.145	4.45354
chr1	89202628	89203203	6.44587	4.69691	2.3826
chr1	89471337	89471653	3.5358	5.99738	3.57318
chr1	89594287	89594854	2.63994	3.64071	1.36409
chr1	89632549	89633011	3.50459	6.39893	3.94778
chr1	89635054	89635327	3.17646	5.2613	2.901
chr1	90018293	90018987	3.53872	6.473	4.01719
chr1	90089158	90089538	3.09383	4.69691	2.3826
chr1	90228421	90229089	7.24427	6.01578	3.42045
chr1	90308612	90309564	10.1041	7.31068	4.60745
chr1	90701535	90701952	3.86774	6.39465	3.76368
chr1	90825124	90825377	2.98915	4.30865	1.89748
chr1	91099858	91100158	2.87284	4.08895	1.84038
chr1	91361671	91361959	3.60989	5.67156	3.10499
chr1	91794344	91794617	3.07926	4.28791	1.89337
chr1	92024748	92025713	7.22999	6.53205	3.89067
chr1	92043227	92043976	2.94479	4.76985	2.44921
chr1	92208366	92208777	2.92018	4.71684	2.25739
chr1	92210662	92211268	4.65515	12.9532	10.1496
chr1	92256759	92257256	3.24467	6.24855	3.80742
chr1	92292706	92293426	3.83304	9.19738	6.57418
chr1	92309389	92309627	3.86774	6.39465	3.76368
chr1	92329812	92330025	3.57363	5.60473	3.0506
chr1	93051384	93051680	2.87284	4.08895	1.84038
chr1	93118367	93119080	3.31481	5.33362	2.96147
chr1	93314717	93315102	3.72087	7.61903	5.08654
chr1	93324339	93324851	4.89689	11.9072	9.15054
chr1	93340442	93340834	4.25242	9.71603	7.06503
chr1	93367392	93367598	3.35204	4.9775	2.48064
chr1	94018266	94018486	3.60989	5.67156	3.10499
chr1	94018575	94018958	2.99265	4.68539	2.38131
chr1	94019390	94020271	8.59194	7.90493	5.35544
chr1	94094762	94095270	9.08754	7.49656	4.77993
chr1	94118044	94118329	3.73291	6.63799	4.1713
chr1	94132321	94132836	3.10087	5.49855	3.11431
chr1	94429039	94429693	6.52125	5.49486	2.95035
chr1	94454391	94454642	3.36204	5.20992	2.69123
chr1	94488006	94488278	3.07971	5.25352	2.89395
chr1	94511166	94511416	2.91615	4.88921	2.55891
chr1	94534658	94535430	7.42199	6.69128	4.03798
chr1	94787206	94787776	12.3542	9.88747	7.006
chr1	94872037	94872302	5.28436	12.0838	9.3193
chr1	94929128	94929458	3.75679	6.68665	4.21343
chr1	95016127	95016722	3.74863	7.42942	4.71779
chr1	95061357	95061646	4.24365	10.2855	7.60665
chr1	95113840	95114493	10.6034	11.9178	9.16082
chr1	95119798	95120102	3.32593	5.78813	3.3831
chr1	95142019	95142645	10.5965	15.2038	12.3054
chr1	95172803	95173327	7.44091	6.30997	3.69039
chr1	95200632	95201112	8.35445	8.63453	6.04239
chr1	95209135	95210100	14.7249	29.004	25.163
chr1	95248804	95249581	12.2548	18.4112	15.3883
chr1	95269188	95269444	3.0638	5.02403	2.52273
chr1	95298883	95299160	3.09419	4.31445	1.89748
chr1	95319709	95320847	15.3034	28.1563	24.353
chr1	95329194	95329930	7.93287	7.00863	4.33099
chr1	95341343	95341943	11.1284	19.8269	16.7516
chr1	95349423	95349878	2.90997	4.87529	2.54613
chr1	95378343	95378643	4.20627	9.60357	6.95982
chr1	95473380	95473669	5.68155	14.0986	11.2454
chr1	95507095	95507335	3.46609	5.85693	3.2746
chr1	95507938	95508207	2.90271	5.03937	2.69688
chr1	95629731	95629958	3.29247	4.86934	2.39409
chr1	95781686	95781930	3.06147	4.44391	2.01342
chr1	95797761	95798898	9.52002	4.6282	2.17842
chr1	95835711	95836655	11.5396	17.9252	14.5977
chr1	95837480	95837878	4.10697	10.7876	7.84969
chr1	96041056	96041487	2.87284	4.08895	1.84038
chr1	96106291	96106707	3.46285	6.30791	3.8627
chr1	96219130	96219452	3.23506	5.17535	2.66003
chr1	96262800	96263310	3.60989	5.67156	3.10499
chr1	96494575	96494852	3.09419	4.31445	1.89748
chr1	96754786	96755071	4.38344	7.92105	5.17182
chr1	96974071	96974321	3.09383	4.69691	2.3826
chr1	97328343	97328647	4.19877	8.13639	5.57159
chr1	97401493	97401705	3.35204	4.9775	2.48064
chr1	97603804	97604208	3.60546	6.37612	3.92651
chr1	97696535	97696880	3.31481	5.33362	2.96147
chr1	97880382	97880921	3.97778	7.40006	4.88019
chr1	98286171	98286425	4.64074	9.67341	7.02443
chr1	98519452	98520118	8.61687	8.83125	6.22082
chr1	98652661	98652904	2.83634	3.68469	1.366
chr1	98810044	98810489	6.03348	15.2939	12.3918
chr1	99249782	99250023	3.35204	4.9775	2.48064
chr1	99429877	99430132	3.13737	4.58479	2.13957
chr1	99571074	99571342	3.5358	5.99738	3.57318
chr1	99609564	99609888	4.11654	7.12789	4.44092
chr1	99772107	99772328	3.09419	4.31445	1.89748
chr1	99889691	99889999	10.3113	5.67156	3.10499
chr1	99922373	99922597	2.78554	3.75798	1.42988
chr1	100009778	100010042	3.31481	5.33362	2.96147
chr1	100113223	100113894	6.4397	5.87201	3.28855
chr1	100115742	100116276	7.2061	6.60092	3.95442
chr1	100125285	100125732	9.55407	10.0683	7.17578
chr1	100128156	100128606	4.67252	13.002	10.1955
chr1	100274286	100274686	3.1343	5.57487	3.18524
chr1	100301534	100302876	12.4469	12.4777	9.44006
chr1	100668270	100668626	10.3288	7.70919	4.97769
chr1	100705349	100705902	4.41975	8.89452	6.28687
chr1	100880232	100881184	7.73591	6.85299	4.18733
chr1	100884491	100885144	7.7229	6.37009	3.74556
chr1	100913841	100914181	4.3179	11.9869	9.22667
chr1	100918324	100918690	3.81068	7.31068	4.60745
chr1	100924822	100925394	7.77916	6.35388	3.73071
chr1	100951224	100952124	13.3808	19.4483	16.3866
chr1	101004488	101005621	10.2771	12.1118	9.34589
chr1	101392825	101393255	4.12559	7.145	4.45354
chr1	101412735	101412990	4.55168	11.7029	8.95553
chr1	101469700	101470349	4.43532	9.84727	7.18985
chr1	101561286	101561551	3.35204	4.9775	2.48064
chr1	101775149	101775563	2.82926	4.86613	2.53785
chr1	102148952	102149266	2.83634	3.68469	1.366
chr1	102478920	102479183	3.35204	4.9775	2.48064
chr1	102639963	102640270	3.09419	4.31445	1.89748
chr1	103292467	103292717	3.60989	5.67156	3.10499
chr1	103516663	103517025	2.87284	4.08895	1.84038
chr1	103754637	103754862	3.09419	4.31445	1.89748
chr1	104430540	104430849	2.65185	3.51165	1.34259
chr1	104760011	104760428	4.12559	7.145	4.45354
chr1	105102765	105102980	3.34553	5.17876	2.66304
chr1	105446380	105446746	3.31481	5.33362	2.96147
chr1	105680966	105681323	2.87284	4.08895	1.84038
chr1	105844177	105844443	3.31481	5.33362	2.96147
chr1	105867402	105867730	3.09419	4.31445	1.89748
chr1	105938823	105939129	3.37564	5.67306	3.2762
chr1	105977164	105977400	3.60989	5.67156	3.10499
chr1	106173964	106174171	3.41255	5.30493	2.7775
chr1	106174419	106174694	3.43838	5.35333	2.82157
chr1	106348959	106349266	3.97778	7.40006	4.88019
chr1	106393879	106394204	3.86774	6.39465	3.76368
chr1	106819164	106819445	4.41975	8.89452	6.28687
chr1	106955123	106955353	3.60989	5.67156	3.10499
chr1	107224056	107224420	3.95688	7.62599	5.09316
chr1	107352250	107352564	3.60989	5.67156	3.10499
chr1	107540976	107541536	9.28737	9.44948	6.59719
chr1	107997800	107998146	3.60989	5.67156	3.10499
chr1	108025230	108025487	4.04964	8.37847	5.80058
chr1	108073011	108073448	3.78798	8.03524	5.27807
chr1	108078745	108079125	4.81756	11.7167	8.72281
chr1	108324985	108325618	11.4375	12.4224	9.38776
chr1	108576930	108577519	5.87285	16.9513	13.9837
chr1	108588147	108588576	8.02415	6.96372	4.2894
chr1	108668090	108668366	4.13881	9.15114	6.5302
chr1	109031644	109031920	2.98915	4.30865	1.89748
chr1	109063358	109063698	3.09419	4.31445	1.89748
chr1	109076177	109076663	7.50722	4.41076	1.98388
chr1	109183532	109183811	3.41674	5.53386	2.98605
chr1	109189219	109189488	3.17538	5.6682	3.27193
chr1	109370945	109371338	2.80701	4.13137	1.87876
chr1	109680818	109681375	6.44715	5.10113	2.75384
chr1	109691215	109691795	7.43292	6.39011	3.76368
chr1	109694483	109695094	7.32519	4.96419	2.47925
chr1	109701168	109701658	6.4874	5.69688	3.29846
chr1	109710757	109711124	3.48777	6.36231	3.91354
chr1	109723557	109724178	7.02679	7.54032	4.82048
chr1	109806080	109806769	7.03333	6.91682	4.24628
chr1	110074838	110075631	2.89563	5.38355	3.00773
chr1	110175148	110175971	3.03293	6.11624	3.68394
chr1	110183073	110183439	3.754	8.20942	5.64049
chr1	110248219	110248532	3.20655	5.11844	2.76958
chr1	110316190	110316523	8.02951	9.58609	6.72353
chr1	110319588	110319890	3.27859	7.41198	4.89127
chr1	110325822	110326204	3.84926	8.18276	5.41556
chr1	110412268	110412635	5.0498	12.974	10.1695
chr1	110425109	110425596	2.565	3.63962	1.45647
chr1	110777860	110779046	8.57987	9.78922	6.91396
chr1	110813976	110814294	3.48231	5.43536	2.8962
chr1	110834705	110835275	3.27593	5.25663	2.8967
chr1	110855132	110855512	9.74026	9.87642	6.99562
chr1	110938729	110939014	2.83148	4.01017	1.78626
chr1	111307366	111307646	3.5358	5.99738	3.57318
chr1	111341455	111341855	10.3501	7.92105	5.17182
chr1	111902339	111902629	2.99623	4.32194	1.90418
chr1	111902802	111903282	5.28707	15.0305	12.1389
chr1	111948901	111949248	4.31176	9.56012	6.91839
chr1	111965307	111965832	3.02541	5.13341	2.78345
chr1	112050400	112051320	9.55547	11.9349	8.92848
chr1	112135361	112135788	4.64074	9.67341	7.02443
chr1	112462691	112463462	9.02864	8.09959	5.33843
chr1	112490942	112491892	9.23906	10.6013	7.90621
chr1	112519154	112519704	3.88416	9.06807	6.45145
chr1	112806566	112807621	6.65077	4.68695	2.23082
chr1	112852267	112852594	2.82808	4.17353	1.91692
chr1	112902329	112902679	2.96336	4.62526	2.32687
chr1	112902995	112903290	3.75359	7.18612	4.68192
chr1	112991935	112992531	9.93236	5.10197	2.5934
chr1	113044531	113044895	3.64769	6.70749	4.05306
chr1	113091157	113091451	3.75679	6.68665	4.21343
chr1	113137003	113137403	2.87284	4.08895	1.84038
chr1	113242833	113243959	8.72962	4.49048	2.05531
chr1	113247175	113248158	5.17815	6.21082	3.5996
chr1	113346735	113347001	3.32997	6.23415	3.79391
chr1	113351911	113352243	3.63789	6.93103	4.44279
chr1	113564086	113564652	7.29919	6.19738	3.58715
chr1	113599725	113600043	3.70461	7.58067	5.05043
chr1	113652721	113653005	3.97778	7.40006	4.88019
chr1	113683370	113683961	3.36672	5.87514	3.46392
chr1	113740451	113740879	3.19808	5.1015	2.75407
chr1	113752921	113753200	7.47276	4.90933	2.43002
chr1	113798091	113798901	11.8886	13.0381	9.96931
chr1	114636347	114637067	10.4602	12.3994	9.36592
chr1	114778591	114778879	4.81474	10.7047	8.00462
chr1	114888840	114889449	9.20707	8.70181	5.89978
chr1	115000138	115000480	4.06907	8.42243	5.84188
chr1	115047905	115048152	3.14553	5.19647	2.84127
chr1	115604762	115605084	2.89347	4.12811	1.75387
chr1	115641744	115642460	6.03569	16.5371	13.5859
chr1	115892304	115893087	4.29759	10.1247	7.45378
chr1	115945417	115945710	3.09383	4.69691	2.3826
chr1	116002335	116002752	2.75906	4.03501	1.80878
chr1	116094069	116094326	3.09383	4.69691	2.3826
chr1	116197842	116198271	3.35809	5.63717	3.24297
chr1	116257403	116257833	8.85158	5.7797	3.2037
chr1	116353439	116354246	10.3563	11.15	8.19035
chr1	116370814	116371423	8.3806	5.75855	3.18444
chr1	116635053	116635304	3.09419	4.31445	1.89748
chr1	116666123	116667033	9.13031	10.3178	7.40973
chr1	116676147	116676977	10.9107	9.03525	6.20986
chr1	116681590	116682124	5.57903	14.6363	11.7609
chr1	116694346	116695039	9.04969	9.60357	6.95982
chr1	116710933	116711223	2.80199	4.80139	2.47826
chr1	116721411	116721788	7.7977	7.90578	5.1601
chr1	116745840	116746350	5.54563	3.9968	1.77452
chr1	116749666	116750217	10.2443	12.125	9.10785
chr1	116785429	116785683	3.52051	6.9043	4.41762
chr1	116840627	116840944	3.35204	4.9775	2.48064
chr1	116854608	116855156	6.35697	4.67217	2.21757
chr1	116865913	116866430	4.54465	11.3661	8.63407
chr1	116872468	116873408	9.78619	8.50641	5.71758
chr1	116919007	116919246	3.2344	9.41704	6.56704
chr1	116975771	116976555	7.84406	5.33362	2.96147
chr1	116994864	116995173	2.48149	4.02314	1.79814
chr1	116996381	116996702	2.84964	5.26652	2.90582
chr1	117018866	117019265	7.69446	4.78776	2.32112
chr1	117026435	117026936	3.94194	9.21911	6.38167
chr1	117027447	117028091	6.93757	6.77313	4.11353
chr1	117099246	117099657	4.62231	10.9178	8.20776
chr1	117123891	117124132	3.64452	6.21426	3.60278
chr1	117138854	117139399	3.66318	6.49519	4.03769
chr1	117148829	117149076	2.98211	4.29543	1.89748
chr1	117161465	117161961	3.44643	6.27198	3.82921
chr1	117175099	117175606	4.02228	8.87075	6.26635
chr1	117189136	117189642	4.69534	12.4063	9.62665
chr1	117260062	117260332	3.89659	7.4966	4.97111
chr1	117396453	117396766	2.84684	4.03946	1.81241
chr1	117568990	117569579	4.12851	8.55626	5.96841
chr1	117594244	117594636	3.67471	6.03103	3.4346
chr1	117610552	117610810	3.14005	4.98496	2.64701
chr1	117671110	117671514	3.75679	6.68665	4.21343
chr1	117690493	117690742	3.03008	4.76195	2.44198
chr1	117714519	117714728	2.91345	4.16597	1.78686
chr1	117827320	117827625	3.31481	5.33362	2.96147
chr1	118077562	118077776	3.34553	5.17876	2.66304
chr1	118104944	118105945	15.1533	32.1505	28.1708
chr1	118113500	118114384	8.2756	8.83121	6.01881
chr1	118117217	118117509	2.69266	5.50702	3.12231
chr1	118133841	118134863	6.88924	4.55857	2.11613
chr1	118142413	118142768	9.0396	7.98198	5.22846
chr1	118175835	118176156	3.64769	6.70749	4.05306
chr1	118301467	118301891	8.13903	6.74299	4.2662
chr1	118429293	118429575	2.87284	4.08895	1.84038
chr1	118439725	118439990	3.09383	4.69691	2.3826
chr1	118823616	118823839	3.35204	4.9775	2.48064
chr1	118875275	118875550	4.47809	9.94573	7.28353
chr1	119427217	119427600	3.02347	4.1884	1.80661
chr1	119443543	119443858	4.05584	9.51355	6.87433
chr1	119595208	119595658	6.39005	17.3784	14.3945
chr1	119822660	119822995	3.35204	4.9775	2.48064
chr1	119884036	119884385	2.87284	4.08895	1.84038
chr1	119915230	119915774	4.41225	11.6425	8.89784
chr1	119928240	119928556	3.92236	7.8196	5.27529
chr1	120014731	120015054	2.89078	5.19114	2.83649
chr1	120018606	120018862	3.49354	7.78022	5.23827
chr1	120085101	120085675	5.40893	20.6598	17.5544
chr1	120091817	120092245	3.89877	7.76709	5.03136
chr1	120092379	120092852	4.14626	11.4786	8.7415
chr1	120094994	120095335	2.7264	4.78486	2.46302
chr1	120107655	120108453	4.60679	11.2023	8.47879
chr1	120119008	120119722	4.41827	11.3494	8.61809
chr1	120125199	120125817	4.39335	9.7502	7.09746
chr1	120156136	120156610	3.60283	8.56081	5.97258
chr1	120168686	120169327	7.16216	6.80378	4.14199
chr1	120173849	120174965	11.5268	10.9565	8.24468
chr1	120180047	120180940	3.24726	5.61907	3.22633
chr1	120202480	120203654	9.5068	8.76156	5.95371
chr1	120217962	120218866	4.33868	11.4395	8.70401
chr1	120226705	120226961	4.07243	7.31816	4.61445
chr1	120239935	120240368	2.87284	4.08895	1.84038
chr1	120286801	120287116	6.43824	5.84417	3.43513
chr1	120308095	120309330	7.88343	6.90016	4.23107
chr1	120322214	120323190	11.6558	15.7906	12.5732
chr1	120404341	120404546	2.83634	3.68469	1.366
chr1	120410395	120411079	10.9475	10.6643	7.73366
chr1	120457763	120458568	6.34355	4.13137	1.87876
chr1	120478218	120478435	2.83634	3.68469	1.366
chr1	120535224	120535528	4.29959	9.83034	7.17371
chr1	120544821	120545237	2.78626	4.08973	1.84093
chr1	120574702	120575771	10.0791	11.2456	8.27995
chr1	120579050	120579911	6.32833	3.88382	1.54007
chr1	120587563	120587841	11.7449	7.92105	5.17182
chr1	120601604	120602143	3.52094	5.96752	3.37598
chr1	120604075	120604698	11.1803	13.7698	10.9306
chr1	120633403	120633658	3.44708	5.3696	2.83635
chr1	120634804	120635308	3.9774	7.66982	5.13443
chr1	120652278	120652519	3.35204	4.9775	2.48064
chr1	120815908	120816160	3.60989	5.67156	3.10499
chr1	120886752	120887494	11.897	7.92105	5.17182
chr1	121109886	121110330	6.77744	3.51165	1.34259
chr1	121112208	121112622	4.01317	7.20118	4.50573
chr1	121125295	121125822	4.01552	7.47765	4.7625
chr1	121288788	121289631	10.0437	5.65698	3.09821
chr1	142543177	142543581	11.3446	10.3901	7.47616
chr1	142543939	142544277	3.89947	7.23809	4.73056
chr1	142555128	142555487	3.37198	7.45152	4.92865
chr1	142563029	142563468	2.82844	6.08571	3.65561
chr1	142563870	142564233	3.46549	8.872	6.26752
chr1	142573291	142573629	3.72454	9.66634	7.01945
chr1	142584936	142586384	11.5539	6.65253	4.0022
chr1	142611431	142611797	6.39814	5.87993	3.46834
chr1	142619131	142619424	2.34877	4.32362	2.05322
chr1	142634591	142635001	2.52428	5.14005	2.78944
chr1	142641926	142642339	2.76666	5.05345	2.70989
chr1	142662463	142662986	2.83185	6.09608	3.49452
chr1	142668140	142668458	3.23535	7.71438	4.98263
chr1	142677651	142677864	2.98317	5.22724	2.70705
chr1	142685915	142686169	3.06421	5.80642	3.2283
chr1	142689438	142690285	3.35461	6.51274	3.87281
chr1	142729352	142729955	4.89914	9.54479	6.68466
chr1	142781911	142782350	3.18603	9.02478	6.41052
chr1	142785121	142785409	2.16235	5.23802	2.87979
chr1	142786428	142786805	2.55652	6.12851	3.52408
chr1	142788745	142789272	2.57115	6.48173	3.84437
chr1	142794221	142794652	2.35566	5.10662	2.59774
chr1	142794970	142795455	2.83515	7.68571	4.95592
chr1	142808502	142808782	2.91132	8.89609	6.28842
chr1	142809793	142810059	3.00057	8.89996	6.29198
chr1	142817164	142817611	3.56188	6.76148	4.28362
chr1	142833274	142833678	2.97944	5.03108	2.68936
chr1	142833973	142834483	3.80008	8.32464	5.74966
chr1	142837481	142837892	9.14775	6.79786	4.31768
chr1	142845059	142845363	3.5358	5.99738	3.57318
chr1	142848276	142848854	5.95504	14.7104	11.5495
chr1	142853308	142853641	6.84088	5.43398	2.89506
chr1	142854391	142855643	11.2172	9.00396	6.1804
chr1	142866325	142866631	4.86173	10.4722	7.78313
chr1	142890928	142891324	5.74568	13.8496	11.0065
chr1	142896478	142897085	10.0187	10.3901	7.47616
chr1	142898186	142898447	4.64074	9.67341	7.02443
chr1	142914385	142914796	3.33211	5.58389	3.19367
chr1	142917165	142917519	11.78	12.362	9.33085
chr1	142951992	142952804	17.8638	13.0474	9.9772
chr1	142957485	142958505	7.87115	7.35796	4.8432
chr1	142965041	142965319	3.08385	4.48556	2.05084
chr1	142967220	142967646	3.5222	6.203	3.76471
chr1	143136843	143137302	6.35976	4.95418	2.6188
chr1	143152755	143153049	2.33289	4.40007	2.12233
chr1	143158429	143158971	3.25219	7.12214	4.43573
chr1	143167834	143168423	3.41794	9.41186	6.56203
chr1	143169035	143169333	2.71541	5.57523	3.0239
chr1	143180770	143181497	7.20305	6.92148	4.25066
chr1	143187431	143188070	7.31285	7.91806	5.3678
chr1	143248966	143249357	2.98527	4.67027	2.36764
chr1	143255485	143255863	3.99243	8.24849	5.67751
chr1	143265398	143265789	3.87256	8.23856	5.66816
chr1	143273880	143274202	11.2342	12.1258	9.35859
chr1	143288242	143288602	3.5358	5.99738	3.57318
chr1	143389328	143389773	3.96711	7.64786	5.1136
chr1	143403403	143403706	3.90133	11.5442	8.80392
chr1	143405576	143405785	2.7549	5.3579	2.82562
chr1	143409102	143409426	2.75377	6.19246	3.75504
chr1	143418919	143419427	5.43783	5.16426	2.64993
chr1	143421489	143421780	2.45853	6.16834	3.73252
chr1	143423305	143423671	2.71495	5.73758	3.16519
chr1	143428658	143429217	9.28525	11.941	8.93413
chr1	143430691	143431109	3.38506	5.47185	2.92927
chr1	143433332	143433753	3.74061	6.15594	3.54915
chr1	143464354	143464710	2.72963	4.13776	1.88452
chr1	143467340	143467656	3.66712	6.99579	4.31909
chr1	143474058	143474427	3.84723	8.70618	6.11028
chr1	143486490	143486841	3.35461	6.51274	3.87281
chr1	143509895	143510146	3.9467	7.60421	5.07259
chr1	143526372	143526727	7.43135	6.28761	3.66999
chr1	143534205	143534661	2.99213	5.81667	3.40961
chr1	143537373	143537694	4.21562	13.4577	10.6319
chr1	143542547	143543065	3.3713	6.77628	4.11641
chr1	143543553	143544223	8.87916	6.54922	3.90645
chr1	143742983	143744796	17.6564	35.1311	31.0967
chr1	143937316	143937582	2.65185	3.51165	1.34259
chr1	143950645	143950857	3.5002	5.46865	2.92675
chr1	143953323	143953739	13.6438	10.3901	7.47616
chr1	143963391	143963943	3.60989	5.67156	3.10499
chr1	143968261	143968519	2.87284	4.08895	1.84038
chr1	143973092	143973372	3.97778	7.40006	4.88019
chr1	143983640	143983926	3.60989	5.67156	3.10499
chr1	143984097	143984403	3.75679	6.68665	4.21343
chr1	143992766	143992980	3.86774	6.39465	3.76368
chr1	144018063	144018278	3.56122	8.92706	6.10848
chr1	144028201	144030002	14.0564	8.07991	5.31981
chr1	144037385	144037819	3.31481	5.33362	2.96147
chr1	144044572	144045038	5.3037	12.1258	9.35859
chr1	144050479	144050744	3.35204	4.9775	2.48064
chr1	144052623	144052857	3.86774	6.39465	3.76368
chr1	144070862	144071123	3.5358	5.99738	3.57318
chr1	144073230	144073548	3.09383	4.69691	2.3826
chr1	144519616	144521246	12.4129	14.736	11.74
chr1	144527852	144528370	2.86223	6.54462	4.08398
chr1	144530048	144530269	3.06196	7.17876	4.48482
chr1	144539384	144540258	3.55872	6.27915	3.83599
chr1	144593572	144594425	12.5475	20.7631	17.6544
chr1	144598574	144599321	10.1203	8.55909	5.76651
chr1	144685365	144686354	7.96169	6.71426	4.0591
chr1	144690447	144690894	8.28604	7.71606	5.17778
chr1	144705697	144705963	3.63409	6.43528	3.98182
chr1	144709498	144710079	3.60989	5.67156	3.10499
chr1	144811457	144812224	6.59313	3.68469	1.366
chr1	144852411	144852965	3.28482	7.86474	5.3178
chr1	144907356	144907687	2.89952	4.49344	2.20701
chr1	144965770	144966275	8.16997	6.17409	3.56587
chr1	144968977	144969193	4.14382	7.45816	4.7445
chr1	144982677	144983617	10.9997	11.7147	8.72097
chr1	144992066	144992347	2.47925	5.41623	2.879
chr1	145011421	145011713	2.74098	6.98182	4.4905
chr1	145023544	145023904	2.2571	4.62689	2.32816
chr1	145058788	145059291	2.73285	7.61214	5.08011
chr1	145079178	145079462	2.60926	5.25514	2.73236
chr1	145092264	145092800	3.18025	8.17026	5.60354
chr1	145096344	145096889	5.92464	6.37226	3.7476
chr1	145117952	145118409	2.42863	4.02622	1.80066
chr1	145128158	145128592	3.90144	8.84432	6.2413
chr1	145132220	145132499	3.00006	4.70058	2.38558
chr1	145139014	145140100	23.8045	31.6296	27.6728
chr1	145177721	145178008	3.3665	6.31825	3.87248
chr1	145179743	145179955	3.71208	6.10197	3.49963
chr1	145184491	145185311	3.50422	6.16539	3.72987
chr1	145191475	145191857	3.29767	6.37639	3.92666
chr1	145194001	145194300	2.81829	4.84011	2.51394
chr1	145230149	145230520	3.34213	5.82273	3.4151
chr1	145233453	145233879	13.0611	9.88747	7.006
chr1	145245887	145246759	20.2113	66.6102	61.5369
chr1	145254334	145254850	3.23743	6.65555	4.18771
chr1	145273274	145274143	6.79864	5.57782	3.18804
chr1	145281206	145282411	10.2289	12.4051	9.37125
chr1	145298487	145299123	6.21458	5.45117	3.07052
chr1	145301097	145301349	2.87271	6.21999	3.78063
chr1	145304132	145305002	6.73915	5.79497	3.21755
chr1	145306986	145307403	3.67962	8.02201	5.46585
chr1	145310188	145310796	3.8276	7.08816	4.58984
chr1	145323422	145323979	12.1182	13.0474	9.9772
chr1	145352087	145352743	18.2325	22.9992	19.4269
chr1	145368473	145368751	3.09383	4.69691	2.3826
chr1	145375445	145375747	4.6465	12.929	10.1264
chr1	145396526	145397938	9.49663	19.0339	15.6508
chr1	145455302	145456046	9.39116	13.6842	10.8488
chr1	145542447	145543907	13.9258	22.0473	18.519
chr1	145554961	145555247	3.13193	4.96859	2.63196
chr1	145562251	145562980	6.80234	5.71337	3.14305
chr1	146009085	146009966	10.6273	5.99738	3.57318
chr1	146374040	146374560	5.74568	13.8496	11.0065
chr1	146475333	146475681	4.80359	11.0135	8.06187
chr1	146478612	146478894	3.15127	5.00755	2.50794
chr1	146577911	146578456	2.74592	4.83357	2.508
chr1	146702755	146703025	3.65438	6.72179	4.24629
chr1	146822740	146823008	2.87284	4.08895	1.84038
chr1	146966647	146966932	2.83634	3.68469	1.366
chr1	146987358	146987695	4.26411	8.56448	5.97607
chr1	147070970	147072147	17.3731	46.0194	41.4694
chr1	147083696	147084508	11.3713	7.61148	4.88672
chr1	147113944	147114306	4.32266	11.3951	8.66175
chr1	147171871	147172696	8.32436	7.145	4.45354
chr1	147735451	147736383	11.5762	10.8786	7.93518
chr1	147993553	147995308	16.1516	28.8683	25.0335
chr1	148000082	148001323	15.0555	26.0624	22.352
chr1	148008733	148010058	7.20222	7.53368	5.00615
chr1	148010414	148011662	10.5583	14.0613	10.9352
chr1	148014522	148014772	2.69683	5.19578	2.84075
chr1	148023067	148023570	3.31481	5.33362	2.96147
chr1	148176250	148176995	10.0556	9.67341	7.02443
chr1	148213903	148214165	3.09419	4.31445	1.89748
chr1	148247292	148248351	22.0594	28.5172	24.6975
chr1	148341927	148342728	8.07494	6.80092	4.32039
chr1	148343018	148343446	3.78135	7.24679	4.73881
chr1	148345061	148345382	3.63133	7.16127	4.65861
chr1	148531922	148532183	3.09383	4.69691	2.3826
chr1	148598290	148599089	20.7026	31.7528	27.7902
chr1	148660528	148660838	3.09383	4.69691	2.3826
chr1	148675954	148676365	5.74568	13.8496	11.0065
chr1	148676719	148677120	3.31481	5.33362	2.96147
chr1	148760142	148760775	5.74568	13.8496	11.0065
chr1	148844205	148844568	3.67273	7.0082	4.515
chr1	148845593	148845987	2.84118	4.54552	2.25447
chr1	148846009	148846221	3.35204	4.9775	2.48064
chr1	148846833	148847591	7.19931	4.78166	2.31537
chr1	148853086	148854396	10.2774	18.701	15.3347
chr1	148870934	148871178	5.03912	10.1578	7.25964
chr1	148878085	148878358	6.09277	15.4269	12.228
chr1	148884568	148884898	3.3314	7.34057	4.82689
chr1	148893734	148894035	4.36468	9.07911	6.25064
chr1	148910284	148910747	3.49276	8.72099	5.91616
chr1	148911536	148911955	5.75394	4.67856	2.37513
chr1	148915238	148915583	2.22764	4.40726	2.12922
chr1	148917138	148917497	2.6374	4.40573	1.97928
chr1	149016209	149016530	5.08272	11.2899	8.56128
chr1	149024589	149025138	8.65149	10.7747	7.83743
chr1	149032204	149032972	8.21171	7.29384	4.59174
chr1	149204395	149204699	3.62756	7.64354	4.91674
chr1	149205459	149206150	6.7256	6.59616	3.94988
chr1	149211779	149212319	4.0456	8.64791	5.84922
chr1	149215543	149215938	3.93719	9.20673	6.5831
chr1	149281054	149281327	3.22139	6.19211	3.5827
chr1	149290451	149290703	2.61633	5.27658	2.91522
chr1	149291151	149291460	2.82844	6.08571	3.65561
chr1	149294266	149294550	3.11706	5.73604	3.16374
chr1	149299187	149299768	3.54439	6.48527	3.84734
chr1	149379199	149379940	15.0703	13.0474	9.9772
chr1	149418611	149419040	11.1974	12.1423	9.12333
chr1	149605447	149606045	8.58221	7.92105	5.17182
chr1	149653768	149653983	4.00891	7.73694	5.00333
chr1	149658206	149658678	6.52539	22.5671	19.3944
chr1	149684165	149684555	6.409	4.31445	1.89748
chr1	149684930	149685405	3.60989	5.67156	3.10499
chr1	149763917	149765444	14.5314	15.3167	12.1237
chr1	149911072	149911395	5.41516	17.2627	14.2832
chr1	149968027	149968464	3.97778	7.40006	4.88019
chr1	150134942	150135768	10.0434	10.8785	7.93513
chr1	150533519	150534937	11.9224	38.4248	34.1829
chr1	150540270	150541730	9.74101	15.7285	12.5141
chr1	150584018	150584278	3.43077	6.69354	4.21978
chr1	150590949	150591241	2.75675	4.03035	1.66817
chr1	150592330	150592644	3.38458	7.25997	4.75118
chr1	150785451	150785794	3.51319	6.18416	3.74729
chr1	150996386	150997008	3.15642	5.0179	2.67714
chr1	151103842	151104534	4.34344	11.757	9.00715
chr1	151273509	151273776	3.69784	7.3138	4.80168
chr1	151375669	151375930	2.37966	3.89872	1.68744
chr1	151485159	151486696	6.98486	5.57167	3.02047
chr1	151740781	151741445	3.82676	9.44396	6.80834
chr1	151898091	151898386	3.28481	5.27425	2.91297
chr1	151907856	151908305	2.61847	3.74944	1.55449
chr1	151913870	151914204	3.81436	8.09888	5.53858
chr1	151945282	151945687	7.60306	6.39465	3.76368
chr1	151974069	151974344	2.56482	3.9329	1.71777
chr1	152007014	152008415	6.58077	8.31751	5.7429
chr1	152019787	152021130	14.5196	40.2752	35.9554
chr1	152083264	152083791	3.23816	6.2328	3.79268
chr1	152127017	152127329	3.30272	5.30972	2.94555
chr1	152140408	152140660	2.87284	4.08895	1.84038
chr1	152161312	152161683	2.97834	5.78084	3.20467
chr1	152163991	152164768	10.6609	10.8047	7.86562
chr1	152186670	152187067	3.12272	5.14852	2.79738
chr1	152187556	152188926	5.2008	13.3455	10.5244
chr1	152191411	152191682	3.35426	5.84862	3.26694
chr1	152192322	152192742	3.31133	5.54116	2.99258
chr1	152824343	152824685	3.07926	4.28791	1.89337
chr1	152875191	152875422	2.87298	4.26307	1.8718
chr1	153021547	153021873	3.09419	4.31445	1.89748
chr1	153075246	153075497	4.12559	7.145	4.45354
chr1	153095715	153096088	3.35204	4.9775	2.48064
chr1	153218185	153218614	3.09383	4.69691	2.3826
chr1	153378466	153378779	3.53247	5.75855	3.18444
chr1	153467546	153467864	3.14821	5.00139	2.66212
chr1	153584763	153585085	2.42954	4.16331	1.90781
chr1	153755594	153756513	11.2898	16.7702	13.5019
chr1	153853561	153853950	2.92049	4.53686	2.24646
chr1	154171653	154171953	2.82102	4.15942	1.90411
chr1	154307240	154307590	3.32338	7.76019	5.21941
chr1	154310132	154310405	3.38866	7.72343	5.18481
chr1	154323983	154324439	6.6423	6.51708	3.87683
chr1	154324988	154325889	7.89468	9.53752	6.67949
chr1	154390554	154392528	11.7171	27.361	23.5928
chr1	154399775	154400434	8.02206	4.67492	2.37181
chr1	154686532	154686919	3.17222	5.4563	3.07522
chr1	154850938	154851416	6.71597	5.10391	2.7562
chr1	154980109	154981222	7.65515	5.07533	2.73004
chr1	154989749	154990400	9.62754	17.5774	14.5858
chr1	155010616	155011719	10.4952	10.8023	7.86357
chr1	155057030	155058392	12.3464	27.7154	23.9312
chr1	155101655	155102551	6.59741	14.0456	11.1945
chr1	155140059	155140555	4.20765	11.3674	8.63527
chr1	155149233	155149493	2.88584	5.53861	2.9905
chr1	155220479	155220712	2.75367	5.1871	2.67069
chr1	155362839	155363348	3.71722	7.1063	4.60695
chr1	155621101	155621378	2.95828	4.79884	2.47592
chr1	155854043	155854560	3.51319	6.18416	3.74729
chr1	155959108	155959464	4.64074	9.67341	7.02443
chr1	156073875	156074517	6.74899	6.61334	3.96577
chr1	156075851	156076824	13.4625	29.6643	25.7933
chr1	156092675	156093794	7.40692	12.1246	9.1075
chr1	156100026	156100460	5.68724	4.95212	2.61701
chr1	156115955	156116270	2.78574	5.10267	2.75511
chr1	156426223	156427545	13.82	50.415	45.7224
chr1	156441196	156442080	10.274	19.1635	15.7741
chr1	156474849	156475296	5.7455	9.16712	6.3331
chr1	156480437	156480836	8.79406	8.99931	6.17598
chr1	156529639	156529903	5.34963	14.0778	11.2254
chr1	156585889	156586687	8.31938	8.36352	5.78625
chr1	156593805	156594544	3.91255	8.33394	5.5568
chr1	156662692	156662979	2.90856	5.41633	2.879
chr1	156822297	156822616	2.55974	3.92145	1.70766
chr1	157059744	157060061	2.7358	4.1508	1.89637
chr1	157102213	157102859	10.2195	10.4301	7.74423
chr1	157263874	157264179	3.30836	5.32086	2.79193
chr1	157439381	157439594	2.83634	3.68469	1.366
chr1	158126556	158127040	4.12559	7.145	4.45354
chr1	158197319	158197758	3.09383	4.69691	2.3826
chr1	158343365	158343677	2.87284	4.08895	1.84038
chr1	158476864	158477124	3.09383	4.69691	2.3826
chr1	158566696	158566916	3.09419	4.31445	1.89748
chr1	158814123	158814507	7.4485	30.0591	26.6334
chr1	159321156	159321501	3.31481	5.33362	2.96147
chr1	159419490	159419705	4.12559	7.145	4.45354
chr1	159586445	159586785	2.75922	3.70975	1.38762
chr1	159611024	159611294	3.5358	5.99738	3.57318
chr1	159927802	159928064	3.9277	8.10034	5.53995
chr1	159942097	159942359	2.61809	3.59808	1.32823
chr1	160025282	160025574	2.98995	4.67985	2.22456
chr1	160053942	160054475	3.30981	6.8428	4.35985
chr1	160127030	160127455	3.59582	6.83737	4.17309
chr1	160162830	160163139	3.13751	5.98731	3.56813
chr1	160189361	160189619	3.40904	6.64215	4.17513
chr1	160221612	160221950	5.29185	12.8317	10.0334
chr1	160501797	160502405	3.86774	6.39465	3.76368
chr1	160696496	160696816	4.63453	10.3019	7.62222
chr1	160751175	160751956	7.86387	8.03999	5.4829
chr1	160813008	160813594	3.36943	5.4412	2.90154
chr1	160916993	160917442	6.36316	6.3274	3.88109
chr1	160921291	160922651	9.08979	4.36093	2.08712
chr1	160967265	160967609	3.23186	5.79572	3.39023
chr1	160983392	160984180	9.41999	9.47636	6.6223
chr1	161053335	161054386	8.41543	11.3337	8.36215
chr1	161275853	161276334	8.51878	8.25744	5.48546
chr1	161359477	161360569	13.4911	29.3048	25.4499
chr1	161368922	161369998	14.4529	19.4075	16.0059
chr1	161412535	161412930	13.0926	11.2899	8.56128
chr1	161414605	161415050	25.9311	32.9513	29.4319
chr1	161423740	161424048	17.6434	19.3926	16.333
chr1	161441383	161441869	3.60989	5.67156	3.10499
chr1	161500087	161501217	14.9282	21.9241	18.4022
chr1	161581934	161582708	14.5712	20.0056	16.9239
chr1	161695778	161697291	9.2271	11.0221	8.06993
chr1	162006909	162007193	3.13789	5.18043	2.82646
chr1	162024627	162025359	7.92602	6.55215	3.90922
chr1	162137986	162138406	12.4608	14.6949	11.5349
chr1	162148628	162149202	8.46222	6.03103	3.4346
chr1	162159238	162159608	4.37152	10.9184	8.20829
chr1	162176786	162177440	9.82232	8.62761	5.83032
chr1	162183235	162183667	2.95765	5.35389	2.98023
chr1	162209767	162210231	6.48588	4.96859	2.63196
chr1	162254724	162255229	4.52449	10.3667	7.45551
chr1	162289201	162289491	3.0874	4.30238	1.89748
chr1	162367326	162367707	2.87284	4.08895	1.84038
chr1	162538199	162539001	8.77404	7.29848	4.59618
chr1	162583676	162584117	4.38344	7.92105	5.17182
chr1	162630504	162630927	8.97661	7.68622	4.95635
chr1	162666201	162666713	9.13631	8.39165	5.61045
chr1	162701764	162703052	15.2609	18.8227	15.4506
chr1	162843839	162844323	13.0856	17.7843	14.4643
chr1	162883340	162883615	3.75679	6.68665	4.21343
chr1	162900511	162900871	8.03145	6.51533	4.05654
chr1	162951681	162951938	4.19877	8.13639	5.57159
chr1	163351741	163352087	3.09383	4.69691	2.3826
chr1	163468385	163468861	3.86774	6.39465	3.76368
chr1	163531576	163531879	3.09383	4.69691	2.3826
chr1	163553513	163554095	7.84107	7.55524	4.83444
chr1	163555508	163555875	3.64881	7.44841	4.92572
chr1	163586745	163587362	6.09806	17.1048	14.1313
chr1	163931617	163932000	6.409	4.31445	1.89748
chr1	164135546	164136027	3.09383	4.69691	2.3826
chr1	164290294	164290897	4.75301	10.8977	8.18866
chr1	164545898	164546226	2.57083	3.65163	1.46747
chr1	164556950	164557754	7.32559	6.97973	4.30422
chr1	164570815	164572166	10.6535	11.1472	8.18773
chr1	164580928	164581726	3.40384	6.40381	3.95222
chr1	164628903	164629847	9.21166	10.0187	7.12935
chr1	164681855	164682072	3.19279	4.68695	2.23082
chr1	164723131	164723486	2.87284	4.08895	1.84038
chr1	164756393	164757247	8.50431	8.72463	6.12775
chr1	164770553	164770930	4.50041	9.68472	7.03527
chr1	165038864	165039480	8.78048	6.35979	3.73625
chr1	165061934	165062793	12.0794	12.0288	9.01715
chr1	165204592	165204862	4.41975	8.89452	6.28687
chr1	165227304	165227707	4.25263	9.12662	6.50719
chr1	165345257	165346078	10.0319	12.3611	9.33004
chr1	165559582	165559858	3.60989	5.67156	3.10499
chr1	165567270	165567985	12.3631	16.2723	13.0297
chr1	165585420	165585816	4.30415	9.24394	6.61842
chr1	165844571	165845247	3.97778	7.40006	4.88019
chr1	165853687	165854314	6.5551	4.96671	2.48064
chr1	165938952	165939209	2.65185	3.51165	1.34259
chr1	166307861	166308145	3.5358	5.99738	3.57318
chr1	166739469	166739773	3.09383	4.69691	2.3826
chr1	166753919	166754167	3.60989	5.67156	3.10499
chr1	167013145	167013548	8.57397	7.47847	4.76319
chr1	167035731	167036065	3.5593	6.99467	4.50238
chr1	167132176	167132566	9.32262	11.8237	9.0708
chr1	167135325	167135896	3.08136	6.44391	3.98986
chr1	167158389	167158684	5.48289	16.3122	13.3697
chr1	167167896	167168196	3.31481	5.33362	2.96147
chr1	167180520	167180876	4.19877	8.13639	5.57159
chr1	167237009	167237272	3.53254	5.99083	3.57132
chr1	167424175	167425320	8.15948	8.26629	5.49353
chr1	167666777	167667383	11.1157	13.2343	10.1541
chr1	167683049	167685094	14.1028	26.8867	23.1392
chr1	167766425	167766766	2.9081	4.33278	2.0614
chr1	167789225	167789800	8.90268	7.56159	5.03232
chr1	167823562	167823892	3.47759	6.10954	3.67779
chr1	167845699	167846189	5.92284	15.044	12.1517
chr1	167880003	167881037	8.86163	10.1463	7.24885
chr1	168234581	168234861	3.09196	4.88778	2.55762
chr1	168361076	168361599	6.5231	5.25713	2.73417
chr1	168662553	168662951	4.42961	10.4508	7.76395
chr1	168712267	168712498	3.09419	4.31445	1.89748
chr1	168876140	168876719	9.44316	6.35979	3.73625
chr1	169498281	169498836	8.98732	7.145	4.45354
chr1	169541480	169541772	8.06895	4.89491	2.41721
chr1	169818393	169819545	8.45402	5.67156	3.10499
chr1	169860448	169860836	2.79334	5.80719	3.22895
chr1	169911603	169911914	4.3657	8.18307	5.41579
chr1	170537912	170538133	3.86774	6.39465	3.76368
chr1	170599978	170600462	4.12559	7.145	4.45354
chr1	170855130	170855339	2.83634	3.68469	1.366
chr1	171095715	171096073	3.56797	6.29838	3.85392
chr1	171188467	171189075	7.24477	6.01795	3.59219
chr1	171312970	171313698	10.1714	9.93093	7.04665
chr1	171434766	171435108	4.92976	10.9578	8.2459
chr1	171614182	171616268	9.73222	12.9124	9.85037
chr1	171632596	171632960	3.22895	5.37074	2.83728
chr1	171640001	171640408	3.35204	4.9775	2.48064
chr1	171994123	171994371	3.35204	4.9775	2.48064
chr1	172311202	172311446	3.35204	4.9775	2.48064
chr1	172328087	172328988	6.99868	6.01082	3.58561
chr1	172329944	172330178	2.92227	4.36082	1.93926
chr1	172367526	172368419	3.45693	5.83839	3.42976
chr1	172400790	172401589	10.4317	11.0412	8.08774
chr1	172439264	172439529	4.17272	8.94324	6.33308
chr1	172445454	172445693	3.35204	4.9775	2.48064
chr1	172715383	172715901	9.30374	9.88747	7.006
chr1	172945533	172946325	9.28203	8.7214	5.91616
chr1	173092131	173092630	6.64347	4.69691	2.3826
chr1	173159508	173160247	4.97252	11.3956	8.66219
chr1	173420976	173421692	13.2653	15.4233	12.2248
chr1	173443955	173444357	2.54451	6.66809	4.19944
chr1	173713939	173714211	4.19877	8.13639	5.57159
chr1	173728515	173728744	3.60989	5.67156	3.10499
chr1	173894942	173895254	3.28134	5.4793	3.09662
chr1	174207870	174208397	10.5344	10.4722	7.78313
chr1	174787830	174788037	3.07117	4.2735	1.88091
chr1	174817883	174818360	7.55081	4.9775	2.48064
chr1	174934414	174934775	3.93952	6.79031	4.12944
chr1	174934776	174935412	3.97778	7.40006	4.88019
chr1	174959753	174960078	3.09383	4.69691	2.3826
chr1	174998662	174999166	4.72797	10.1841	7.51041
chr1	175152833	175153044	3.05321	4.61792	2.16907
chr1	175186945	175187416	3.19261	5.09055	2.58294
chr1	175201486	175202074	10.8797	7.60912	4.88454
chr1	175286930	175287198	4.32813	10.8047	8.10003
chr1	175288460	175288980	3.05444	5.78218	3.37762
chr1	175309971	175310306	2.9286	4.91719	2.58481
chr1	175310788	175311117	3.34448	6.26762	3.82517
chr1	175440345	175440733	4.06907	8.42243	5.84188
chr1	175559878	175560711	9.20131	6.48513	3.84734
chr1	175617771	175617995	2.98211	4.29543	1.89748
chr1	176386097	176386315	2.83634	3.68469	1.366
chr1	176536512	176536962	8.20254	6.67175	4.01989
chr1	176562699	176563018	3.31175	5.32758	2.96147
chr1	176578694	176578953	2.87284	4.08895	1.84038
chr1	176594087	176594400	3.35204	4.9775	2.48064
chr1	176651261	176651517	3.35204	4.9775	2.48064
chr1	176662994	176663241	2.67058	4.8038	2.48056
chr1	176665326	176665655	4.10081	11.0559	8.33928
chr1	176730256	176730866	3.84761	7.6527	5.11826
chr1	176812761	176813045	3.09383	4.69691	2.3826
chr1	176827568	176827838	3.40851	5.96387	3.54628
chr1	177413828	177414085	3.13036	4.76765	2.30303
chr1	177554321	177554921	4.10009	7.65035	4.92293
chr1	177558372	177558895	5.11132	15.9925	13.0625
chr1	177570298	177570535	3.09419	4.31445	1.89748
chr1	177670678	177671276	5.22735	11.9596	9.20069
chr1	177794372	177794593	3.1448	4.79555	2.32788
chr1	178000784	178001142	4.135	10.0032	7.33812
chr1	178116413	178116936	8.12119	5.99738	3.57318
chr1	178269196	178269631	3.09383	4.69691	2.3826
chr1	178279909	178280497	3.86774	6.39465	3.76368
chr1	178289337	178289903	8.32436	7.145	4.45354
chr1	178306595	178306935	3.75679	6.68665	4.21343
chr1	178708560	178709029	4.1051	7.94035	5.38891
chr1	178721869	178722333	3.91721	8.88432	6.27913
chr1	178914583	178915121	2.58423	3.6792	1.366
chr1	178971957	178972203	3.35439	6.06925	3.4697
chr1	179257013	179257443	8.62211	9.03663	6.21103
chr1	179282088	179282471	5.41352	13.4835	10.6565
chr1	179453552	179454114	2.83634	3.68469	1.366
chr1	179500953	179501699	8.21618	5.80832	3.22992
chr1	179555392	179555920	9.21147	7.34811	4.64214
chr1	179606755	179607095	2.65185	3.51165	1.34259
chr1	179783835	179784414	3.50637	8.05121	5.49356
chr1	180043077	180043329	2.87284	4.08895	1.84038
chr1	180497728	180498397	4.72621	13.484	10.657
chr1	180584070	180584934	3.42475	5.54951	3.00041
chr1	180922528	180922759	2.63359	4.24169	1.8534
chr1	180923091	180923504	3.0836	5.85444	3.44478
chr1	181013891	181014198	2.96506	4.81342	2.48938
chr1	181058980	181059393	6.98616	5.8318	3.42365
chr1	181065056	181065371	4.76533	10.595	7.90031
chr1	181073947	181074873	10.3335	13.0115	9.94387
chr1	181111590	181111838	3.15763	5.42447	3.04563
chr1	181122192	181122806	3.5358	5.99738	3.57318
chr1	181135596	181135927	4.12559	7.145	4.45354
chr1	181220237	181220578	4.31176	9.56012	6.91839
chr1	181228404	181228854	3.54736	6.4917	4.03436
chr1	181317473	181317798	2.95341	4.78839	2.32162
chr1	181998387	181999386	20.1686	45.0425	40.529
chr1	182053936	182054259	2.90499	5.58901	3.1984
chr1	182070454	182070752	3.60989	5.67156	3.10499
chr1	182112538	182113756	9.3065	8.98574	6.16325
chr1	182144344	182144743	4.34382	10.2395	7.56292
chr1	182150423	182150730	7.04879	5.95155	3.36156
chr1	182187244	182187550	5.02499	11.8617	9.10705
chr1	182245782	182246005	3.13773	4.98027	2.48315
chr1	182248759	182249223	6.47966	5.07659	2.57039
chr1	182306808	182307137	3.63809	5.96126	3.37048
chr1	182358903	182359324	2.42323	5.08523	2.73922
chr1	182379603	182380012	5.35939	12.986	10.1802
chr1	182567571	182567894	2.9463	5.32634	2.96096
chr1	182610831	182611486	4.30676	10.1475	7.47547
chr1	182701106	182701846	5.08272	11.2899	8.56128
chr1	182771681	182771977	2.87284	4.08895	1.84038
chr1	182938275	182938550	4.12559	7.145	4.45354
chr1	183029566	183030051	8.94289	4.9775	2.48064
chr1	183038934	183039371	8.2594	6.39465	3.76368
chr1	183058065	183058594	9.04085	7.08688	4.40316
chr1	183072479	183072858	3.31481	5.33362	2.96147
chr1	183187608	183187947	3.50459	6.39893	3.94778
chr1	183197848	183198261	6.27713	4.27514	1.88233
chr1	183203831	183204251	3.49694	6.61536	4.1501
chr1	183250819	183251163	3.22469	5.77959	3.37523
chr1	183861290	183861977	6.80565	21.9881	18.8354
chr1	183884934	183885338	4.04964	8.37847	5.80058
chr1	183885399	183885636	3.04713	4.23067	1.8434
chr1	184044353	184044765	4.96933	11.0442	8.32817
chr1	184253132	184253763	4.81567	12.0486	9.28564
chr1	184279757	184280234	3.35204	4.9775	2.48064
chr1	184319913	184320447	4.86173	10.4722	7.78313
chr1	184332137	184332941	4.04732	9.77246	7.11869
chr1	184391881	184392344	4.98853	15.6231	12.708
chr1	184394836	184395262	2.9874	4.86128	2.38691
chr1	184428964	184429189	3.09419	4.31445	1.89748
chr1	184452331	184452767	4.36391	9.98518	7.09776
chr1	184472887	184473698	8.14693	5.35333	2.82157
chr1	184510696	184510981	4.25957	7.97192	5.21897
chr1	184531187	184531617	3.20485	5.52727	2.98008
chr1	184545626	184545913	2.94893	4.59556	2.29963
chr1	184559470	184559736	8.25589	4.98225	2.4849
chr1	184566562	184567053	8.00996	5.38594	2.85113
chr1	184589865	184590179	3.23755	10.2828	7.60401
chr1	184591197	184591937	13.3427	32.3697	28.3806
chr1	184598872	184599674	7.86221	10.8312	8.12534
chr1	184601743	184602602	8.85494	13.3614	10.5397
chr1	184608427	184608693	3.23186	5.79572	3.39023
chr1	184619644	184619919	4.32227	10.4875	7.79764
chr1	184633100	184633938	4.23828	8.50918	5.72001
chr1	184674104	184674831	3.75679	6.68665	4.21343
chr1	184774847	184775497	4.09055	10.4557	7.76846
chr1	184806044	184806503	7.38906	4.46142	2.02909
chr1	184807670	184808067	7.46536	6.86589	4.19932
chr1	184874596	184874974	2.87284	4.08895	1.84038
chr1	184899144	184899936	10.1069	9.43512	6.5839
chr1	184955341	184955637	3.27302	5.46212	3.08064
chr1	184961328	184961569	2.83634	3.68469	1.366
chr1	185218690	185218993	2.65185	3.51165	1.34259
chr1	185308098	185308405	3.89165	8.01732	5.46156
chr1	185308456	185308842	3.61912	6.16381	3.55648
chr1	185327983	185328352	2.87284	4.08895	1.84038
chr1	185373364	185374010	4.41975	8.89452	6.28687
chr1	185381922	185382158	3.67896	6.28242	3.66532
chr1	185452823	185453383	3.21909	4.93833	2.45601
chr1	185504094	185504491	10.3921	11.2899	8.43319
chr1	185563431	185563948	3.5358	5.99738	3.57318
chr1	186132157	186132535	4.38344	7.92105	5.17182
chr1	186451626	186451989	2.87284	4.08895	1.84038
chr1	186461858	186462173	2.87284	4.08895	1.84038
chr1	186490648	186491362	9.05719	7.93066	5.18061
chr1	186547124	186548274	8.38423	5.7421	3.16933
chr1	186592523	186592827	3.31837	4.91645	2.4364
chr1	186859483	186859731	3.09383	4.69691	2.3826
chr1	186975673	186975957	3.35204	4.9775	2.48064
chr1	187245995	187246629	3.60007	6.6054	4.14072
chr1	187275878	187276520	11.8878	9.54479	6.68466
chr1	187434658	187435190	7.66624	6.08096	3.48055
chr1	187446227	187446963	8.85136	3.68469	1.366
chr1	187595461	187595830	3.75679	6.68665	4.21343
chr1	187721705	187721957	3.31481	5.33362	2.96147
chr1	187728947	187729708	10.0626	8.91831	6.10037
chr1	187806997	187807398	8.00278	5.62207	3.0664
chr1	187819055	187819322	2.87284	4.08895	1.84038
chr1	187819385	187819724	3.09419	4.31445	1.89748
chr1	188040937	188041231	3.35204	4.9775	2.48064
chr1	188097593	188098140	4.12559	7.145	4.45354
chr1	188139193	188139673	7.36668	5.67156	3.10499
chr1	188738009	188738322	3.09419	4.31445	1.89748
chr1	188809674	188810099	3.31481	5.33362	2.96147
chr1	189109104	189109360	2.83634	3.68469	1.366
chr1	189194158	189194578	3.72293	6.3691	3.7447
chr1	189666046	189666342	3.09419	4.31445	1.89748
chr1	189687374	189687691	3.86774	6.39465	3.76368
chr1	189767747	189768086	2.87284	4.08895	1.84038
chr1	189794942	189795223	3.90006	6.71426	4.0591
chr1	190421929	190422217	2.83634	3.68469	1.366
chr1	190561454	190561989	7.87455	5.16328	2.64896
chr1	190775570	190775843	3.35204	4.9775	2.48064
chr1	191120481	191121111	3.47344	5.41881	2.88128
chr1	191194779	191195126	3.35204	4.9775	2.48064
chr1	191564676	191565008	3.60989	5.67156	3.10499
chr1	191565609	191565910	3.35204	4.9775	2.48064
chr1	191988838	191989061	2.83634	3.68469	1.366
chr1	192079384	192079778	2.87284	4.08895	1.84038
chr1	192399694	192400018	3.09419	4.31445	1.89748
chr1	192662677	192662965	3.5358	5.99738	3.57318
chr1	192725651	192726174	3.09383	4.69691	2.3826
chr1	192823652	192823899	4.86173	10.4722	7.78313
chr1	192831010	192831531	10.9481	7.59215	4.8688
chr1	192860658	192860945	3.13737	4.58479	2.13957
chr1	193077678	193078341	6.68817	6.82838	4.16479
chr1	193198765	193199043	3.09383	4.69691	2.3826
chr1	193275634	193275915	7.24034	4.32194	1.90418
chr1	193455978	193456444	3.52291	5.97148	3.55338
chr1	193518154	193518478	3.5358	5.99738	3.57318
chr1	193620271	193620648	3.86774	6.39465	3.76368
chr1	193769033	193769320	2.65185	3.51165	1.34259
chr1	193970752	193971098	3.60989	5.67156	3.10499
chr1	194002441	194002945	3.86774	6.39465	3.76368
chr1	194072333	194073328	3.35204	4.9775	2.48064
chr1	194086756	194086978	3.09419	4.31445	1.89748
chr1	194424234	194424673	3.09383	4.69691	2.3826
chr1	195035008	195035295	2.65185	3.51165	1.34259
chr1	195612132	195612485	2.83634	3.68469	1.366
chr1	195702120	195702488	3.09419	4.31445	1.89748
chr1	195847601	195847849	3.09419	4.31445	1.89748
chr1	195863225	195863475	3.13029	5.16444	2.81186
chr1	195969391	195969658	3.26709	5.23909	2.88056
chr1	196068721	196068942	3.60989	5.67156	3.10499
chr1	196140449	196140779	2.87284	4.08895	1.84038
chr1	196485719	196486246	3.59247	5.63948	3.0821
chr1	196506250	196506686	3.75679	6.68665	4.21343
chr1	196960823	196961480	7.18255	5.33362	2.96147
chr1	196991002	196991288	2.65185	3.51165	1.34259
chr1	197178062	197178376	3.09419	4.31445	1.89748
chr1	197386373	197386682	3.09419	4.31445	1.89748
chr1	197413880	197414130	3.09383	4.69691	2.3826
chr1	197752168	197753095	13.724	22.0665	18.9111
chr1	197770730	197770994	3.40876	5.51827	2.97176
chr1	198625542	198626019	13.4161	11.7124	8.71878
chr1	198732476	198732765	3.97778	7.40006	4.88019
chr1	198806521	198806960	9.74612	9.72143	6.85029
chr1	199190401	199190768	3.03396	4.96064	2.47614
chr1	199507074	199507316	3.35204	4.9775	2.48064
chr1	199550794	199551217	6.88784	4.9775	2.48064
chr1	199790358	199790776	3.3666	6.09628	3.66538
chr1	199951932	199952432	6.22128	4.85747	2.52987
chr1	199998506	199998850	2.44332	3.52182	1.35174
chr1	200008440	200008925	5.69429	4.75544	2.436
chr1	200216839	200217105	3.5358	5.99738	3.57318
chr1	200446729	200447318	4.4075	9.17244	6.55057
chr1	200724737	200725082	3.58233	6.5672	4.10511
chr1	200779323	200779530	2.83634	3.68469	1.366
chr1	201012062	201012551	3.70162	8.07764	5.51854
chr1	201223681	201223929	2.5154	3.96392	1.74549
chr1	201269110	201269493	7.50468	8.52873	5.73829
chr1	201278614	201279357	9.5143	13.6879	10.5825
chr1	201354565	201354880	3.07187	5.82541	3.41764
chr1	201404925	201405205	7.28294	5.05663	2.5523
chr1	201430116	201431218	9.5718	11.8693	8.86665
chr1	201449626	201450206	7.9219	7.39102	4.68227
chr1	201450991	201451590	7.17802	7.07994	4.39683
chr1	201481075	201482305	8.1281	9.09991	6.27003
chr1	201508132	201508514	2.99775	5.64086	3.24633
[truncated: 25,840 more rows]

## Sheet: ATAC_proximal_peaks
chr1	10008	10575	25.185	42.2669	37.8631
chr1	17210	17582	6.28264	14.5794	11.4258
chr1	28964	29350	4.19877	8.13639	5.57159
chr1	713412	714754	19.8545	35.5296	31.4079
chr1	750621	751052	6.63166	4.7618	2.29785
chr1	762306	763315	16.9429	28.6751	24.8483
chr1	859245	859496	2.51799	5.12005	2.77101
chr1	860401	860888	2.86779	6.92001	4.24935
chr1	894290	895098	8.99312	10.0508	7.15934
chr1	901567	902604	7.03377	7.09011	4.4062
chr1	935006	936319	8.40372	16.8166	13.5462
chr1	948740	949460	7.41837	5.84906	3.26731
chr1	954661	955526	8.84111	14.7114	11.5505
chr1	968004	968896	8.68602	9.43396	6.58282
chr1	994807	995071	3.21223	7.64375	5.10992
chr1	1009283	1010079	9.13098	14.1744	11.318
chr1	1051293	1052155	16.3131	38.8269	34.5686
chr1	1167139	1167739	10.8269	22.7728	19.2115
chr1	1209047	1209606	8.53526	8.43518	5.65114
chr1	1243301	1244019	9.68373	19.6454	16.2326
chr1	1259850	1260716	8.50415	7.76183	5.0266
chr1	1284602	1285324	8.54251	15.3577	12.1626
chr1	1310210	1311093	14.2711	33.4642	29.429
chr1	1334347	1335298	14.7508	25.4646	21.781
chr1	1342295	1343075	8.48971	7.2488	4.54996
chr1	1368533	1369308	6.88554	10.4669	7.5486
chr1	1370849	1371118	2.57258	7.97565	5.42224
chr1	1406540	1407190	10.4856	6.76259	4.10376
chr1	1446916	1447756	10.9682	16.1422	12.9063
chr1	1509530	1510812	12.5842	20.8833	17.4098
chr1	1550290	1551618	12.9567	21.2081	17.7193
chr1	1590237	1590946	13.8215	15.6775	12.4657
chr1	1623754	1624841	17.3568	12.8972	9.83595
chr1	1655518	1656200	11.9001	10.3901	7.47616
chr1	1677216	1678206	29.5039	70.108	64.995
chr1	1690046	1690787	9.94131	11.3614	8.38814
chr1	1709513	1710436	7.28124	7.79997	5.06189
chr1	1822080	1823202	7.94768	10.1671	7.26835
chr1	1823512	1824241	3.02887	9.98545	7.32139
chr1	1850484	1851324	10.4726	27.0813	23.3251
chr1	1981111	1982227	11.4311	23.8927	20.2798
chr1	2126181	2126845	9.16238	24.1043	20.4817
chr1	2139813	2140122	3.04405	10.6402	7.94335
chr1	2144184	2144705	2.90099	7.57878	5.04867
chr1	2145528	2145815	3.10252	7.3053	4.79383
chr1	2158761	2159476	11.09	32.338	28.3504
chr1	2284160	2284681	6.62107	6.68217	4.12567
chr1	2322767	2323598	14.3306	22.9072	19.3393
chr1	2343716	2344477	7.54636	14.1291	10.9996
chr1	2457569	2458153	11.0538	14.2993	11.1604
chr1	2487144	2488604	3.63771	10.6466	7.94952
chr1	2517312	2518602	13.2897	29.228	25.3765
chr1	2986287	2986748	3.57337	8.96344	6.35233
chr1	3370649	3371411	8.18262	12.8266	9.76932
chr1	3540978	3542331	11.6373	16.6793	13.4156
chr1	3688729	3689801	7.09009	7.46291	4.74877
chr1	3712831	3713540	11.0919	9.05312	6.2266
chr1	3773360	3774882	13.5364	28.1438	24.341
chr1	3816810	3818186	14.6268	46.8385	42.26
chr1	4471528	4472018	3.00006	4.70058	2.38558
chr1	6051897	6052944	13.4749	26.4654	22.7365
chr1	6259259	6260148	9.74216	11.1145	8.15695
chr1	6265382	6266480	7.33823	6.02221	3.42648
chr1	6295801	6296335	8.74614	6.97171	4.29701
chr1	6453233	6454343	15.1851	32.0621	28.086
chr1	6550157	6551070	6.81251	3.87944	1.53623
chr1	6557561	6557838	3.38967	7.4997	4.97405
chr1	6580051	6580487	3.03008	4.76195	2.44198
chr1	6614222	6614710	11.8776	9.63249	6.76681
chr1	6639590	6640594	12.4817	17.999	14.6677
chr1	6662098	6663340	7.98041	9.85805	6.97843
chr1	6672835	6674295	14.2293	39.3489	35.0674
chr1	6684997	6686041	10.1175	9.07108	6.24303
chr1	6761707	6762222	5.91167	18.2762	15.2584
chr1	6844391	6845658	15.2358	55.6009	51.3494
chr1	7764413	7765514	12.4852	22.1235	18.5913
chr1	7830998	7831960	10.1137	10.5383	7.6152
chr1	7843600	7844649	16.0308	39.4242	35.1394
chr1	8021052	8022068	16.323	43.2101	38.7678
chr1	8085675	8087063	12.7635	34.5138	30.9432
chr1	8483708	8485054	8.34424	11.4147	8.43836
chr1	8877067	8878184	11.8251	19.4075	16.0059
chr1	8938070	8939421	11.7837	23.5526	19.9552
chr1	9130000	9131109	7.84004	7.78819	5.05096
chr1	9188273	9189777	12.889	26.0541	22.3439
chr1	9242084	9242494	6.68081	6.01733	3.59166
chr1	9294381	9295264	11.5399	19.4729	16.0683
chr1	9352533	9353236	5.83335	5.60916	3.21715
chr1	9488751	9489480	13.1989	21.9965	18.8435
chr1	9598389	9598691	2.79198	6.31715	3.69712
chr1	9598924	9600161	15.6261	44.8945	40.3869
chr1	9648561	9649109	9.69675	12.3282	9.2988
chr1	9749287	9749763	8.0141	7.844	5.10278
chr1	9883469	9884636	8.82133	13.7476	10.9093
chr1	9884936	9885163	3.20379	7.61792	4.89276
chr1	9885190	9885844	6.39446	5.89696	3.31136
chr1	9969984	9971054	15.4801	38.4106	34.1692
chr1	10002940	10003913	10.4439	11.1775	8.21609
chr1	10092500	10093590	16.1384	29.6392	25.7693
chr1	10270024	10271689	14.7401	31.5622	27.6083
chr1	10458417	10459764	13.7306	21.8305	18.3127
chr1	10490241	10491164	11.2346	12.2192	9.19579
chr1	10532253	10532703	3.94771	10.054	7.38646
chr1	10534905	10535490	7.49429	7.5246	4.80607
chr1	10855036	10856864	7.42387	10.6391	7.71011
chr1	11072167	11073290	15.8025	29.8838	26.0029
chr1	11119767	11120511	11.9786	14.819	11.6526
chr1	11159495	11160296	9.95441	9.01833	6.19389
chr1	11322285	11323027	14.854	26.7352	22.9943
chr1	11332929	11333867	12.8101	15.3176	12.1245
chr1	11538802	11539351	7.79055	6.95758	4.28387
chr1	11714438	11715082	8.52262	11.0666	8.1118
chr1	11724013	11724338	3.31215	7.06816	4.57119
chr1	11724467	11725009	6.81854	4.81038	2.34114
chr1	11740685	11741830	10.209	8.51752	5.72779
chr1	11795833	11797620	11.0114	4.75117	2.28845
chr1	11865230	11866771	15.1406	47.0885	42.5002
chr1	11898388	11898931	3.55697	7.22866	4.72183
chr1	11967886	11969648	10.9275	20.4798	17.0255
chr1	11986096	11986741	10.1942	10.8586	7.91648
chr1	11994635	11995004	6.81188	6.29611	3.8518
chr1	12039745	12040785	11.3249	16.1325	12.8971
chr1	12079143	12079769	15.432	25.0859	21.4191
chr1	12289977	12290319	4.94609	15.4942	12.5842
chr1	12655189	12656348	8.07468	15.7757	12.8049
chr1	12657876	12658263	2.64824	6.94295	4.45397
chr1	12675551	12676307	5.11	5.717	3.14652
chr1	12678050	12679257	6.58681	7.93766	5.38639
chr1	14026196	14027172	7.59317	6.51853	3.87817
chr1	14075359	14076431	15.4033	27.3594	23.5913
chr1	15250299	15251137	6.9378	5.95284	3.36265
chr1	15478957	15480818	7.91846	11.6975	8.95037
chr1	15670492	15670990	4.40072	11.3025	8.33272
chr1	15736024	15736618	8.04569	7.33953	4.63426
chr1	15850516	15851785	10.2181	41.9133	37.5244
chr1	15852997	15853668	7.72132	17.9748	14.6448
chr1	15943142	15945389	10.2346	15.0046	11.828
chr1	16085274	16085484	2.77557	4.90732	2.42833
chr1	16173598	16175272	11.6753	12.9875	9.92117
chr1	16175855	16176362	5.54534	4.85155	2.37843
chr1	16302053	16302685	11.4084	9.95276	7.06732
chr1	16482013	16482704	6.78971	8.06993	5.51127
chr1	16562814	16564099	10.2144	14.455	11.3077
chr1	16678564	16679376	11.6901	14.9406	11.7674
chr1	16693471	16694637	14.1021	26.7396	22.9984
chr1	16767073	16767920	4.99753	13.5436	10.7139
chr1	16842025	16842725	6.624	4.57814	2.13381
chr1	16862255	16862679	3.91753	8.88511	6.06919
chr1	16939293	16940344	9.04526	20.0807	16.6459
chr1	16970509	16971898	10.2102	26.9999	23.2471
chr1	17087066	17087826	2.95169	7.39137	4.68252
chr1	17090939	17091218	2.94452	6.06408	3.4651
chr1	17092112	17092362	2.47459	3.86706	1.6593
chr1	17215281	17216157	7.46048	8.65153	5.85257
chr1	17221710	17223433	18.2181	61.6285	56.6418
chr1	17338040	17338775	6.19394	23.7283	20.5154
chr1	17380072	17381010	15.2703	25.8862	22.1831
chr1	17866377	17866940	3.57506	7.03125	4.53664
chr1	18806954	18807528	3.13413	6.58844	3.94282
chr1	19228742	19230039	13.0762	31.6836	27.7245
chr1	19282686	19283682	12.5868	25.6766	21.983
chr1	19536146	19537351	13.2575	19.7055	16.2894
chr1	19577694	19578549	10.631	8.47803	5.69112
chr1	19615314	19615586	4.16911	8.64714	6.05451
chr1	19638050	19639279	11.7189	19.6254	16.2137
chr1	19811722	19812728	13.843	41.0483	36.6965
chr1	19922836	19924116	11.2641	21.9848	18.4598
chr1	19970278	19971188	6.81688	11.168	8.20722
chr1	19972896	19973144	2.13096	4.0667	1.70008
chr1	20126016	20127010	7.21489	7.73246	4.99922
chr1	20208681	20209493	12.3554	22.9619	19.3915
chr1	20308111	20308914	9.03709	11.3509	8.61947
chr1	20505173	20505718	3.52738	7.15729	4.65489
chr1	20811995	20813315	7.76134	9.97442	7.08761
chr1	20834237	20834814	8.35349	5.79497	3.21755
chr1	20959854	20960895	10.1095	9.11177	6.2812
chr1	20987599	20988671	13.9047	20.6621	17.1996
chr1	21044179	21044713	7.38887	5.05384	2.54995
chr1	21059091	21059994	6.82126	6.91309	4.42595
chr1	21112625	21114219	13.3645	23.0159	19.4428
chr1	21502823	21503795	16.6591	29.4708	25.6082
chr1	21616179	21617299	8.73136	10.5631	7.63847
chr1	21671367	21672457	7.89508	11.8598	8.8577
chr1	21766296	21766835	10.3906	9.47636	6.6223
chr1	21978091	21978454	8.65695	9.74722	7.09468
chr1	21995808	21996170	3.35494	7.40501	4.69512
chr1	22109103	22110399	16.2831	47.0811	42.4931
chr1	22263545	22264335	8.20333	12.9321	9.86888
chr1	22351373	22352697	13.3399	16.3441	13.0977
chr1	22378853	22380049	15.072	32.2883	28.3031
chr1	22468473	22469226	7.12806	9.00131	6.38819
chr1	22469511	22469962	2.85129	5.97807	3.38589
chr1	22777870	22779305	12.3281	21.5561	18.0513
chr1	23345433	23346579	13.8691	19.3326	15.9349
chr1	23494612	23495500	10.4216	8.65153	5.85257
chr1	23670279	23671411	15.7765	28.9643	25.1251
chr1	23694433	23696133	16.0471	44.6336	40.135
chr1	23750972	23751758	6.33357	7.14874	4.64681
chr1	23810212	23811233	11.028	16.886	13.6114
chr1	23857619	23857996	3.51261	7.59436	5.0633
chr1	23885649	23886185	8.72254	16.4058	13.1562
chr1	24018166	24018696	4.81636	13.401	10.5778
chr1	24069549	24070515	9.75799	12.7423	9.68972
chr1	24104489	24105266	11.931	15.8763	12.6538
chr1	24117363	24118054	7.43865	6.59406	3.94805
chr1	24126613	24127811	9.92831	19.8307	16.4084
chr1	24151426	24152323	5.59085	15.4397	12.5319
chr1	24194225	24195274	12.5007	12.8804	9.82006
chr1	24438918	24439231	3.16157	5.63687	3.24281
chr1	24469468	24469816	3.16491	5.44036	3.06033
chr1	24513023	24514389	8.88029	9.42159	6.57119
chr1	24648623	24649284	6.25177	5.42292	2.88492
chr1	24739929	24740496	6.50206	6.68696	4.03402
chr1	24741893	24742488	9.42247	15.4456	12.2457
chr1	24828501	24829847	13.7761	24.8272	21.1716
chr1	24882185	24882737	6.66313	4.82174	2.35167
chr1	24968887	24970121	15.3822	39.3913	35.1081
chr1	25071443	25072721	15.0229	28.2168	24.4107
chr1	25558682	25559747	8.25752	6.18446	3.57535
chr1	25573382	25574477	15.3543	28.7586	24.9279
chr1	25592963	25594817	14.563	20.0748	16.6403
chr1	25663506	25665380	18.6164	4.91292	2.43332
chr1	25756631	25757583	14.7801	32.0766	28.1
chr1	25869917	25870563	10.6176	12.0559	9.04264
chr1	25942652	25943545	8.84811	13.7752	10.6652
chr1	26145924	26147149	8.33459	9.47714	6.623
chr1	26231642	26233467	9.17736	7.93407	5.38303
chr1	26324151	26325185	16.0025	21.6575	18.1478
chr1	26437429	26438813	10.8501	17.0317	13.7501
chr1	26496254	26496774	10.5026	17.0668	13.7832
chr1	26503722	26504397	7.91625	4.79458	2.32714
chr1	26560251	26561333	17.0599	38.5168	34.2708
chr1	26606211	26606580	6.64347	6.47002	3.83331
chr1	26632796	26633506	6.03438	18.6092	15.5786
chr1	26758386	26759300	16.5876	24.7586	21.1063
chr1	26798284	26799864	11.1532	25.7547	22.0575
chr1	26856034	26856988	8.84734	11.0857	8.12982
chr1	27021911	27022452	8.40954	10.2595	7.35508
chr1	27113953	27115135	14.0207	21.0629	17.5809
chr1	27152882	27153402	7.62618	8.13135	5.36791
chr1	27189462	27190144	6.54459	9.93585	7.05142
chr1	27216162	27217223	7.62688	7.17764	4.48381
chr1	27226411	27227170	8.3541	5.52669	2.97963
chr1	27247812	27248536	12.8476	19.0772	15.6921
chr1	27286454	27287336	12.1745	13.2965	10.213
chr1	27320181	27320720	6.45684	6.55645	3.91317
chr1	27339137	27339802	7.83162	7.10383	4.41883
chr1	27481222	27482145	13.2404	30.017	26.1299
chr1	27560539	27561772	14.3163	21.3615	17.8655
chr1	27648394	27649146	11.0151	15.1241	11.941
chr1	27668259	27670235	9.54956	5.57093	3.01976
chr1	27691892	27693750	8.92846	16.2321	12.9918
chr1	27709703	27709964	3.71078	7.84776	5.30182
chr1	27718489	27719134	8.03127	9.62523	6.7601
chr1	27815955	27817178	16.8021	34.1293	30.0661
chr1	27930075	27930895	8.45545	8.55012	5.75818
chr1	27998682	27999105	8.47729	7.76709	5.03136
chr1	28051975	28052848	17.2664	42.075	37.6796
chr1	28099289	28100114	13.0794	18.4848	15.1293
chr1	28156862	28157932	11.1393	12.6426	9.59555
chr1	28199120	28199483	2.69976	3.91512	1.70186
chr1	28240728	28241434	14.6264	19.4198	16.0177
chr1	28261501	28261868	3.98774	7.69186	5.1552
chr1	28286165	28286803	12.2264	23.9299	20.3153
chr1	28414530	28415660	14.0765	18.1949	14.854
chr1	28559099	28559583	7.03552	7.2527	4.7444
chr1	28562252	28563146	10.5351	11.3215	8.35056
chr1	28585826	28586585	10.5439	12.5527	9.51052
chr1	28655068	28655751	9.76349	8.97813	6.15641
chr1	28695788	28697050	13.6206	18.0689	14.7341
chr1	28764107	28764948	15.236	18.6362	15.273
chr1	28832183	28832817	10.6233	8.73801	5.93144
chr1	28844578	28845145	11.3264	15.8229	12.6035
chr1	28878955	28880122	16.7871	28.0114	24.2143
chr1	28907811	28908852	15.9666	26.9897	23.2374
chr1	28969120	28970301	14.2468	22.4676	18.9193
chr1	28974612	28975722	9.88233	10.4161	7.50062
chr1	29063032	29063933	13.9108	20.3015	16.856
chr1	29213400	29214091	3.45017	8.8241	6.22219
chr1	29240546	29241573	9.84794	8.4412	5.65681
chr1	29507721	29509103	15.5789	28.4265	24.6111
chr1	29557177	29557664	9.08801	8.60894	5.81291
chr1	29562881	29563658	8.92664	12.025	9.01353
chr1	31190760	31192268	11.5289	41.9103	37.5216
chr1	31296772	31297608	15.9716	29.2157	25.3648
chr1	31537809	31538919	12.1458	17.201	13.9106
chr1	31712112	31712475	3.58707	7.30096	4.78968
chr1	31769302	31770217	15.433	19.5777	16.1682
chr1	31846029	31846605	6.82721	4.8863	2.40933
chr1	31885917	31886976	7.20039	7.68106	4.95159
chr1	32110040	32111161	13.7988	23.8991	20.2859
chr1	32170022	32170705	6.89062	6.69566	4.04193
chr1	32402994	32404407	7.67363	8.01391	5.25828
chr1	32478946	32480449	14.4992	23.5482	19.9509
chr1	32538248	32539025	13.7384	23.0946	19.518
chr1	32573526	32574733	11.5656	17.2439	14.2648
chr1	32644915	32646089	10.5783	11.6491	8.65929
chr1	32665955	32666531	2.48717	4.74042	2.42226
chr1	32670837	32671470	9.49333	15.8903	12.667
chr1	32687668	32688425	7.36322	7.47769	4.7625
chr1	32705627	32707276	8.75951	11.0692	8.35197
chr1	32757478	32758287	10.1529	13.4899	10.3955
chr1	32800854	32801931	6.45638	6.25192	3.63734
chr1	32827108	32827993	8.62246	9.04011	6.21414
chr1	32859574	32860793	15.077	31.3678	27.422
chr1	32930064	32930604	6.72234	5.39287	3.01658
chr1	33004918	33005194	4.82633	12.075	9.31074
chr1	33115941	33117194	19.3539	51.8381	47.1056
chr1	33207152	33207598	6.59998	7.26149	4.56183
chr1	33207924	33209366	6.74826	6.62907	3.98031
chr1	33219339	33220935	9.19686	18.2293	14.8865
chr1	33282602	33284086	14.8769	28.1614	24.3578
chr1	33366738	33367476	9.15768	10.5065	7.58565
chr1	33429204	33430634	13.8535	21.8242	18.3067
chr1	33502081	33502782	14.8371	18.162	14.8226
chr1	33546412	33547154	11.161	11.1617	8.20127
chr1	33646196	33647773	8.89822	8.25947	5.48721
chr1	33721067	33721820	9.34069	8.05769	5.29899
chr1	33814569	33816172	9.99322	17.2309	14.0989
chr1	33842516	33843009	8.05225	5.55568	3.00596
chr1	33936297	33936638	3.04332	6.14401	3.70985
chr1	33937862	33938284	4.67131	13.9845	11.136
chr1	35220638	35221031	7.42935	4.37869	1.95509
chr1	35324973	35325455	4.25263	9.12662	6.50719
chr1	35450534	35450998	7.47704	5.10197	2.5934
chr1	35496763	35497791	15.6797	21.2102	17.7214
chr1	35544919	35545353	4.23153	8.78604	6.18599
chr1	35658142	35659169	12.1236	19.7668	16.3478
chr1	35734197	35735110	8.62236	7.86781	5.125
chr1	36022807	36023568	15.147	28.9325	25.0948
chr1	36106897	36107765	10.1686	9.95063	7.06525
chr1	36184306	36184667	3.44541	6.72808	4.25225
chr1	36235092	36235746	13.1129	13.5996	10.499
chr1	36273534	36274061	7.63043	7.64324	5.10947
chr1	36348629	36349458	11.2618	11.9059	8.90117
chr1	36395962	36397316	13.7065	20.698	17.2338
chr1	36549602	36549980	2.72964	6.11335	3.68135
chr1	36554131	36554835	10.4797	10.1532	7.25529
chr1	36614732	36615615	11.9949	19.6537	16.2403
chr1	36616185	36616640	3.53316	17.4694	14.4821
chr1	36621186	36622262	10.4249	24.9903	21.3276
chr1	36622468	36623143	2.80393	7.56306	4.84184
chr1	36689119	36690543	17.5948	68.0516	62.959
chr1	36771490	36772833	11.3585	21.3306	17.836
chr1	36788645	36789653	7.77572	5.02513	2.52378
chr1	36850736	36852520	14.2553	35.0907	30.9867
chr1	36862883	36863664	11.4569	11.8126	8.81315
chr1	36915899	36916510	11.9463	14.2684	11.1311
chr1	36929681	36930442	9.066	8.4193	5.63639
chr1	37939417	37940298	7.29274	10.2923	7.38589
chr1	37945229	37945762	5.50197	7.4436	4.92122
chr1	37979067	37980888	11.5397	12.5851	9.54106
chr1	38022338	38022874	8.51105	10.4472	7.76046
chr1	38061244	38062004	16.2948	22.722	19.1629
chr1	38156016	38156696	9.10239	15.8391	12.619
chr1	38157493	38158281	12.9593	22.1746	18.64
chr1	38259514	38259888	3.26434	6.29611	3.8518
chr1	38273364	38274434	11.2953	13.9374	10.8189
chr1	38324751	38325982	14.4468	16.52	13.2644
chr1	38396919	38397821	15.6072	26.1122	22.3995
chr1	38455139	38456029	11.5963	6.84792	4.18274
chr1	38477867	38478871	13.8759	24.1665	20.5411
chr1	38512227	38513319	8.43873	8.37854	5.59828
chr1	39324499	39326047	14.6824	24.8181	21.163
chr1	39338473	39339417	12.9023	15.0391	11.8606
chr1	39407090	39407673	9.06375	8.51508	5.72552
chr1	39456367	39457616	14.0073	17.6257	14.3134
chr1	39491869	39492608	10.2764	9.07911	6.25064
chr1	39873902	39875183	11.7452	19.4977	16.092
chr1	39956820	39957142	3.53011	6.45433	3.81902
chr1	39957196	39957483	3.99343	9.62936	6.9843
chr1	39980184	39980916	7.84552	6.39465	3.76368
chr1	40041728	40042601	3.65362	8.95245	6.34177
chr1	40156929	40157600	4.12209	9.68287	7.03356
chr1	40204292	40204927	5.21914	13.0269	10.2194
chr1	40236923	40237135	3.35204	4.9775	2.48064
chr1	40254175	40254961	8.43661	6.12557	3.52145
chr1	40348958	40349289	11.8903	9.65422	6.78732
chr1	40367237	40368282	14.9937	24.861	21.2039
chr1	40420702	40421252	8.97027	8.08485	5.3245
chr1	40505314	40506912	12.8947	21.5604	18.0554
chr1	40562525	40563168	8.80319	7.92105	5.17182
chr1	40626751	40627630	13.9298	17.5937	14.283
chr1	40723169	40724270	14.0426	18.288	14.942
chr1	40782224	40782547	2.68427	4.99999	2.66091
chr1	40839130	40840537	11.8872	13.009	9.9416
chr1	40915550	40916680	11.5101	9.81215	6.93536
chr1	40942884	40943539	3.31481	5.33362	2.96147
chr1	40974129	40974864	11.6025	11.2562	8.28924
chr1	40997028	40997711	6.31526	18.4933	15.4669
chr1	41131171	41131423	3.28426	6.34413	3.89655
chr1	41156893	41158235	15.0646	26.0016	22.2936
chr1	41174583	41175338	10.7312	8.40267	5.62092
chr1	41249032	41249550	3.42562	7.59724	5.06601
chr1	41327691	41328817	15.2096	39.673	35.9376
chr1	41445027	41445886	12.8888	23.1751	19.5948
chr1	41707096	41707959	7.62942	8.60129	6.01102
chr1	41826625	41827342	10.6383	24.4858	20.8462
chr1	41950094	41950524	6.98665	7.53068	4.81174
chr1	42500939	42502015	13.6473	23.3153	19.7285
chr1	42631386	42632425	6.71909	6.39011	3.76368
chr1	42800132	42801553	11.7	19.42	16.0178
chr1	42846152	42846848	8.70701	6.65802	4.00708
chr1	42921456	42922644	11.0791	10.991	8.04076
chr1	42928566	42929208	15.6912	21.2102	17.7214
chr1	43123647	43124594	10.9853	8.65868	5.85926
chr1	43147436	43148509	13.2131	18.4647	15.1101
chr1	43232071	43233325	17.1	33.7603	29.7132
chr1	43282307	43283173	17.2792	17.5068	14.2004
chr1	43311979	43312631	12.6243	19.4023	16.001
chr1	43423463	43424970	9.81737	17.0266	13.7452
chr1	43613002	43613598	5.5595	14.9746	12.0852
chr1	43637713	43638459	12.4679	13.1771	10.1001
chr1	43735568	43736659	10.8795	20.5772	17.1186
chr1	43750480	43751713	9.0135	11.0126	8.06101
chr1	43823897	43825006	13.0009	19.949	16.5208
chr1	43832004	43832361	2.71506	6.88378	4.39846
chr1	43832753	43834179	11.5553	19.9746	16.5452
chr1	43855190	43855932	12.9279	16.1085	12.8744
chr1	43918938	43920330	8.38441	10.1933	7.51909
chr1	43996135	43997974	10.1932	6.33735	3.71546
chr1	44115192	44116407	16.1996	36.2427	32.0914
chr1	44172733	44173458	10.0343	12.0189	9.00758
chr1	44399022	44399329	2.31366	4.21675	1.9562
chr1	44411865	44412959	15.5286	23.5672	19.9692
chr1	44435390	44435776	7.59126	6.61334	3.96577
chr1	44440130	44441180	11.4843	25.7987	22.0996
chr1	44456986	44457866	11.0751	11.4856	8.50511
chr1	44495654	44496584	9.21425	13.7624	10.6533
chr1	44679003	44679274	4.2111	10.4949	7.80481
chr1	44820678	44821142	12.6868	20.4597	17.3614
chr1	44870870	44871382	6.33142	4.8863	2.40933
chr1	45139548	45140419	19.2425	64.863	59.8184
chr1	45196381	45197157	8.32835	5.89231	3.30702
chr1	45205100	45205518	8.68002	4.66986	2.21572
chr1	45240912	45242212	9.56377	7.64354	4.91674
chr1	45265469	45266202	16.872	39.4989	35.2107
chr1	45273048	45273882	3.55242	8.65964	6.06628
chr1	45308665	45308973	3.18129	5.06785	2.72321
chr1	45451686	45452649	12.7255	10.2036	7.30246
chr1	45476591	45478423	8.02626	6.12476	3.52077
chr1	45671401	45672826	12.0842	14.923	11.7507
chr1	45769059	45770323	13.5683	25.5768	21.888
chr1	45805268	45806300	10.8731	17.8037	14.4828
chr1	45956433	45957329	16.0894	43.0309	38.5963
chr1	45965318	45966449	12.8483	18.8735	15.4983
chr1	45986855	45988066	12.7166	18.6552	15.2912
chr1	46016319	46017147	15.0133	20.7314	17.2657
chr1	46049048	46050710	12.109	23.3479	19.7594
chr1	46151783	46153472	20.234	68.331	63.2352
chr1	46215885	46216715	15.0654	22.3991	18.8541
chr1	46268867	46269569	10.7181	8.07991	5.31981
chr1	46330422	46330879	3.5358	5.99738	3.57318
chr1	46597655	46599130	17.0271	34.7502	30.6608
chr1	46663843	46664454	7.72004	4.65471	2.2023
chr1	46668880	46669510	3.20571	7.20303	4.69782
chr1	46712609	46713416	12.9445	23.0154	19.4424
chr1	46767701	46769696	12.6628	16.2766	13.0337
chr1	46805785	46806880	13.4434	21.6128	18.1051
chr1	46859963	46860733	6.8081	7.06303	4.38118
chr1	47069350	47070164	11.279	14.1776	11.0451
chr1	47081937	47082881	7.52375	8.23593	5.46531
chr1	47133647	47134386	8.59531	10.0936	7.4241
chr1	47184419	47185587	14.2747	28.4329	24.6171
chr1	47264829	47265121	3.18151	4.86625	2.39142
chr1	47489318	47489679	8.94114	6.39465	3.76368
chr1	47644957	47645208	2.9463	5.32634	2.96096
chr1	47655676	47656130	6.50423	6.56896	3.92478
chr1	47779388	47780388	18.7764	43.7701	39.9051
chr1	47799009	47800402	11.2465	14.385	11.2417
chr1	47903210	47903731	9.68745	13.0011	9.93423
chr1	48463197	48463491	4.49736	11.5597	8.81889
chr1	48937341	48938406	15.3444	24.5985	20.9542
chr1	50489404	50489778	6.99843	4.08895	1.84038
chr1	51425301	51426421	17.7665	28.4505	24.634
chr1	51433828	51435831	12.2838	11.5201	8.53765
chr1	51701283	51702605	11.1525	19.7233	16.3066
chr1	51762410	51763287	8.22855	10.2017	7.52701
chr1	51794791	51796259	10.3416	15.627	12.4178
chr1	51810325	51811054	6.64498	4.78776	2.32112
chr1	51984368	51985166	11.6041	18.8995	15.523
chr1	52049241	52049512	3.15642	5.0179	2.67714
chr1	52082613	52083731	14.9278	21.9979	18.4723
chr1	52194840	52195823	9.35093	10.551	7.62709
chr1	52343824	52345269	15.2058	31.2278	27.2874
chr1	52456049	52456465	4.88664	13.2506	10.4335
chr1	52498359	52499503	10.4416	8.40343	5.62155
chr1	52520391	52522570	9.14156	13.8639	10.7492
chr1	52607204	52608417	10.4479	11.3936	8.41843
chr1	52831315	52832216	16.5968	48.0617	43.4411
chr1	52869688	52870664	13.2789	14.5002	11.3506
chr1	53017947	53019372	10.4539	11.7893	8.79113
chr1	53163684	53164306	7.08197	6.41827	3.78558
chr1	53191913	53192889	11.8712	14.3311	11.1905
chr1	53308332	53308729	7.12374	5.99738	3.57318
chr1	53386580	53387570	11.3285	13.5435	10.446
chr1	53392704	53393863	11.7678	13.659	10.5553
chr1	53662104	53662978	9.48511	9.27287	6.4318
chr1	53685694	53686592	16.8781	29.8006	25.9234
chr1	53703941	53704596	7.77305	7.29219	4.59034
chr1	53791813	53792448	4.29209	14.3215	11.459
chr1	54204791	54205195	8.16176	7.46228	4.74818
chr1	54303470	54304358	16.7799	20.9337	17.4575
chr1	54354919	54355984	9.22737	6.29068	3.67266
chr1	54411068	54412260	14.9145	41.1516	36.795
chr1	54518140	54519479	17.2495	35.3073	31.1949
chr1	54619347	54619663	3.77785	6.98369	4.49213
chr1	54665442	54666408	10.8861	12.1483	9.12888
chr1	54871840	54873390	8.41247	12.8595	9.80027
chr1	55013696	55014066	3.00472	5.27722	2.91569
chr1	55181192	55181569	7.8164	5.61425	3.05915
chr1	55229931	55230764	14.7165	19.9016	16.4756
chr1	55266456	55267317	10.7211	9.82364	6.94615
chr1	55352469	55354351	8.83562	15.6872	12.4751
chr1	55680269	55681503	11.4614	15.7151	12.5013
chr1	57043902	57045381	11.4029	18.5638	15.2044
chr1	57110320	57111733	10.0999	10.4519	7.5343
chr1	57284421	57285364	11.5011	6.27671	3.65993
chr1	59011551	59012869	16.6476	37.6646	33.454
chr1	59041911	59043706	11.4615	22.3464	18.8038
chr1	59165519	59165888	7.50171	4.69243	2.23583
chr1	59248887	59250859	10.3803	46.34	41.7782
chr1	59761934	59762945	19.2723	50.1839	45.4987
chr1	60280005	60281094	15.2146	31.9022	27.9331
chr1	60392131	60392886	4.41975	8.89452	6.28687
chr1	61542492	61543857	9.51402	4.29265	1.89748
chr1	61548055	61548414	2.65971	5.88255	3.4708
chr1	62120154	62120563	4.12559	7.145	4.45354
chr1	62190323	62191111	9.59422	9.1405	6.30803
chr1	62207552	62208870	11.9148	18.5213	15.1641
chr1	62901682	62903238	14.4648	33.7957	29.7472
chr1	63153239	63154347	10.8816	12.8862	9.8255
chr1	63249221	63250226	18.056	28.5832	24.7605
chr1	63832976	63834002	12.4942	13.6469	10.5437
chr1	63988547	63989578	15.3656	19.8577	16.4339
chr1	64013326	64013618	4.11611	7.96351	5.41078
chr1	64058813	64060219	11.454	16.8862	13.6115
chr1	64239384	64240248	8.53991	10.0048	7.11612
chr1	64935476	64936496	3.3665	6.31825	3.87248
chr1	65210218	65211427	9.48681	7.6272	4.90148
chr1	65431651	65432605	11.2466	12.8934	9.83223
chr1	65467879	65468861	9.31166	8.11935	5.35656
chr1	65532020	65534037	12.5128	30.5393	26.6287
chr1	65613155	65615077	7.94337	9.69065	6.8214
chr1	65775039	65775852	8.54051	7.14845	4.45664
chr1	65885513	65886766	15.7889	33.3227	29.293
chr1	66797354	66798373	8.45588	7.73522	5.00175
chr1	66998727	66999207	3.60989	5.67156	3.10499
chr1	67390169	67391370	20.0571	49.5084	44.8441
chr1	67395753	67396461	9.67933	14.9634	11.789
chr1	67518708	67520244	10.9483	17.1726	13.8837
chr1	67895452	67896851	15.3227	33.5612	29.522
chr1	68150641	68152431	18.6838	4.6364	2.33697
chr1	68297574	68299506	9.94087	14.385	11.2417
chr1	68696587	68698546	9.58312	12.9307	9.86771
chr1	68962398	68963233	13.5402	20.9677	17.49
chr1	70032816	70034501	11.4007	5.35559	2.82353
chr1	70385361	70385611	4.38344	7.92105	5.17182
chr1	70670883	70671764	17.5899	32.9856	28.9709
chr1	70686944	70687727	17.1738	25.3763	21.6966
chr1	70819551	70820745	15.9756	30.3834	26.4798
chr1	70876171	70877363	17.7258	42.6486	38.2286
chr1	71172222	71172440	3.35204	4.9775	2.48064
chr1	71513053	71513506	3.51299	5.95155	3.36156
chr1	71513544	71513796	2.74821	4.17701	1.92013
chr1	71546354	71547083	12.1973	12.7538	9.70059
chr1	72748050	72749853	8.9109	9.22329	6.3856
chr1	74663461	74664232	15.2071	24.0867	20.4649
chr1	75198323	75199554	13.7551	19.4023	16.001
chr1	76081291	76082212	7.18225	5.52892	3.14263
chr1	76189716	76190673	13.8829	20.8975	17.423
chr1	76251584	76252432	14.1354	22.1845	18.6497
chr1	76540139	76540745	4.8529	10.789	7.85098
chr1	77684634	77685192	9.58192	9.83044	6.95259
chr1	77747559	77747828	3.74916	6.92316	4.2522
chr1	78148058	78149427	11.6471	19.5975	16.187
chr1	78224960	78225650	12.7548	15.6348	12.4253
chr1	78245097	78245879	10.6964	12.0526	9.03962
chr1	78354174	78354789	8.35463	7.63088	4.90475
chr1	78444005	78445474	15.1061	29.6583	25.7877
chr1	78469978	78471195	11.8376	12.9281	9.86527
chr1	78956646	78957393	4.35847	8.46619	5.68011
chr1	79085432	79085813	6.18802	4.31445	1.89748
chr1	81771806	81772067	4.64074	9.67341	7.02443
chr1	82165025	82165383	3.54952	6.26	3.8181
chr1	82266035	82269175	10.7868	21.7559	18.2413
chr1	84326229	84327075	15.6889	18.162	14.8226
chr1	84464278	84465264	13.2886	13.1067	10.0334
chr1	84543232	84544427	14.9318	21.9513	18.4279
chr1	84764088	84765037	7.96655	7.49328	4.77707
chr1	84873462	84873889	5.48923	15.5641	12.6514
chr1	84944749	84945610	15.7952	21.2426	18.1165
chr1	84971327	84972445	15.977	33.2076	29.1832
chr1	85039394	85040374	16.0357	28.1124	24.311
chr1	85086412	85086805	10.2999	9.61168	6.74745
chr1	85155577	85156774	18.6799	38.7684	35.0613
chr1	85358338	85359168	8.18976	6.57879	3.934
chr1	85462466	85463322	8.01232	7.58067	5.05043
chr1	85514205	85514439	3.72154	6.11988	3.51605
chr1	85527640	85528267	12.348	10.4597	7.54152
chr1	85665893	85667786	10.6753	17.5448	14.5544
chr1	85725004	85725610	10.3861	12.1019	9.08596
chr1	85741847	85743022	13.8343	45.6986	41.1607
chr1	85929822	85931186	12.4452	18.8503	15.4762
chr1	86045954	86047356	10.5417	23.8148	20.2057
chr1	86173490	86174443	12.0561	17.2364	13.9442
chr1	86861631	86862456	11.8805	11.1701	8.20926
chr1	87169683	87171285	13.9787	19.6271	16.2153
chr1	87379413	87381215	15.4643	36.4738	32.3134
chr1	87597594	87597882	4.08223	9.29811	6.6699
chr1	87793799	87794664	11.0703	20.0474	16.6142
chr1	87797132	87797474	2.56027	6.14267	3.7087
chr1	89149294	89150677	18.8779	44.4934	39.9998
chr1	89356822	89357661	14.2513	23.4323	19.8403
chr1	89457910	89459424	17.3669	68.7518	64.0965
chr1	89487533	89488556	8.37582	6.11988	3.51605
chr1	89529990	89530606	3.35204	4.9775	2.48064
chr1	89530620	89530929	3.90651	7.51796	4.99128
chr1	89591328	89592010	8.15579	6.08665	3.48552
chr1	89663589	89664642	6.13861	4.21714	1.83159
chr1	89829668	89830042	3.60989	5.67156	3.10499
chr1	89989735	89991043	15.8654	28.3271	24.5163
chr1	90098206	90099160	9.12527	10.3533	7.44294
chr1	90286247	90287295	10.7962	16.562	13.4097
chr1	90460332	90461309	16.3142	43.9788	40.1064
chr1	91316869	91317327	8.49775	6.46853	3.83223
chr1	91486787	91488072	13.4783	23.0707	19.4952
chr1	91869824	91870361	8.98732	7.145	4.45354
chr1	91966153	91967066	12.9223	16.3991	13.1498
chr1	92351020	92352062	10.64	14.6714	11.5125
chr1	92545513	92546479	11.4661	8.12624	5.36313
chr1	92764165	92764814	13.2881	17.6631	14.3491
chr1	92951506	92951824	2.75633	4.35963	2.08595
chr1	93250118	93251172	14.0852	19.8163	16.3948
chr1	93297226	93298254	15.7923	32.2524	28.2687
chr1	93425743	93427510	8.86468	9.2025	6.36606
chr1	93544298	93545193	11.271	15.6775	12.4657
chr1	93645355	93646473	16.369	29.3898	25.5314
chr1	93810934	93812288	12.7145	14.1054	10.9771
chr1	93912499	93912973	5.80106	5.12851	2.61764
chr1	93913256	93914912	9.53967	14.7777	11.6134
chr1	94050086	94051119	14.8991	30.7893	26.8677
chr1	94146166	94147586	8.02793	8.37006	5.59037
chr1	94311703	94313649	12.9475	26.8591	23.1128
chr1	94344207	94344955	10.7994	13.2991	10.4801
chr1	94374499	94375452	12.8964	17.2959	14.0006
chr1	94702413	94703550	15.8529	20.5198	17.064
chr1	94712477	94713626	10.0054	8.4412	5.65681
chr1	94883179	94884644	17.3438	36.8736	32.6951
chr1	95006950	95007909	11.9434	12.4729	9.6903
chr1	95285262	95286207	8.89873	9.09256	6.26309
chr1	95391249	95393096	10.1961	23.0194	19.4461
chr1	95537871	95538875	15.8234	24.632	20.986
chr1	95582425	95583389	11.3094	14.4141	11.2691
chr1	95698918	95700148	14.2137	27.5613	24.2174
chr1	95818185	95818860	11.8424	13.002	10.1955
chr1	97186957	97188074	12.0491	14.7661	11.6023
chr1	98386105	98387065	15.9483	29.1975	25.3477
chr1	99126882	99127737	12.7833	21.4217	17.9229
chr1	99729874	99730362	6.55211	4.9775	2.48064
chr1	100111118	100111969	11.5271	15.6602	12.4493
chr1	100231977	100232313	8.77624	8.53369	5.74296
chr1	100315065	100316260	13.3698	21.9064	18.385
chr1	100435017	100436077	12.086	16.2448	13.0038
chr1	100502977	100504572	15.5089	34.7687	31.19
chr1	100598110	100599189	15.1574	22.6355	19.0799
chr1	100714860	100715758	12.8793	16.631	13.3699
chr1	100731291	100732501	13.2237	17.1772	13.888
chr1	100816941	100818784	10.0571	21.1168	17.6324
chr1	101360337	101362345	13.2622	26.173	22.4576
chr1	101490910	101491835	12.716	13.5442	10.4466
chr1	101701379	101702197	4.05279	10.9145	8.20456
chr1	101702508	101703088	2.87543	5.51117	3.1262
chr1	104067706	104068951	13.9163	25.6748	22.3945
chr1	104615908	104616328	3.28481	5.27425	2.91297
chr1	107599051	107600306	13.7406	24.5651	20.9222
chr1	107682746	107683056	2.90979	4.33612	1.91682
chr1	107684310	107684636	3.23209	5.37726	3.00191
chr1	108742237	108743592	11.9046	15.4003	12.2028
chr1	109102439	109102730	4.88284	14.2696	11.4093
chr1	109203514	109204218	7.81192	4.6402	2.34046
chr1	109234387	109236124	14.5619	22.9094	19.3412
chr1	109288927	109290078	19.7849	51.7195	46.9904
chr1	109419329	109420002	12.3941	14.2175	11.083
chr1	109505322	109506406	11.7171	13.6565	10.5529
chr1	109584173	109584866	14.1679	22.036	18.5083
chr1	109618410	109619127	10.8042	6.30559	3.68628
chr1	109632999	109634079	12.2429	14.1467	11.0162
chr1	109642190	109643347	10.1556	8.75327	5.94587
chr1	109655108	109655488	2.56695	6.01915	3.59335
chr1	109656429	109657527	8.15506	11.7814	8.78389
chr1	109728018	109728368	6.88279	6.79618	4.13474
chr1	109756298	109757257	15.3246	31.698	27.7381
chr1	109825303	109826431	13.641	17.9388	14.6108
chr1	109940014	109941127	12.5863	19.1292	15.7414
chr1	109968514	109969464	16.5132	22.3089	18.7682
chr1	110009141	110009723	4.4887	10.5951	7.90037
chr1	110026279	110026863	11.2083	14.4342	11.2881
chr1	110036408	110036930	9.04073	9.45379	6.60121
chr1	110051921	110052290	3.79504	7.27664	4.57578
chr1	110089040	110089472	2.4905	4.75037	2.43133
chr1	110090717	110091832	13.2756	24.5424	20.9003
chr1	110162322	110163216	6.43181	6.16629	3.55868
chr1	110163583	110163788	2.99353	5.63032	3.07374
chr1	110198357	110199065	10.6502	12.2896	9.26248
chr1	110210521	110211205	8.70264	5.84135	3.26033
chr1	110230063	110230875	9.98186	9.54479	6.68466
chr1	110282413	110283375	13.2315	14.3364	11.1955
chr1	110453069	110454031	8.34624	6.81758	4.1547
chr1	110526775	110527964	16.5572	43.3192	39.468
chr1	110546603	110546849	3.35204	4.9775	2.48064
chr1	110576934	110577754	10.6711	9.89681	7.01476
chr1	110752706	110753282	7.03794	7.0597	4.37822
chr1	110880868	110882465	15.9151	69.7811	64.6723
chr1	110949908	110950623	12.124	9.97899	7.09191
chr1	111505941	111506879	19.7612	52.5082	47.755
chr1	111682262	111683288	13.263	18.5277	15.17
chr1	111745809	111747366	8.25365	11.4837	8.74635
chr1	111888805	111889907	12.3497	15.1164	11.9337
chr1	111991274	111992467	13.6873	21.3081	17.8145
chr1	112162235	112163046	14.5272	21.8657	18.3465
chr1	112281205	112282860	10.1113	15.2569	12.0669
chr1	112297764	112298874	18.4502	27.7512	23.9653
chr1	112399047	112400137	7.8598	8.14734	5.38259
chr1	112532240	112534165	8.26053	11.4771	8.49709
chr1	112938333	112939275	13.0476	20.8046	17.3351
chr1	113008071	113009191	7.82535	6.86951	4.20255
chr1	113161250	113162732	12.1906	19.5459	16.1379
chr1	113216697	113218286	9.17761	10.511	7.58969
chr1	113249677	113250125	8.87453	14.9961	11.8199
chr1	113257689	113259105	10.2948	22.3969	18.8519
chr1	113424075	113424550	3.32997	7.11552	4.61574
chr1	113497981	113499326	10.2021	12.0141	9.00339
chr1	113615096	113616268	18.6001	35.4321	31.3149
chr1	113932572	113934577	16.4091	6.85312	4.36962
chr1	114301531	114302624	12.0823	14.2944	11.1556
chr1	114354177	114355281	19.9833	51.4349	46.7123
chr1	114447084	114448253	16.9516	29.6779	25.8063
chr1	114471492	114472912	11.8992	18.8186	15.4467
chr1	114521595	114522014	3.70747	6.58602	3.94058
chr1	115052939	115054479	12.9999	23.2805	19.6952
chr1	115123803	115124824	15.0012	23.4433	19.8506
chr1	115212355	115213351	14.8939	24.433	20.7957
chr1	115259023	115259739	12.9519	12.8473	9.78879
chr1	115299921	115300999	18.1889	29.247	25.3947
chr1	115323051	115323680	9.95359	7.72879	4.996
chr1	115632164	115632670	6.16259	4.80139	2.47826
chr1	116184504	116185641	6.89184	4.99855	2.49947
chr1	116518806	116519543	10.4982	12.2256	9.20192
chr1	116653889	116654645	10.0501	9.96068	7.29768
chr1	116915297	116916699	11.3538	24.7721	21.119
chr1	116960864	116961404	3.86644	7.43158	4.71963
chr1	117112706	117114144	11.0122	20.6622	17.1996
chr1	117209814	117210539	7.68605	8.81313	6.21158
chr1	117452170	117453174	7.92178	6.31875	3.69848
chr1	117602135	117603501	13.921	17.7706	14.4515
chr1	117664153	117664956	16.6961	36.5183	32.356
chr1	117908949	117910526	11.9466	21.7541	18.2397
chr1	118147782	118149437	13.7788	38.0621	33.836
chr1	118149723	118150149	2.53666	5.17931	2.66357
chr1	118471603	118472665	12.4626	13.4071	10.3177
chr1	119682534	119683703	22.8328	61.7935	56.8037
chr1	119869847	119870259	3.32997	6.23415	3.79391
chr1	120189817	120191371	15.0742	35.4722	31.3528
chr1	120254410	120256014	8.21363	8.24949	5.47793
chr1	120610993	120612429	17.7794	44.1748	39.6934
chr1	120838016	120838916	24.2757	62.2878	57.2881
chr1	120904785	120906967	14.0598	21.6036	18.0965
chr1	120924980	120926075	14.6208	18.0245	14.6919
chr1	121139844	121140540	5.22877	17.8104	14.8098
chr1	121141380	121141733	3.57467	8.23893	5.66839
chr1	121260933	121261416	3.67029	6.26529	3.64952
chr1	143913209	143914292	28.2747	109.859	104.493
chr1	144931593	144933000	15.9866	46.1577	41.6026
chr1	145039128	145040306	8.7468	15.6612	12.4503
chr1	145075570	145075778	2.89846	6.84276	4.17795
chr1	145208691	145210339	21.0227	90.0432	84.7728
chr1	145292727	145293545	6.40032	5.73758	3.16519
chr1	145382340	145383073	11.8952	13.2128	10.1339
chr1	145437666	145438574	10.6691	20.7607	17.2936
chr1	145469989	145471044	9.60479	10.2193	7.31723
chr1	145476844	145477592	9.67149	12.6201	9.57421
chr1	145506999	145508107	13.9157	18.6041	15.2428
chr1	145515351	145516910	12.8001	14.503	11.3532
chr1	145548790	145549223	10.1813	9.26761	6.427
chr1	145574935	145576554	13.6206	28.0691	24.2696
chr1	145588785	145589574	6.99654	5.39866	2.86282
chr1	145610363	145611962	12.4678	18.5966	15.5667
chr1	145826481	145827292	16.3712	17.6616	14.3477
chr1	146555937	146556768	7.65052	6.73316	4.07674
chr1	146643490	146644772	16.9893	38.6142	34.3643
chr1	146649356	146649714	3.81754	7.06709	4.57032
chr1	146696681	146697443	4.75269	11.8919	9.13606
chr1	146713949	146715103	12.9977	17.0598	13.7768
chr1	147012705	147014221	10.5526	16.4564	13.2041
chr1	147141746	147143056	13.9342	25.7528	22.4699
chr1	147400325	147401111	17.2036	29.1797	25.7828
chr1	147624303	147624590	6.18765	15.6381	12.722
chr1	147806258	147807328	14.2702	17.691	14.3757
chr1	147930952	147932246	20.0373	24.0727	20.4516
chr1	148240825	148242504	14.395	28.8931	25.5058
chr1	148555601	148557032	11.6539	17.886	14.5605
chr1	148603733	148605599	13.7757	15.8696	12.6475
chr1	148863943	148864827	9.05344	9.80594	6.92968
chr1	148874482	148874769	3.5183	8.32197	5.74711
chr1	148901794	148903063	4.19	13.0761	10.0046
chr1	148928063	148928713	8.10412	16.2989	13.3568
chr1	149222860	149224806	9.38876	14.6044	11.449
chr1	149398504	149400470	13.8326	15.9624	12.7356
chr1	149672218	149672540	3.75679	6.68665	4.21343
chr1	149782679	149785323	17.7788	14.1147	10.9857
chr1	149814741	149815505	11.529	11.2899	8.56128
chr1	149821272	149822222	11.3815	11.2562	8.28924
chr1	149857228	149858809	9.97071	30.6197	26.7058
chr1	149859153	149860159	8.86696	24.4704	20.8315
chr1	149871024	149871732	12.9046	18.8177	15.4459
chr1	149899454	149900280	11.6732	18.4911	15.4649
chr1	149981432	149983119	11.4738	11.6728	8.68134
chr1	150039047	150040233	15.5421	16.8437	13.5714
chr1	150121469	150122320	8.92109	10.3051	7.39772
chr1	150208060	150208880	15.4508	31.5855	27.6308
chr1	150240675	150241755	10.3539	13.3435	10.2574
chr1	150253854	150255366	11.6027	20.7939	17.3252
chr1	150266054	150266773	4.69543	10.7652	8.06237
chr1	150293638	150294333	14.761	25.1391	21.4701
chr1	150335905	150337314	13.8462	31.7434	27.7811
chr1	150459734	150460162	5.84041	18.0809	15.0703
chr1	150487594	150488625	13.2984	23.6367	20.0356
chr1	150521385	150522137	3.82804	9.97564	7.31192
chr1	150551276	150552621	12.4385	26.362	22.638
chr1	150601444	150602609	19.9247	53.7796	48.9884
chr1	150669540	150670139	23.1342	30.5695	26.6577
chr1	150848654	150849523	15.2812	24.7683	21.1154
chr1	150898405	150898893	9.61397	9.46172	6.60861
chr1	150946434	150947413	9.42283	10.6239	7.69575
chr1	150978439	150979429	9.13392	13.9641	10.844
chr1	150980091	150980436	2.63298	6.41553	3.96324
chr1	150980716	150981405	7.94298	10.5759	7.65065
chr1	151020014	151021197	9.51294	9.42159	6.57119
chr1	151031188	151032318	10.1871	13.2128	10.1339
chr1	151042783	151044007	13.76	24.287	20.6566
chr1	151118794	151119724	10.9475	7.49575	4.77922
chr1	151137637	151138978	12.1635	18.4804	15.125
chr1	151162044	151162735	10.2322	8.06758	5.30837
chr1	151170703	151171553	10.6387	11.4771	8.49709
chr1	151226880	151227460	12.2746	14.3397	11.1986
chr1	151253731	151254938	16.5123	69.8191	64.7101
chr1	151299365	151300496	10.7476	13.191	10.1133
chr1	151319488	151320039	10.7309	10.9784	8.02898
chr1	151344601	151344847	2.97523	5.58444	3.03223
chr1	151344974	151345307	4.45527	12.0728	9.30867
chr1	151371640	151372539	8.43819	6.92316	4.2522
chr1	151430611	151432065	10.2151	13.8153	10.7034
chr1	151483545	151484375	7.72164	13.6048	10.7727
chr1	151512062	151513623	16.0547	40.2871	35.9665
chr1	151584317	151585136	11.8024	16.9069	13.6312
chr1	151735565	151736325	8.16114	6.71405	4.05896
chr1	151762572	151763913	16.4791	28.4121	24.5973
chr1	151803311	151805526	10.0017	8.22169	5.65211
chr1	151809056	151809613	6.19939	10.349	7.66706
chr1	151812022	151812923	9.61182	23.5023	19.9071
chr1	151881751	151882549	12.0511	17.0981	13.8129
chr1	151965054	151966746	7.90465	10.5124	7.59092
chr1	152008799	152009933	10.1694	16.118	12.8834
chr1	152783727	152783969	3.59247	5.63948	3.0821
chr1	153508314	153509276	6.33259	6.85768	4.19169
chr1	153517494	153518067	7.38099	7.93627	5.18588
chr1	153538424	153538637	2.87846	5.33994	2.80929
chr1	153585121	153585345	2.5675	4.38365	1.95974
chr1	153585466	153585747	2.77311	5.57782	3.18804
chr1	153599766	153600133	3.43937	6.94341	4.27093
chr1	153605925	153606955	18.2216	51.8693	47.1354
chr1	153630861	153631622	13.981	13.9129	10.7955
chr1	153643191	153644234	15.9104	38.4361	34.1936
chr1	153700026	153700834	16.1951	37.7923	34.1159
chr1	153747674	153748779	8.97789	5.69956	3.13056
chr1	153894819	153896048	14.9921	32.7828	28.7761
chr1	153918227	153919258	9.97299	10.3557	7.44512
chr1	153930568	153931282	13.7341	34.6912	30.6045
chr1	153935737	153936683	7.30166	14.3361	11.1953
chr1	153939650	153940759	9.17049	20.5411	17.0841
chr1	153949559	153950755	10.8217	14.0989	10.9708
chr1	153958340	153959639	9.11751	12.7113	9.66043
chr1	153963083	153963497	9.15694	11.818	8.81813
chr1	154127962	154128357	6.65812	4.69691	2.3826
chr1	154155079	154156014	13.7153	23.6593	20.0573
chr1	154192795	154194080	18.3735	49.7134	45.0431
chr1	154244573	154245468	9.75659	8.64791	5.84922
chr1	154300848	154301641	7.62374	10.6936	7.76114
chr1	154377500	154378990	12.3128	22.8224	19.2586
chr1	154531006	154532237	13.8917	28.2753	24.4665
chr1	154540238	154540528	3.91523	8.34033	5.76441
chr1	154580057	154581252	10.4452	11.5509	8.56671
chr1	154599575	154600409	10.5497	6.75213	4.09425
chr1	154908698	154910251	14.2264	36.2998	32.1465
chr1	154928258	154928931	8.35938	8.34225	5.56449
chr1	154933765	154934734	11.3547	22.8952	19.328
chr1	154946112	154947998	12.6395	34.7513	30.6617
chr1	154955450	154956017	11.2502	13.2126	10.1337
chr1	154973309	154974954	7.61495	21.3519	17.8565
chr1	155023034	155024321	10.0755	18.5018	15.1455
chr1	155035462	155036679	8.37234	7.47578	4.76084
chr1	155051252	155051537	3.50176	8.98502	6.3728
chr1	155098622	155100432	7.10262	10.9698	8.02091
chr1	155107589	155109093	10.3048	22.9093	19.3411
chr1	155112796	155113070	3.03769	9.44158	6.80616
chr1	155145333	155145831	4.26412	13.324	10.5039
chr1	155162793	155163639	6.23004	5.63027	3.23664
chr1	155164525	155164802	6.93808	8.18685	5.4194
chr1	155176770	155177032	2.56101	5.10808	2.76006
chr1	155178096	155179146	8.48711	8.37579	5.59569
chr1	155196694	155197747	12.5527	13.7277	10.6203
chr1	155214293	155214826	9.45362	11.2079	8.24466
chr1	155224839	155225706	7.62613	9.81546	6.93856
chr1	155231729	155232498	12.2417	19.3216	15.9246
chr1	155242916	155243617	10.1239	16.3291	13.0834
chr1	155247023	155247624	9.69607	11.6586	8.66805
chr1	155278001	155279275	15.3119	25.4986	21.8132
chr1	155292988	155294863	10.9525	30.0224	26.1351
chr1	155532021	155533260	16.758	36.3125	32.1587
chr1	155579715	155580056	17.6303	25.0543	21.3889
chr1	155657752	155659183	17.0314	32.9303	28.9178
chr1	155715082	155715623	14.9503	19.7508	16.3324
chr1	155829020	155829340	9.79865	10.1433	7.24597
chr1	155880607	155881245	8.29465	5.48727	2.94328
chr1	155903968	155904855	13.1219	12.79	9.7347
chr1	155947977	155948449	3.81909	9.15939	6.53811
chr1	155990360	155990818	4.58036	10.817	8.11167
chr1	156023194	156024968	8.586	12.9755	9.91011
chr1	156030598	156031499	8.52912	6.56896	3.92478
chr1	156052270	156052722	7.37531	6.8517	4.18627
chr1	156084003	156085838	11.0144	7.90726	5.16143
chr1	156123372	156124055	2.97486	5.39552	3.01877
chr1	156163318	156164107	13.7277	16.404	13.1544
chr1	156182534	156183393	17.1341	28.4697	24.6523
chr1	156252155	156253038	10.6135	20.7611	17.294
chr1	156253851	156254468	2.96337	8.37117	5.7936
chr1	156261210	156262739	7.50997	9.09676	6.26716
chr1	156307672	156308661	20.1422	54.0942	49.2935
chr1	156469831	156471303	11.0013	31.3835	27.437
chr1	156561286	156561905	9.46669	9.92678	7.04291
chr1	156571029	156571780	8.42109	5.64385	3.08612
chr1	156698106	156699152	12.6192	24.7003	21.0511
chr1	156710482	156711430	12.4055	13.409	10.3193
chr1	156721097	156722023	9.48763	16.8787	13.6046
chr1	156736484	156737865	17.4047	29.6462	25.7761
chr1	157015135	157016193	14.791	27.2001	23.8685
chr1	157107326	157108708	12.5557	17.5727	14.2629
chr1	158147460	158147839	9.51489	7.20189	4.5063
chr1	159750407	159751274	15.1553	40.8053	36.4635
chr1	159823991	159824991	7.45854	4.35548	2.08206
chr1	159869897	159870670	9.12371	5.27863	2.7535
chr1	159893199	159894614	3.09699	9.29312	6.66522
chr1	159894764	159895526	5.57536	6.09608	3.49452
chr1	159915342	159916086	12.9898	23.7344	20.1289
chr1	160000538	160002251	11.9195	13.4873	10.3931
chr1	160067821	160069089	10.8288	24.4045	20.7686
chr1	160175077	160175899	11.6057	17.0091	13.7287
chr1	160231461	160232806	14.4474	23.2339	19.6508
chr1	160254196	160255079	11.1138	10.531	7.60839
chr1	160312732	160313536	8.17765	4.98225	2.4849
chr1	160369841	160370314	3.8409	10.5445	7.85203
chr1	160989972	160991618	15.9665	43.2366	38.7933
chr1	161007753	161008968	9.75786	12.4868	9.44826
chr1	161014922	161016110	11.3561	18.16	14.8206
chr1	161058663	161059441	6.94284	6.30034	3.6817
chr1	161067537	161068748	9.12427	10.0291	7.13898
chr1	161087411	161088282	9.01364	11.7715	9.02102
chr1	161102080	161103204	14.6676	28.8664	25.0316
chr1	161123732	161124367	8.40829	8.27186	5.69968
chr1	161128791	161129558	9.68095	12.2288	9.20494
chr1	161135588	161136756	15.8642	31.9053	27.936
chr1	161146703	161147682	13.6884	20.5499	17.0924
chr1	161171561	161172535	13.0924	22.9806	19.4094
chr1	161195479	161196033	11.5722	14.025	10.9008
chr1	161197270	161197602	3.06168	6.98074	4.48944
chr1	161228391	161229045	8.01656	7.20189	4.5063
chr1	161283722	161284396	11.2003	7.53459	4.81555
chr1	161337527	161338064	3.73532	7.14606	4.64431
chr1	161493324	161494899	11.0022	12.3249	9.29582
chr1	161719438	161720112	14.4996	20.3023	16.8567
chr1	161735043	161736578	14.0456	6.75267	4.09464
chr1	161993460	161994117	3.18308	6.30613	3.8612
chr1	162039372	162040631	15.3551	18.6478	15.2842
chr1	162467383	162468212	9.90779	9.33505	6.49009
chr1	162530677	162532076	13.14	31.2134	27.2736
chr1	162759952	162761046	17.1619	23.2059	19.6241
chr1	163291233	163292137	15.8239	22.9783	19.4072
chr1	164527965	164528563	18.7006	42.2003	37.7993
chr1	165599779	165601250	16.6884	40.6813	36.3443
chr1	165667176	165668057	12.4321	17.502	14.196
chr1	165737925	165738574	10.5895	11.4307	8.45352
chr1	165796735	165798347	9.42306	9.62523	6.7601
chr1	166135978	166136624	9.3228	12.4608	9.42401
chr1	166808342	166809414	10.6495	12.1606	9.14052
chr1	166845029	166845933	18.3732	40.8186	36.4761
chr1	166944642	166944991	2.97944	5.03108	2.68936
chr1	167189333	167191636	16.6582	5.6009	3.20962
chr1	167487276	167487663	3.31481	5.33362	2.96147
chr1	167522488	167523290	13.136	20.5886	17.1293
chr1	167690618	167691809	14.1799	23.9129	20.299
chr1	167905041	167906766	16.24	45.7986	41.2565
chr1	168105638	168106119	4.47945	9.32832	6.48369
chr1	168147748	168149159	12.4092	16.197	12.9583
chr1	168195013	168195672	9.41684	8.97845	6.15664
chr1	168543768	168544195	3.09383	4.69691	2.3826
chr1	169075030	169076274	11.8604	25.8868	22.1836
chr1	169336494	169337850	14.9368	19.3328	15.935
chr1	169454205	169455801	16.3583	44.5581	40.062
chr1	169555473	169556022	7.08143	4.9775	2.48064
chr1	169763563	169764672	14.7557	19.7508	16.3324
chr1	169862529	169863662	16.6146	44.0694	39.5922
chr1	170043317	170044548	15.6198	17.8017	14.481
chr1	170500597	170501700	11.3414	15.371	12.175
chr1	171282885	171283651	13.2536	14.7914	11.6265
chr1	171454141	171455498	15.6403	34.8372	31.2561
chr1	171623082	171623372	3.38227	6.1309	3.69757
chr1	171710673	171711956	12.561	19.7365	16.3191
chr1	171750053	171751199	15.7984	27.6752	23.893
chr1	171810133	171810998	4.63567	11.9224	9.16501
chr1	172412862	172413889	10.1683	10.9874	8.27403
chr1	172501387	172502778	18.3768	66.1229	61.0569
chr1	173445912	173447400	11.6865	24.918	21.664
chr1	173638277	173639074	4.83603	11.0874	8.36935
chr1	173684009	173684789	9.71537	6.77118	4.11184
chr1	173793212	173794381	17.5954	24.2654	20.6359
chr1	173836758	173838213	14.5387	43.0081	38.5744
chr1	173990607	173992119	13.185	25.8605	22.1585
chr1	174128044	174129502	16.1921	38.2471	34.0132
chr1	174768696	174769681	3.80008	7.28762	4.77718
chr1	174967837	174969685	15.6521	55.936	51.0865
chr1	174992089	174993188	15.0366	23.9308	20.3163
chr1	175161069	175162503	11.0275	17.1483	14.1732
chr1	176175824	176176984	15.5163	29.9296	26.0463
chr1	178006740	178007255	6.39992	4.45691	2.17392
chr1	178062383	178063728	10.7295	17.4469	14.1437
chr1	178310545	178310896	3.66429	7.237	4.72971
chr1	178511328	178512385	11.1734	12.8465	9.78801
chr1	178694061	178695775	9.41452	13.5973	10.4969
chr1	178994747	178995853	13.1674	24.685	21.0365
chr1	179050740	179051809	11.961	20.7373	17.2712
chr1	179198032	179198832	8.03834	5.79167	3.21474
chr1	179262533	179263219	12.2742	24.7405	21.0892
chr1	179334555	179335487	9.45356	6.35388	3.73071
chr1	179560699	179561083	3.56603	6.53205	3.89067
chr1	179851073	179852330	19.227	49.1331	44.4789
chr1	179923237	179924530	16.9255	39.7609	35.4636
chr1	180123536	180124559	9.59713	13.9677	10.8473
chr1	180471079	180472265	14.7598	19.6445	16.2317
chr1	180600340	180601621	14.6972	28.9643	25.1251
chr1	180991161	180992761	12.2532	24.9066	21.2477
chr1	181002370	181003432	10.6766	12.8042	9.7482
chr1	181057486	181058286	12.7436	19.2353	15.8423
chr1	182359874	182361452	11.8739	27.4082	23.6378
chr1	182557974	182558536	11.3908	10.063	7.17086
chr1	182573413	182573680	4.57301	12.4004	9.62096
chr1	182584122	182584631	6.78065	4.69328	2.23654
chr1	182584728	182584957	3.3416	6.04088	3.44365
chr1	182758382	182759133	11.3528	12.862	9.80272
chr1	182808087	182809330	15.7757	26.4214	22.6944
chr1	182991493	182993738	14.9304	10.7501	8.04788
chr1	183155093	183155612	11.9303	15.3271	12.1335
chr1	183440047	183441967	14.9804	40.0349	35.8773
chr1	183604341	183605482	18.3396	35.625	31.4996
chr1	183773782	183774771	13.1522	19.7153	16.2989
chr1	184006064	184006687	4.61692	11.2273	8.50265
chr1	184020388	184021404	13.168	16.8604	13.8964
chr1	184355486	184356826	10.798	19.9337	16.5063
chr1	184723427	184724802	16.2826	50.8286	46.1244
chr1	184942888	184943887	10.0117	12.1483	9.12888
chr1	185014173	185015161	10.4349	13.3268	10.5065
chr1	185125395	185127046	15.6979	50.5829	45.8863
chr1	185285364	185287020	13.7699	37.1192	33.4644
chr1	185703044	185703522	4.30554	7.77172	5.03564
chr1	186343951	186345149	20.259	67.5105	62.4242
chr1	186649278	186650302	12.3773	14.1613	11.0299
chr1	190443942	190444748	3.29757	5.94293	3.35359
chr1	190446909	190448299	7.84224	6.95887	4.28495
chr1	192777331	192778954	13.5845	23.2805	19.6952
chr1	193027869	193029212	15.4553	35.9458	31.8056
chr1	193073849	193074869	12.6756	25.8862	22.1831
chr1	193090794	193091762	17.883	34.9044	30.8082
chr1	196577641	196577937	3.85183	6.6209	3.97286
chr1	197115378	197116292	9.32153	10.3561	7.67365
chr1	197169879	197171137	17.1992	37.2772	33.0833
chr1	197744050	197745413	10.2274	13.0257	9.95737
chr1	197871527	197872384	17.592	31.3963	27.4493
chr1	198125476	198126933	12.4097	27.7471	23.9613
chr1	200378755	200379850	12.3536	11.5417	8.55791
chr1	200589665	200590181	10.4247	8.65469	5.85552
chr1	200638494	200639518	16.9084	44.7508	40.248
chr1	200707850	200708885	13.0308	18.1793	14.8391
chr1	200860223	200860648	3.98774	9.89066	7.23117
chr1	201083360	201084116	8.40639	9.65317	6.78642
chr1	201123146	201124106	13.5161	23.1661	19.5862
chr1	201139693	201140508	13.3472	17.9766	14.6464
chr1	201250719	201250957	2.24706	4.01283	1.65301
chr1	201252250	201253292	9.84543	19.1701	16.1189
chr1	201368450	201369080	7.55799	7.14174	4.45354
chr1	201437359	201438713	10.3753	20.0168	16.5853
chr1	201465065	201465408	8.63121	10.3395	7.43003
chr1	201475770	201476613	8.44323	12.2627	9.23706
chr1	201708874	201709223	3.22498	5.99025	3.57085
chr1	201798164	201798898	12.0771	9.59094	6.72793
chr1	201857527	201857997	8.16888	6.24415	3.6301
chr1	201915431	201915945	3.14821	5.00139	2.66212
chr1	201924142	201924842	14.7865	12.9014	9.83986
chr1	201951530	201952487	10.6262	13.9569	10.8372
chr1	201978669	201980179	11.638	33.9552	29.8999
chr1	202113125	202114144	6.81511	7.80069	5.06254
chr1	202162158	202162443	2.62016	4.36378	2.08961
chr1	202310689	202311250	13.7165	16.3024	13.0582
chr1	202317524	202318857	14.0097	20.5886	17.1293
chr1	202431468	202432120	5.02309	11.161	8.43945
chr1	202777208	202777667	5.44703	5.11713	2.60733
chr1	202779695	202780453	10.0563	21.2959	17.8031
chr1	202829926	202831030	12.6583	17.9991	14.6678
chr1	202857715	202858477	15.8301	20.0643	16.6302
chr1	202895817	202896740	17.5027	32.7601	29.247
chr1	202927046	202927827	9.7258	12.3848	9.35219
chr1	202935915	202937256	9.50561	8.75392	5.94642
chr1	202976008	202977085	15.2348	22.1367	18.604
chr1	202995176	202995730	4.65059	10.6614	7.73107
chr1	203273973	203276530	13.0125	8.99217	6.37954
chr1	203320273	203320942	6.88867	5.4127	2.87553
chr1	203595670	203595949	3.07208	5.43259	2.89382
chr1	203764520	203765564	13.7653	16.5284	13.2723
chr1	203829536	203830972	12.99	19.1051	15.7185
chr1	204042059	204044367	14.7477	9.02338	6.19864
chr1	204121041	204121575	3.09646	7.08604	4.40255
chr1	204182855	204183946	10.6158	11.2934	8.32409
chr1	204380136	204381420	14.2112	39.042	34.7746
chr1	204485118	204486043	12.3512	13.8043	10.693
chr1	205090934	205091742	13.0301	12.7669	9.71303
chr1	205179986	205181009	13.9614	20.0487	16.6154
chr1	205290426	205291086	9.13554	13.1406	10.0655
chr1	205600206	205601612	8.61893	14.0645	11.2128
chr1	205649314	205650426	8.64162	10.9512	8.0035
chr1	205718064	205719661	12.0741	30.9955	27.0651
chr1	205743828	205744814	9.77472	9.72143	6.85029
chr1	205781948	205782901	12.2405	18.3477	14.9988
chr1	206136994	206138378	21.145	53.5544	48.771
chr1	206643624	206644160	3.60535	7.58867	5.05795
chr1	206680298	206681597	9.48413	14.6896	11.8122
chr1	206730506	206731096	8.09989	7.58088	5.05054
chr1	206785572	206786116	12.9116	14.3364	11.1955
chr1	206808384	206809401	11.4589	14.6003	11.4454
chr1	206858219	206858942	8.16026	9.4727	6.83557
chr1	207069224	207069473	3.18429	5.27766	2.91594
chr1	207205012	207206803	10.1002	17.9811	14.6507
chr1	207226217	207227004	14.5696	31.2538	27.3123
chr1	207494478	207495981	11.3539	20.5577	17.1
chr1	207627444	207628233	7.29296	4.31445	1.89748
chr1	207818358	207819191	7.0253	4.31445	1.89748
chr1	207924682	207926376	13.2361	26.3572	22.6334
chr1	207996103	207997671	7.47286	15.4826	12.5398
chr1	208416657	208418787	8.37633	12.5513	9.50927
chr1	209601369	209602193	3.04489	5.9532	3.36293
chr1	209825708	209826761	9.52625	14.3529	11.2112
chr1	209848230	209849290	8.67289	9.05429	6.22752
chr1	209957695	209958468	11.0285	17.7278	14.4107
chr1	209978430	209979864	13.6137	39.1375	35.4191
chr1	210001144	210001731	7.42574	7.03952	4.3595
chr1	210111193	210111612	8.55059	6.73316	4.07674
chr1	210405955	210407252	12.0233	7.53837	4.8187
chr1	210501593	210502815	10.9728	14.0751	10.9482
chr1	211307143	211307820	8.61926	8.5703	5.85552
chr1	211431540	211433140	13.8645	35.4737	31.3542
chr1	211433705	211434275	5.72967	5.8353	3.25472
chr1	211499908	211500760	6.8791	4.87644	2.40052
chr1	211555962	211556688	13.5652	17.8598	14.5359
chr1	211751060	211753188	17.489	8.76352	5.95559
chr1	211848988	211849292	7.55449	5.90398	3.31775
chr1	212003487	212004418	12.8695	15.8229	12.6035
chr1	212207961	212209157	18.0207	31.7029	27.7428
chr1	212458086	212459798	18.8034	64.707	59.6646
chr1	212587625	212588332	10.2051	10.3924	7.47835
chr1	212606113	212606611	4.18584	11.3042	8.57491
chr1	212779968	212782849	11.018	43.267	38.8221
chr1	212872513	212872768	3.35913	6.30131	3.85665
chr1	212874131	212874546	3.32276	6.2175	3.77837
chr1	212964868	212965777	9.28905	8.7309	5.92502
chr1	213031128	213032413	13.4943	24.0366	20.4172
chr1	213123794	213124715	6.92915	5.01127	2.51125
chr1	213188555	213189303	15.4301	21.4371	17.9375
chr1	213224384	213225093	10.2792	11.7554	8.75925
chr1	214161189	214162119	8.15653	9.45379	6.60121
chr1	214454225	214455302	7.59369	6.21729	3.60568
chr1	214724391	214725922	11.056	20.8099	17.3402
chr1	214776313	214776591	4.87261	13.5553	10.7252
chr1	215740353	215741767	8.96609	10.9844	8.27129
chr1	216896630	216897338	10.2614	10.1982	7.52367
chr1	217251025	217252282	10.0524	10.4915	7.57139
chr1	217262415	217263312	8.20257	6.96947	4.47883
chr1	217804190	217804905	11.4771	11.4907	8.50985
chr1	218457984	218458684	12.8317	18.0371	14.7041
chr1	218518445	218519583	8.78907	10.9447	8.23327
chr1	219347086	219348409	11.8878	5.81142	3.23267
chr1	220101639	220102082	2.9081	4.33278	2.0614
chr1	220219234	220220401	13.8321	20.0293	16.597
chr1	220262913	220263517	5.43492	19.988	16.907
chr1	220267305	220268174	10.4803	13.3216	10.2367
chr1	220445293	220446144	13.8905	18.2453	14.9017
chr1	220701240	220701960	8.45864	7.94385	5.19292
chr1	220863533	220864052	10.1498	11.3283	8.35695
chr1	220921261	220922235	13.0469	26.2109	22.4936
chr1	220958555	220959028	6.50887	5.66922	3.10499
chr1	220959580	220960896	10.0646	16.8064	13.8445
chr1	221914408	221916732	13.0993	44.809	40.3042
chr1	222763051	222763712	9.05535	7.145	4.45354
chr1	222790803	222792095	15.6612	7.58969	4.86657
chr1	222817086	222818073	13.5917	17.7843	14.4643
chr1	222885296	222886884	14.6818	32.8708	28.8606
chr1	222987962	222988847	11.604	14.1746	11.0427
chr1	223316097	223317021	10.2668	11.4557	8.47689
chr1	223537451	223538127	9.084	7.69652	5.15949
chr1	223900014	223901013	11.8855	19.374	15.9743
chr1	224033139	224034495	13.527	24.4043	20.7685
chr1	224180048	224181182	20.0112	43.9822	39.5086
chr1	224301499	224302393	12.5869	15.4864	12.2844
chr1	224370583	224371646	14.5987	29.426	25.5655
chr1	224517637	224518289	10.8208	10.1041	7.20925
chr1	224544430	224545495	12.6202	20.3325	16.8856
chr1	224621438	224623096	10.8711	12.3921	9.61305
chr1	224803848	224804394	2.95613	4.61038	2.31317
chr1	225117070	225117782	10.7347	10.9394	7.99246
chr1	225615087	225616395	13.256	26.2495	22.9498
chr1	225840614	225841661	10.0945	16.7185	13.4529
chr1	225965036	225966079	14.2716	27.336	23.5688
chr1	225997557	225998388	10.7924	12.5919	9.54768
chr1	226069571	226070866	7.82914	10.2797	7.3739
chr1	226078260	226079348	9.89779	13.1558	10.08
chr1	226111573	226112438	12.1419	23.4052	19.8144
chr1	226186587	226187520	14.8996	28.4697	24.6523
chr1	226249750	226251354	14.3969	36.8162	32.6404
chr1	226270749	226271777	12.291	18.8177	15.4459
chr1	226374071	226374716	7.7184	5.53693	3.15004
chr1	226496366	226496980	9.11431	8.8764	6.06107
chr1	226595477	226596254	8.02151	6.00532	3.41093
chr1	226864671	226865301	7.58147	9.23323	6.60843
chr1	226924684	226927324	7.28519	10.4918	7.57168
chr1	227058003	227058743	12.4087	15.6942	12.4816
chr1	227127087	227128365	16.178	41.129	36.7735
chr1	227505515	227507023	13.1496	21.1131	17.9915
chr1	227751117	227751956	12.5983	17.3963	14.0957
chr1	227915855	227916659	8.58076	10.8574	8.1503
chr1	227922661	227923385	8.15999	10.719	7.78512
chr1	228269766	228270764	11.9995	21.1242	17.6392
chr1	228290046	228291228	11.8195	21.2345	17.7445
chr1	228296731	228297583	16.1941	40.1552	36.4049
chr1	228327385	228328419	17.0931	55.6941	50.8507
chr1	228353128	228354401	17.5255	86.2951	81.2633
chr1	228400917	228401852	7.92693	6.67706	4.02476
chr1	228593952	228595117	8.28225	9.85466	6.97527
chr1	228644973	228646468	12.0487	17.7032	14.3871
chr1	228674318	228675497	10.612	16.2458	13.0047
chr1	228756489	228757070	20.6739	19.3926	16.333
chr1	228757704	228758454	32.9258	72.3984	67.2635
chr1	228763808	228764016	6.18838	13.9708	10.8495
chr1	228769076	228769420	8.51173	8.75618	5.94854
chr1	228770919	228771693	24.8704	28.5832	25.2058
chr1	228782340	228784097	10.4433	12.1265	9.10924
chr1	228870659	228871935	12.3201	21.4217	17.9229
chr1	229406549	229408072	9.21713	15.5498	12.6376
chr1	229477803	229479255	12.9747	23.6367	20.0356
chr1	229643662	229644899	13.8289	20.3661	16.9175
chr1	229693960	229695065	15.2275	23.8487	20.2379
chr1	229761114	229762480	10.7343	12.1483	9.12888
chr1	230202606	230203454	10.5732	17.2958	14.0006
chr1	230561918	230562475	12.8812	15.7198	12.5058
chr1	230778052	230778765	14.0336	19.8672	16.4429
chr1	231004036	231004779	11.1194	17.5407	14.2328
chr1	231114321	231114989	15.0971	18.2852	14.9394
chr1	231175544	231176069	8.47615	5.90158	3.31561
chr1	231376528	231377586	11.0626	12.3372	9.30742
chr1	231473038	231474418	14.7344	22.5726	19.0195
chr1	231663980	231664775	15.1756	9.97467	7.08778
chr1	231761883	231762519	3.95261	9.24687	6.62125
chr1	232853666	232854095	5.74568	13.8496	11.0065
chr1	232941089	232941648	9.7532	8.54046	5.95345
chr1	233085993	233086871	9.91043	11.9487	8.94148
chr1	233462878	233464302	9.69171	14.8776	11.7083
chr1	233749214	233750250	14.0063	22.1909	18.6557
chr1	234040372	234041049	7.32664	5.39565	2.85998
chr1	234350195	234350999	2.89116	5.01224	2.67206
chr1	234508920	234509779	15.836	24.9057	21.2468
chr1	234613856	234614962	11.0865	15.6615	12.4506
chr1	234666940	234668900	9.90816	22.1371	18.6044
chr1	234745747	234747415	8.20785	22.9869	19.4153
chr1	234859182	234860896	14.7142	37.4981	33.2948
chr1	235291652	235292535	14.2936	18.8088	15.4372
chr1	235324171	235325264	9.18629	8.52392	5.73386
chr1	235491034	235492671	17.803	62.1583	57.6919
chr1	235530498	235531084	12.1126	11.466	8.48674
chr1	235667157	235668719	17.3691	57.1976	52.3164
chr1	235812183	235814358	9.02442	13.4174	10.3273
chr1	236029398	236030813	13.3251	25.7045	22.0097
chr1	236227759	236228612	7.65794	5.67403	3.10709
chr1	236305810	236306442	6.75128	5.55279	3.00349
chr1	236444642	236445706	15.1548	30.9452	27.0169
chr1	236558426	236558989	7.40823	7.0082	4.515
chr1	236680473	236680925	3.86712	7.43305	4.91112
chr1	236686479	236687961	12.0409	19.247	16.1932
chr1	236767634	236768449	12.5571	12.4848	9.44645
chr1	236958191	236959383	15.3105	32.1399	28.1607
chr1	239549651	239550652	7.23049	5.62261	3.06676
chr1	240255183	240255404	3.86494	7.1662	4.4732
chr1	240774564	240775460	8.02483	6.23631	3.79594
chr1	241682496	241683416	16.0993	30.2834	26.3848
chr1	241803080	241804176	14.4748	27.5373	23.761
chr1	242011013	242011952	12.8368	13.8109	10.6992
chr1	243418041	243419645	17.1976	37.7295	33.5162
chr1	244012796	244014538	12.6887	21.6128	18.1051
chr1	244080736	244081310	6.97789	6.02779	3.60135
chr1	244210991	244211886	15.4671	53.1864	48.4118
chr1	244614609	244615654	17.2441	41.7756	37.3926
chr1	244624513	244625476	15.6955	27.6509	24.3044
chr1	244816010	244816846	18.9356	60.912	55.9404
chr1	244997816	244999541	12.5214	27.1679	23.4081
chr1	245026214	245028411	16.3776	28.9206	25.5325
chr1	245132937	245134698	13.665	34.5786	30.4971
chr1	246670248	246670707	7.41029	6.89142	4.22283
chr1	246729155	246730311	17.2274	30.8409	26.9169
chr1	246887370	246889318	15.6076	6.27038	3.65423
chr1	247094689	247095606	15.7387	26.9867	23.2344
chr1	247170963	247171499	9.88719	10.147	7.47508
chr1	247241613	247242250	12.7741	13.76	10.651
chr1	247267215	247267860	12.7571	14.3912	11.2474
chr1	247274907	247275754	8.78287	9.03663	6.21103
chr1	247494534	247495592	8.2905	13.0713	10.2618
chr1	247669532	247669878	3.30989	5.7538	3.35117
chr1	247679415	247679955	7.4732	6.4906	3.85243
chr1	247769048	247769336	3.31481	5.33362	2.96147
chr1	247913177	247913615	4.64129	8.7214	5.91616
chr1	248020481	248021012	8.22244	8.15444	5.38932
chr1	248099721	248099993	3.09419	4.31445	1.89748
chr1	248100184	248100872	4.75301	10.8977	8.18866
chr1	249120096	249120930	13.8662	21.6122	18.1046
chr1	249132059	249133354	13.3015	41.9562	37.5657
chr1	249152008	249153558	9.40217	19.2297	15.837
chr1	249200246	249201209	12.3628	21.0629	17.5809
chr10	95082	95360	3.30106	4.88497	2.4083
chr10	180919	182571	9.01042	11.7638	8.76723
chr10	735045	736024	9.70235	15.2868	12.0953
chr10	977509	978220	15.7589	33.3846	29.3524
chr10	1033731	1034644	12.3631	14.0364	10.9115
chr10	1094285	1095802	17.473	49.2924	44.6339
chr10	1102041	1103125	11.3704	16.7154	13.4499
chr10	1779071	1779898	8.21448	6.13049	3.52583
chr10	3109499	3110198	6.54616	6.20401	3.76564
chr10	3110489	3110986	2.84098	5.77176	3.3679
chr10	3214404	3215656	14.6833	40.9176	36.571
chr10	3827026	3828301	10.3169	29.3365	25.4803
chr10	4868294	4868815	9.69641	9.86584	6.98569
chr10	5454256	5454908	9.87221	9.88102	6.99996
chr10	5488289	5488814	12.2573	13.6842	10.579
chr10	5566821	5567355	3.01213	5.10391	2.7562
chr10	5707961	5708764	8.80992	6.65802	4.00708
chr10	5726331	5727703	13.4532	21.0654	17.5832
chr10	5854835	5856136	14.8384	31.0944	27.1599
chr10	5931066	5932460	16.2406	42.711	38.2888
chr10	6018834	6020043	10.817	14.99	11.8139
chr10	6130752	6131609	11.1629	8.75618	5.94854
chr10	6186557	6187331	8.02955	7.88169	5.13773
chr10	6244477	6245528	11.9285	26.8845	23.1371
chr10	6621927	6622513	4.04964	8.37847	5.80058
chr10	7450005	7451625	5.67138	5.18028	2.66429
chr10	7454514	7454897	2.72256	8.0613	5.50294
chr10	7709503	7709791	3.30653	5.53127	3.14464
chr10	7829475	7830741	16.661	24.1105	20.4876
chr10	7860108	7860821	12.6142	19.2166	16.1638
chr10	8095422	8096804	9.23048	5.31195	2.94754
chr10	11059480	11060621	8.92254	10.0638	7.17155
chr10	11207180	11208198	7.4103	6.57879	3.934
chr10	11653028	11654356	11.3542	12.5649	9.52209
chr10	11784392	11785162	3.50869	7.34797	4.64214
chr10	11865280	11865910	7.9315	9.06549	6.4491
chr10	12084259	12085419	15.9876	26.9226	23.1732
chr10	12110262	12111405	15.3394	36.5844	32.4191
chr10	12171145	12172014	15.54	31.5001	27.5487
chr10	12237208	12238425	14.2262	14.1894	11.0565
chr10	12391201	12391592	2.73074	4.30321	1.89748
chr10	13141280	13142901	9.70517	12.0175	9.00636
chr10	13203170	13203727	15.0317	18.1567	14.8177
chr10	13341507	13342308	12.0072	19.8249	16.4029
chr10	13344088	13344515	7.91689	6.28845	3.67071
chr10	13389312	13390556	6.49291	6.48175	3.84437
chr10	13570531	13571187	4.17831	7.80873	5.07024
chr10	13628802	13629485	10.1177	6.63943	3.9899
chr10	13748952	13749728	7.47142	6.01415	3.41896
chr10	13750749	13750995	3.08585	5.66186	3.10244
chr10	14116518	14116759	4.10272	7.37769	4.66985
chr10	14613930	14614470	10.4687	8.16105	5.3955
chr10	14645785	14646589	11.3927	17.0656	13.7822
chr10	14879451	14880754	15.9071	34.7753	30.6852
chr10	14920242	14921627	13.9429	19.6074	16.1964
chr10	14995493	14996498	10.4444	12.7413	9.68886
chr10	15001249	15002447	15.0313	25.8996	22.1958
chr10	15130608	15130901	3.99959	9.36869	6.73691
chr10	15138699	15139965	15.5424	28.2662	24.4578
chr10	15209906	15211135	12.987	28.8112	24.9784
chr10	15412346	15413348	8.16966	9.91807	7.03462
chr10	15761214	15761785	3.17646	5.2613	2.901
chr10	15901929	15902902	9.48495	5.50224	2.95712
chr10	16478447	16479275	10.0994	13.3131	10.4935
chr10	16562890	16563918	8.4686	5.46839	3.08645
chr10	16858956	16859971	17.8767	47.0559	42.4689
chr10	17242945	17243938	13.705	22.036	18.5083
chr10	17270635	17272612	10.8487	5.65342	3.09484
chr10	17495376	17497133	9.36389	10.0441	7.15293
chr10	17658733	17659975	10.6437	13.7059	10.5995
chr10	17685605	17686599	12.6833	15.1575	11.9727
chr10	18428970	18430579	10.1127	15.1707	11.9853
chr10	18940314	18940985	10.1731	7.274	4.5735
chr10	18947688	18948905	14.3475	27.0469	23.2923
chr10	20104611	20106733	7.56841	9.20498	6.36838
chr10	21462246	21463962	10.8095	17.8016	14.4809
chr10	21784720	21786326	10.0294	5.11931	2.60898
chr10	21814484	21816500	11.4871	18.1793	14.8391
chr10	21822482	21824141	14.6264	34.1453	30.0816
chr10	22291569	22292825	16.4362	33.9468	29.8919
chr10	22540787	22542063	9.51223	10.4566	7.76934
chr10	22604807	22605991	10.992	19.1544	15.7653
chr10	22609484	22610618	7.62473	12.5821	9.79459
chr10	22634133	22634393	3.63535	8.89988	6.29191
chr10	22634415	22634642	2.74798	4.17651	1.79625
chr10	22725560	22726903	14.2643	20.1439	16.706
chr10	23002714	23003612	7.13055	6.72386	4.0679
chr10	23384343	23385288	10.5927	14.9402	11.767
chr10	23727530	23728630	16.5768	45.0117	40.4996
chr10	24496725	24498330	9.66886	12.6867	9.63723
chr10	24754425	24755658	7.45341	8.62466	5.82758
chr10	25012276	25013960	11.5501	22.0614	18.5325
chr10	25304880	25306210	17.195	35.916	31.777
chr10	25402093	25402780	4.32179	9.58359	6.94081
chr10	25463543	25464875	14.2604	5.25168	2.72919
chr10	26985982	26986817	8.69145	9.16977	6.33545
chr10	27149175	27150267	15.5254	31.7761	27.8121
chr10	27388903	27389880	14.5539	21.6193	18.1114
chr10	27443109	27444976	11.3059	21.1484	17.6624
chr10	27529247	27531325	12.5972	9.08205	6.25351
chr10	27792879	27794025	15.1445	32.7096	28.7057
chr10	28031183	28031631	4.32748	14.4465	11.579
chr10	28287167	28287783	7.3989	5.321	2.79193
chr10	28591591	28592307	16.7369	42.9893	38.5562
chr10	28821234	28822993	17.5642	49.0685	44.4167
chr10	28965996	28967017	12.4729	24.704	21.0545
chr10	29697909	29699485	12.7627	15.1443	11.9602
chr10	30024468	30026047	10.2804	18.6999	15.3337
chr10	30348185	30348613	7.43351	5.27665	2.75173
chr10	30637911	30638174	3.63789	6.93103	4.44279
chr10	30722200	30723847	10.7695	18.5271	15.4996
chr10	31320379	31321661	16.6718	41.5071	37.1349
chr10	31607268	31608015	9.60738	8.57108	5.77761
chr10	32216796	32218558	14.6292	33.8432	30.2948
chr10	32344462	32345586	12.2083	19.743	16.3252
chr10	32634970	32636526	12.2876	24.9192	21.2596
chr10	32667427	32668201	12.1831	15.2287	12.0401
chr10	32734719	32735845	12.6682	14.0272	10.903
chr10	33246446	33247857	14.1986	28.1438	24.341
chr10	33623217	33624508	7.44537	7.24389	4.7361
chr10	33624978	33625876	8.86587	4.8254	2.35454
chr10	35103208	35104828	9.75977	14.2491	11.1128
chr10	35378858	35379817	13.4084	16.248	13.0067
chr10	35415392	35416676	16.1035	43.3218	38.8744
chr10	35484303	35485177	10.9794	11.5455	8.56153
chr10	35625102	35626229	12.5633	4.85814	2.53043
chr10	35929989	35930409	4.67057	4.42214	2.1426
chr10	35930531	35931350	10.3213	21.1035	17.6195
chr10	38145952	38147112	16.1576	47.3008	42.7055
chr10	38264770	38265811	19.1627	47.8842	43.2699
chr10	38299380	38300282	22.3346	47.5723	42.9697
chr10	38382650	38383811	12.4868	19.1798	15.7896
chr10	38644815	38645889	18.8613	33.2012	29.1771
chr10	38691221	38692357	15.8712	28.1123	24.3109
chr10	42863013	42863559	7.20174	6.2137	3.60232
chr10	42971281	42971548	3.45136	6.05437	3.62622
chr10	43047752	43048682	13.7819	16.4295	13.1785
chr10	43133368	43134259	18.8569	49.6699	45.0015
chr10	43248719	43249657	7.75696	7.18525	4.4909
chr10	43277664	43278738	13.6476	22.7183	19.1595
chr10	43600392	43601136	7.2721	8.08977	5.32886
chr10	43633267	43634483	11.3494	11.3494	8.37688
chr10	43891339	43892989	12.4509	24.126	20.5023
chr10	43902668	43903613	7.7958	15.3264	12.1329
chr10	43903731	43905086	13.0525	32.0258	28.0513
chr10	43931819	43932935	18.8039	36.2863	32.1331
chr10	44069497	44070116	7.84535	6.9425	4.45354
chr10	44101877	44102319	7.78185	6.87256	4.20535
chr10	44143948	44144508	8.65771	9.64777	6.78118
chr10	45454590	45455482	10.1585	9.65317	6.78642
chr10	45474201	45474714	7.10053	9.8186	6.9415
chr10	45496348	45497457	11.6933	18.4571	15.1028
chr10	45868794	45870038	8.00445	7.56205	4.84085
chr10	46089785	46090875	13.5513	22.9737	19.4028
chr10	46167689	46168541	14.9209	20.457	17.0039
chr10	46222226	46223080	13.301	18.3336	14.9854
chr10	46951413	46951906	9.12961	12.9563	9.89189
chr10	46992959	46993313	5.1082	6.14325	3.70924
chr10	47151067	47151690	14.8481	17.156	13.868
chr10	47395802	47396324	13.8492	12.1423	9.12333
chr10	47655745	47656167	10.6886	16.0095	12.7803
chr10	48354600	48355305	9.09242	7.00029	4.3231
chr10	48952037	48952532	6.62963	17.4871	14.4989
chr10	49459578	49460288	9.96893	11.3215	8.35056
chr10	49514278	49515328	15.5414	37.4206	33.2205
chr10	49863622	49864048	3.04041	5.94164	3.52576
chr10	49864443	49864752	3.60305	7.33924	4.63404
chr10	49892762	49893043	3.33587	4.94819	2.46496
chr10	50323398	50323678	3.43551	6.47605	3.83892
chr10	50397764	50398085	3.5358	5.99738	3.57318
chr10	50746627	50747781	15.943	27.6289	23.8487
chr10	50970048	50970483	3.32872	6.89142	4.22283
chr10	51549227	51549960	3.93746	10.2978	7.61829
chr10	51564810	51565709	11.2608	20.6098	17.1497
chr10	51572161	51572527	5.08027	14.1158	11.2619
chr10	51622967	51623275	5.3037	12.1258	9.35859
chr10	51827151	51828169	15.5515	23.6208	20.0204
chr10	52381854	52382746	6.03649	7.10183	4.41704
chr10	52383180	52385114	11.2934	29.302	25.4473
chr10	52499297	52500192	12.1109	13.5442	10.4466
chr10	52833369	52834754	11.5072	13.3841	10.2959
chr10	53459088	53460359	13.972	17.1726	13.8837
chr10	54073654	54074327	7.24979	6.37639	3.92666
chr10	58120817	58121642	12.3164	12.7629	9.70916
chr10	60026903	60029353	11.7811	26.3074	22.5858
chr10	60094352	60095388	11.5795	16.6724	13.4092
chr10	60144668	60145719	15.6409	24.5255	20.8841
chr10	60272469	60273803	8.6226	7.8852	5.33692
chr10	60758888	60759602	11.1204	13.6111	10.5099
chr10	60935698	60937349	9.70744	9.95276	7.06732
chr10	61121595	61123161	10.0508	12.1019	9.08596
chr10	61468683	61470315	9.80538	11.8329	8.83219
chr10	61666009	61666909	13.8297	34.3165	30.2453
chr10	61900164	61900879	3.31481	5.33362	2.96147
chr10	62332616	62333291	3.85807	7.15188	4.64983
chr10	62492558	62493376	9.10225	10.9396	8.22863
chr10	62537914	62538353	12.6861	13.3472	10.261
chr10	62703415	62704671	12.1156	5.84862	3.26694
chr10	63212019	63212525	7.33117	5.19431	2.67698
chr10	63212791	63213096	3.32354	5.56628	3.17718
chr10	63422568	63423257	4.86173	10.4722	7.78313
chr10	63808794	63809215	3.8052	11.4837	8.74635
chr10	64027999	64029034	11.1866	10.4345	7.51795
chr10	64563859	64565199	10.1346	14.1761	11.0438
chr10	64576102	64578168	11.0765	22.1027	18.5716
chr10	64892636	64893581	13.8023	16.6731	13.4097
chr10	65028601	65029179	13.7555	21.5426	18.0382
chr10	65224749	65226212	14.6992	25.6641	21.9713
chr10	65280592	65281728	13.7602	22.8663	19.3004
chr10	66585722	66586097	3.31481	5.33362	2.96147
chr10	69643911	69645276	16.333	44.405	39.9145
chr10	69834014	69835170	16.1352	24.3763	20.7418
chr10	69990947	69991498	9.82738	9.15625	6.32294
chr10	70090873	70092622	13.6435	32.9945	28.9795
chr10	70166283	70167263	10.3912	9.31241	6.46882
chr10	70231529	70231794	3.69274	6.55587	4.09457
chr10	70286485	70287734	11.1755	15.1824	11.9964
chr10	70320177	70320613	4.10684	7.94401	5.19299
chr10	70480754	70481513	13.8073	20.6208	17.1601
chr10	70586988	70587524	8.04485	5.24736	2.72523
chr10	70660396	70661639	16.4386	32.5931	28.5942
chr10	70715590	70716508	10.7665	5.82583	3.24595
chr10	70748147	70749031	13.7751	17.9213	14.5941
chr10	70847525	70847849	3.09383	4.69691	2.3826
chr10	70883239	70884664	16.2701	43.0902	38.653
chr10	70939511	70940283	13.9761	14.5554	11.403
chr10	70992478	70992888	2.89855	4.67008	2.36764
chr10	71077444	71079460	9.82471	19.6932	16.2779
chr10	71211074	71211842	12.0596	21.7508	18.2367
chr10	71389897	71390373	8.70228	8.64657	5.84802
chr10	71812257	71813177	10.8888	11.0106	8.05925
chr10	71892042	71892605	3.59467	7.31918	4.80676
chr10	71905500	71906795	14.1258	33.1148	29.0944
chr10	71929891	71930733	15.1791	26.602	22.8673
chr10	71992751	71993660	16.267	26.277	22.5566
chr10	72141625	72142584	5.10956	16.3466	13.4027
chr10	72163708	72165417	18.4711	5.23298	2.71224
chr10	72575513	72576559	11.9977	17.9227	14.5954
chr10	72647602	72648486	11.3382	15.7198	12.5058
chr10	72972137	72973183	9.76925	14.1761	11.0438
chr10	73078953	73079684	12.1886	13.3655	10.2782
chr10	73156234	73156943	3.80168	9.63531	6.9898
chr10	73272438	73273018	5.53423	23.4264	20.2239
chr10	73496916	73497294	4.47977	11.8271	9.07386
chr10	73532904	73533768	6.48318	5.19603	2.67859
chr10	73610439	73611537	15.2645	22.2745	18.7353
chr10	73723882	73724785	7.66251	6.61019	3.96295
chr10	73975295	73976121	14.6588	21.7069	18.1949
chr10	74032800	74035152	11.3245	39.1284	34.8571
chr10	74113792	74115205	14.0731	30.3444	26.4429
chr10	74385238	74386061	14.6117	19.4639	16.0597
chr10	74451720	74452629	14.5575	17.8004	14.4798
chr10	74855686	74857108	15.7118	33.8378	29.7875
chr10	74870195	74870859	5.3037	12.1258	9.35859
chr10	74927465	74928393	15.8999	22.6391	19.0835
chr10	75006584	75007376	13.7324	14.9229	11.7506
chr10	75012039	75013099	12.8017	14.0961	10.9682
chr10	75118001	75118772	13.3126	12.6249	9.57884
chr10	75172931	75174131	14.4295	20.9356	17.4593
chr10	75255106	75256073	14.9349	20.0643	16.6302
chr10	75313207	75313648	7.92302	5.55315	3.00372
chr10	75335785	75337369	10.0183	10.9731	8.02402
chr10	75351867	75352265	3.16088	4.6282	2.17842
chr10	75385016	75386384	11.6903	13.3424	10.2564
chr10	75489674	75490610	8.63653	4.42145	1.99355
chr10	75503717	75504529	11.7625	19.3769	15.9767
chr10	75531792	75533128	10.786	16.0023	12.7733
chr10	75545019	75546103	11.9186	19.1302	15.7423
chr10	75562235	75562512	3.06289	6.59008	4.12651
chr10	75570783	75571798	14.0838	28.4308	24.6151
chr10	75633906	75634688	8.4908	6.00168	3.40746
chr10	75670828	75671275	2.9286	4.91719	2.58481
chr10	75757255	75758994	14.3276	36.373	32.2167
chr10	75910166	75911352	17.6407	30.7478	26.8281
chr10	75936009	75936983	16.0665	28.4871	24.6688
chr10	76585345	76586751	14.0218	45.8145	41.2719
chr10	76781600	76782378	11.8752	11.7189	8.72482
chr10	76859609	76859917	2.62941	4.23193	1.84441
chr10	76870996	76871885	10.6646	14.9634	11.789
chr10	76969815	76970886	16.7003	26.1995	22.4829
chr10	76995379	76995901	7.23352	8.51247	5.72321
chr10	77054427	77055434	10.5195	16.4694	13.2165
chr10	77159422	77159856	2.59517	7.63549	4.90918
chr10	77161255	77162509	9.4161	21.8838	18.3636
chr10	77168869	77169481	9.54785	11.051	8.09701
chr10	79397891	79398229	2.79123	4.77578	2.45476
chr10	79685253	79686934	8.58936	12.728	9.67631
chr10	79788914	79789679	6.89652	5.44295	2.90317
chr10	79793369	79794029	11.9039	23.234	19.6508
chr10	80828206	80829209	6.77514	12.747	9.69421
chr10	81107129	81107610	3.51193	11.3959	8.6624
chr10	81204134	81205920	13.4562	34.382	30.3082
chr10	81321945	81322487	3.29401	5.71973	3.31962
chr10	81585651	81587069	23.4702	50.2634	45.5758
chr10	81664522	81664924	3.5358	5.99738	3.57318
chr10	81838192	81839206	15.2004	28.063	24.2637
chr10	81963360	81964551	3.73527	12.5252	9.74025
chr10	81964819	81965514	8.25033	13.6712	10.5667
chr10	82049311	82049811	4.08634	8.74306	6.14524
chr10	82116483	82116824	6.25653	4.82434	2.49945
chr10	82167589	82168782	11.635	21.9015	18.7519
chr10	82213345	82214688	10.1027	22.8824	19.3156
chr10	82227777	82228072	6.34472	5.65342	3.09484
chr10	85899004	85899864	17.2462	35.5489	31.4264
chr10	85931557	85932043	3.13773	4.98027	2.48315
chr10	86087911	86088869	13.3101	20.4149	16.9639
chr10	86184523	86185039	11.773	4.7018	2.2441
chr10	88126237	88126579	3.05589	7.74978	5.20971
chr10	88281069	88282268	15.199	21.7185	18.2058
chr10	88515572	88516812	12.9844	26.6811	22.9424
chr10	88728188	88728563	2.86212	7.79119	5.05384
chr10	88729763	88731594	8.18266	17.2171	14.2393
chr10	88852706	88853317	2.38988	4.18672	1.80546
chr10	88853979	88855625	9.21917	14.1147	10.9857
chr10	89101690	89103116	19.4384	47.2416	42.6484
chr10	89264413	89265298	10.526	11.0488	8.09508
chr10	89577463	89578764	9.12549	7.92105	5.17182
chr10	89621405	89623832	9.98317	17.6362	14.3235
chr10	90342282	90343273	16.0959	18.8382	15.4651
chr10	90611298	90611778	11.7897	9.06386	6.23647
chr10	90639736	90640770	11.8524	13.8184	10.9772
chr10	90692374	90692629	2.69922	4.07332	1.84038
chr10	90749817	90751598	9.77998	12.2186	9.19541
chr10	90967102	90967600	4.20855	8.44533	5.86341
chr10	91010957	91011851	12.261	15.8776	12.655
chr10	91061532	91062063	3.99813	7.71399	5.17609
chr10	91087814	91088250	6.55129	4.8863	2.40933
chr10	91152052	91152776	8.02964	5.67156	3.10499
chr10	91173840	91175418	10.7707	12.2798	9.25317
chr10	91295344	91295733	3.44708	5.3696	2.83635
chr10	91403759	91405406	8.6532	11.4561	8.47721
chr10	91460958	91461549	13.4367	15.9016	12.678
chr10	92617211	92617837	9.79516	8.41108	5.62861
chr10	92631129	92632039	9.74374	8.70234	5.90024
chr10	92922513	92923870	9.95954	9.63531	6.9898
chr10	92980219	92980912	13.158	22.8991	19.3316
chr10	93169174	93170438	11.0142	15.3229	12.1294
chr10	93392727	93393350	11.2929	14.2741	11.1365
chr10	93557895	93558926	11.0711	15.1892	12.2914
chr10	93668000	93669224	9.05785	5.04163	2.53886
chr10	93683160	93684116	16.9585	26.669	22.9309
chr10	94050116	94051454	14.8041	31.6187	27.6625
chr10	94333064	94334514	13.8731	22.1433	18.6103
chr10	94351261	94351669	8.07413	10.3602	7.44944
chr10	94352207	94353201	9.746	13.191	10.1133
chr10	94448960	94450241	9.98283	13.9908	11.142
chr10	94608029	94608864	15.8718	17.4461	14.1431
chr10	95241552	95242524	9.85129	9.09951	6.2697
chr10	95255762	95256434	14.842	21.3568	17.8611
chr10	95461708	95462992	16.8467	24.0725	20.4516
chr10	95653526	95653989	4.1881	9.55909	6.91757
chr10	95753544	95754208	8.8645	10.3417	7.43194
chr10	96122422	96123025	11.1021	12.5824	9.53868
chr10	96162098	96163651	12.3497	24.6054	20.9682
chr10	96304979	96305925	11.0138	14.3093	11.1701
chr10	97050382	97051285	8.26106	11.1458	8.42498
chr10	97320506	97321388	13.9377	29.8483	25.9692
chr10	97415677	97416885	11.9167	17.3834	14.0835
chr10	97453285	97454004	16.6198	34.6714	30.5858
chr10	97666906	97667961	13.4654	16.5924	13.3332
chr10	97802982	97804302	12.9887	22.9851	19.7978
chr10	97849430	97850270	14.4986	18.7571	15.3882
chr10	97889524	97890533	16.8037	23.9134	20.2994
chr10	98030962	98031636	12.7767	18.771	15.7345
chr10	98273003	98274112	10.1146	13.0479	9.97761
chr10	98345795	98347404	11.0097	21.1638	17.6771
chr10	98480089	98480601	2.95583	5.16364	2.81129
chr10	98591728	98593005	10.8623	18.7528	15.384
chr10	99051772	99052619	14.218	19.2239	15.8315
chr10	99078447	99079884	14.4959	24.0742	20.4527
chr10	99094192	99094910	10.8002	22.0942	18.5637
chr10	99159942	99161286	11.8898	15.2287	12.0401
chr10	99185591	99186502	12.8774	18.8186	15.4467
chr10	99205335	99206355	13.8657	16.3001	13.056
chr10	99257594	99259033	16.0546	49.8022	45.1297
chr10	99331886	99332248	3.27559	6.32324	3.70247
chr10	99392693	99393811	15.5972	22.565	19.0124
chr10	99400158	99400829	13.1817	22.2758	19.1132
chr10	99446571	99447694	13.5017	38.313	34.6202
chr10	99473707	99474837	7.75094	11.6994	8.75684
chr10	99496501	99497490	12.1025	11.3253	8.35412
chr10	99790525	99790732	4.58402	11.4666	8.48722
chr10	99894297	99894918	10.8726	9.76663	6.89275
chr10	100027711	100027967	3.13461	6.3863	3.93608
chr10	100174723	100175120	7.49269	5.97684	3.38485
chr10	100205956	100206889	9.15675	10.5125	7.59099
chr10	101089372	101089732	2.68692	3.88906	1.67864
chr10	101190071	101191259	13.81	20.8535	17.3816
chr10	101379910	101381329	15.5232	41.2502	36.8888
chr10	101418630	101419476	14.6896	22.2397	18.7023
chr10	101491649	101492608	15.8565	21.669	18.1588
chr10	101673337	101673960	4.20627	9.60357	6.95982
chr10	101686885	101687643	3.33466	6.90667	4.41983
chr10	101690267	101691155	8.38424	7.7185	4.9863
chr10	101769225	101770033	10.6711	13.0381	9.96931
chr10	101945271	101946366	12.8967	19.5459	16.1379
chr10	101988977	101989430	9.09113	9.08721	6.25831
chr10	102027020	102027656	7.06397	5.33362	2.96147
chr10	102045951	102046704	13.3044	15.141	11.9572
chr10	102106291	102107296	11.2088	19.4121	16.0104
chr10	102132809	102134084	11.638	25.7027	22.008
chr10	102289267	102289904	8.75688	8.12624	5.36313
chr10	102295518	102295958	7.32917	24.8055	21.555
chr10	102672187	102673198	17.7395	29.6804	25.8086
chr10	102746833	102747609	4.08157	10.7149	8.01442
chr10	102757261	102759579	8.25508	17.9876	14.9805
chr10	102790628	102791828	9.88413	15.8299	12.6103
chr10	102819885	102821545	11.3773	23.9678	20.3513
chr10	102825950	102827767	8.2914	14.5542	11.6823
chr10	103113447	103114424	18.5566	38.4786	34.2343
chr10	103347672	103348311	10.4241	11.4557	8.47689
chr10	103453815	103455158	10.1526	10.3396	7.43003
chr10	103543152	103543579	3.29179	7.23165	4.72462
chr10	103577322	103578879	14.632	34.1516	30.0876
chr10	103600610	103601057	4.59184	13.0978	10.2871
chr10	103815346	103816119	15.7294	26.4648	22.7361
chr10	103824967	103825817	10.3104	10.9079	7.96289
chr10	103874150	103874836	6.05632	5.44743	2.90716
chr10	103879932	103880585	7.45147	11.1826	8.22093
chr10	103892347	103893560	15.4099	24.704	21.0545
chr10	103911530	103912537	15.6701	29.7087	25.8357
chr10	104004783	104005699	13.2279	21.0852	17.6022
chr10	104153780	104154502	11.4498	22.4725	18.924
chr10	104180323	104182007	10.8286	21.9926	18.4674
chr10	104192044	104192744	8.46208	5.46042	2.91901
chr10	104209445	104211036	10.0409	8.78231	5.97317
chr10	104220807	104221459	10.4704	6.96372	4.2894
chr10	104261759	104262810	15.1798	48.9615	44.3134
chr10	104263504	104263957	6.42384	11.33	8.5996
chr10	104401806	104402859	8.05879	20.9132	17.4381
chr10	104404705	104405788	5.74545	11.0498	8.09606
chr10	104473553	104474851	15.0003	30.0269	26.1393
chr10	104503372	104504443	15.5971	27.6289	23.8487
chr10	104535094	104537258	11.4774	5.97664	3.38474
chr10	104613926	104614385	13.1118	11.7026	8.70946
chr10	104629148	104629625	6.7473	4.9238	2.44309
chr10	104677134	104678745	15.8883	44.7361	40.2339
chr10	104952096	104953901	10.349	12.0591	9.04546
chr10	105110394	105110949	6.6976	5.36557	2.83269
chr10	105127558	105128613	10.2613	12.7688	9.71476
chr10	105155802	105156720	14.2848	12.6043	9.55927
chr10	105615127	105615688	2.87057	5.49832	3.11421
chr10	105677436	105678357	17.8654	30.3369	26.4358
chr10	105726412	105727636	13.0806	18.8985	15.5221
chr10	105880806	105881978	16.1039	27.9652	24.1698
chr10	105991741	105992480	12.1669	13.8536	10.7395
chr10	106014489	106014887	6.81218	5.16311	2.81088
chr10	106015096	106015465	6.2692	4.33612	1.91682
chr10	106028226	106029344	16.5378	24.2553	20.6263
chr10	106034566	106035316	10.2131	8.31405	5.53823
chr10	106081925	106082357	3.08026	6.24242	3.80166
chr10	106088386	106088964	3.02407	6.28577	3.66827
chr10	106097695	106099112	7.3673	8.03807	5.28069
chr10	106099293	106099979	7.32601	10.065	7.21575
chr10	106113171	106113793	11.1219	17.3622	14.0633
chr10	111682661	111683417	12.9855	21.5281	18.0246
chr10	111767212	111768559	11.1781	17.5688	14.2594
chr10	111970300	111971505	10.873	21.6266	18.1184
chr10	111985525	111987239	11.1031	29.8961	26.0592
chr10	112064125	112065176	15.2752	23.1345	19.5558
chr10	112257206	112258144	9.77721	14.7057	11.5451
chr10	112327044	112328206	14.1593	24.1375	20.5134
chr10	112403540	112403829	3.53654	5.53611	2.98813
chr10	112630951	112632442	14.9714	30.2419	26.345
chr10	112678316	112679624	15.1062	49.409	44.7472
chr10	112835757	112836818	6.44461	5.06518	2.56012
chr10	113943106	113943960	13.1898	15.6425	12.4326
chr10	114059113	114059447	3.38506	5.47185	2.92927
chr10	114135714	114135970	3.28296	5.9103	3.49669
chr10	114206159	114207181	11.2999	8.65868	5.85926
chr10	114709736	114710094	8.11718	10.3363	7.42697
chr10	114886197	114886534	3.73291	6.63799	4.1713
chr10	115425668	115425933	3.32997	6.23415	3.79391
chr10	115438887	115440417	12.6046	20.2436	16.801
chr10	115614142	115615365	9.59764	10.4597	7.54152
chr10	115802566	115804049	11.8591	27.0473	23.2926
chr10	115932660	115934653	14.9515	36.6214	32.4548
chr10	115998910	115999697	8.82897	9.89973	7.01756
chr10	116163951	116165010	8.3767	7.18904	4.49443
chr10	116286393	116286605	2.92693	4.19145	1.8091
chr10	116286656	116286957	3.27828	5.68592	3.28816
chr10	116527612	116527956	3.60989	5.67156	3.10499
chr10	116581448	116582563	12.7893	18.4483	15.4237
chr10	116697679	116698459	11.3785	13.1067	10.0334
chr10	116852935	116853381	3.22362	5.15254	2.80073
chr10	118501675	118502519	6.89584	6.19271	3.58309
chr10	118607784	118608178	3.16574	8.32852	5.75323
chr10	118608462	118609701	11.9589	18.6771	15.644
chr10	118763968	118765231	13.6566	24.1375	20.5134
chr10	119000548	119000831	3.37286	6.33285	3.71141
chr10	119134631	119135530	13.1161	17.4502	14.1466
chr10	119805586	119806820	14.9337	17.4159	14.1145
chr10	120101410	120102257	10.5962	9.54479	6.68466
chr10	120513748	120515121	17.7131	44.1342	39.6546
chr10	120788666	120789695	10.0431	13.694	10.5886
chr10	120839578	120840898	13.41	22.5146	18.9641
chr10	120861255	120861647	3.63497	11.1342	8.41394
chr10	120863468	120864232	11.4455	16.9262	13.6498
chr10	120924650	120925602	8.9121	7.81445	5.07518
chr10	120937737	120938564	11.1936	9.47834	6.62409
chr10	120966179	120967567	10.7324	16.2738	13.0311
chr10	121301875	121303144	8.92623	11.8346	8.83388
chr10	121355560	121356843	15.9974	33.3197	29.2902
chr10	121410474	121412112	10.2595	17.1447	14.1698
chr10	121484902	121486204	14.5312	21.925	18.403
chr10	121577969	121578390	3.5358	5.99738	3.57318
chr10	121631791	121633084	9.32758	9.22661	6.38872
chr10	121651868	121652559	11.778	12.5047	9.4653
chr10	122610650	122611034	4.64074	9.67341	7.02443
chr10	123356809	123357257	6.10736	4.75378	2.43454
chr10	123357451	123358309	9.46663	12.4722	9.43464
chr10	123686945	123688387	8.55218	11.6688	8.67782
chr10	123689670	123690371	5.76475	6.07085	3.47123
chr10	123733850	123735030	10.6266	12.3263	9.29708
chr10	123871795	123873890	10.606	27.2811	23.5165
chr10	123922408	123922708	3.16829	6.06272	3.63399
chr10	124133531	124134886	16.121	34.2698	30.2005
chr10	124221019	124221924	7.09501	6.87815	4.21059
chr10	124606565	124606856	3.35204	4.9775	2.48064
chr10	124638892	124639971	10.913	7.92105	5.17182
chr10	124713412	124714105	12.5061	12.3683	9.33662
chr10	124739634	124740380	17.8306	28.6437	24.8185
chr10	124767553	124769268	11.9805	21.0591	17.5772
chr10	124913583	124914537	17.3744	30.0668	26.1776
chr10	125851573	125853126	7.34923	8.8666	6.26231
chr10	126106880	126108070	12.217	20.0823	16.6475
chr10	126150142	126150680	11.7315	13.0531	9.98264
chr10	126432357	126433444	6.86445	8.75626	6.15775
chr10	126480106	126480998	11.8551	15.932	12.7065
chr10	126490203	126490743	10.162	9.75723	6.88375
chr10	126718315	126718613	2.97637	5.77571	3.37153
chr10	126848094	126848573	2.79285	5.97714	3.38512
chr10	126848860	126850471	10.9682	7.12321	4.43677
chr10	127372351	127372835	4.75289	11.2285	8.50378
chr10	127407468	127408573	19.4309	38.1956	33.9643
chr10	127511300	127512136	11.169	9.87642	6.99562
chr10	127584229	127585386	8.83254	18.0729	15.0627
chr10	128593579	128594005	3.51964	7.37538	4.85942
chr10	128594273	128594693	3.84717	7.91439	5.16798
chr10	129845710	129846443	5.86738	19.3756	16.3169
chr10	129924188	129925200	7.55203	5.58746	3.03492
chr10	131264980	131265951	11.8627	12.9152	9.85272
chr10	131762238	131762677	3.70902	8.0963	5.53616
chr10	131908181	131909892	16.9566	44.1801	39.6983
chr10	131934568	131935214	8.72155	6.37783	3.75264
chr10	133109999	133110865	5.0497	13.3268	10.5065
chr10	133794935	133795999	15.8943	33.4662	29.4308
chr10	133878940	133879959	7.99233	6.8843	4.21631
chr10	134121353	134122102	11.1946	12.5644	9.52162
chr10	134144881	134146038	12.2882	18.9732	15.5933
chr10	134210310	134210672	2.77172	6.42046	3.78754
chr10	134350363	134351361	16.0667	60.1805	55.2246
chr10	134775723	134775991	3.71272	7.59982	5.06847
chr10	135092092	135092652	6.41361	5.08979	2.58241
chr10	135122125	135123113	15.7056	33.7957	29.7472
chr10	135186689	135187365	10.8363	16.1192	12.8844
chr10	135192025	135193087	9.01082	13.682	10.5771
chr10	135207493	135207968	5.86127	22.2103	19.0499
chr11	206992	208784	13.1875	5.41623	2.879
chr11	235927	237164	14.9707	18.2215	14.8793
chr11	288563	289184	3.717	9.89879	7.23894
chr11	308228	308686	3.38866	7.72343	5.18481
chr11	313832	314535	6.44047	6.48283	3.84526
chr11	318872	321111	12.4818	9.29628	6.45381
chr11	393778	394659	7.20525	7.30276	4.6001
chr11	416935	417785	6.95697	5.93545	3.34688
chr11	441805	442056	3.23816	6.2328	3.79268
chr11	448101	448635	9.90591	10.5627	7.63814
chr11	450152	450683	8.52019	11.4394	8.46162
chr11	506452	507775	16.6426	55.97	51.1199
chr11	535338	535978	7.78039	15.717	12.7978
chr11	560401	561306	9.79977	16.2014	12.9625
chr11	568277	568867	10.2567	16.4077	13.1579
chr11	575520	576491	12.4838	20.6077	17.1477
chr11	615495	616081	10.1989	14.268	11.1308
chr11	694965	696122	16.7241	88.1237	82.8642
chr11	705085	706713	6.40485	8.22074	5.45112
chr11	746911	747854	8.26343	8.4193	5.63639
chr11	777289	778063	9.62382	12.6609	9.61285
chr11	796156	796425	2.45661	6.0233	3.59724
chr11	797367	798384	6.89107	6.58583	3.9405
chr11	809123	810151	12.8002	30.2349	26.3384
chr11	819067	820243	8.4316	11.1463	8.18692
chr11	832568	833279	6.11799	6.62826	3.97956
chr11	842345	842884	6.59859	7.61305	4.88813
chr11	910434	911171	8.62606	9.25245	6.41288
chr11	925670	926139	7.67404	8.03891	5.2814
chr11	1330299	1331645	12.8218	23.5683	19.9703
chr11	1410740	1411179	15.2949	26.4184	22.6918
chr11	1593358	1593841	6.85238	10.5156	7.59396
chr11	1594985	1595677	2.69742	6.00728	3.41283
chr11	1784706	1785502	8.39942	11.1826	8.22093
chr11	1968341	1968719	3.67774	9.52502	6.88526
chr11	2023879	2024210	2.31916	3.61693	1.43628
chr11	2290344	2291736	4.10562	14.801	11.9185
chr11	2397162	2399554	3.08517	8.44776	5.86577
chr11	2420952	2422159	13.5324	37.4209	33.2208
chr11	2466077	2466702	7.53412	8.96329	6.14243
chr11	2720545	2721951	10.1473	15.6471	12.4368
chr11	2905897	2907429	7.67436	15.2381	12.049
chr11	2922834	2923942	11.0496	19.1822	15.7919
chr11	2949936	2952217	12.461	4.4943	2.05896
chr11	3012788	3013927	14.8659	30.5301	26.6198
chr11	3078314	3079066	8.02812	5.6871	3.11913
chr11	3399845	3400596	12.6021	17.6523	14.3388
chr11	3592917	3593333	7.93736	7.2092	4.51302
chr11	3663182	3663764	5.78819	4.37869	1.95509
chr11	3818267	3819324	15.5611	45.3246	40.8003
chr11	3829257	3829795	8.13517	6.37537	3.7505
chr11	3861793	3862960	9.20451	12.5374	9.49602
chr11	3875782	3877508	13.439	32.5545	28.5573
chr11	4115393	4116562	13.1655	19.6835	16.2686
chr11	4137142	4137411	3.09419	4.31445	1.89748
chr11	4208336	4209215	9.17783	12.7397	9.68741
chr11	4414719	4415217	5.8162	14.8006	11.9182
chr11	4628910	4629769	13.9633	19.6983	16.2827
chr11	5645975	5646460	6.74769	5.65872	3.09969
chr11	5705682	5706419	13.7304	19.157	15.7679
chr11	5710820	5711627	3.1584	7.27226	4.76274
chr11	5878226	5878532	4.19877	8.13639	5.57159
chr11	6255514	6256568	18.1497	61.4628	56.4791
chr11	6280110	6281196	10.913	4.78158	2.31537
chr11	6340344	6341461	11.3631	7.10126	4.41651
chr11	6411178	6412036	13.076	24.6855	21.0368
chr11	6439782	6440758	9.78248	13.1958	10.1176
chr11	6494764	6495670	11.8942	28.2083	24.4025
chr11	6502346	6503217	12.8071	24.2109	20.5836
chr11	6624569	6625707	10.6242	14.553	11.4006
chr11	6633169	6634159	12.7859	28.4379	25.0655
chr11	6640133	6640899	10.4038	18.0334	14.7004
chr11	6704134	6704948	20.0301	37.3215	33.1257
chr11	6947219	6948323	7.94828	7.0307	4.35118
chr11	7040883	7042261	11.6744	10.9784	8.26559
chr11	7273109	7273985	9.34073	7.15918	4.46672
chr11	7534294	7535697	13.5565	32.5264	28.53
chr11	7598283	7598712	2.96229	5.3651	2.83239
chr11	7618292	7619181	11.7677	18.9057	15.7095
chr11	7694821	7695485	6.49666	6.72171	4.06612
chr11	8008337	8009115	15.4444	26.8967	23.1485
chr11	8102977	8103371	2.70716	4.73672	2.41899
chr11	8190140	8190656	3.56188	6.76148	4.28362
chr11	8285459	8285762	2.65103	4.59559	2.29963
chr11	8703770	8704759	15.5944	31.7131	28.2342
chr11	8832054	8832777	8.29557	10.2955	7.38876
chr11	8932305	8933276	11.3386	14.4726	11.3246
chr11	8985342	8986664	12.8588	20.9694	17.4915
chr11	9286081	9287308	8.77175	10.0159	7.12665
chr11	9335522	9336548	13.8614	14.9783	11.8031
chr11	9405920	9407064	14.8681	18.9387	15.5604
chr11	9481708	9483082	17.799	54.9949	50.1702
chr11	9594585	9595524	13.0228	38.9555	34.692
chr11	9596420	9597018	5.69906	5.85121	3.26929
chr11	9685182	9686361	12.6308	18.2453	14.9017
chr11	9779694	9780648	8.6987	13.0991	10.0263
chr11	10315078	10316293	12.0055	17.7554	14.4369
chr11	10324149	10324990	5.67736	6.20156	3.7634
chr11	10326106	10327256	6.36389	10.1174	7.22186
chr11	10328882	10329721	6.37095	10.5172	7.82605
chr11	10471904	10472931	9.15038	9.20743	6.58374
[truncated: 11,553 more rows]
