# Supplementary material for: Integrative Epigenome Map of the Normal Human Prostate Provides Insights Into Prostate Cancer Predisposition
Source: Front Cell Dev Biol. 2021 Aug 26;9:723676. doi: 10.3389/fcell.2021.723676 (PMC8427514; doi:10.3389/fcell.2021.723676)
Supplement: Supplementary file 3 [file Table_3.XLSX]

## Sheet: log2(TPM+0.01)
gene	Adipose...Subcutaneous	Adipose...Visceral..Omentum.	Adrenal.Gland	Artery...Aorta	Artery...Coronary	Artery...Tibial	Bladder	Brain...Amygdala	Brain...Anterior.cingulate.cortex..BA24.	Brain...Caudate..basal.ganglia.	Brain...Cerebellar.Hemisphere	Brain...Cerebellum	Brain...Cortex	Brain...Frontal.Cortex..BA9.	Brain...Hippocampus	Brain...Hypothalamus	Brain...Nucleus.accumbens..basal.ganglia.	Brain...Putamen..basal.ganglia.	Brain...Spinal.cord..cervical.c.1.	Brain...Substantia.nigra	Breast...Mammary.Tissue	Cells...Cultured.fibroblasts	Cells...EBV.transformed.lymphocytes	Cervix...Ectocervix	Cervix...Endocervix	Colon...Sigmoid	Colon...Transverse	Esophagus...Gastroesophageal.Junction	Esophagus...Mucosa	Esophagus...Muscularis	Fallopian.Tube	Heart...Atrial.Appendage	Heart...Left.Ventricle	Kidney...Cortex	Kidney...Medulla	Liver	Lung	Minor.Salivary.Gland	Muscle...Skeletal	Nerve...Tibial	Ovary	Pancreas	Pituitary	Skin...Not.Sun.Exposed..Suprapubic.	Skin...Sun.Exposed..Lower.leg.	Small.Intestine...Terminal.Ileum	Spleen	Stomach	Testis
ABCC4	1.30042	1.42119	0.0507985	0.943793	1.31449	1.16139	4.06641	0.500251	0.0134773	-0.0414089	-2.16261	-2.58463	-0.209557	-0.355649	0.397043	0.761068	0.000296646	-0.325919	1.54775	1.12635	0.718145	3.55553	3.88844	0.877561	1.32709	3.38732	3.03635	1.33575	0.921224	1.52778	1.55966	1.30598	1.24246	3.34748	3.22002	0.102295	2.60058	0.465951	2.77241	0.404145	2.14348	1.27099	0.137447	1.30698	1.70345	2.38781	1.18001	2.30159	-0.0428989
ACPP	-1.52001	-0.708895	1.36888	-1.80978	-1.34518	-2.28443	-0.578654	-2.72432	-3.49428	-2.56057	-4.47837	-4.00847	-3.35224	-3.64829	-2.66509	-3.04941	-3.37043	-3.00575	-1.96106	-2.5555	-1.22032	0.550331	-0.153054	-2.36935	-1.7428	-1.83801	-0.0146089	-2.04753	5.25658	-1.82463	-0.942724	-1.23598	-1.75204	2.48892	2.85484	-1.91434	0.510967	2.37713	-2.54722	-2.17859	-0.294013	0.783272	-1.98224	3.80664	3.71884	-0.52543	0.131119	0.189272	-3.15382
ALOX15B	1.20872	0.485074	1.79965	0.406845	0.643108	-0.129106	1.3509	-2.42195	-0.912555	-2.56976	-4.05321	-3.78443	0.121791	-0.0964115	-1.57513	-1.65198	-2.60212	-2.52519	0.156264	-1.64604	2.53392	1.84262	0.358814	1.70024	1.12537	0.442955	1.252	-0.358878	5.91068	-0.0796477	1.49919	-1.31985	-0.649309	-2.86052	-4.06532	-1.73408	4.31249	2.23548	-0.135164	1.41828	-0.150411	-0.177957	-1.22032	4.40328	4.51817	2.36401	2.52672	2.61707	-2.16786
AMD1	4.82967	5.50057	4.80878	5.26438	5.26391	5.03695	5.03541	5.87264	5.63197	6.07808	5.70647	5.15445	5.49241	5.84017	6.2128	5.77643	5.91891	6.04345	6.5747	5.77852	5.04784	5.45585	6.09727	5.15445	5.22998	5.36202	5.40072	5.30178	6.03762	5.2295	5.3913	5.20452	5.66027	5.41176	5.5849	4.78736	5.41236	5.51748	4.94931	5.74347	5.38473	5.44833	5.27347	5.24573	5.11223	5.14526	4.88661	5.70507	4.95795
ANO7	-1.53179	-1.26038	0.128723	-1.84558	-1.68777	-1.92443	-0.472088	-0.476368	-0.567868	-0.182137	-1.00745	-1.0416	-0.34159	-0.488563	-0.49736	-0.650806	-0.235401	-0.010569	0.210739	-0.397928	-1.34451	0.717553	0.949163	-0.0719119	0.0100025	-1.07047	4.44148	-1.32743	-1.95119	-1.38142	-0.521467	-0.926803	-0.604587	-0.679199	-0.208957	0.130464	-1.41022	2.25582	-1.28276	-1.50002	0.387873	-0.794342	-1.68986	-1.71018	-1.49155	3.87487	-0.836305	3.44524	-3.70639
APELA	-6.64386	-6.64386	-6.64386	-6.64386	-6.64386	-6.64386	-6.64386	-6.64386	-6.64386	-6.64386	-6.64386	-6.64386	-6.64386	-6.64386	-6.64386	-6.64386	-6.64386	-6.64386	-6.64386	-6.64386	-4.58476	-6.64386	2.24035	-6.64386	-6.64386	-6.64386	-6.64386	-6.64386	-4.90253	-6.64386	-6.64386	-6.64386	-6.64386	-4.79792	-1.66832	-6.64386	-6.64386	-5.15533	-6.64386	-6.64386	-6.64386	-6.64386	-6.64386	-1.57715	-3.05813	-6.64386	-6.64386	-6.64386	-6.61371
ARG2	0.827071	1.4832	1.82616	2.22223	1.53944	2.09905	2.54551	2.35539	2.77163	2.6489	4.05275	3.82675	2.99292	3.19981	2.39313	3.3442	3.20612	2.21014	2.08179	2.25668	0.837938	2.00589	1.58267	1.16792	1.76238	1.37516	0.998474	2.14162	3.64757	2.45558	0.549718	0.18251	1.14604	5.31635	5.36251	1.04129	1.64886	3.92587	3.94982	0.774031	2.38735	1.42961	5.37493	0.986174	1.2039	2.64809	-0.0507059	1.60058	0.883237
BMP5	0.978631	-2.37049	-2.07982	-2.83518	-1.62633	-1.3992	2.60265	-4.67058	-3.91891	-4.89464	-4.37564	-4.11457	-4.13882	-4.83671	-4.10275	-4.13242	-4.39203	-4.78876	-2.55054	-2.76586	0.433095	-3.86209	-5.13989	-4.02734	-4.07001	-1.05474	1.90301	0.973013	-1.2111	1.46836	-3.78443	-0.100705	2.40928	-0.0802255	-3.6617	0.956195	3.36238	0.504938	2.48491	0.743719	-5.41498	0.00794957	1.98961	-3.62518	-3.01093	2.24824	-6.64386	0.297907	-6.57857
BMPR1B	-0.414055	-0.762786	0.442124	3.09435	1.30206	1.63772	-1.96471	3.61458	3.42317	3.6953	1.53493	2.24307	2.95907	2.8152	2.55069	2.1549	3.60239	3.40446	1.38963	2.43651	-1.38553	0.778491	-4.73229	-0.316883	0.373656	0.420457	-0.758349	2.70722	-2.52775	2.93569	0.851092	-0.998463	0.0194437	1.35416	1.87279	-0.713527	-0.567299	-0.156171	0.638035	3.52834	2.74698	0.0231377	0.279787	-1.17297	-0.886134	-4.18744	-0.759441	1.53704	-0.449945
CACNG4	-4.75535	-1.16859	-3.01037	-4.08772	-3.77991	-4.08984	-2.21488	5.68571	4.88346	6.31417	2.85834	3.30129	4.22218	4.02435	5.09479	5.50394	6.52611	6.25986	3.82529	4.62124	1.15717	-6.64386	-2.8544	-1.11428	-0.740827	-0.303965	-2.13274	-0.690049	-2.15893	0.762478	-1.21974	-2.00244	-2.84195	-2.98565	-1.59265	-3.38384	2.68421	-0.0496033	-2.00583	-1.90233	-3.73377	-1.19933	-2.527	-0.839022	-1.27201	-2.9901	-4.19979	0.944554	-3.95507
CDH26	-0.190958	0.0961733	-1.18921	-0.586429	-0.383698	-0.489807	0.166168	-0.888634	-1.13461	-0.576769	0.216402	0.378723	-0.905383	-1.05267	-0.728768	-0.95664	-0.775791	-0.444523	0.0761429	-0.646166	-0.366808	-1.99767	-1.35053	-0.0896335	-0.189002	-0.397928	-1.25851	-0.432544	0.978079	-0.605813	-0.52276	-0.686957	-0.177957	-1.69339	-1.25974	-1.60318	0.238674	0.701883	-0.0808461	-0.0896335	-1.85283	-1.72083	0.119069	-0.86535	-0.92964	-0.950491	-0.551608	-1.40043	-2.70505
CFC1	-6.64386	-3.86045	-4.11924	-6.64386	-6.64386	-6.64386	-6.64386	-1.14161	-0.88274	-0.949153	0.359523	-0.147752	-0.668446	-0.475065	-1.97572	2.3654	0.0941781	-0.581603	-2.74833	-0.156171	-6.64386	-6.64386	-6.64386	-6.64386	-6.64386	-6.64386	-6.64386	-6.64386	-6.64386	-6.64386	-2.97242	-3.24561	-6.64386	-6.64386	-6.64386	-6.64386	-6.64386	-6.64386	-6.64386	-6.64386	-6.64386	1.73803	2.8117	-6.64386	-6.64386	-6.64386	-6.64386	-0.0902218	-6.57389
CHRM1	-4.74822	-4.44652	-3.21314	-4.63919	-4.60968	-2.96669	-3.94266	4.63599	5.22354	5.20685	-2.54868	-2.81698	5.95486	5.73103	4.95171	0.488147	5.63335	5.17519	-1.70961	-0.709568	-0.971433	-3.53996	-4.56336	-3.14214	-3.55369	-0.592715	-1.04956	-1.84494	-4.03767	-1.84203	-4.4508	-3.56798	-3.13249	-2.69018	-3.69895	-4.17205	0.343714	4.13876	-3.50616	-4.77899	-5.42698	-2.58043	-5.89419	1.39955	1.7483	-1.93698	-6.17151	-0.623035	-6.56413
CHRNA2	-5.26803	-5.51811	-1.24663	-4.77293	-5.21929	-4.37	-5.54522	-1.14612	0.917308	-3.18408	0.313177	0.149787	1.96273	1.68063	-0.820685	-1.74744	-4.08689	-2.91618	-2.54219	-0.972795	-5.34366	-6.64386	-3.07802	-5.32584	-6.38821	-5.24639	-6.09188	-5.08649	-4.92792	-4.91038	-5.60819	-4.85887	-6.64386	-5.63293	-6.64386	-3.65134	-3.7952	-6.42525	-6.64386	-6.20289	-5.85385	-3.84209	-2.37163	-3.58872	-2.59004	-5.8091	-3.99939	-4.84258	-6.57649
CLEC3A	-6.64386	-6.64386	-6.64386	-1.77165	-1.39682	-2.76445	0.920047	-6.64386	-6.64386	-4.10019	-5.74219	-6.64386	-6.64386	-6.64386	-6.64386	-2.87032	-2.61426	-4.41975	-6.64386	-6.64386	-6.64386	-6.64386	-6.64386	-6.64386	-6.64386	-6.64386	-6.64386	-2.59342	-6.64386	-4.31396	-5.62973	-6.64386	-6.64386	-4.62115	-5.52346	-6.64386	-6.64386	-6.64386	-6.64386	-6.64386	-6.64386	-6.64386	-6.64386	-6.64386	-6.64386	-6.09755	-6.64386	-3.53543	-6.55706
COL9A1	-4.28496	-2.98426	-4.6943	-4.66921	-3.51724	-4.20644	-1.50912	3.35839	2.92781	3.05325	1.30809	1.43795	2.39436	2.14457	3.33766	3.55388	2.74529	3.08426	2.72342	3.58445	-3.9972	-6.64386	-3.4357	-3.77063	-4.43363	-0.135164	-1.23316	-0.440362	-3.19588	-0.463559	-3.45251	2.08683	-0.916292	-3.2073	-0.659937	-3.93971	-5.8345	-3.37643	-3.41834	-0.910403	-5.08309	-2.03109	1.57421	-4.23767	-4.59152	-2.07517	-4.37617	-0.233405	1.22686
CPA6	-3.55517	-5.26698	-4.30212	-4.43254	-4.91497	-4.10498	-2.04944	-6.64386	-6.64386	-6.64386	-6.64386	-6.64386	-6.64386	-6.64386	-5.34543	-5.37396	-6.64386	-6.64386	-3.10351	-4.25764	-5.2006	-2.51586	-6.64386	-3.46782	-4.97409	-0.174346	0.47944	-1.69773	-0.524807	-0.53473	-2.91618	-6.64386	-6.64386	-4.91383	-2.49537	-6.64386	-3.82135	-6.64386	-3.22977	-4.89895	-6.64386	-6.64386	-5.89529	-6.64386	-6.64386	-1.53564	-3.54509	-3.35224	-2.5991
CPAMD8	2.59327	2.50375	1.57519	2.45993	2.05739	2.62166	1.26595	0.0824026	0.341179	-0.644737	-1.94117	-1.38142	0.288891	-0.141811	0.647149	2.53353	-0.6126	-0.550357	2.71364	2.85484	2.96409	-1.05474	-0.15893	2.7009	3.05325	0.529688	0.340003	1.50618	-0.34159	1.66567	1.8639	2.33337	4.14368	3.77325	4.33719	-0.247311	3.72215	1.34311	2.16313	1.04023	2.04168	-0.0945263	1.23743	0.789613	1.18001	0.422675	1.46996	0.402047	1.5041
CPLX3	-3.42625	-3.17135	2.9147	-2.79278	-2.66798	-2.98081	-2.03291	4.10752	4.11702	2.56291	6.7673	7.39537	3.69138	3.41604	1.79364	1.1718	0.885753	2.56591	2.22566	1.03831	-2.81281	-2.53486	-1.16604	-1.71133	-2.66929	-0.522077	-1.34124	-1.88711	0.522361	-2.27272	-2.48939	6.70361	3.30594	-3.11019	-4.04119	-2.21298	-2.41915	4.72379	-2.1285	-3.45706	-2.37236	-2.918	2.90682	-0.795517	-0.615597	-1.32315	8.20816	-1.63153	3.83319
CPNE4	-4.38707	-2.94535	-1.44719	1.70775	-2.77445	-2.07638	-4.32166	2.58622	3.22748	1.63519	-4.30997	-4.75227	3.41394	3.95197	3.06373	1.6368	1.56629	1.96338	-1.90581	-1.0339	-3.68259	-2.26067	-3.05813	-5.98865	-5.65891	-1.38605	-2.11641	-3.26615	-2.97939	-3.35224	-3.43301	0.141661	2.93755	-2.19324	-3.59162	-4.27297	-4.36253	-2.54916	-3.85109	-5.44401	-5.16876	-2.39667	1.91386	-4.10275	-4.3713	-2.42195	-1.32398	-0.839574	-0.588405
CREB3L4	2.85076	2.76609	3.3594	2.53994	2.53842	2.50944	3.04179	1.26841	0.840346	0.865879	2.84679	2.80102	0.885191	0.571974	1.1386	0.86223	0.779128	1.16461	1.88741	1.64556	4.144	2.81971	3.22281	3.24279	3.60729	2.68651	3.16803	2.44132	2.98244	2.48449	3.37484	2.35311	2.42897	2.87388	3.57736	3.77181	2.51764	5.32871	2.80058	3.22433	4.18276	3.86514	2.99073	3.32963	3.33408	3.22419	3.0122	4.37525	2.33779
CUX2	-3.90015	-4.49141	-4.34473	-4.23767	-4.4216	-4.16179	-4.07738	1.25436	3.05131	-0.286649	0.0787726	0.741886	4.24895	3.91265	-0.662945	0.655702	-0.799538	-0.609412	-1.8291	0.832931	-3.19384	-3.90282	-3.86804	-4.56175	-5.8327	-0.832199	-2.50839	-4.59001	-5.10344	-4.41774	-4.99304	-4.6777	-3.46701	-5.44338	-2.20559	4.28907	-5.62143	-5.77173	-2.10406	-5.65718	-5.35533	-3.28678	0.557254	-2.65647	-2.77833	-2.88891	-4.93654	0.565467	-2.66161
CWH43	-5.24418	-5.46956	-6.64386	-6.64386	-5.37161	-6.64386	-0.312463	-4.73535	-4.67469	-5.64463	-6.64386	-5.85951	-5.23364	-4.8046	-4.60874	-4.36932	-5.63379	-6.64386	-4.77512	-4.64567	-5.1064	-3.14214	-6.64386	-3.44397	-3.82368	-4.07396	3.2633	-4.86568	4.70562	-4.67555	-0.934069	-6.64386	-6.64386	2.52194	2.30105	-1.96106	-2.89036	-2.93403	-6.64386	-6.64386	-5.43117	-6.64386	-2.83995	5.10976	5.26214	-4.76008	-6.64386	0.434376	-6.56233
CXCL10	0.594384	0.480596	0.375415	0.601385	0.790201	-0.0529007	-0.685271	-0.326638	-1.54944	-1.06024	-2.79891	-2.97303	-1.84494	-1.64458	-0.925399	-1.23927	-1.49427	-0.907235	0.693682	-0.285037	-0.551608	-6.64386	2.97335	-0.108994	-1.40356	-0.851023	0.00732301	-1.19057	0.480596	-1.13331	-1.56763	0.250166	0.482471	1.73859	2.77007	1.63178	2.98275	-0.169958	-0.142873	0.244607	-1.54902	-0.896289	-0.230025	-1.29555	-1.4095	1.31584	2.33167	-0.173798	-4.96089
DHRS2	-3.24833	-4.06875	-1.09964	-3.2641	-3.84209	-3.08006	6.63448	-0.888165	-1.57141	-2.36199	-1.79393	-2.18252	-1.78826	-1.52001	-0.954344	0.790959	-1.85708	-2.35635	-1.09094	-1.36133	-0.518023	-1.58708	0.52313	-1.61539	-1.81304	-3.1106	-3.53261	-3.06597	-3.18972	-2.79891	-2.49003	-3.97454	-3.37717	-0.241902	-0.442453	3.74704	-2.67112	-4.68624	-3.17977	-2.67185	3.33562	2.61104	0.221836	-2.63187	-2.96867	-3.84691	3.71785	0.887625	0.671647
EPHA3	2.33167	2.05739	-1.23139	1.89034	3.4398	3.292	3.00051	-0.0370665	0.116581	-0.367562	-1.02495	-1.14291	0.310438	0.877561	-0.109565	-0.0623181	-0.968203	-0.217166	0.365318	0.0174142	1.40793	0.000296646	-4.41975	2.55555	2.35591	2.24967	0.812707	2.46721	-0.0152591	2.59824	0.796175	2.85403	2.03357	-1.47526	-0.637331	1.04023	0.288891	1.38871	0.450136	2.28851	0.942689	0.733728	-0.305188	-0.451406	-0.233405	0.908766	-1.66494	0.628024	-3.3885
EVX1	-3.50475	-4.51248	0.044728	-6.64386	-6.64386	-4.1057	-0.609969	-6.64386	-6.64386	-6.64386	-6.64386	-6.64386	-6.64386	-6.64386	-6.64386	-6.64386	-6.64386	-6.64386	-4.44216	-6.64386	-4.43711	-6.64386	-6.64386	1.46168	0.798881	-5.06175	-3.98805	-6.64386	-6.64386	-6.64386	-5.3272	-3.50475	-6.64386	-3.14496	-4.13009	-6.64386	-6.64386	-6.64386	-6.64386	-5.67052	-5.94701	-6.64386	-6.35066	-6.64386	-5.88331	-6.64386	-6.64386	-6.64386	-0.724549
EVX2	-6.64386	-6.64386	-6.64386	-6.64386	-6.64386	-6.64386	-5.0066	-6.64386	-6.64386	-6.64386	-6.64386	-6.64386	-6.64386	-6.64386	-6.64386	-6.64386	-6.64386	-6.64386	-4.39026	-6.64386	-6.64386	-6.64386	-6.64386	0.549718	-0.833423	0.574317	-6.64386	-6.64386	-6.64386	-6.64386	-6.64386	-6.64386	-6.64386	-6.64386	-6.53951	-6.64386	-6.64386	-6.64386	-6.64386	-6.64386	-5.8471	-6.64386	-6.64386	-6.64386	-6.64386	-6.64386	-6.64386	-6.64386	1.59666
FOLH1	-1.96848	0.278661	-1.68932	-0.74486	-0.733396	-0.876229	-0.797378	4.20761	1.79671	3.81079	0.840346	0.798237	2.3908	2.32491	4.84144	3.52734	2.74244	4.49451	6.10844	5.11265	0.338281	-6.64386	-5.09319	-0.644071	-0.0660228	-0.515925	-1.31783	-0.248005	0.0617873	-0.529996	0.59829	-0.585771	-2.26395	1.63411	0.617603	3.32926	0.147831	3.66015	-2.94278	2.43651	-0.510131	-2.65427	-4.29337	-0.346305	0.0787726	-0.940864	0.990248	-2.14612	-3.27497
FOXA1	-4.08325	-4.56602	-2.95003	-3.53026	-4.1057	-3.11722	1.35922	-4.70173	-5.23222	-5.29902	-6.64386	-6.0566	-5.65078	-5.47474	-4.53758	-3.86369	-5.50109	-4.89673	-4.96724	0.321842	3.24355	-3.16147	-4.01904	-3.69747	-4.24865	-3.64614	3.37808	-3.85859	3.77574	-3.77063	-3.58904	-4.41405	-3.78724	-4.99086	-4.21268	4.67897	2.02657	4.34071	-3.71036	-4.72798	-4.13727	-0.99571	-1.23727	-0.398526	0.248504	1.23692	-5.86465	5.12822	-3.25653
GABRG3	-6.64386	-6.64386	-5.2006	-6.64386	-6.64386	-6.64386	-5.61513	-0.75042	0.303159	-0.444523	-1.50141	-0.645528	0.566986	1.00771	-0.773978	1.36536	0.398588	-0.625802	-3.52595	-2.24903	-5.72373	-6.64386	-6.64386	-4.45263	-6.08843	-5.34192	-6.20226	-5.14156	-5.51926	-6.64386	-5.95281	-6.64386	-6.64386	-5.86075	-3.94488	-4.331	-6.64386	-3.39242	-6.64386	-6.14489	-5.97407	-6.64386	-0.0858456	-4.63519	-3.66092	-6.36858	-2.40408	-6.64386	-1.89719
GLB1L3	-5.08756	-5.25042	-4.56862	-4.78102	-4.86874	-4.4742	-3.43218	0.595835	1.74179	1.52384	2.8718	2.69934	2.35024	2.40703	0.912311	0.803962	2.06358	1.30861	-1.21736	-0.420715	-2.74833	-6.64386	-3.09191	-2.14915	-1.52107	-0.293254	-3.84691	-4.46372	-3.29113	-2.83995	-5.90011	-4.78462	-6.64386	-2.00512	-3.76976	-4.12141	-3.97875	1.02382	-6.64386	-6.12332	-5.092	-3.95164	-0.623035	1.7738	1.95831	-3.77771	-2.58601	-4.08616	1.09031
GLIS1	0.340686	0.240827	-2.27339	0.132705	0.628024	1.23297	1.72202	-0.199318	0.690018	0.125666	2.10333	2.36759	1.39387	0.995101	0.112574	0.154914	0.69034	-0.173798	-1.00797	-1.26374	0.545128	2.54626	-4.17896	1.99747	1.98008	-1.28771	-1.45056	-0.215238	-0.0219333	-1.31783	-0.430679	0.268623	-1.24343	2.50722	0.877561	-3.14139	-2.38671	-0.126286	-1.96797	-0.166925	-0.43971	-3.5839	-3.63207	1.02506	1.40002	-0.691336	-2.30733	-0.11392	0.647149
GPRC6A	-6.64386	-6.64386	-2.31614	-6.64386	-6.64386	-6.64386	-6.64386	-6.64386	-6.64386	-6.64386	-6.64386	-6.64386	-6.64386	-6.64386	-6.64386	-6.64386	-6.64386	-6.64386	-6.64386	-6.64386	-6.64386	-6.64386	-6.64386	-6.64386	-6.19154	-6.64386	-6.64386	-6.64386	-6.64386	-6.64386	-6.64386	-6.64386	-6.64386	-2.36528	-4.07668	-6.64386	-6.64386	-0.49238	-6.64386	-6.64386	-6.64386	-6.64386	-6.64386	-6.64386	-6.64386	-6.64386	-6.64386	-6.64386	-6.60375
HHIPL2	-2.79621	-2.26667	-2.28526	-2.3435	-1.58509	-1.89655	-2.34975	-3.34316	-3.5486	-3.21667	-2.63384	-2.76919	-3.33734	-3.48682	-3.41306	-3.34257	-2.98374	-3.36872	-3.47236	-3.58801	-2.77678	-0.724549	-2.27755	-1.31652	-1.7756	-2.89866	-3.37988	-2.89934	-3.35086	-3.10711	-2.73158	-2.13548	-3.14688	-3.6237	-6.53599	-2.2069	-2.91269	-0.327227	-3.3885	-2.83727	-1.32835	-2.66988	-1.90038	-3.22835	-3.2606	-3.29307	-2.40336	-3.06991	2.84388
HIST2H3C	-6.64386	-6.64386	-6.64386	-6.64386	-6.64386	-6.64386	-6.64386	-6.64386	-6.64386	-6.64386	-5.39245	-5.67294	-6.64386	-6.64386	-6.64386	-6.64386	-6.64386	-6.64386	-6.64386	-6.64386	-6.64386	-6.64386	-6.64386	-6.64386	-6.64386	-6.64386	-6.64386	-6.64386	-6.64386	-6.64386	-6.64386	-6.64386	-6.64386	-6.64386	-6.64386	-6.64386	-6.64386	-6.64386	-6.64386	-6.64386	-6.64386	-6.64386	-6.64386	-6.64386	-6.64386	-6.64386	-6.64386	-6.64386	-6.64386
HOXA13	0.223561	-5.26803	-1.67279	-4.67058	-6.64386	0.235095	4.5736	-6.64386	-6.64386	-6.64386	-6.64386	-6.64386	-6.64386	-6.64386	-6.64386	-6.64386	-6.64386	-6.64386	-6.64386	-6.64386	-2.91666	-1.60384	-6.64386	5.66935	5.31211	3.53392	3.5716	-6.64386	-6.64386	-6.64386	-5.25437	-6.64386	-6.64386	-3.83314	-6.20765	-6.64386	-6.64386	-4.907	1.40251	-0.804161	-5.82041	-6.64386	-6.64386	-1.66008	-0.917694	-6.40312	-6.64386	-6.64386	-6.57361
HOXB13	-1.00263	-6.64386	-6.64386	-6.64386	-6.64386	-6.64386	0.350211	-6.64386	-6.64386	-6.64386	-6.64386	-6.64386	-6.64386	-6.64386	-6.64386	-6.64386	-6.64386	-6.64386	-6.64386	-6.64386	-6.02694	1.48791	-4.96349	-3.44253	-6.33371	0.18251	-0.930825	-5.13747	-4.94771	-6.64386	-6.02567	-6.64386	-6.64386	-4.56862	-6.50713	-6.64386	-6.64386	-6.64386	-6.64386	-6.64386	-5.84808	-6.64386	-6.51564	-6.08556	-2.01399	-6.35737	-6.64386	-6.64386	-6.56388
HOXD13	-3.22661	-6.64386	-6.64386	-6.64386	-6.64386	-6.64386	0.302652	-6.64386	-6.64386	-6.64386	-6.64386	-6.64386	-6.64386	-6.64386	-6.64386	-6.64386	-6.64386	-6.64386	-6.64386	-6.64386	-5.41808	-6.64386	-6.64386	4.21974	2.68821	4.83352	-2.06698	-6.64386	-6.64386	-6.64386	-5.31846	-6.64386	-6.64386	-4.78984	-4.65936	-6.64386	-6.64386	-6.64386	-2.20433	-6.64386	-6.64386	-6.64386	-6.64386	-6.64386	-6.64386	-6.64386	-6.64386	-6.64386	-4.06821
KAZALD1	1.41942	1.20334	0.0529577	3.26902	2.59089	3.30112	1.07407	-0.329812	-0.154962	-0.496584	-2.20559	-2.1195	0.0946604	0.00732301	0.201336	-1.04099	-0.833749	-0.221971	-1.01428	-0.340198	1.37469	2.05931	0.842325	1.38176	1.80803	0.624815	1.48849	0.923576	0.195944	0.318108	1.1669	3.00393	2.72804	0.373091	0.989083	-0.360543	0.733152	2.89803	2.24364	1.31759	-2.06093	-0.141043	2.10578	0.842325	1.27828	1.28695	4.55653	2.95789	-0.295454
KLK2	-4.907	-5.13304	-2.74128	-4.51248	-4.36606	-4.44806	-3.05221	-4.94771	-5.13747	-5.49257	-4.51316	-4.13009	-4.92702	-5.07957	-4.59073	-5.63113	-5.47376	-4.67364	-4.9712	-4.94771	-3.02983	-3.31507	1.31643	-2.63653	-2.24524	-4.0164	-2.91935	-4.45836	-3.50408	-3.86804	-2.67988	-4.47329	-3.60708	-3.96748	-6.49993	-2.72367	-5.06175	-3.34035	-3.63805	-3.88904	-3.81866	-3.01786	-4.24125	-3.48682	-3.76819	-3.26983	-2.36579	-3.50765	3.00279
KLK3	-4.67142	-4.35023	-1.33353	-4.17205	-4.10729	-6.64386	-1.73896	-4.94304	-4.50147	-6.64386	-4.29918	-3.15382	-4.12758	-4.65606	-4.16179	-5.69602	-5.72904	-6.64386	-6.64386	-4.51248	-2.05419	-3.10638	-1.704	-1.12299	-1.76066	-2.62955	1.00052	-3.61632	-2.69797	-2.90698	-1.46791	-4.06147	-3.28321	-1.1197	-2.58665	-1.70904	-4.50147	0.00848406	-3.57952	-5.74762	-2.49335	-1.81165	-3.73979	-2.99408	-3.44253	-1.28334	-3.51855	-2.60339	-2.97179
KLK4	-2.89036	-6.64386	1.03536	-6.64386	-4.45436	-6.64386	-4.37221	-3.6313	-2.99338	-6.64386	-1.7835	-1.97357	-3.78155	-3.40962	-3.08352	-1.84612	-6.64386	-4.29195	-3.68859	-3.02188	-1.12566	-6.64386	0.925842	0.634471	2.3654	-2.42576	-0.149924	-4.13242	-2.96471	-3.7952	-2.99338	-6.64386	-6.64386	-2.91206	-6.21628	-3.7658	-3.8437	-2.11254	-3.35224	0.749704	-4.61622	-6.64386	-6.32868	-1.08581	-1.36954	-1.75261	-3.55369	-4.61186	-3.91891
LMAN1L	-4.56862	-4.66403	2.05542	-3.9095	-3.8657	-3.94195	-2.94752	-2.37896	-1.90163	-2.89036	4.7745	5.4959	-1.65869	-2.27493	-2.22845	-3.49971	-3.43218	-2.62009	-0.74486	-2.35993	-3.99635	-3.59627	-2.96741	-2.28031	-3.08128	-1.98719	-2.85019	-3.14282	-1.05267	-3.52885	-4.20514	6.07542	2.30373	-5.1853	-6.0566	-3.52885	-3.94488	3.95409	-3.24629	-5.0981	-4.02445	-4.06532	-0.427432	-2.64778	-2.39118	-3.09605	6.34156	-2.90759	1.08403
MESP1	2.26996	2.29674	1.58267	-1.09218	-0.302606	-2.39778	-1.10682	3.34556	3.36706	2.05414	2.70012	2.58287	2.97034	3.06718	2.89198	2.96098	2.60446	1.87982	1.38583	2.20242	2.25582	-1.01231	0.375415	-1.25789	-1.37404	1.07176	0.915013	0.103663	-0.857196	0.162695	-0.970907	1.15248	1.49016	0.20583	-0.164195	0.726683	-1.88459	1.65578	3.15662	-0.658161	-0.801492	1.00648	0.529688	-1.28334	-1.06616	-0.626456	-1.67144	-0.286649	0.119069
MKX	0.966479	0.753212	0.336303	2.46908	2.77394	3.05703	2.18011	-0.349092	0.629142	-1.25531	-1.21656	-0.999831	1.09031	2.01383	-1.002	0.385451	0.0534894	-1.91926	0.135195	0.962229	0.120445	1.65797	-4.83671	1.47276	1.94205	1.91424	-0.686352	2.13179	-0.567299	2.73918	0.244607	-1.62559	-2.72484	-2.61762	-3.4802	-0.27454	-1.20366	-3.03708	-2.05351	-0.43008	2.93427	-2.88812	2.47411	-1.6642	-0.800754	-2.0716	-3.15518	-0.577938	-2.95003
MSMB	-6.64386	-3.36408	-2.25571	-6.64386	-3.32601	-6.64386	0.203468	-6.64386	-6.64386	-6.64386	-3.48338	-2.73413	-6.64386	-6.64386	-6.64386	-6.64386	-6.64386	-6.64386	-6.64386	-6.64386	-1.11907	-1.72713	-6.64386	-0.416807	-1.42614	-2.74905	-2.87435	-2.8196	0.39462	-2.46489	-2.41374	-6.64386	-6.64386	-2.79565	-6.64386	-0.475745	-0.0902218	4.13313	-6.64386	-6.64386	-2.54784	-1.44778	-2.29105	4.40613	4.64867	-2.91666	-2.86184	3.73606	2.14552
MYH3	1.21241	1.48436	0.772253	1.92605	1.68652	2.37194	2.15894	0.96993	0.541915	1.00403	2.17707	2.17662	0.705866	0.377928	1.02021	0.595068	0.93163	1.14447	1.83374	1.39387	1.33526	1.06633	1.75213	2.58885	2.3435	2.24551	1.34648	1.95897	0.89275	1.94898	2.21805	0.741195	0.867715	1.40465	1.54556	2.47012	0.766769	0.96806	3.58802	1.4488	1.93464	1.9479	0.959155	1.53209	1.60534	1.74416	1.99088	1.39012	3.26902
NCAPD3	2.20014	2.00441	2.60903	2.20336	2.24967	2.34307	2.18627	1.39012	1.33637	1.61187	2.53711	2.63185	1.73284	1.55493	1.63728	1.48893	1.59934	1.65112	2.13742	1.61753	2.20817	3.23297	4.70397	2.02948	2.0123	1.97012	2.01048	2.01189	2.84148	2.04124	1.95954	1.91676	2.2531	1.66029	0.993471	2.92859	2.21891	2.27258	2.29626	2.03781	1.91014	2.27919	2.76967	2.94815	2.90765	2.28296	2.60105	2.35688	2.95755
NEFH	-0.620959	-0.52543	5.11935	-0.620959	-0.546622	-0.953132	-0.533397	3.9939	5.41482	4.44946	4.49384	5.29006	6.24202	6.71732	4.88486	6.46434	4.50608	4.81951	4.55192	6.43009	-0.62377	2.34597	2.06485	-0.153721	-0.238236	1.29918	0.108182	0.852761	-0.874873	1.38583	-0.973431	-0.503352	-1.17559	-0.341012	-0.914085	-1.62409	-1.33353	-1.178	-0.395414	-0.154962	4.35151	-0.955801	4.6161	-1.52107	-1.40759	-0.018617	0.821624	-1.10751	3.60416
NKX3-1	-0.256517	1.34818	2.42235	0.569013	0.185883	0.0553694	0.937134	-0.209557	-0.175898	0.139306	-2.48016	-2.35635	-0.393341	-0.00666297	-0.173798	-0.298083	0.127982	0.370654	-0.0534593	0.209385	0.838538	1.63282	-0.620959	0.467389	0.606523	1.27099	-0.146482	1.14946	-0.108205	1.55655	0.909836	1.62519	1.73125	-0.334225	0.0500059	1.71686	0.332951	6.1168	2.50291	-0.972089	1.21693	0.102958	-0.270776	-1.08077	-0.990025	-0.140273	-0.410681	0.413376	4.56461
NPY	-6.64386	-3.60922	-0.177221	-3.01371	-1.29322	-3.02302	-1.70523	5.89143	5.43782	7.32209	-1.59074	-1.82774	4.05199	4.7791	4.8006	4.18179	6.20434	7.79152	0.0201181	0.337571	-2.44805	-6.64386	-2.64448	-0.553755	0.181122	0.881064	-0.196703	3.90876	-3.55434	4.59932	-2.63256	-1.29201	-2.18813	-2.64143	-1.58652	-6.64386	-4.16493	-3.64474	-2.3295	-0.184194	-2.24336	1.89034	-0.577412	-6.64386	-4.53758	2.45167	-6.64386	0.921224	-2.34924
OPRK1	-2.27906	-6.64386	-6.64386	-2.89501	-4.86752	-3.9663	-5.36362	0.758397	1.16627	0.800245	-0.228769	-0.41009	0.250947	0.61025	-0.981609	1.29225	2.34112	-0.241378	-3.25653	-1.46328	-5.64136	-6.64386	-6.64386	-6.64386	-6.45058	-3.54643	-5.49084	-4.96614	-6.64386	-6.64386	-6.64386	-2.47621	-3.3658	-6.64386	-6.64386	-6.64386	-6.17487	-6.13566	-3.63666	-6.64386	-5.76692	-6.64386	-3.50904	-6.09755	-5.9826	-6.45771	-6.09646	-5.20957	-3.62898
OR51E1	0.129269	1.20024	-4.28869	-2.80835	0.406845	2.05285	-1.37544	-3.7944	-4.07084	-3.68719	-5.4403	-5.83946	-4.37794	-4.64295	-3.99939	-3.50334	-4.08154	-3.0936	-4.35149	-2.95065	0.12315	-6.64386	-6.64386	-1.84747	-1.83221	0.215228	-0.475745	-0.0389473	-2.5637	-0.0030418	-1.41705	-1.05323	2.03259	-1.82591	-1.20988	-3.70159	-6.64386	-2.22526	0.58188	-1.09094	-1.43712	-3.19384	-1.81695	-3.35158	-2.63384	-0.598807	-3.31641	-0.996242	-6.09821
OR51E2	-0.196129	-1.4232	-4.69785	-3.93689	1.0408	3.88753	-0.699971	-3.23332	-2.29488	-3.16844	-5.55755	-5.58831	-3.12813	-3.15592	-4.09227	-3.35617	-3.4696	-2.89111	-4.19065	-3.15253	-1.02557	-6.64386	-6.64386	-1.45332	-0.880981	3.19171	2.30506	-1.03019	-4.20153	-0.706298	-0.392749	-3.04064	-1.15487	-2.04753	-1.01572	-6.64386	-6.02262	-3.71385	-0.295454	-0.7854	-1.03636	-3.81218	-4.61908	-3.33653	-2.10525	-1.35984	-4.81242	-2.43239	-6.55379
P2RX2	-6.64386	-0.769962	-3.15116	-3.97094	-3.65716	-4.12451	-0.169958	2.04399	-1.48145	-6.64386	-3.42503	-3.23847	-1.37737	-1.88257	2.63061	-3.55655	-5.41612	-6.64386	-6.64386	-4.47329	-3.32165	-6.64386	-3.68332	-2.9539	-3.73604	-0.213832	0.556165	3.37519	2.00914	2.92745	1.63282	-4.22407	-6.64386	-1.75838	1.63282	-3.27866	1.99387	-5.14476	-6.64386	-5.10503	-3.19309	-1.08077	-0.0134183	-2.94337	-3.35972	1.61136	1.4832	-0.171825	-0.614495
PABPC1L2A	-6.64386	-6.64386	-6.64386	-6.64386	-6.64386	-6.64386	-6.64386	1.39138	2.26342	1.21802	2.60398	2.40318	2.18682	2.94611	1.23458	3.00464	1.99552	0.837401	1.30598	0.877561	-6.64386	-6.64386	-6.64386	-6.64386	-6.32557	-4.22721	-5.59049	-6.64386	-6.64386	-6.64386	-6.64386	-6.64386	-6.64386	-6.64386	-6.64386	-6.64386	-6.64386	-0.794342	-6.64386	-6.64386	-6.64386	-6.64386	0.006825	-6.64386	-6.64386	-6.64386	-5.73497	-6.64386	-1.66617
PABPC1L2B	-6.64386	-6.64386	-6.64386	-6.64386	-6.64386	-6.64386	-6.64386	1.52665	2.36243	1.09516	2.45256	2.21532	2.26561	2.98131	1.12783	3.30112	1.95182	0.709032	0.923576	1.02639	-6.64386	-6.64386	-6.64386	-6.64386	-6.64386	-4.30307	-5.82366	-6.64386	-6.64386	-6.64386	-6.64386	-6.64386	-6.64386	-6.64386	-6.50665	-6.64386	-6.64386	-0.567868	-6.64386	-6.64386	-6.64386	-6.64386	-0.0951059	-6.64386	-6.64386	-6.64386	-6.64386	-6.64386	-3.64614
PAGE4	-6.64386	-4.7775	-1.26576	-6.64386	-6.64386	-6.64386	-6.64386	-2.40473	-4.34624	-6.64386	-3.15863	-3.55714	-6.64386	-6.64386	-4.39119	-2.84131	-6.64386	-6.64386	-6.64386	-6.64386	-6.64386	-6.64386	-6.64386	-4.73999	-1.48614	-6.64386	-6.64386	-2.26125	-6.64386	-1.37229	2.56804	-6.64386	-6.64386	-4.71157	-1.67	-6.64386	-6.64386	-6.64386	0.691342	-6.64386	-3.18625	-6.64386	-2.48524	-6.64386	-6.64386	-6.64386	-5.16187	-6.64386	-0.927644
PAK1IP1	3.95856	4.28469	4.06706	3.59455	3.82744	3.53845	3.69294	3.95336	3.9566	3.87423	3.7257	3.45792	3.79787	4.04208	3.90159	4.08855	3.92587	3.82932	3.9691	3.97008	3.99246	5.04462	5.03003	3.76408	3.81746	3.71814	3.77032	3.62668	4.67829	3.70466	3.60416	3.74542	3.90978	3.50369	3.66015	3.88626	3.42029	3.84412	4.26813	4.11876	3.65873	3.96817	3.40021	3.74423	3.54678	3.49978	3.62842	3.56334	3.08536
PDE11A	-1.79636	-3.94419	-1.98302	-2.36458	-1.99633	-1.55943	-4.09152	-0.79363	-1.33421	-1.26712	-3.53026	-4.13588	-2.06969	-1.76272	-0.724549	-0.26216	-1.58901	-1.01098	1.72258	0.603379	-1.08269	-3.16693	-4.69159	-0.877685	-0.371026	-1.19186	-2.08842	-4.14619	-5.48088	-4.5098	-3.41306	-3.54221	-1.21656	-1.42738	-1.69773	1.70527	-6.10437	-1.36255	2.07573	-3.60602	-2.7366	0.289589	-0.259257	-3.86468	-3.0019	-2.50316	-5.8284	-3.28609	-2.07572
PLA2G4D	-5.5149	-5.32415	-1.33222	-4.95771	-5.30521	-4.45436	-3.99789	-2.8524	-2.91618	-2.27706	-2.91546	-2.36528	-2.85308	-2.73472	-1.48956	-3.97944	-2.07319	-2.26003	-4.93542	-4.43711	-5.6072	-6.64386	-4.19323	-4.2635	-5.91348	-5.13852	-3.60922	-5.04222	0.607149	-4.68864	-5.81445	-4.80955	-6.64386	-5.75733	-6.53156	-6.64386	-4.68143	-2.80167	-3.54221	-6.15719	-5.62032	-4.30665	0.0571755	4.76435	4.76833	-4.16407	-6.64386	-4.21997	-6.5402
PMEPA1	4.70283	4.96079	2.73535	6.90326	5.97533	6.77076	3.20786	4.40351	4.30232	5.64399	1.8639	2.13945	4.22042	4.34999	4.63279	4.81105	5.6301	6.04795	4.63631	5.00903	4.44095	2.12526	1.19848	6.89943	6.99143	4.71624	3.98543	4.73646	2.68973	4.70479	4.2804	4.56743	4.44399	3.87213	3.58498	1.50475	4.28907	5.07432	3.49521	4.76349	3.60557	5.13849	3.72872	3.87549	4.03719	3.25917	2.59785	3.38346	0.75965
POTEE	-3.33404	-3.52442	-3.91681	-2.10888	-2.48216	-1.3115	-3.27569	-4.48322	-4.69894	-4.70173	-5.0066	-5.61172	-4.88082	-4.5705	-4.4508	-5.1768	-4.64657	-4.52388	-4.08154	-4.51164	-3.79987	-0.841633	-0.0336226	-3.42625	-4.41058	-2.18324	-3.54999	-2.18875	-3.31145	-1.85508	-3.38812	-3.60995	-2.9096	-4.6251	-5.99641	-3.8454	-3.8246	-4.60672	-0.610763	-4.38874	-3.9972	-4.46539	-6.10307	-4.80837	-4.56404	-4.16691	-4.16628	-3.77672	-1.78962
POTEG	-4.70291	-5.14883	-6.64386	-3.51661	-3.69458	-2.72601	-4.18744	-6.64386	-6.64386	-6.64386	-6.64386	-6.64386	-6.64386	-6.64386	-6.64386	-6.64386	-6.64386	-6.64386	-6.64386	-6.64386	-5.63379	-2.66377	-1.84314	-5.71296	-5.88452	-3.72281	-5.39147	-3.81618	-4.90123	-3.58936	-5.32034	-3.71673	-3.12067	-6.64386	-6.64386	-6.64386	-5.77243	-6.40663	-6.64386	-5.93834	-5.63293	-6.64386	-6.64386	-6.02964	-5.90181	-5.88843	-5.81802	-5.02053	-2.1239
POTEH	-6.64386	-6.64386	-6.64386	-6.64386	-6.64386	-6.64386	-6.64386	-6.64386	-6.64386	-6.64386	-6.64386	-6.64386	-6.64386	-6.64386	-6.64386	-6.64386	-6.64386	-6.64386	-6.64386	-6.64386	-6.64386	-6.64386	-6.64386	-6.64386	-6.64386	-6.64386	-6.64386	-6.64386	-6.64386	-6.64386	-6.64386	-6.64386	-6.64386	-6.64386	-6.64386	-6.64386	-6.64386	-6.64386	-6.64386	-6.64386	-6.64386	-6.64386	-6.64386	-6.64386	-6.64386	-6.64386	-6.64386	-6.64386	-1.35283
POTEI	-5.3677	-5.42513	-5.15003	-4.39026	-4.65313	-3.65579	-5.26698	-5.08522	-5.56277	-5.75638	-5.9164	-6.25826	-5.98109	-5.71041	-5.42882	-5.83621	-5.78695	-5.17958	-5.2348	-5.02657	-5.67745	-3.63274	-3.1827	-6.1101	-6.36006	-4.33989	-5.90119	-4.42403	-5.39147	-4.21745	-5.57685	-3.01371	-3.99789	-5.89115	-6.53991	-4.32262	-6.03698	-6.4308	-3.52386	-6.15243	-5.892	-4.46372	-5.26803	-6.20934	-6.07382	-6.38894	-6.12822	-3.97454	-2.82762
POTEJ	-3.19947	-3.3018	-3.8504	-1.88904	-2.13083	-1.13461	-3.09109	-4.48835	-4.47947	-4.56175	-4.93011	-5.38053	-4.67142	-4.45354	-4.48548	-5.02223	-4.48037	-4.43521	-3.89895	-4.31065	-3.87731	-0.784132	0.00100185	-3.64829	-4.3797	-1.96976	-3.28987	-1.92729	-3.18198	-1.66284	-2.98735	-2.84809	-3.10495	-4.48835	-6.43359	-3.73161	-3.57107	-4.50717	-0.730187	-4.17456	-3.79987	-4.2594	-4.96724	-4.63222	-4.38707	-4.03891	-3.81218	-2.89795	-4.15053
POTEM	-6.64386	-6.64386	-6.64386	-6.64386	-6.64386	-6.64386	-6.64386	-6.64386	-6.64386	-6.64386	-6.64386	-6.64386	-6.64386	-6.64386	-6.64386	-6.64386	-6.64386	-6.64386	-6.64386	-6.64386	-6.64386	-6.64386	-6.64386	-6.64386	-6.64386	-6.64386	-6.64386	-6.64386	-6.64386	-6.64386	-6.64386	-6.64386	-6.64386	-6.64386	-6.64386	-6.64386	-6.64386	-6.64386	-6.64386	-6.64386	-6.64386	-6.64386	-6.64386	-6.64386	-6.64386	-6.64386	-6.64386	-6.64386	-5.02983
PRAC1	-6.64386	-6.64386	-6.64386	-6.64386	-6.64386	-6.64386	1.76481	-6.64386	-6.64386	-6.64386	-6.64386	-6.64386	-6.64386	-6.64386	-6.64386	-6.64386	-6.64386	-6.64386	-6.64386	-6.64386	-6.64386	-6.64386	-6.64386	-2.9239	-6.64386	1.03471	-3.37528	-6.64386	-6.64386	-6.64386	-6.64386	-6.64386	-6.64386	-6.64386	-6.64386	-6.64386	-6.64386	-6.64386	-6.64386	-6.64386	-6.64386	-6.64386	-6.64386	-6.64386	-6.64386	-6.64386	-6.64386	-6.64386	-6.57741
PRAC2	-0.108205	-6.64386	-6.64386	-6.64386	-6.64386	-6.64386	0.285761	-6.64386	-6.64386	-6.64386	-6.64386	-6.64386	-6.64386	-6.64386	-6.64386	-6.64386	-6.64386	-6.64386	-6.64386	-6.64386	-6.64386	1.56403	-6.64386	-6.64386	-6.64386	-0.468784	-2.79159	-6.64386	-6.64386	-6.64386	-6.64386	-6.64386	-6.64386	-6.64386	-6.64386	-6.64386	-6.64386	-6.64386	-6.64386	-6.64386	-6.64386	-6.64386	-6.64386	-6.64386	-1.47741	-6.64386	-6.64386	-6.64386	-1.38976
PRDM8	2.4591	1.75405	-0.214547	1.32841	1.75937	2.24551	3.26603	3.4302	4.12916	0.7728	1.48541	1.76812	4.52985	4.59213	3.55357	2.60225	0.0708457	0.336955	3.21912	2.14348	2.11151	2.89525	0.285167	4.2182	3.56963	3.78729	2.35808	4.47048	0.894567	4.23041	2.87533	0.90321	0.952511	-0.974904	0.755629	-1.40885	0.561011	0.486316	1.65064	2.11283	2.64164	0.0393466	1.10377	1.14447	1.40793	2.58041	0.81059	1.37889	-1.72083
PRIM2	2.08049	1.72849	1.67211	2.0153	1.81245	2.31904	2.33698	0.341179	0.192074	0.37672	1.43197	1.04612	0.0714115	0.223561	0.334348	0.0351292	0.162695	0.4165	1.03229	0.455646	1.89418	4.32928	3.86601	2.24407	1.99801	2.30249	1.96452	1.89127	1.9846	2.01001	2.05739	1.43795	1.47228	0.865879	0.995703	1.35827	1.31584	1.56916	1.68712	1.58976	2.07907	1.66661	0.450136	2.01423	2.12526	1.68958	2.02908	1.7483	1.01259
RAB3B	-5.24721	-4.95187	-0.12319	-4.5705	-4.88683	-4.38625	-3.36736	2.86915	2.25454	0.778491	0.800884	0.855913	1.47166	1.54832	1.25366	3.88557	0.0986264	0.604517	-1.27062	0.554765	-2.79222	3.13816	-0.403871	-5.64463	-5.01091	0.673533	0.213002	-1.91049	-5.08522	-1.42111	-3.03267	-4.72229	-3.99866	-0.434507	-1.32905	-2.89934	-5.25987	-2.53204	-3.86116	-3.18198	1.09841	0.101595	3.76537	0.35738	0.177887	-1.05911	-3.78943	-0.978953	-3.69588
RDH11	4.74933	4.95699	6.33949	5.23938	5.18945	4.90964	5.6811	5.92069	5.88039	5.89779	5.59985	5.37332	5.67781	6.0048	5.97236	6.18721	5.68362	5.94954	6.76401	6.20434	4.87139	5.60781	5.7671	5.5456	5.44656	5.15187	5.21935	5.13704	5.53781	5.0656	5.27129	4.63599	4.36815	5.89878	6.08846	6.28776	5.36028	5.91475	3.49303	5.30939	5.25597	5.46245	5.26062	5.39538	5.17474	5.24246	4.77285	5.40941	4.85263
RFPL2	-4.84357	-4.42403	-4.66124	-4.90123	-4.47538	-6.64386	-4.00847	0.752659	2.29325	1.80803	1.82774	1.59506	3.01032	3.03919	1.252	2.27919	1.81604	1.71686	-1.49363	0.112574	-5.31042	-6.64386	-6.64386	-5.94752	-6.02407	-4.9712	-5.2348	-4.71825	-6.64386	-4.43711	-4.21597	-4.43154	-3.94055	-3.81254	-6.35039	-1.46035	-4.18154	-6.01701	-6.64386	-6.06915	-5.26546	-3.7626	-2.89231	-4.24244	-5.34543	-3.70159	-2.53753	-4.16337	-6.53175
RLN1	-3.66712	-3.76426	-6.64386	-4.24759	-4.31327	-6.64386	-4.49839	-2.73158	-3.01905	-3.05344	-4.78662	-6.64386	-3.79777	-3.45544	-3.03197	-2.89795	-3.22597	-3.04198	-2.6491	-2.34407	-3.12813	-6.64386	1.1374	-4.09936	-3.75569	-6.64386	-4.04783	-6.64386	-3.22977	-4.22582	-4.18077	-2.95518	-2.72758	-2.91144	-2.13334	-6.64386	-3.57582	-4.25231	-6.64386	-5.42513	-6.64386	-3.54056	-0.72785	-3.60416	-3.42365	-3.92145	-2.69797	-3.9434	-2.94681
RPS4Y2	-6.64386	-6.64386	-6.64386	-6.64386	-6.64386	-6.64386	-6.64386	-6.64386	-6.64386	-6.64386	-6.64386	-6.64386	-6.64386	-6.64386	-6.64386	-6.64386	-6.64386	-6.64386	-6.64386	-6.64386	-6.64386	-6.64386	-6.64386	-6.64386	-6.64386	-6.64386	-6.64386	-6.64386	-6.64386	-6.64386	-6.64386	-6.64386	-6.64386	-6.64386	-5.31124	-6.64386	-6.64386	-6.64386	-6.64386	-6.64386	-6.64386	-6.64386	-6.64386	-6.64386	-6.64386	-6.64386	-3.2066	-6.64386	-1.05267
SERPINB11	-6.64386	-6.64386	-6.64386	-6.64386	-6.64386	-6.64386	-1.90163	-6.64386	-6.64386	-6.64386	-6.64386	-6.64386	-6.64386	-6.64386	-6.64386	-6.64386	-6.64386	-6.64386	-6.64386	-6.64386	-6.64386	-6.64386	-6.64386	-5.4642	-6.40885	-6.64386	-6.64386	-6.64386	3.8845	-6.64386	-6.64386	-6.64386	-6.64386	-6.64386	-6.64386	-6.64386	-5.47474	-2.94147	-6.64386	-6.64386	-6.64386	-6.64386	-6.43632	-6.64386	-6.64386	-6.64386	-6.64386	-6.64386	-6.50798
SLC14A1	-1.11428	0.84573	-0.558661	4.71443	4.40487	2.80889	2.96373	3.94073	3.94011	4.57038	-0.398526	-0.390094	3.73092	3.49279	3.90617	3.4973	2.46908	4.7063	3.66399	4.80979	-0.627037	-3.03782	0.549718	-1.70845	-1.65555	-0.553755	-0.309698	-0.311143	-1.58332	-0.346305	-1.57513	2.02552	3.4063	1.5359	4.66091	-0.354835	0.670451	-0.919862	0.687936	-0.794342	-2.67749	-0.121901	-1.45767	0.360319	0.884729	0.687325	1.40689	0.118481	-6.56566
SLC30A4	1.78863	1.72629	1.31134	1.82228	1.70991	1.9206	1.47465	1.39793	1.53172	2.95331	2.21231	1.97671	1.81509	2.1493	1.81105	1.17586	2.39349	2.97559	1.84897	1.59036	1.29918	1.92696	0.371852	2.04996	1.74629	2.11325	1.91232	2.18947	2.04601	2.27258	1.59091	1.21802	1.10783	1.20756	0.0588061	1.09516	1.02754	0.65816	1.0565	2.10279	1.63411	0.560351	0.84573	1.31643	1.49865	2.16219	1.1067	0.849063	2.34701
SLC45A3	1.34311	1.5399	3.00431	3.11481	2.34519	1.60637	1.84215	3.0407	1.00285	2.80631	0.65265	1.02871	1.80703	1.33575	4.21316	2.65423	1.84428	3.4381	5.82395	4.48917	1.52886	0.918399	2.50632	1.09031	1.64346	0.65749	3.16525	1.5123	1.62218	1.48026	1.96596	1.64556	2.04996	2.15754	2.21578	4.44637	2.38653	1.95831	1.5123	0.282653	2.49641	0.59882	3.15318	1.24306	1.43022	2.99332	4.73121	3.35977	0.39392
SLITRK6	-2.16198	-3.13457	-2.73472	-3.2372	-2.22014	-1.39806	3.7073	-3.83723	-4.36606	0.703071	0.587132	0.266601	-5.46676	-4.96349	-4.70846	-0.208424	0.827071	0.556716	-1.8688	-1.59445	-0.749719	-3.66855	-6.64386	-0.280855	-0.987864	0.486316	1.35416	1.85841	1.44086	1.35256	-3.2656	0.221231	-1.09891	-4.46728	-5.36904	-0.872991	-0.505149	5.23041	-3.4505	-2.78956	-4.00847	-2.89501	-4.43254	1.86042	1.81708	1.24182	-5.82231	-0.892436	-6.55618
SNX31	-1.92374	-1.34518	-4.6999	-1.96739	-1.20165	-1.7756	2.19046	-2.00999	-2.43035	-2.09506	-1.49687	-1.50458	-2.35493	-2.34023	-1.81032	-1.63974	-1.99128	-3.08006	-1.4095	-0.581603	-2.15511	-6.64386	-4.78102	-2.25252	-3.10427	-2.2871	-4.28869	-1.25974	2.25099	-1.09366	-2.4086	-2.73724	-0.55602	-4.87262	-4.36855	-3.7405	-4.86089	-1.59016	-0.725303	-1.60521	-2.80017	-3.307	-3.22777	-2.45375	-3.21038	-4.47027	-5.33508	-2.51951	-0.470168
SOX14	-6.64386	-6.64386	-6.64386	-6.64386	-6.64386	-6.64386	-6.64386	-6.64386	-6.64386	-6.64386	-6.64386	-6.64386	-6.64386	-6.64386	-6.64386	-0.751209	-6.64386	-6.64386	-6.64386	-1.60859	-6.64386	-6.64386	-6.64386	-6.64386	-6.64386	-6.64386	-6.64386	-6.64386	-4.82601	-6.64386	-6.64386	-6.64386	-6.64386	-6.64386	-6.64386	-6.64386	-6.64386	-6.64386	-6.64386	-6.64386	-6.64386	-6.64386	-5.25527	-6.64386	-6.64386	-6.64386	-6.64386	-6.64386	-6.57234
SP8	-6.64386	-6.64386	-6.64386	-6.64386	-6.64386	-6.64386	-6.64386	-0.849567	0.137959	-5.18415	-6.64386	-6.64386	-0.498665	-0.271512	-1.72952	-2.7393	-5.34438	-4.82601	-4.82601	-6.64386	-6.64386	-6.64386	-6.64386	-6.64386	-6.64386	-6.64386	-6.64386	-6.64386	-6.64386	-6.64386	-6.64386	-6.64386	-6.64386	-6.64386	-6.64386	-6.64386	-6.64386	-6.64386	-6.64386	-6.64386	-6.64386	-6.64386	-6.48719	-1.31716	0.441514	-5.08948	-6.64386	-6.64386	-4.5232
SPDEF	-1.68518	-2.38967	-3.08495	-1.60027	-2.25027	-2.04425	-2.02356	0.573555	1.27684	-0.534095	0.412765	0.360319	1.51281	1.40689	0.14232	-0.229361	-0.312957	-0.279614	-1.62074	-0.168873	4.62339	-2.18928	-0.968718	-1.89795	-0.866006	-1.61237	4.51493	-2.71176	-2.25571	-2.80282	0.636926	-1.34451	-0.611478	-2.66086	-5.24802	-2.47147	-0.242441	7.15764	-0.285037	-2.54984	-2.3117	-0.95664	-2.41853	2.88304	3.46296	3.85295	-2.90094	5.76542	-3.63274
SRD5A2	-4.48322	-5.18295	-3.65716	-4.81077	-4.90804	-4.4847	-2.39386	-4.70389	-5.17787	-5.34067	-3.4277	-3.9434	-5.70775	-5.51811	-4.76347	-4.44652	-5.23854	-4.87115	-4.80691	-4.43893	-4.11338	-6.64386	-6.64386	-1.16907	-1.28276	-5.22888	-6.10645	-4.89821	-5.00392	-4.73442	-1.66673	-6.64386	-6.64386	-2.78956	-5.64552	4.35116	-2.89743	-4.49253	-1.25101	-5.82163	-4.69602	-4.62593	-5.2203	-4.70499	-4.85117	-6.36678	-5.18624	-4.49625	-0.287305
STEAP1	4.39231	4.99222	1.34972	3.74704	3.72307	3.04546	4.08361	-0.610763	0.569901	-0.998463	-1.5734	-1.52888	0.980986	1.34818	-0.859188	-0.819299	-0.922375	-1.47741	-1.20439	-0.761428	4.41011	7.04246	2.63689	2.14017	2.48892	3.28365	4.16668	3.2928	3.91011	3.26092	2.94124	2.7816	0.93163	1.28827	0.665114	4.44982	3.76537	4.37556	0.979681	2.28296	2.58584	2.87607	1.68958	1.86542	2.04996	2.6331	1.62575	3.34587	0.934903
STEAP2	2.90425	3.84283	1.33473	3.48087	3.13845	3.33184	3.91445	2.38864	3.40446	3.06236	3.35977	3.17624	3.3576	4.00607	2.10768	2.48125	3.24525	2.83007	0.827071	1.53542	3.64027	4.24564	0.940143	2.89392	3.16591	3.6483	3.3312	3.63103	2.26378	3.51746	3.69435	3.74646	2.21367	1.71306	1.85368	1.68541	3.92288	3.56436	0.405423	3.07874	3.9095	2.8775	4.13876	1.77989	1.98263	2.58885	1.06016	3.03919	-2.14479
SYT7	1.58569	2.17707	-0.398526	-0.719091	0.202673	-0.760912	0.836176	5.16187	5.96561	5.11112	5.60192	6.14692	6.49217	6.29106	4.9813	4.32855	5.44025	4.8531	1.01954	3.25739	2.89321	0.946617	-3.28393	1.25879	1.47855	1.3198	2.09631	1.19678	1.77989	1.15308	1.70187	4.40185	3.86371	1.85994	4.58842	6.07284	0.782434	5.13031	1.62276	0.277977	0.787353	3.65366	6.08998	2.05039	1.91587	1.69764	0.500251	1.55114	1.18732
TBX4	-1.06805	-3.74384	-4.17041	-1.9151	-2.58463	2.09306	2.21667	-6.64386	-6.64386	-5.43266	-5.7055	-5.96295	-5.80145	-6.64386	-5.26546	-5.95679	-5.56065	-5.08756	-5.26461	-4.76475	-3.33064	0.417201	-4.14366	-3.99939	-4.91383	-4.65227	-5.77173	-3.92306	-4.40421	-3.71806	-5.02223	-4.1775	-3.62898	-5.58918	-6.53716	-6.64386	5.29058	-4.61448	-3.11019	-4.78343	-5.42997	-6.64386	-6.50609	-2.90394	-1.47686	-5.89031	-6.2196	-5.08836	-1.12041
TGM4	-3.84966	-3.58242	-2.01196	-3.95848	-4.07668	-3.82287	-2.9546	-4.34473	-4.90568	-5.28852	-4.39646	-4.50807	-5.52534	-5.42414	-4.12524	-5.53078	-5.47474	-4.7934	-5.03838	-4.63519	-4.1057	-1.7756	-3.63346	-3.88625	-3.853	-4.1737	-4.10193	-4.23948	-3.60708	-4.0117	-3.6138	-4.64086	-3.74384	-4.43363	-5.79339	-3.89895	-4.00812	-5.14264	-2.88407	-4.4508	-4.30997	-4.35258	-6.35499	-2.17568	-2.44468	-4.00006	-3.64175	-3.81782	-0.851707
TMEFF2	-2.72915	-4.22721	-3.12326	-3.12813	-0.800754	-2.15982	-1.83496	3.86407	3.4732	3.09189	2.56331	2.49365	3.41496	3.67207	3.88753	3.95749	3.48361	3.25607	3.34235	3.77704	-3.29964	1.8197	-5.08836	-4.35712	-3.71036	-1.05398	-1.70904	0.0818058	-1.97435	-0.396779	-3.72106	-0.243746	-2.38671	-5.31418	-5.0682	-4.14975	-4.83912	-4.19323	-2.28163	-4.32688	-4.40964	-4.51933	-6.3955	-3.31084	-3.41178	-3.07651	-6.21072	-1.60521	-4.25231
TMPRSS2	-4.59824	-4.49253	-3.84457	-3.70479	-3.83086	-3.86804	1.43512	-3.80245	-4.43818	-4.24676	-5.13179	-5.02657	-4.85611	-4.88082	-4.25136	-3.96821	-4.63421	-4.28238	-4.74632	-4.10799	2.35724	-3.22905	-2.92881	-3.24211	-2.94598	-1.95479	6.0701	-3.01979	4.74413	-3.2656	-0.355649	-4.01389	-3.16879	5.46094	5.10667	4.52339	4.95413	5.40136	-3.30789	-5.17958	-3.68719	6.77915	-0.100705	2.01669	2.47867	5.34706	-4.1352	7.1915	-1.83627
TMSB15A	0.284498	-0.240625	0.0100025	1.06633	0.638653	1.66029	-1.07213	0.276701	-0.518023	-0.769393	0.494722	-0.325919	-1.53634	-1.04582	-0.447131	0.0155411	-0.798027	-0.722529	-0.309698	-0.0628862	0.229896	1.56129	-1.51197	2.18279	2.07406	-0.723303	-1.25348	-0.485062	-1.30151	-0.813553	0.427088	0.407438	-0.442453	1.16899	0.961019	-2.26944	1.98059	0.0344201	-1.06226	-0.577938	2.29844	-0.868544	-1.54767	-1.22767	-1.17619	-1.00382	-1.41085	-1.10821	1.20089
TRPM8	-5.4642	-6.64386	-5.10861	-6.64386	-6.64386	-6.64386	-5.64965	-4.49625	-4.48743	-3.26471	-4.51434	-4.63834	-5.43266	-4.65313	-5.14476	-3.01669	-4.33989	-3.02363	-4.5098	-3.74314	-5.96295	-3.90583	-4.68186	-5.97923	-6.13873	-6.64386	-6.12711	-6.64386	-6.64386	-6.64386	-6.09008	-6.64386	-6.64386	-4.35868	-6.47232	3.8845	-6.35882	-5.88963	-3.83862	-6.64386	-6.64386	-3.85697	-2.88334	-6.04756	-5.44401	-6.4044	-5.27034	-5.43504	-4.01559
TTC6	-5.5363	-5.71489	-5.15867	-4.93153	-5.34366	-4.44806	-3.03708	-3.86468	-3.74802	-5.2693	-6.64386	-6.64386	-4.20579	-4.41156	-3.70639	-3.86943	-5.82574	-6.64386	-5.13179	-3.61632	0.380574	-3.82903	-6.64386	-5.43377	-6.47254	-5.3519	-2.29891	-5.14264	-1.50654	-4.94771	-6.03532	-6.64386	-6.64386	-6.64386	-6.54159	1.52778	-1.75588	0.67717	-6.64386	-6.1882	-5.93389	-4.57504	-3.14688	-2.16843	-1.46717	-4.19065	-6.64386	1.38417	0.933571
UNC5D	-6.64386	-6.64386	-5.03396	-6.64386	-6.64386	-6.64386	-6.64386	0.901887	1.68589	-0.515283	-0.00228846	0.560351	2.15671	2.43391	-0.149156	2.15019	1.49865	-0.520987	-2.43035	-1.65684	-6.12587	-4.00847	-6.64386	-4.37492	-2.38212	-1.33031	-2.39906	-2.98735	-5.37396	-1.77939	-5.26249	-6.64386	-4.03767	0.100427	0.106252	-6.64386	-4.0044	-5.55066	-6.64386	-6.21628	-5.8327	-4.07239	1.7483	-4.27881	-4.48743	-0.375769	-5.86916	-3.05676	-3.15592
UPK1A	-2.21117	-1.07394	-3.26821	-2.92662	-2.77753	-3.02571	6.31417	-2.83652	-2.82478	-2.82235	-0.667485	-0.984095	-2.39719	-2.28773	-3.12813	-2.17646	-2.72432	-2.74299	-3.40602	-2.92339	-1.79931	-1.10417	0.942148	-0.648555	-2.71582	-2.3435	-3.0665	-1.87338	4.47048	-1.84427	-2.07572	-3.16349	-2.87894	-2.00583	-1.15685	-1.79517	-3.02766	-3.43218	-3.03335	-3.01371	-2.60406	-3.21667	-3.28987	3.22406	3.60596	-3.47525	-2.49187	-3.13662	-1.68986
VSTM2A	-5.54956	-6.64386	-3.0413	-4.75737	-4.95291	-6.64386	-3.22777	3.6045	4.08329	3.57934	-2.26544	-2.87894	4.04648	4.71443	2.54864	3.73249	4.18179	2.63901	-0.321772	1.03696	-6.12471	-6.64386	-6.64386	-6.07203	-6.64386	-1.61735	-0.385636	-3.90883	-6.64386	-3.85542	-6.04376	-6.64386	-6.64386	-5.60097	-6.54472	-6.64386	-6.64386	-6.41998	-6.64386	-4.0117	-6.64386	-4.27208	-3.66376	-6.02625	-5.92314	-3.56377	-6.64386	-1.64056	-5.13406
ZNF613	1.53542	1.39552	1.80553	1.67628	1.61806	1.9479	1.68589	0.893255	0.784673	1.03229	1.45211	1.27056	0.855271	0.764824	0.853527	0.900809	1.02693	0.99687	0.910391	0.859201	1.48271	1.6445	2.31865	1.28186	1.31085	1.85241	1.19798	1.73756	1.33359	1.80124	1.13375	1.26259	1.79733	1.58727	1.74977	1.24729	0.834818	1.08455	1.72364	1.2575	1.3253	0.953062	1.04491	1.10267	1.152	0.814636	1.40732	1.16461	-0.468784
ZNF761	2.83708	3.10203	3.43685	2.28958	2.41745	2.33005	3.23482	1.78863	1.51333	1.86286	2.72638	2.59245	1.49073	1.45809	1.90161	1.96793	1.75825	1.85994	2.36278	2.19441	2.88304	3.26603	3.57905	3.20151	2.91503	2.72774	2.64332	2.65836	2.57666	2.72557	3.56634	2.29756	2.35267	2.83076	3.03054	2.55322	2.88104	3.16803	2.28902	2.56136	3.89408	3.62007	2.97424	2.59978	2.43559	2.67114	3.10088	3.0404	2.22729
[truncated: 8 more columns]
