# Supplementary material for: Integrative Epigenome Map of the Normal Human Prostate Provides Insights Into Prostate Cancer Predisposition
Source: Front Cell Dev Biol. 2021 Aug 26;9:723676. doi: 10.3389/fcell.2021.723676 (PMC8427514; doi:10.3389/fcell.2021.723676)
Supplement: Supplementary file 4 [file Table_4.XLSX]

## Sheet: ChIP_qPCR_primers
Primer type	Name	Seq	Function
H3K4me1 positive region1	primer H3K4me1 Pos Forward	TTGGATTGTCCCGGACTCTA	work good
	primer H3K4me1 Pos Reverse	GCTCGGTTAGTAAGCAGGGG	work good
H3K4me1 positive region2	primer H3K4me1 Pos Forward	CACCAAGAAAATTCTCTAAGGCA	work good
	primer H3K4me1 Pos Reverse	TCAGATGCTGAGCAGCTGAG	work good
H3K4me3 positive region1	primer H3K4me3 Pos Forward	AGCGCCTTGAGTCCCAGC	work good
	primer H3K4me3 Pos Reverse	AATGGGGATCGCAGGGTG	work good
H3K4me3 positive region2	primer H3K4me3 Pos Forward	TGGAAGCAAAAGAACACAGC	work good
	primer H3K4me3 Pos Reverse	GGACTGTGAGTGAAGCCGAC	work good
H3K9me3 positive region1	primer H3K9me3 Pos Forward	ATTCGATAATTCCGTTTTTTTCC	work good
	primer H3K9me3 Pos Reverse	TGGAATTCAAAGGAATCATCATC	work good
H3K9me3 positive region2	primer H3K9me3 Pos Forward	CAGCCAACGAGCTAAGCC	work good
	primer H3K9me3 Pos Reverse	CTGGCTTGACTGGCTTCG	work good
H3K27me3 positive region1	primer H3K27me3 Pos Forward	TTGGTGACTGTCCGCCCT	work good
	primer H3K27me3 Pos Reverse	AGCCTAAGGCTCTAGTTCCG	work good
H3K27me3 positive region2	primer H3K27me3 Pos Forward	GTGGTGGTGTTTGCGCAG	work good
	primer H3K27me3 Pos Reverse	GGTGTCTGCGCTGAGCGT	work good
H3K36me3 positive region1	primer H3K36me3 Pos Forward	TCCAAGTGCCCCTTACTGAC	work good
	primer H3K36me3 Pos Reverse	CAGGCATGGCTGGAGACTAG	work good
H3K36me3 positive region2	primer H3K36me3 Pos Forward	GTAGTCAGTCAGGTCCCGGC	work good
	primer H3K36me3 Pos Reverse	CACTGGCATCGTGATGGACT	work good
H3K27ac positive region1	primer H3K27ac Pos Forward	GGATTGGTGATGACACCGAG	work good
	primer H3K27ac Pos Reverse	GAGGGGTGTGATCGCTTGAG	work good
H3K27ac positive region2	primer H3K27ac Pos Forward	CCAGGAGGGAACTACAACGC	work good
	primer H3K27ac Pos Reverse	GCTCACTGCCATACGACTGC	work good
Negative region1 for H3K4me3/H3K4me1/H3K36me3/H3K27me3/H3K27ac	primer Neg1 Forward	CCACTGATGGTTAAGGATGGTGT	work good
	primer Neg1 Reverse	ATGTTTAATCCCAGGAGGGC	work good
Negative region2 for H3K9me3	primer Neg2 Forward	GATGGCAAGGGACTTCCTGT	work good
	primer Neg2 Reverse	GTGACAGCAGTCGGTTGGAG	work good
