# Supplementary material for: Integrative Epigenome Map of the Normal Human Prostate Provides Insights Into Prostate Cancer Predisposition
Source: Front Cell Dev Biol. 2021 Aug 26;9:723676. doi: 10.3389/fcell.2021.723676 (PMC8427514; doi:10.3389/fcell.2021.723676)
Supplement: Supplementary file 5 [file Table_5.XLSX]

## Sheet: UMRs_LMRs_normal3
chr	start	end	type	nCG.segmentation	nCG.seq	mean.meth	median.meth
chr1	713472	715081	UMR	30	96	11.4035	6.66667
chr1	793126	794622	UMR	36	31	16.8	13.1481
chr1	893214	893406	LMR	5	5	42.3423	40.5797
chr1	893810	895564	UMR	17	164	12.5	14.2857
chr1	948246	949058	UMR	5	31	23.0769	20.9524
chr1	993586	995909	UMR	51	152	9.8434	5.34188
chr1	1012936	1017134	UMR	4	192	0	2.38095
chr1	1050518	1053073	UMR	10	232	11.1111	0
chr1	1057493	1058770	UMR	4	61	14.2857	14.4444
chr1	1084091	1084252	LMR	5	13	28.9474	27.0105
chr1	1089227	1089662	LMR	5	4	16	14.2857
chr1	1166168	1167817	UMR	37	163	3.0303	0
chr1	1198482	1198690	LMR	5	4	40.4762	35.1852
chr1	1239652	1247251	UMR	15	475	5	6.66667
chr1	1253664	1253966	LMR	5	5	12.3457	9.9537
chr1	1268362	1268460	LMR	5	6	24	20
chr1	1287622	1287740	LMR	4	4	31.0345	29.7222
chr1	1297240	1297763	LMR	9	13	19.6078	17.7778
chr1	1305128	1305248	LMR	4	4	35.5556	33.771
chr1	1309533	1311280	UMR	11	149	9.58904	4.7619
chr1	1333608	1335977	UMR	15	192	4.6729	0
chr1	1405713	1408442	UMR	47	184	18.8366	22.2222
chr1	1440199	1441504	UMR	38	41	14.3813	13.7023
chr1	1446174	1446244	LMR	5	2	48.8889	45.0794
chr1	1446296	1449016	UMR	12	215	14.4385	17.7489
chr1	1494662	1494977	LMR	13	9	31.0924	30.9524
chr1	1508954	1511233	UMR	72	211	13.2	6.66667
chr1	1549336	1551522	UMR	37	178	11.8026	0
chr1	1594228	1594364	LMR	7	4	34.2466	26.9231
chr1	1610464	1610653	LMR	5	7	38.4615	35
chr1	1612486	1612662	LMR	5	5	30.3571	33.8889
chr1	1652902	1653465	LMR	11	10	24.1379	20
chr1	1677114	1678925	UMR	7	158	15.3846	15.873
chr1	1690010	1690365	LMR	6	8	12.8205	15.5556
chr1	1707402	1707686	LMR	8	8	17.8082	16.5598
chr1	1708614	1710918	UMR	7	181	18.75	6.66667
chr1	1713732	1714784	UMR	7	48	0	0
chr1	1765080	1765693	LMR	10	10	33.3333	27.8655
chr1	1772915	1773478	LMR	11	6	15.9091	19.234
chr1	1778390	1779460	LMR	14	11	28.5714	15
chr1	1785212	1785549	LMR	6	4	34.2857	30
chr1	1787115	1787281	LMR	4	2	29.5455	31.8401
chr1	1789850	1791171	LMR	21	22	10.101	3.33333
chr1	1791248	1791698	LMR	4	4	29.7297	39.4444
chr1	1812428	1812576	LMR	5	3	39.2857	33.3333
chr1	1840279	1841301	UMR	15	117	18.6047	18.8889
chr1	1878941	1879339	LMR	9	15	26.6667	33.3333
chr1	1882746	1883082	LMR	5	2	44.4444	38.8889
chr1	1901469	1901626	LMR	6	6	25.5319	29.1667
chr1	1920610	1920878	LMR	11	14	36.2069	33.3333
chr1	1929162	1929322	LMR	6	4	41.0256	33.9585
chr1	1933274	1933642	LMR	10	8	29.2683	33.254
chr1	1934944	1935558	UMR	8	50	21.0526	18.3333
chr1	1986132	1986202	LMR	5	5	37.8378	35.7143
chr1	2003512	2004157	LMR	17	23	37.3913	30.9524
chr1	2023204	2023268	LMR	4	4	39.2857	38.0952
chr1	2105592	2106501	UMR	18	36	28.6822	28.0556
chr1	2139154	2140410	UMR	5	44	17.2414	16.3889
chr1	2143758	2146312	UMR	12	108	2.63158	5.55556
chr1	2158426	2166436	UMR	56	600	8.15217	0
chr1	2169550	2170584	UMR	7	33	16.6667	20.9524
chr1	2171374	2172102	LMR	10	21	20.4545	17.0076
chr1	2206868	2208840	UMR	6	44	31.8182	27.7922
chr1	2210128	2211264	UMR	4	33	0	3.33333
chr1	2292140	2292780	LMR	9	9	40.5172	38.6111
chr1	2332045	2332114	LMR	4	2	34.1463	36.7003
chr1	2342344	2342764	LMR	5	7	34.2857	29.6296
chr1	2345659	2348600	UMR	6	88	21.3115	23.199
chr1	2454768	2455642	UMR	13	31	19.1176	20
chr1	2456544	2457996	UMR	13	113	13.1579	15.873
chr1	2473029	2481406	UMR	22	311	11.3208	8.09524
chr1	2984362	2991691	UMR	39	609	10.3448	11.1111
chr1	3043620	3044092	LMR	22	15	15.0943	11.9841
chr1	3077588	3078180	LMR	4	22	27.2727	24.4444
chr1	3104789	3105322	LMR	5	29	24	26.6667
chr1	3115340	3115565	LMR	9	9	33.0097	31.3675
chr1	3121410	3121504	LMR	6	6	31.7308	26.8056
chr1	3123750	3124342	LMR	7	25	17.5	15
chr1	3134266	3134358	LMR	4	4	35.4839	29.9405
chr1	3134434	3134654	LMR	9	9	16.6667	17.8571
chr1	3251848	3252380	LMR	9	14	19.5652	13.3333
chr1	3461222	3464316	UMR	4	93	20	13.3333
chr1	3530106	3530322	LMR	5	3	38.2979	34.7222
chr1	3535164	3536418	LMR	8	29	8.33333	6.94444
chr1	3537730	3538266	LMR	19	15	11.9497	11.9048
chr1	3540340	3542492	UMR	27	194	6.40244	4.47958
chr1	3566048	3566936	UMR	10	61	23.3333	23.1481
chr1	3566964	3568581	UMR	11	135	26.5823	29.3939
chr1	3576510	3576946	LMR	4	4	30.1887	32.9781
chr1	3705279	3705428	LMR	4	4	42.3077	43.6467
chr1	3711785	3713806	UMR	19	119	15.847	16.6667
chr1	3718004	3718558	LMR	17	14	12.3077	9.80392
chr1	3736137	3736655	LMR	11	11	47.0238	45.0844
chr1	3772834	3774933	UMR	10	158	32.5301	32.8704
chr1	3781402	3781750	LMR	10	5	40.5941	39.0741
chr1	3809414	3809620	LMR	5	8	40	35.7143
chr1	3816378	3818201	UMR	4	134	10	16.1905
chr1	4142023	4144122	UMR	31	44	18.5053	19.2308
chr1	4778216	4778470	LMR	4	2	38.6364	22.1861
chr1	4789585	4790762	LMR	13	26	14.2857	13.3333
chr1	5159188	5160080	LMR	7	6	40.7407	34.9026
chr1	5366782	5367061	LMR	4	4	28.9474	27.3449
chr1	5453652	5453873	LMR	4	4	32.1429	31.4484
chr1	5550702	5551119	LMR	10	13	12.069	13.8889
chr1	5569959	5570198	LMR	5	8	7.69231	6.66667
chr1	5573676	5574980	LMR	24	19	12.0623	13.2143
chr1	5657098	5658965	UMR	27	30	24.4565	21.4286
chr1	5976019	5976362	LMR	10	5	15	11.4924
chr1	6008674	6009650	LMR	14	13	40.6015	36.4286
chr1	6030833	6030980	LMR	4	3	36.8421	27.4242
chr1	6033808	6034143	LMR	6	8	17.0732	16.5608
chr1	6042635	6043150	LMR	9	5	34	33.6508
chr1	6046157	6046364	LMR	6	9	39.5349	37.6389
chr1	6051320	6054268	UMR	41	225	8	0
chr1	6079587	6080082	LMR	4	13	44	42.8571
chr1	6118460	6119284	LMR	6	22	29.4118	25.7143
chr1	6258112	6260324	UMR	55	92	8.14917	0
chr1	6264742	6266520	UMR	13	119	25	17.7778
chr1	6294996	6296474	UMR	13	127	20.2381	20.8333
chr1	6301025	6307652	UMR	25	362	8.69565	5.55556
chr1	6330272	6330386	LMR	4	4	37.5	35.1852
chr1	6347278	6347688	LMR	6	10	28.8889	30.4563
chr1	6347824	6348142	LMR	8	4	38.1443	36.1978
chr1	6362698	6362898	LMR	7	5	17.3913	18.8889
chr1	6389434	6389860	LMR	13	9	26.5306	18.0952
chr1	6390432	6390864	LMR	6	14	36.6667	36.6667
chr1	6403430	6404015	LMR	5	10	29.1667	17.7778
chr1	6423214	6423414	LMR	6	10	30.303	37.5397
chr1	6427672	6428830	LMR	5	17	34.4828	34.4444
chr1	6433856	6434506	LMR	4	7	37.931	33.1878
chr1	6444928	6446426	UMR	12	34	27.2727	23.5714
chr1	6452474	6454445	UMR	17	182	8.65385	5.55556
chr1	6464371	6464442	LMR	4	2	26.087	28.5185
chr1	6464564	6465238	UMR	26	31	5.64972	0
chr1	6505270	6505972	LMR	7	20	20	16.6667
chr1	6514075	6516176	UMR	16	237	28.5714	27.4359
chr1	6545643	6547210	UMR	6	53	23.0769	21.9643
chr1	6549760	6551672	UMR	7	101	37.7049	28.2479
chr1	6556574	6557926	UMR	8	107	6.12245	2.77778
chr1	6578532	6578733	LMR	4	4	39.2857	36.0458
chr1	6579979	6580764	LMR	5	13	23.6842	30.5556
chr1	6583682	6583902	LMR	4	4	38.4615	36.0269
chr1	6605536	6605920	LMR	5	5	20.9302	18.0556
chr1	6612304	6612386	LMR	10	5	38.75	38.4921
chr1	6613239	6615024	UMR	21	111	24.581	25.9259
chr1	6642293	6642820	LMR	6	5	25.641	24.9206
chr1	6656467	6656832	LMR	8	5	14.8148	9.89316
chr1	6659886	6664600	UMR	62	305	15.0852	1.85185
chr1	6669370	6670361	LMR	33	18	33.0218	31.4286
chr1	6671784	6671998	LMR	7	3	29.4118	29.6703
chr1	6672497	6675819	UMR	43	357	6.86695	2.72222
chr1	6683146	6683950	LMR	28	15	24.3902	22.8365
chr1	6684734	6686214	UMR	22	106	7.89474	0
chr1	6706475	6706898	LMR	6	4	5.40541	4.7619
chr1	6760875	6762343	UMR	17	112	18.1818	13.3333
chr1	6830766	6831778	LMR	15	21	37.7049	34.2593
chr1	6843578	6846778	UMR	48	274	15.3137	0
chr1	6860778	6860958	LMR	8	5	23.7288	22.619
chr1	6880002	6880930	LMR	10	6	40.3846	35.0715
chr1	6883066	6884940	LMR	20	10	28.1065	30.0144
chr1	6886204	6886542	LMR	7	3	29.8246	31.3034
chr1	6892762	6893265	LMR	5	3	31.9444	22.769
chr1	6928416	6928588	LMR	6	3	35.6436	37.9274
chr1	6959613	6960032	LMR	7	4	33.3333	32.7561
chr1	6988867	6989037	LMR	5	3	29.6296	33.3333
chr1	6994930	6996133	LMR	36	24	14.7601	8.92857
chr1	7218860	7219530	LMR	6	4	31.25	31.1156
chr1	7371964	7373718	LMR	20	13	25.7143	27.3312
chr1	7380092	7380566	LMR	10	5	18.8525	20.212
chr1	7433446	7434636	LMR	12	22	23.4234	22.8999
chr1	7439177	7440160	LMR	26	20	11.0553	10.3175
chr1	7447529	7447853	LMR	6	4	29.8246	31.3312
chr1	7449012	7450251	UMR	11	30	24.6914	22.2222
chr1	7515188	7515888	LMR	7	27	20	17.7778
chr1	7531097	7531187	LMR	4	4	45.8333	43.9683
chr1	7594230	7594916	LMR	11	21	33.3333	31.746
chr1	7763205	7766430	UMR	29	334	21.4634	16.6667
chr1	7786709	7786958	LMR	10	6	16.9492	13.0952
chr1	7805650	7806224	LMR	20	10	37.4046	40.0133
chr1	7809358	7809444	LMR	5	2	25.9259	23.5119
chr1	7812649	7813223	LMR	22	11	1.03627	0
chr1	7830752	7832436	UMR	9	115	27.1605	21.1538
chr1	7843200	7844991	UMR	9	176	20.339	13.3333
chr1	7962798	7963251	LMR	13	13	5.18519	3.33333
chr1	8013828	8014770	UMR	15	69	14.3791	5.80808
chr1	8020732	8022686	UMR	50	102	16.3223	0
chr1	8031028	8031356	LMR	10	5	35.7143	37.3611
chr1	8035428	8035750	LMR	6	4	28.5714	27.2817
chr1	8036008	8036408	LMR	5	2	22.2222	21.5608
chr1	8042390	8043206	LMR	20	13	21.8935	20.2564
chr1	8107686	8109322	LMR	18	10	18.8596	23.0415
chr1	8113636	8114634	LMR	11	7	13.0719	12.4008
chr1	8130109	8131474	LMR	31	22	20.3057	13.4259
chr1	8137280	8138918	LMR	32	21	22.2222	22.172
chr1	8144071	8144618	LMR	7	5	43.3333	39.6465
chr1	8157258	8157946	LMR	12	6	23.7037	28.9286
chr1	8180696	8181695	LMR	33	20	16.9591	15.1282
chr1	8193835	8194254	LMR	5	2	25.3165	25
chr1	8197509	8198064	LMR	12	9	34.1615	32.9487
chr1	8203184	8203348	LMR	7	3	45.098	47.0238
chr1	8214720	8215080	LMR	14	12	28.5714	20
chr1	8223550	8223670	LMR	7	4	33.3333	38.0952
chr1	8229722	8230522	LMR	8	13	7.8125	4.7619
chr1	8234488	8234888	LMR	8	4	19.1781	21.4999
chr1	8242236	8243048	LMR	32	16	26.4615	26.1193
chr1	8254746	8255062	LMR	9	5	38.9381	37.115
chr1	8257670	8258067	LMR	14	11	20.2247	23.8384
chr1	8262146	8262942	LMR	10	19	40.2985	39.9074
chr1	8264266	8265211	LMR	20	11	22.6667	18.3333
chr1	8298497	8299254	LMR	17	17	32.5926	30.3571
chr1	8304570	8304736	LMR	6	3	34	36.5079
chr1	8309894	8310084	LMR	5	2	38.2353	29.3651
chr1	8318788	8320102	LMR	24	17	6.99301	6.27104
chr1	8326516	8327280	LMR	11	7	18.0124	15.6566
chr1	8334620	8334800	LMR	8	5	14.6667	12.2711
chr1	8341881	8342143	LMR	5	5	34.6939	30.1587
chr1	8372031	8372816	LMR	11	10	10.5263	6.54762
chr1	8374246	8375225	LMR	11	22	17.5439	6.66667
chr1	8377856	8377868	LMR	5	2	38.2353	35.7143
chr1	8393971	8394157	LMR	4	4	36	32.7778
chr1	8400576	8400910	LMR	12	6	26.087	25.5622
chr1	8403242	8404032	UMR	6	38	0	0
chr1	8422158	8423244	LMR	6	25	35.4839	33.3333
chr1	8423453	8424005	LMR	6	8	10.8108	11.9048
chr1	8430552	8431194	LMR	11	10	31.8182	29.2788
chr1	8447386	8447734	LMR	4	2	20.6897	13.6364
chr1	8454919	8455304	LMR	8	4	18.0556	24.1667
chr1	8455978	8458136	LMR	25	15	16.0458	14.178
chr1	8464600	8464792	LMR	4	1	31.25	26.0053
chr1	8467802	8469742	LMR	30	22	14.8734	9.18609
chr1	8471926	8473174	LMR	27	17	13.3705	10.8187
chr1	8480964	8485160	UMR	71	152	8.51064	0
chr1	8498792	8499648	LMR	12	8	12.2302	4.00794
chr1	8508841	8510150	LMR	24	15	17.9487	6.11111
chr1	8516144	8516663	LMR	5	2	18.5714	30.8061
chr1	8543398	8543924	LMR	6	3	44.6154	41.1173
chr1	8570192	8570850	LMR	11	8	26.0638	22.2155
chr1	8577081	8577902	LMR	6	4	39.4495	37.4259
chr1	8580508	8581044	LMR	8	6	29.6296	28.4921
chr1	8583876	8584192	LMR	4	2	32.6923	17.4603
chr1	8584922	8587690	LMR	29	25	28.5294	22.4242
chr1	8593456	8594347	LMR	6	4	28.4091	23.5004
chr1	8596550	8596783	LMR	4	2	22.7273	23.2051
chr1	8600357	8600983	LMR	4	3	28.125	26.2607
chr1	8631372	8632044	LMR	12	6	21.9008	24.6566
chr1	8635206	8635344	LMR	4	2	32.6923	35.6481
chr1	8669261	8669832	LMR	7	4	15.1515	15.9036
chr1	8671820	8671906	LMR	4	1	30	27.5463
chr1	8694514	8694837	LMR	4	4	30.4	31.2894
chr1	8720754	8721990	LMR	12	8	27.5304	31.5008
chr1	8760694	8765638	UMR	63	121	10.0601	5.12821
chr1	8766808	8767348	LMR	7	3	27.1739	29.3651
chr1	8772008	8773276	LMR	16	8	9.95671	5.14081
chr1	8783020	8783728	LMR	6	3	29.7297	29.3706
chr1	8786403	8786478	LMR	4	4	8.33333	7.53968
chr1	8786580	8787083	LMR	5	5	6.25	4.7619
chr1	8805890	8806506	LMR	4	3	26	23.8889
chr1	8815104	8815852	LMR	10	5	37.8571	39.043
chr1	8849659	8850308	LMR	12	9	42.3664	38.0314
chr1	8874788	8875018	LMR	6	3	33.871	29.0171
chr1	8875536	8878864	UMR	45	139	10.1761	0
chr1	8881713	8883213	LMR	19	18	28.0788	24.4444
chr1	8889404	8890014	LMR	8	8	17.7632	23.6359
chr1	8896386	8896506	LMR	8	5	34	32.0238
chr1	8907788	8908232	LMR	5	8	16.129	15.0794
chr1	8937323	8940992	UMR	68	206	16.0454	11.5522
chr1	8949606	8950886	LMR	24	25	13.5417	7.53367
chr1	8951571	8952186	LMR	8	4	27.7311	30.9169
chr1	8963764	8964555	LMR	7	5	14	8.92857
chr1	8965749	8966032	LMR	8	5	28.8462	33.3301
chr1	8971494	8971880	LMR	5	4	43.1373	42.6129
chr1	8975278	8975780	LMR	7	3	27.2727	35.6061
chr1	8978147	8978544	LMR	6	5	25.3333	25.2092
chr1	8990404	8990519	LMR	7	3	30.1587	20.202
chr1	9015453	9015836	LMR	9	10	34.3284	28.5714
chr1	9023108	9023288	LMR	7	7	20	22.3172
chr1	9046148	9046696	LMR	9	11	25	13.3333
chr1	9047900	9048522	LMR	13	8	15.8537	4.7619
chr1	9078422	9078950	LMR	14	14	34.127	32.5786
chr1	9082138	9082387	LMR	6	3	19.5652	23.0159
chr1	9087462	9087564	LMR	5	2	43.1818	39.2593
chr1	9124264	9124724	LMR	6	7	28.5714	29.697
chr1	9128700	9130238	LMR	18	18	20.1149	17.8571
chr1	9130433	9131188	LMR	9	14	29.4118	21.4286
chr1	9134964	9135774	LMR	11	10	11.0577	12.5
chr1	9138804	9139234	LMR	12	11	27.1739	27.5463
chr1	9167122	9167440	LMR	9	5	23.8636	22.3016
chr1	9182500	9182988	LMR	4	4	37.5	33.511
chr1	9187384	9187498	LMR	8	4	27.2727	29.3651
chr1	9187724	9190473	UMR	26	169	17.1756	12.2222
chr1	9194921	9194977	LMR	4	2	30	28.9683
chr1	9202346	9202626	LMR	7	7	8.88889	6.66667
chr1	9241500	9241758	LMR	11	10	32.7869	25.8824
chr1	9241816	9243170	UMR	13	121	20.5479	22.0238
chr1	9256428	9256998	LMR	17	21	13.5922	4.7619
chr1	9261160	9262896	UMR	51	44	7.30479	3.7037
chr1	9263108	9263224	LMR	6	2	30.3571	30.2646
chr1	9269074	9269118	LMR	7	3	33.3333	28.836
chr1	9291982	9292128	LMR	9	4	28.3582	27.4471
chr1	9294786	9295824	UMR	6	92	2.12766	3.33333
chr1	9327129	9327442	LMR	5	17	10.7143	6.66667
chr1	9330468	9330973	LMR	7	13	9.09091	11.1111
chr1	9349196	9349310	LMR	5	2	14.2857	11.329
chr1	9351960	9354964	UMR	16	222	4.25532	0
chr1	9363174	9363653	LMR	6	3	12.7273	17.3882
chr1	9391796	9392205	LMR	9	5	41.791	40.2369
chr1	9400389	9400626	LMR	8	8	33.9623	31.9643
chr1	9412498	9412764	LMR	10	11	31.1111	33.2462
chr1	9429456	9430242	LMR	15	16	32.4074	33.3333
chr1	9431644	9431990	LMR	4	8	27.5862	22.9497
chr1	9444733	9445406	LMR	12	20	9.70874	7.93651
chr1	9466252	9466477	LMR	5	4	41.2844	37.6868
chr1	9515820	9516088	LMR	4	9	8.57143	10.2778
chr1	9520028	9520319	LMR	8	6	35.9375	36.5801
chr1	9526850	9527882	UMR	28	31	19.774	7.40741
chr1	9531952	9532256	LMR	5	8	30.7692	30
chr1	9541336	9541824	LMR	13	8	46.3158	39.8268
chr1	9542406	9542793	LMR	13	7	20.1493	18.5256
chr1	9551597	9551644	LMR	4	2	23.8095	24.2063
chr1	9572330	9572743	LMR	7	4	41.0959	42.619
chr1	9591250	9591430	LMR	4	4	8.77193	15.3175
chr1	9597737	9598379	LMR	10	5	25.2525	25.1337
chr1	9599108	9600629	UMR	16	157	13.0435	9.04762
chr1	9602408	9602960	LMR	12	8	23.4234	17.23
chr1	9611438	9611861	LMR	12	6	24.8447	23.011
chr1	9618414	9618910	LMR	4	4	44.1558	37.4554
chr1	9619254	9619880	LMR	11	6	24.812	10
chr1	9621318	9621892	LMR	7	5	22	17.4242
chr1	9627204	9627444	LMR	4	2	26.8293	24.9786
chr1	9648274	9650476	UMR	13	184	12.9412	5.55556
chr1	9666531	9667879	UMR	4	54	30.4348	32.7183
chr1	9736976	9737266	LMR	5	5	33.3333	27.5
chr1	9746872	9748652	UMR	9	80	19.2771	18.8889
chr1	9748916	9750505	UMR	10	130	17.5676	20.4701
chr1	9785081	9785363	LMR	5	8	22.5806	13.6752
chr1	9787315	9787341	LMR	4	2	45.4545	42.2222
chr1	9806621	9806933	LMR	5	3	23.5294	24.4444
chr1	9815420	9816190	LMR	14	11	29.8851	30.0631
chr1	9836182	9836500	LMR	11	10	26.0274	27.1212
chr1	9841828	9842784	LMR	6	4	31.5068	37.4798
chr1	9844482	9845042	LMR	7	4	35.8209	29.6703
chr1	9852278	9852918	LMR	7	9	28.3333	14.2857
chr1	9877618	9877832	LMR	4	3	32.2581	37.509
chr1	9882450	9886098	UMR	58	243	15.4783	3.1746
chr1	9887820	9888228	LMR	13	17	35.7143	33.3333
chr1	9923896	9924386	LMR	4	6	40	34.6032
chr1	9935835	9936056	LMR	5	3	38.3333	40.6926
chr1	9950008	9950946	LMR	11	8	21.875	22.8571
chr1	9953324	9954108	LMR	15	9	28.8462	27.8439
chr1	9960406	9962670	UMR	14	31	36.2832	35.2381
chr1	9967702	9967976	LMR	4	4	49.1803	39.9238
chr1	9968790	9971438	UMR	31	162	9.54198	0
chr1	9989684	9989834	LMR	5	2	30.7692	40.2842
chr1	10002382	10004124	UMR	54	83	7.53247	0
chr1	10010210	10010859	LMR	22	14	20.8092	7.63889
chr1	10044838	10045232	LMR	5	4	23.8806	24.2857
chr1	10056916	10058346	UMR	11	137	8.75	0
chr1	10067360	10067620	LMR	6	3	17.9104	18.3408
chr1	10075684	10076002	LMR	7	6	34.375	35.4785
chr1	10092268	10094934	UMR	67	113	7.14286	0
chr1	10106193	10107276	LMR	16	12	29.0323	30.9343
chr1	10116038	10116540	LMR	10	5	34.058	34.9398
chr1	10123814	10124680	LMR	18	13	28.3019	27.3988
chr1	10126846	10126904	LMR	4	2	26.4706	22.2643
chr1	10127108	10127508	LMR	6	3	9.34579	10.3086
chr1	10128719	10129306	LMR	6	5	41.9048	38.9021
chr1	10131781	10132104	LMR	8	6	42.623	40.5519
chr1	10134576	10134990	LMR	7	5	26.6234	32.0602
chr1	10143114	10143943	LMR	8	4	23.9437	23.6806
chr1	10165642	10165956	LMR	6	3	23.5294	28.0342
chr1	10166690	10167128	LMR	7	4	25	21.4286
chr1	10168476	10168738	LMR	4	2	28	24.4213
chr1	10169106	10169818	LMR	19	12	22	21.1111
chr1	10174941	10175214	LMR	6	4	37.037	36.4624
chr1	10256786	10257482	LMR	8	4	8.57143	11.8622
chr1	10269386	10272186	UMR	44	207	14.2212	0.980392
chr1	10277874	10278362	LMR	4	4	21.6216	14.8497
chr1	10292294	10292686	LMR	9	5	31.4516	31.1111
chr1	10305010	10305340	LMR	5	2	21.0526	32.7941
chr1	10313637	10314344	LMR	5	4	17.2414	21.2698
chr1	10317982	10318468	LMR	4	2	40.3226	23.2143
chr1	10370561	10370782	LMR	5	4	33.9623	31.7094
chr1	10398268	10398918	LMR	8	8	33.8462	31.8269
chr1	10399848	10400270	LMR	9	5	24.7423	24.2905
chr1	10439238	10439438	LMR	4	3	24.1379	23.0026
chr1	10440927	10441258	LMR	8	4	32.8947	19.8918
chr1	10447542	10447996	LMR	6	4	23.5294	29.7643
chr1	10458228	10460252	UMR	27	162	14.554	4.16667
chr1	10472494	10472726	LMR	5	2	39.1304	38.4712
chr1	10498784	10499157	LMR	10	5	27.1845	23.8095
chr1	10510880	10511874	LMR	28	19	28.972	22.5007
chr1	10517694	10517784	LMR	4	2	3.57143	5.55556
chr1	10519288	10519566	LMR	6	3	38.4615	29.707
chr1	10531704	10533158	UMR	23	81	7.46888	5.55556
chr1	10534759	10536116	UMR	16	58	7.69231	2.77778
chr1	10539465	10539560	LMR	4	3	50	41.1111
chr1	10542896	10543114	LMR	9	5	37.8641	40.1307
chr1	10549838	10550326	LMR	4	6	16	20.9259
chr1	10582396	10584118	LMR	27	13	30.7305	25
chr1	10615558	10615944	LMR	9	8	37.7049	34.4444
chr1	10659600	10659914	LMR	4	2	26.087	22.381
chr1	10662010	10662594	LMR	11	6	35.9477	32.2612
chr1	10682767	10682956	LMR	6	3	37.1795	38.1624
chr1	10685907	10686508	LMR	7	10	16.2162	18.8889
chr1	10702707	10704220	UMR	5	46	21.875	20.5556
chr1	10712719	10713060	LMR	6	9	12.5	10.8081
chr1	10764624	10764726	LMR	6	9	32.2581	33.3333
chr1	10774538	10775024	LMR	7	11	27.4194	25.3968
chr1	10813190	10813332	LMR	7	4	21.9512	22.0238
chr1	10821586	10821803	LMR	6	4	29.4118	28.4361
chr1	10825540	10826520	LMR	25	28	25.6545	26.2626
chr1	10851560	10852630	LMR	13	11	13.1034	13.0303
chr1	10852852	10857350	UMR	39	299	6.41026	0
chr1	10901454	10901572	LMR	7	3	37.7778	37.8968
chr1	10926468	10927928	UMR	19	93	11.8483	6.06061
chr1	10930733	10930950	LMR	4	2	17.6471	21.5337
chr1	10980424	10981068	LMR	15	8	39.4089	33.2814
chr1	11000011	11001648	UMR	22	34	29.4118	19.4444
chr1	11001706	11002708	LMR	12	28	16.6667	15.873
chr1	11003947	11004898	LMR	20	25	5.91398	4.86111
chr1	11035892	11036178	LMR	7	9	35.1351	30
chr1	11040035	11040782	LMR	18	23	12.0968	4.04762
chr1	11071768	11073800	UMR	25	126	13.3603	6.66667
chr1	11073850	11073898	LMR	8	4	36.1905	37.3148
chr1	11095084	11095178	LMR	5	5	20.4082	23.3333
chr1	11097468	11098266	LMR	19	14	7.53425	0
chr1	11119766	11121365	UMR	23	132	12.9496	4.7619
chr1	11128135	11128862	LMR	8	14	32.9114	36.1111
chr1	11131198	11132888	UMR	31	30	39.0093	37.7156
chr1	11158440	11158768	LMR	9	4	40.1575	39.0902
chr1	11158872	11160462	UMR	52	99	17.2811	0
chr1	11178820	11178972	LMR	7	5	40	43.3333
chr1	11192128	11195196	LMR	16	20	29.3269	20.95
chr1	11238041	11238546	LMR	7	6	30.9091	32.0106
chr1	11306044	11306732	LMR	10	7	27.8351	32.5794
chr1	11307586	11307987	LMR	8	5	28	31.4286
chr1	11321847	11323516	UMR	35	83	17.4497	13.3333
chr1	11332684	11334172	UMR	13	92	8.24742	6.73401
chr1	11341822	11342558	LMR	16	8	23.622	23.0525
chr1	11346210	11346612	LMR	6	4	37.5	36.0164
chr1	11354016	11354346	LMR	7	4	9.85915	9.52381
chr1	11374728	11375499	LMR	14	18	10.5263	10.873
chr1	11376640	11377300	LMR	6	11	25.641	22.7778
chr1	11377994	11378418	LMR	9	8	31.1111	35.1282
chr1	11380258	11380570	LMR	6	10	18.1818	15
chr1	11384786	11385146	LMR	7	11	22.7848	23.8095
chr1	11427436	11427724	LMR	6	4	32.1839	34.9702
chr1	11434249	11434904	LMR	4	6	17.2414	15.6349
chr1	11439975	11440115	LMR	4	4	40	44.8232
chr1	11443800	11444102	LMR	4	3	35.2941	33.7963
chr1	11709137	11710438	UMR	6	43	36.6667	41.1111
chr1	11713120	11713316	LMR	5	5	48.7805	43.5185
chr1	11740547	11742726	UMR	23	139	27.4194	30.609
chr1	11750022	11753742	UMR	29	227	26.4901	27.0092
chr1	11760746	11761383	LMR	4	24	36	30.4663
chr1	11761497	11762179	LMR	12	23	25.6	19.623
chr1	11779338	11779883	UMR	7	30	25.9259	25
chr1	11795705	11797844	UMR	26	78	9.7561	0
chr1	11812206	11812294	LMR	5	5	28.8136	30.8333
chr1	11819276	11819596	LMR	7	3	24.4898	22.0238
chr1	11834010	11834193	LMR	4	2	0	6.66667
chr1	11862334	11867608	UMR	50	164	19.4373	15.232
chr1	11898449	11899040	UMR	12	32	14.2857	8.99471
chr1	11967675	11970296	UMR	101	106	2.07373	0
chr1	11973494	11973706	LMR	9	6	30.5556	31.9444
chr1	11980636	11980821	LMR	6	6	35.4167	29.2628
chr1	11994131	11995625	UMR	6	63	10.8696	7.57576
chr1	12021087	12021726	LMR	7	6	18.5185	8.33333
chr1	12026394	12028099	LMR	11	25	23.9437	27.3148
chr1	12039584	12041310	UMR	27	107	14.3345	19.3182
chr1	12052134	12052322	LMR	9	5	36.1345	33.8889
chr1	12079045	12080459	UMR	6	87	30	15
chr1	12100353	12101056	LMR	8	9	28.7671	32.2559
chr1	12193032	12193568	LMR	25	15	18.8341	12.9167
chr1	12203749	12204137	LMR	14	14	15	15.1124
chr1	12217586	12218827	LMR	17	17	32.4074	28.9605
chr1	12226844	12228106	UMR	23	108	14.6067	0
chr1	12263868	12264074	LMR	8	8	43.1034	38.4921
chr1	12268914	12269484	LMR	4	13	13.7931	17.2619
chr1	12289809	12291768	UMR	14	120	14	0
chr1	12292470	12292826	LMR	7	3	25.9259	28.5714
chr1	12304342	12305350	LMR	22	12	36.5942	32.3881
chr1	12311522	12311894	LMR	5	5	19.3548	19.709
chr1	12364079	12364485	LMR	4	2	8.69565	14.3519
chr1	12369699	12370894	LMR	12	8	14.1304	12.7609
chr1	12416034	12417260	LMR	27	13	25.7576	21.1111
chr1	12419758	12420306	LMR	5	2	33.8235	34.1558
chr1	12428626	12429300	LMR	7	4	25.5814	27.0833
chr1	12430518	12431008	LMR	7	3	30.9091	22.2906
chr1	12436362	12436853	LMR	7	4	10.4478	4.7619
chr1	12440428	12441882	LMR	10	7	25.9843	20.1786
chr1	12456401	12456606	LMR	8	4	32.6087	36.063
chr1	12462706	12463194	LMR	5	3	28.5714	25.8333
chr1	12484016	12484528	LMR	7	3	32.4324	31.1163
chr1	12521118	12522396	LMR	20	11	25.228	25.7837
chr1	12546584	12546826	LMR	9	9	21.978	23.3333
chr1	12578778	12579512	LMR	13	17	5.68182	6.66667
chr1	12581067	12581634	LMR	16	9	33.8308	33.5317
chr1	12589386	12589854	LMR	9	6	34	34.183
chr1	12592276	12592376	LMR	4	2	0	2.77778
chr1	12616502	12616972	LMR	4	8	26.9231	27.7778
chr1	12627724	12628127	LMR	4	6	22.2222	20.7341
chr1	12674208	12680678	UMR	84	241	5.67986	0
chr1	12681844	12683610	UMR	28	30	24.8945	19.3581
chr1	12686994	12687270	LMR	6	3	43.3962	42.4603
chr1	12709862	12710593	LMR	9	6	17.6471	17.5926
chr1	12718834	12719380	LMR	15	11	6.73077	7.32601
chr1	12736867	12737420	LMR	4	3	15.1515	15.9259
chr1	12750136	12750598	LMR	4	2	22	17.7954
chr1	12753356	12753554	LMR	4	3	25	22.3359
chr1	13854221	13854310	LMR	4	2	28.2051	27.2207
chr1	13856198	13856648	LMR	6	6	38.4615	37.1769
chr1	13867224	13867663	LMR	10	12	43.2099	41.3095
chr1	13870252	13871002	LMR	24	16	12.5523	13.3628
chr1	13877220	13877678	LMR	6	4	13.4328	11.5039
chr1	13882818	13883284	LMR	10	5	19.8113	13.7816
chr1	13913768	13914586	LMR	8	11	22.0779	23.2051
chr1	13946270	13946736	LMR	9	6	33.3333	26.1111
chr1	13988630	13989826	LMR	18	10	26.0638	23.2234
chr1	13991970	13992559	LMR	10	11	12.3457	13.6574
chr1	14026234	14027516	UMR	14	129	31.1927	33.3911
chr1	14039956	14040210	LMR	5	2	32.6923	33.4596
chr1	14040660	14041314	LMR	5	2	29.8507	31.9088
chr1	14075044	14077631	UMR	61	181	3.47107	0
chr1	14093669	14093868	LMR	4	2	16.6667	17.6723
chr1	14117542	14117746	LMR	5	3	42.8571	36.71
chr1	14140212	14140322	LMR	7	7	27.1186	30.8081
chr1	14158780	14159511	LMR	6	7	30.5556	27.7778
chr1	14186496	14187098	LMR	5	4	20.8791	25.3706
chr1	14196038	14196243	LMR	6	3	44.7761	42.634
chr1	14198132	14198418	LMR	7	3	29.6296	25.3968
chr1	14199776	14200056	LMR	11	8	36.7089	35.8333
chr1	14282728	14283198	LMR	7	4	39.0244	40
chr1	14317226	14317698	LMR	14	7	35.8491	37.2542
chr1	14343674	14344522	LMR	9	9	33.9623	31.9444
chr1	14391696	14392324	LMR	18	10	21.6667	20.0018
chr1	14435000	14435490	LMR	9	8	22.3529	19.4444
chr1	14439992	14440196	LMR	8	4	37.2881	30.5556
chr1	14452757	14453115	LMR	4	4	14.7059	16.6667
chr1	14461292	14461964	LMR	5	4	19.6429	16.7832
chr1	14467186	14467698	LMR	6	14	20.4082	15.5556
chr1	14468364	14469360	LMR	14	10	17.3913	16.6667
chr1	14487279	14487704	LMR	4	2	13.4615	15.5797
chr1	14491643	14492452	LMR	6	5	27.5862	19.5513
chr1	14494346	14494686	LMR	8	8	23.4375	22.2884
chr1	14617510	14618149	LMR	6	7	21.875	21.1111
chr1	14627553	14628046	LMR	6	7	18.9189	20
chr1	14653461	14653668	LMR	4	2	25.4545	27.4227
chr1	14666924	14667282	LMR	6	3	25.7576	28.836
chr1	14730618	14730873	LMR	9	5	33.75	23.2804
chr1	14748762	14748908	LMR	4	3	29.5455	27.0924
chr1	14751078	14751442	LMR	5	4	20.3704	20.3704
chr1	14763850	14764456	LMR	10	15	38.2022	34.6801
chr1	14792240	14793002	LMR	8	6	27.1605	18.1818
chr1	14812811	14813880	LMR	13	8	10.1852	15.873
chr1	14824338	14824758	LMR	8	6	23.2323	22.0455
chr1	14825338	14825740	LMR	8	5	18.8406	11.8056
chr1	14866522	14867262	LMR	12	7	37.9747	38.1944
chr1	14872898	14873288	LMR	6	3	38.806	37.0726
chr1	14875316	14875616	LMR	5	3	0	0
chr1	14940468	14940984	LMR	6	4	12.987	12.2843
chr1	14994044	14994366	LMR	6	3	39.3443	35.9259
chr1	15009550	15010048	LMR	23	13	33.0189	35.7383
chr1	15114208	15114479	LMR	5	7	17.8571	16.9841
chr1	15137632	15138354	LMR	18	9	21.8837	25.3941
chr1	15141757	15142386	LMR	6	6	40.678	39.8504
chr1	15173193	15173427	LMR	4	2	33.3333	28.6526
chr1	15193461	15193668	LMR	5	4	30	20.8333
chr1	15202227	15203226	LMR	11	11	28.5714	29.3939
chr1	15205853	15206096	LMR	6	3	27.7778	21.5909
chr1	15215926	15216465	LMR	5	4	28.9474	31.4286
chr1	15234016	15234127	LMR	4	3	39.3939	39.4468
chr1	15250469	15251984	UMR	5	182	19.2308	23.6508
chr1	15255952	15256841	LMR	16	23	30.1887	27.3611
chr1	15263768	15264067	LMR	4	4	26.8817	26.8527
chr1	15271884	15272711	LMR	8	23	32	26.9444
chr1	15282392	15282858	LMR	7	5	26.9841	30.1852
chr1	15301544	15301866	LMR	4	4	28.5714	28.6111
chr1	15373004	15373476	LMR	8	9	14.8148	5.55556
chr1	15393968	15394170	LMR	6	3	38.1818	37.0269
chr1	15443188	15444062	LMR	6	17	22.5	18.8095
chr1	15513864	15514444	LMR	8	8	24.3243	18.8782
chr1	15526968	15528932	UMR	31	33	26.4108	23.7882
chr1	15566504	15567124	LMR	5	6	34.1463	25
chr1	15598884	15599520	LMR	8	21	10.5263	6.66667
chr1	15602026	15602200	LMR	5	3	41.8182	45.8081
chr1	15623197	15623456	LMR	4	5	37.1429	32.4405
chr1	15631244	15631527	LMR	4	8	0	8.33333
chr1	15678822	15679240	LMR	4	4	25.641	18.254
chr1	15697336	15698254	LMR	7	21	21.0526	16.6667
chr1	15712658	15713299	LMR	18	19	39.8438	40.5556
chr1	15717926	15718296	LMR	6	3	16.3636	17.4825
chr1	15720447	15721128	LMR	10	8	20.7317	20.9026
chr1	15727154	15727280	LMR	4	2	44	37.9167
chr1	15784407	15785411	LMR	11	12	34.6591	32.7656
chr1	15786978	15787170	LMR	4	2	33.3333	30.4167
chr1	15828024	15828108	LMR	10	5	34.1772	29.8701
chr1	15849974	15854268	UMR	96	247	4.84037	0
chr1	15865316	15865610	LMR	10	5	27.2	21.3294
chr1	15877658	15878024	LMR	5	3	29.0323	38.9418
chr1	15885696	15886142	LMR	22	11	31.8996	34.3047
chr1	15928053	15928224	LMR	4	2	24	28.3333
chr1	15929006	15930572	UMR	37	77	14.9425	11.1111
chr1	15936448	15937090	LMR	11	7	22.9947	20.0483
chr1	15943124	15945682	UMR	43	113	3.37079	0
chr1	16001082	16001376	LMR	5	2	48.2759	37.9853
chr1	16010726	16012720	UMR	13	122	18.2857	17.7249
chr1	16018052	16018117	LMR	8	4	41.3793	43.171
chr1	16030064	16030361	LMR	4	6	42.8571	41.6667
chr1	16033954	16034144	LMR	6	3	31.4286	27.6984
chr1	16087148	16088094	LMR	6	18	41.5094	33.604
chr1	16092404	16092558	LMR	5	5	33.3333	33.9286
chr1	16129984	16130119	LMR	4	2	15	20
chr1	16141866	16142424	LMR	10	5	12.381	1.85185
chr1	16157314	16157828	LMR	18	14	19.5122	24.4048
chr1	16159762	16163099	UMR	54	214	3.49345	0
chr1	16173346	16177696	UMR	96	296	5.25714	0
chr1	16185062	16185347	LMR	5	4	36.3636	32.7273
chr1	16211728	16213512	LMR	38	23	15.8568	12.3932
chr1	16238540	16239072	LMR	6	3	31.4607	29.616
chr1	16265883	16266372	LMR	13	10	5.10204	0
chr1	16301334	16302882	UMR	25	99	11.8812	6.66667
chr1	16305329	16305983	LMR	6	4	20.9877	20.5338
chr1	16321654	16321860	LMR	6	3	32.9412	31.5344
chr1	16335490	16335918	LMR	5	5	18.1818	9.09091
chr1	16401764	16402056	LMR	7	7	16.9231	15.1515
chr1	16404979	16405166	LMR	4	4	41.6667	35
chr1	16407858	16408032	LMR	4	4	35.4839	37.037
chr1	16446904	16447988	LMR	5	5	27.2727	13.8889
chr1	16480549	16483187	UMR	8	152	25.5814	28.5621
chr1	16491429	16491734	LMR	4	8	42.8571	40
chr1	16493922	16494840	UMR	12	61	18.8119	16.7806
chr1	16499716	16500948	LMR	4	24	28.5714	29.0278
chr1	16502082	16503126	LMR	12	24	13.3333	15.5556
chr1	16504948	16505361	LMR	5	5	19.2982	22.2222
chr1	16505776	16506020	LMR	10	6	36.9863	37.1429
chr1	16532298	16535914	UMR	26	192	17.2589	11.1111
chr1	16542412	16544699	UMR	49	97	10.0313	6.66667
chr1	16553982	16554514	UMR	4	50	34.7826	30
chr1	16562552	16564222	UMR	24	67	4.46927	0
chr1	16591280	16591610	LMR	7	3	32.967	36.6667
chr1	16626796	16627508	LMR	8	4	30.7692	26.2143
chr1	16661297	16661523	LMR	6	4	46.6667	43.9815
chr1	16664860	16665258	LMR	4	2	42.8571	43.6263
chr1	16676272	16676696	LMR	9	4	20.155	25.5556
chr1	16677412	16679814	UMR	43	116	1.19284	0
chr1	16689850	16690237	LMR	10	7	1.86916	0
chr1	16693158	16695562	UMR	66	99	9.0301	0
chr1	16702018	16702766	LMR	13	15	27.381	28.3333
chr1	16712978	16713612	LMR	6	5	43.2432	42.619
chr1	16713821	16714314	LMR	8	8	16.9231	7.53968
chr1	16753608	16753744	LMR	4	2	15.7895	14.2989
chr1	16766856	16768216	UMR	18	87	19.3548	3.33333
chr1	16824684	16826602	UMR	34	165	5.26316	0
chr1	16930806	16931203	LMR	7	3	30.719	31.4504
chr1	16938848	16940674	UMR	97	116	14.3312	0
chr1	16966062	16966354	LMR	9	4	49.7537	34.1935
chr1	16970212	16971592	UMR	49	82	9.87055	0
chr1	17220944	17221218	LMR	7	5	36.8421	38.052
chr1	17221626	17223546	UMR	49	71	18.408	2.66667
chr1	17224168	17224936	LMR	4	2	22.2222	26.9396
chr1	17230085	17232323	UMR	76	66	1.6109	0
chr1	17240752	17241602	UMR	7	62	13.4615	15.873
chr1	17247984	17248546	LMR	14	12	20.5607	21.7585
chr1	17275158	17275892	LMR	7	12	6.97674	11.1111
chr1	17278139	17278533	LMR	8	8	9.23077	5.55556
chr1	17278626	17278694	LMR	6	3	34.1463	33.5582
chr1	17305806	17307598	UMR	6	105	32.7273	9.79167
chr1	17311194	17311610	LMR	5	8	27.027	11.1111
chr1	17337043	17338910	UMR	10	125	10.2564	9.52381
chr1	17354047	17354732	LMR	8	5	28.9157	25.1984
chr1	17372238	17372482	LMR	8	4	13.6842	15.5806
chr1	17377240	17377563	LMR	10	5	22.8571	25.2607
chr1	17378541	17381138	UMR	27	71	6.19835	0
chr1	17415550	17416503	LMR	4	18	39.2857	41.6667
chr1	17436355	17437062	LMR	4	5	10	6.42857
chr1	17452240	17452701	LMR	4	14	37.931	40.7407
chr1	17462144	17462328	LMR	5	3	29.7297	25.1852
chr1	17577111	17577682	LMR	6	8	27.6316	20.7226
chr1	17585435	17585480	LMR	4	2	27.2727	28.0952
chr1	17703854	17704577	LMR	17	17	12.8099	10.7407
chr1	17733456	17733506	LMR	4	1	39.5349	32.8922
chr1	17760326	17761000	LMR	11	9	36.6197	33.3333
chr1	17763350	17767276	UMR	52	299	9.67185	0
chr1	17767453	17768610	LMR	19	13	30.8571	26.1905
chr1	17769967	17770306	LMR	11	7	29.6296	28.7037
chr1	17797032	17797084	LMR	4	1	41.4634	38.459
chr1	17803769	17804214	LMR	8	6	19.1011	18.5714
chr1	17807828	17808264	LMR	6	6	30.8642	25.6003
chr1	17820718	17821246	LMR	5	5	17.2414	14.8148
chr1	17828878	17829401	LMR	5	13	7.5	18.0952
chr1	17843270	17843568	LMR	5	5	46.1538	41.0053
chr1	17846618	17846963	LMR	10	10	13.0435	16.0714
chr1	17877498	17877796	LMR	10	7	24.2857	14.3519
chr1	17914591	17915046	LMR	5	10	40	40
chr1	17932562	17932806	LMR	6	6	5.19481	8.33333
chr1	18033040	18033400	LMR	9	11	31.6667	33.3333
chr1	18432930	18438869	UMR	63	309	10.0486	2.77778
chr1	18923676	18924449	LMR	16	18	14.7059	11.3095
chr1	18938654	18938946	LMR	7	7	24.6575	24.537
chr1	18956412	18974726	UMR	358	797	10.1988	6.66667
chr1	19019811	19020678	LMR	5	25	26.4706	37.7778
chr1	19024781	19025499	LMR	7	14	28.5714	26.6667
chr1	19225566	19226530	LMR	11	8	32.1101	32.7273
chr1	19226802	19227043	LMR	7	5	37.037	38.0952
chr1	19228070	19230582	UMR	52	115	6.59537	2.34488
chr1	19233378	19234734	LMR	13	26	33.3333	28.6111
chr1	19248173	19251121	UMR	23	63	24.3056	26.1905
chr1	19319646	19320012	LMR	5	2	24.0964	19.3139
chr1	19325544	19326448	LMR	4	3	12.2449	14.2552
chr1	19337316	19337994	LMR	14	22	16.5138	12.6852
chr1	19338878	19339076	LMR	4	4	28.5714	21.7593
chr1	19360654	19360887	LMR	4	6	38.4615	36.1111
chr1	19362133	19363009	LMR	8	15	13.6364	10.3175
chr1	19365676	19366302	LMR	11	10	6.31579	6.94444
chr1	19405854	19406857	LMR	8	17	40	38.7326
chr1	19413704	19414316	LMR	4	5	23.3333	22.2751
chr1	19419402	19419528	LMR	6	3	38.8889	43.6508
chr1	19465714	19466046	LMR	6	3	35.7143	30.8102
chr1	19483250	19483684	LMR	9	5	43.2203	40.5556
chr1	19489270	19490180	LMR	5	2	23.5294	26.1905
chr1	19491039	19492465	LMR	19	15	38.6047	33.6538
chr1	19504618	19505973	LMR	15	8	24.4344	27.0283
chr1	19515472	19516725	LMR	12	8	17.5879	14.0523
chr1	19530026	19530350	LMR	4	2	15.1515	12.6263
chr1	19535162	19537878	UMR	37	126	6.79887	0
chr1	19567763	19568090	LMR	5	5	20.2128	22.1248
chr1	19577224	19579032	UMR	30	112	4.6875	0
chr1	19600410	19600472	LMR	8	8	35	33.3333
chr1	19615209	19616198	UMR	7	49	17.1053	16.336
chr1	19637570	19639686	UMR	37	154	10.9589	0
chr1	19710510	19710992	LMR	4	4	23.1707	23.5335
chr1	19712403	19712868	LMR	5	12	21.9512	25
chr1	19716832	19716891	LMR	4	4	37.5	33.3333
chr1	19717210	19718376	UMR	42	30	9.87654	8.61772
chr1	19789606	19790352	LMR	14	7	29.3578	27.619
chr1	19792742	19793018	LMR	6	5	23.2558	25.8929
chr1	19793572	19794038	LMR	10	7	28	28.7162
chr1	19798640	19799026	LMR	5	5	44.898	41.8768
chr1	19820432	19820698	LMR	4	3	29.3103	29.8607
chr1	19831414	19832084	LMR	6	4	30.7692	26.9999
chr1	19841022	19841367	LMR	6	4	16.6667	18.836
chr1	19887572	19888186	LMR	7	11	21.9178	22.8571
chr1	19890754	19891194	LMR	7	5	38.8889	30.5556
chr1	19917943	19918716	LMR	12	6	16.9492	18.2143
chr1	19919117	19919788	LMR	6	3	27.957	23.9157
chr1	19922652	19924402	UMR	37	91	1.18443	0
chr1	19955532	19955810	LMR	6	4	31.1111	22.5397
chr1	19957402	19957614	LMR	6	3	44.5946	47.6692
chr1	19966436	19967606	LMR	7	17	18.6441	26.6667
chr1	19969514	19975818	UMR	75	316	12.5209	11.1111
chr1	20002882	20003228	LMR	7	8	3.33333	3.0303
chr1	20030281	20031540	LMR	8	24	20.339	19.6825
chr1	20042024	20042456	LMR	7	8	18.4615	21.6931
chr1	20064510	20065016	LMR	6	5	21.1268	20.0926
chr1	20080714	20081405	LMR	13	14	28	17.7778
chr1	20097024	20097204	LMR	4	4	31.9444	35.7398
chr1	20113358	20113798	LMR	8	8	21.5385	22.5
chr1	20116945	20117350	LMR	10	6	41.3793	39.4444
chr1	20124563	20125222	LMR	11	8	17.0455	20
chr1	20171456	20172006	LMR	11	9	10.1852	5.88235
chr1	20172883	20173379	LMR	7	5	27.0833	24.2857
chr1	20185414	20185728	LMR	10	5	0	0
chr1	20198684	20199196	LMR	9	7	20.6349	26.1905
chr1	20204450	20205160	LMR	24	15	27.2251	25.0703
chr1	20205240	20205398	LMR	8	4	26.8908	28.061
chr1	20208400	20210162	UMR	53	108	6.51341	0
chr1	20220356	20221036	LMR	6	3	24.359	28.4733
chr1	20244276	20244934	LMR	7	9	9.58904	7.69231
chr1	20251884	20252235	LMR	7	5	28.2609	29.1738
chr1	20253120	20253556	LMR	9	5	24.6753	28.3333
chr1	20256116	20256742	LMR	9	6	34.8485	30.1876
chr1	20301346	20302230	LMR	11	8	13.4831	12.2222
chr1	20308170	20309225	LMR	15	8	25	20
chr1	20384380	20385460	LMR	8	6	26.1538	25.1861
chr1	20492642	20492940	LMR	10	13	28.2051	25.7275
chr1	20520698	20521904	LMR	25	18	13.6808	7.03704
chr1	20525728	20526288	LMR	6	5	43.6364	36.1111
chr1	20538970	20539756	LMR	13	22	9.40171	13.3333
chr1	20809988	20814171	UMR	80	330	3.52369	0
chr1	20833778	20835044	UMR	24	63	13.0841	0
chr1	20901701	20902159	LMR	12	12	3.47826	0
chr1	20920656	20920861	LMR	4	4	43.4783	38.1647
chr1	20922700	20923082	LMR	4	4	38.8889	40.2146
chr1	20932584	20933842	LMR	7	20	22.2222	14.8148
chr1	20940088	20940777	LMR	10	9	15.2174	17.2239
chr1	20957324	20957428	LMR	5	2	36.8421	38.6111
chr1	20959630	20961436	UMR	24	110	8.76289	9.44444
chr1	20966738	20966968	LMR	4	3	7.40741	5.12821
chr1	20986712	20988696	UMR	13	87	10.7143	11.1111
chr1	20992053	20992382	LMR	10	8	33.3333	32.381
chr1	21107022	21108057	LMR	9	6	21.4286	21.8855
chr1	21111208	21111508	LMR	6	6	26.3889	21.455
chr1	21111700	21114894	UMR	67	237	6.02837	0
chr1	21227106	21227450	LMR	6	3	22.2222	24.8966
chr1	21287870	21288048	LMR	4	1	44.186	43.5535
chr1	21291238	21291854	LMR	8	5	26.7606	23.9652
chr1	21345800	21346102	LMR	4	2	35.9375	33.8324
chr1	21348734	21349224	LMR	6	3	1.33333	2.38095
chr1	21376500	21376962	LMR	8	4	11.5789	11.6779
chr1	21410118	21410604	LMR	5	3	58.6957	38.2857
chr1	21475888	21476484	LMR	4	3	17.1875	22.9762
chr1	21501026	21504026	UMR	39	179	7.67123	6.66667
chr1	21521470	21522153	LMR	8	9	25.4545	10.1852
chr1	21595170	21595592	LMR	8	9	28	29.5849
chr1	21610695	21612072	LMR	14	21	32.967	28.6111
chr1	21615934	21617466	UMR	14	107	9.09091	6.66667
chr1	21670849	21672858	UMR	16	157	5.67376	0
chr1	21687495	21687794	LMR	6	4	14.0845	15.9722
chr1	21694753	21695344	LMR	16	12	16.6667	6.74603
chr1	21710033	21710352	LMR	4	4	31.4286	26.5476
chr1	21711074	21711408	LMR	6	5	24.6575	25.1852
chr1	21754339	21757810	UMR	5	224	26.9231	6.66667
chr1	21763194	21763870	LMR	6	25	13.2075	16.9192
chr1	21766016	21767738	UMR	27	114	15.0235	11.4286
chr1	21778420	21778940	LMR	6	3	14.8936	16.9347
chr1	21795264	21795332	LMR	4	2	11.5385	13.2275
chr1	21812648	21813022	LMR	5	3	31.25	39.0476
chr1	21892432	21892675	LMR	4	5	40	37.619
chr1	21918945	21919236	LMR	6	5	28	27.9125
chr1	21922175	21922467	LMR	4	8	7.40741	8.33333
chr1	21934130	21934854	UMR	14	31	14.6154	10.0962
chr1	21945978	21950552	UMR	9	159	25.4902	24.7619
chr1	21958554	21959756	LMR	6	15	5.12821	0
chr1	21965122	21966354	LMR	21	24	33.0986	33.3333
chr1	21974378	21974888	LMR	11	14	21.0526	14.359
chr1	22032982	22033190	LMR	5	2	40.3846	34.596
chr1	22087614	22088012	LMR	4	2	20.6897	21.2919
chr1	22091150	22091828	LMR	11	7	18.8235	19.0476
chr1	22108233	22110682	UMR	62	153	2.52101	0
chr1	22114482	22115072	LMR	15	13	30.8725	22.8571
chr1	22136996	22137104	LMR	5	2	45.4545	46.7593
chr1	22269538	22269578	LMR	6	3	38.6364	35.7143
chr1	22270666	22271504	LMR	12	14	16.9811	12.9159
chr1	22283954	22284104	LMR	5	7	16	20
chr1	22290255	22290926	LMR	4	6	28.9474	23.4091
chr1	22299006	22299876	LMR	8	8	19.7368	28.5053
chr1	22314362	22314515	LMR	5	4	29.0909	35
chr1	22322352	22322946	LMR	8	17	38.4615	42.5926
chr1	22326164	22326652	LMR	5	9	39.3939	33.3333
chr1	22336280	22336750	LMR	4	9	23.6842	31.0409
chr1	22364170	22364270	LMR	5	2	40	26.6667
chr1	22378816	22380771	UMR	25	148	7.8534	0
chr1	22401642	22402839	LMR	9	5	16	14.2484
chr1	22404065	22404570	LMR	9	4	15.0943	12.7778
chr1	22405002	22405326	LMR	8	3	30.0885	25.5256
chr1	22416016	22416874	LMR	12	8	27.3196	26.2495
chr1	22467970	22470593	UMR	23	237	21.4286	16.6667
chr1	22560884	22561344	LMR	5	5	41.3793	35.6532
chr1	22565688	22566438	LMR	5	18	28.2051	31.9444
chr1	22650088	22650642	LMR	9	8	26.8657	25.5556
chr1	22668298	22669099	LMR	16	28	8.94942	3.33333
chr1	22675051	22675408	LMR	4	6	29.4118	29.9242
chr1	22675902	22678466	UMR	35	76	24.7934	23.3333
chr1	22686032	22686508	LMR	5	3	37.0968	28.4848
chr1	22760814	22761529	LMR	7	6	28.0488	25.1647
chr1	22776946	22777350	LMR	7	7	22.6027	20.6341
chr1	22778111	22779701	UMR	26	83	2.27273	0
chr1	22780994	22781214	LMR	4	3	33.6634	36.5013
chr1	22782270	22782452	LMR	5	2	36.7347	35.3704
chr1	22793416	22793698	LMR	5	2	34.6154	35.8754
chr1	22835188	22835938	LMR	17	10	35.4167	33.4127
chr1	22856640	22857013	LMR	5	5	25.2252	29.4719
chr1	22857621	22858118	LMR	6	6	17.0213	20.6349
chr1	23076402	23078124	LMR	13	15	17.6471	22.2222
chr1	23134676	23135039	LMR	7	5	33.3333	28.1145
chr1	23135222	23135779	LMR	9	12	40	37.3932
chr1	23142122	23142455	LMR	4	7	50	46.6667
chr1	23172016	23172366	LMR	5	3	13.7255	23.0303
chr1	23196775	23197642	LMR	5	19	32	33.8095
chr1	23276116	23276744	LMR	7	4	20.3125	18.5185
chr1	23290701	23291218	LMR	7	11	8.69565	0
chr1	23344762	23347884	UMR	52	147	18.2156	9.74003
chr1	23365946	23366170	LMR	4	2	39.2157	29.8316
chr1	23370242	23370596	LMR	4	2	35.4167	42.9971
chr1	23425158	23425616	LMR	12	6	22.9299	8.33333
chr1	23428650	23429222	LMR	4	2	31.7073	22.6768
chr1	23440632	23441263	LMR	7	4	31.6667	32.6618
chr1	23448648	23449576	LMR	11	7	9.28571	13.7265
chr1	23452986	23453568	LMR	8	4	32.9545	24.5389
chr1	23493561	23495763	UMR	29	158	21.8447	14.2857
chr1	23505494	23505684	LMR	4	2	33.3333	24.6503
chr1	23510812	23511547	LMR	7	10	7.31707	11.1111
chr1	23521048	23521290	LMR	4	3	31.0345	30.1587
chr1	23521354	23521816	LMR	9	5	28.9256	35.1608
chr1	23543156	23544841	UMR	8	129	28.8136	27.2222
chr1	23551573	23552146	LMR	13	13	3.05344	0
chr1	23575961	23576892	LMR	11	7	17.9641	14.2512
chr1	23599990	23600276	LMR	4	2	14.8148	22.2222
chr1	23664974	23665166	LMR	8	4	41.4013	41.3552
chr1	23666568	23671924	UMR	78	184	7.63359	4.16667
chr1	23683749	23684352	LMR	6	3	39.4737	41.6567
chr1	23693014	23693650	LMR	17	9	32.4841	33.7037
chr1	23694242	23698422	UMR	57	158	6.06742	0
chr1	23721013	23721643	LMR	7	8	28.5714	15.0794
chr1	23730322	23731070	LMR	19	19	7.02703	0
chr1	23748342	23749356	LMR	9	21	24.1935	21.8182
chr1	23749962	23751925	UMR	4	134	19.3548	16.2458
chr1	23769196	23769943	LMR	6	5	28.3019	23.7653
chr1	23801572	23802053	LMR	4	4	37.7778	39.3963
chr1	23805512	23806165	LMR	9	7	22.2222	26.5873
chr1	23809356	23811553	UMR	33	155	9.0566	0
chr1	23826700	23827136	LMR	9	4	34.6939	38.0952
chr1	23855802	23858321	UMR	11	119	26.4706	25
chr1	23866089	23866792	LMR	10	19	10.4478	6.66667
chr1	23887746	23887928	LMR	5	3	42.5926	30.7692
chr1	23888218	23889746	LMR	26	24	4.80769	2.77778
chr1	23894645	23895366	UMR	19	54	12.2449	13.3333
chr1	23902793	23903052	LMR	4	3	31.9149	30.3511
chr1	23905088	23905378	LMR	4	2	39.6226	35.6577
chr1	23912072	23912322	LMR	6	3	27.6923	25.7479
chr1	23953524	23954240	LMR	12	13	18.75	21.302
chr1	23961429	23961867	LMR	8	9	16.4706	11.1888
chr1	23965290	23965806	LMR	5	6	23.6842	21.6667
chr1	24017863	24020060	UMR	47	73	20.6266	13.8889
chr1	24031313	24031818	LMR	7	5	29.8246	31.3492
chr1	24053760	24054702	LMR	20	13	27.2727	27.5794
chr1	24069396	24072138	UMR	54	178	7.22892	0
chr1	24085656	24086227	LMR	8	6	23.4375	25.4449
chr1	24089630	24089810	LMR	4	4	27.7778	28.2955
chr1	24098570	24099290	LMR	23	14	27.1845	4.16667
chr1	24104203	24105832	UMR	13	110	16.6667	18.8889
chr1	24111168	24111742	LMR	11	7	34.7107	32.5886
chr1	24117097	24119831	UMR	21	90	4.23729	0
chr1	24121705	24128254	UMR	32	231	22.3256	24.4444
chr1	24136216	24136756	LMR	5	6	20.5882	26.6667
chr1	24150949	24152470	UMR	23	63	13.3005	9.72222
chr1	24156748	24157234	LMR	5	3	30.1887	30.9524
chr1	24164224	24165724	UMR	32	41	13.4328	2.49554
chr1	24193854	24195644	UMR	33	113	21.3974	4.44444
chr1	24212710	24213010	LMR	12	7	33.75	36.9048
chr1	24217425	24219272	LMR	6	9	21.1538	21.4052
chr1	24222743	24223344	LMR	5	4	33.3333	40
chr1	24246504	24247574	LMR	11	12	28.2051	27.9101
chr1	24249968	24250962	LMR	11	8	31.1475	25.3704
chr1	24284183	24286284	UMR	4	94	48	41.7063
chr1	24317344	24319771	UMR	5	57	27.7778	35.7143
chr1	24372619	24373081	LMR	4	6	23.3333	17.2365
chr1	24397143	24397762	LMR	6	15	25.641	17.619
chr1	24437476	24439371	UMR	16	60	32.7434	30.1587
chr1	24446218	24447286	LMR	12	19	17.1429	21.4286
chr1	24455380	24455853	LMR	4	4	30.2083	29.3456
chr1	24469008	24470144	LMR	12	23	10.9756	9.3254
chr1	24476781	24478644	UMR	64	54	11.2985	8.46561
chr1	24481416	24481646	LMR	5	5	30.1587	32.1429
chr1	24512661	24514586	UMR	12	112	19.1781	18.0556
chr1	24548743	24549002	LMR	6	4	47.2222	42.0635
chr1	24563128	24563802	LMR	5	10	29.7872	33.3333
chr1	24610306	24610772	LMR	7	5	10.5263	7.40741
chr1	24620794	24621934	LMR	20	17	13.6364	10.0198
chr1	24627189	24628798	LMR	13	21	36.5854	40
chr1	24644212	24646566	UMR	30	31	12.7517	7.22222
chr1	24648368	24649474	UMR	21	88	17.6	16.6667
chr1	24671644	24672311	LMR	8	8	11.3636	7.14286
chr1	24717605	24719038	LMR	36	25	12.5523	9.90079
chr1	24739370	24740569	UMR	17	53	14.1892	8.5084
chr1	24741742	24743826	UMR	50	75	8.08989	1.38889
chr1	24764993	24765484	LMR	6	8	26.4706	24.0741
chr1	24774509	24774596	LMR	4	2	21.0526	23.7943
chr1	24778204	24778460	LMR	5	2	38.7387	30.7796
chr1	24801752	24802595	LMR	10	5	32.7957	34.8239
chr1	24802952	24803504	LMR	4	3	18.75	22.8283
chr1	24862686	24863358	LMR	14	7	28.0576	20.0397
chr1	24894648	24895068	LMR	4	5	13.3333	13.4259
chr1	24913578	24914112	LMR	8	6	11.2903	3.59848
chr1	24927600	24927824	LMR	4	2	26.9231	24.9008
chr1	24968169	24972158	UMR	112	213	15.9447	0
chr1	25008290	25008514	LMR	9	4	34.7826	32.3232
chr1	25010312	25010438	LMR	6	3	33.9286	39.2063
chr1	25015086	25015350	LMR	5	5	5.30973	8.33333
chr1	25031292	25032552	LMR	23	25	13.2479	8.33333
chr1	25049062	25049672	LMR	15	16	37.7483	39.596
chr1	25051296	25051732	LMR	5	5	31.25	33.3333
chr1	25062078	25062814	LMR	5	9	26.1905	24.4444
chr1	25071196	25073662	UMR	55	180	11.2128	5.55556
chr1	25091896	25092170	LMR	5	2	48.1481	44.9486
chr1	25096264	25097318	LMR	6	3	33.7209	34.5223
chr1	25103670	25103774	LMR	5	2	44.7368	43.9153
chr1	25155512	25156192	LMR	6	3	40.9524	39.1304
chr1	25231297	25232661	LMR	4	27	39.1304	32.0635
chr1	25236032	25236330	LMR	12	12	15.8333	16.3309
chr1	25392400	25393524	LMR	10	27	15.2941	11.6667
chr1	25425847	25426364	LMR	5	9	20.5128	17.3611
chr1	25427978	25428280	LMR	11	7	12.6437	4.7619
chr1	25433545	25433750	LMR	4	8	31.8182	30
chr1	25466487	25468466	UMR	10	41	11.6788	13.5582
chr1	25472773	25473056	LMR	5	3	34.375	33.6905
chr1	25473152	25473388	LMR	4	13	35	27.7778
chr1	25483582	25483770	LMR	4	1	35.5932	34.5726
chr1	25487810	25488152	LMR	4	2	0	5.55556
chr1	25493836	25495244	LMR	15	21	34.4828	24.4444
chr1	25512113	25512590	LMR	6	7	40.5063	33.0952
chr1	25531398	25531873	LMR	6	3	3.0303	3.21429
chr1	25539238	25539616	LMR	8	5	32.6531	29.5863
chr1	25558310	25559934	UMR	37	67	3	0
chr1	25566064	25567144	UMR	41	42	2.01729	0
chr1	25572311	25574698	UMR	36	185	17.0455	0
chr1	25579258	25579520	LMR	7	5	27.5362	29.7314
chr1	25586464	25586570	LMR	6	3	36.5385	32.7417
chr1	25592358	25594845	UMR	29	113	3.46535	0
chr1	25595864	25596953	LMR	16	19	38.0597	37.2222
chr1	25616476	25616880	LMR	7	8	39.6552	37.1212
chr1	25653286	25655755	UMR	8	34	12.4088	13.0058
chr1	25662844	25666272	UMR	71	170	1.22699	0
chr1	25677020	25677425	LMR	4	9	38.4615	32.8571
chr1	25688462	25691425	UMR	6	36	15.4545	17.0762
chr1	25729386	25730234	LMR	11	9	13.9785	11.1111
chr1	25749934	25750444	LMR	8	8	24.6753	25.5861
chr1	25755994	25760080	UMR	50	215	24.6356	10.6958
chr1	25761612	25762912	LMR	7	4	11.5385	9.35458
chr1	25785108	25785708	LMR	11	6	36.7521	34.386
chr1	25786172	25786855	LMR	11	6	22.807	21.9114
chr1	25788906	25790038	LMR	6	6	24.5902	20.9416
chr1	25793856	25794194	LMR	4	2	28.3333	28.5023
chr1	25810416	25812628	LMR	28	18	24.7525	13.4722
chr1	25825762	25826474	LMR	7	7	13.6364	16.0317
chr1	25841552	25841682	LMR	4	1	26.8293	19.5971
chr1	25846676	25847460	LMR	7	5	10.8696	11.6667
chr1	25853674	25854340	LMR	14	13	26.6667	28.9316
chr1	25869748	25871642	UMR	16	135	20.9524	22.5198
chr1	25916676	25917402	LMR	9	10	18.0328	22.2222
chr1	25935054	25935711	LMR	21	14	9	0
chr1	25956404	25957088	LMR	5	3	27.5862	20.8333
chr1	25967990	25968184	LMR	4	1	43.1818	37.6709
chr1	25968400	25968662	LMR	7	3	28.9855	29.6296
chr1	25982764	25982936	LMR	5	8	37.931	42.8571
chr1	25985318	25986117	LMR	6	12	32.5	29.6296
chr1	25987650	25988454	LMR	15	8	21.2598	21.6931
chr1	26002818	26003478	LMR	5	9	14.7059	20
chr1	26008468	26008846	LMR	6	4	35.6164	33.9542
chr1	26009878	26010788	LMR	7	12	34	27.7778
chr1	26015113	26015426	LMR	6	4	27.7778	34.2857
chr1	26020622	26021295	LMR	10	8	16.3636	12.7778
chr1	26023768	26024522	LMR	12	9	37.931	36.8056
chr1	26026502	26026922	LMR	6	4	42.8571	37.963
chr1	26034174	26034428	LMR	4	2	32.3529	27.5505
chr1	26040893	26041708	LMR	8	4	22.2222	19.8485
chr1	26070448	26071027	LMR	8	8	16.3934	7.85714
chr1	26079712	26081367	UMR	8	36	31.5789	34.5238
chr1	26083324	26083840	LMR	5	7	26.3158	33.3333
chr1	26122800	26124032	UMR	30	33	11.1842	4.7619
chr1	26126458	26127476	UMR	6	94	20.2899	18.254
chr1	26129462	26129676	LMR	8	4	29.0909	30.2579
chr1	26137276	26137712	LMR	4	13	31.8182	19.4444
chr1	26144417	26147848	UMR	30	158	16.2069	14.697
chr1	26158326	26158664	LMR	4	3	20.3125	18.8453
chr1	26185214	26186586	UMR	79	91	4.21622	0
chr1	26193756	26194454	LMR	6	7	28.169	32.9861
chr1	26197691	26199030	LMR	7	14	29.6296	32.4242
chr1	26201322	26202900	UMR	11	107	2.11268	0
chr1	26205194	26205478	LMR	8	5	30.1887	30.1984
chr1	26219604	26220094	LMR	9	5	17.3913	18.2973
chr1	26230560	26233762	UMR	39	180	10.0703	4.54545
chr1	26248979	26250449	UMR	38	85	3.75	0
chr1	26258977	26259200	LMR	5	3	31.5789	30.5495
chr1	26279222	26279482	LMR	4	2	26.8293	26.8773
chr1	26297844	26298032	LMR	5	3	38.3333	32.9825
chr1	26323518	26325198	UMR	59	59	1.2966	0
chr1	26330932	26332370	LMR	7	8	32.8125	23.1481
chr1	26419612	26420624	LMR	18	10	22.3301	22.4858
chr1	26431211	26431815	LMR	9	5	4.81928	0
chr1	26436610	26439370	UMR	27	204	13.1356	8.46154
chr1	26471220	26472005	LMR	13	11	12.6214	8.33333
chr1	26503778	26504706	UMR	26	32	20.4255	15.9722
chr1	26551688	26552968	UMR	32	58	23.4432	26.9697
chr1	26560673	26561883	UMR	31	77	4.8	0
chr1	26602055	26603218	LMR	5	6	21.4286	22.8571
chr1	26604910	26606622	UMR	14	55	29.9363	32.1679
chr1	26632140	26634174	UMR	31	66	16	12.6984
chr1	26641784	26642140	LMR	4	3	17.6471	19.3939
chr1	26662234	26663534	UMR	40	90	3.78788	0
chr1	26757971	26759522	UMR	61	77	5.96107	0
chr1	26796969	26797246	LMR	5	5	6.06061	8.92857
chr1	26797484	26802734	UMR	54	214	22.5926	18.8889
chr1	26827358	26828340	UMR	4	62	13.7931	10.5994
chr1	26891288	26891612	LMR	5	3	25.9259	19.6115
chr1	26911514	26911857	LMR	8	4	26.0417	28.2265
chr1	26945538	26948699	UMR	94	176	8.08824	0
chr1	27003498	27004698	LMR	17	11	16.129	5.75397
chr1	27013302	27013958	LMR	8	5	16.0714	22.0833
chr1	27018458	27021064	UMR	64	72	1.99557	0
chr1	27021352	27025802	UMR	36	304	15.1079	6.66667
chr1	27026924	27027906	LMR	10	5	19.3548	16.7929
chr1	27027952	27030254	LMR	12	7	12.9496	9.72222
chr1	27032048	27033344	LMR	14	8	16.5563	5.21886
chr1	27043305	27044058	LMR	4	4	20	27.2727
chr1	27045240	27046080	LMR	10	5	26.7717	26.8981
chr1	27049532	27050672	LMR	17	20	16.0256	8.33333
chr1	27051860	27052157	LMR	4	2	9.67742	16.6667
chr1	27054452	27055762	LMR	10	5	32.6087	35.7588
chr1	27060446	27061424	LMR	8	5	32	33.0517
chr1	27075688	27075950	LMR	8	7	33.3333	33.3333
chr1	27094854	27095639	LMR	8	4	8.23529	8.69048
chr1	27109378	27110178	LMR	5	3	51.3889	33.7149
chr1	27113159	27116232	UMR	43	117	3.39943	0
chr1	27125832	27127327	LMR	11	9	11.4583	10.3175
chr1	27150976	27151640	LMR	8	6	31.5385	30.4696
chr1	27152522	27154698	UMR	16	140	9.38511	9.42652
chr1	27204435	27204814	LMR	5	4	28.8889	27.7778
chr1	27215560	27217382	UMR	32	111	10.6796	0
chr1	27226071	27227524	UMR	28	61	15.9363	10.0198
chr1	27233770	27234213	LMR	8	4	30.2632	35.1587
chr1	27247678	27249260	UMR	37	96	15.415	0
chr1	27286435	27287553	UMR	7	78	18.3673	17.2619
chr1	27288074	27288254	LMR	4	2	33.3333	32.2222
chr1	27297294	27298014	LMR	5	11	13.7931	18.8889
chr1	27328235	27328524	LMR	4	4	29.7297	22.123
chr1	27334584	27335121	LMR	8	8	13.7931	14.4841
chr1	27335453	27336766	LMR	6	13	25.7143	26.9048
chr1	27338434	27340054	UMR	12	95	8.4507	4.7619
chr1	27357711	27358454	UMR	11	36	14.0845	11.1111
chr1	27364100	27364287	LMR	4	5	12.5	13.3333
chr1	27370914	27371432	LMR	10	10	18.8406	3.33333
chr1	27372408	27372972	LMR	17	17	13.5246	23.7037
chr1	27384350	27385164	LMR	15	14	30	34.709
chr1	27385782	27386140	LMR	5	6	42.4242	43.3862
chr1	27388220	27388467	LMR	5	3	23.2558	28.9377
chr1	27404414	27404808	LMR	11	6	29.2857	25.0265
chr1	27417382	27417650	LMR	4	3	30	29.9074
chr1	27423946	27424481	LMR	10	7	17.9104	3.33333
chr1	27425078	27426371	LMR	18	20	34.3195	35.2198
chr1	27448903	27449653	LMR	5	5	13.7931	3.7037
chr1	27480984	27482312	UMR	66	60	4.45609	0
chr1	27488202	27488470	LMR	4	3	11.6279	13.8549
chr1	27524350	27524834	LMR	6	6	7.69231	11.7424
chr1	27537036	27537164	LMR	4	2	50	42.6455
chr1	27546596	27547178	LMR	6	5	24.0964	21.5873
chr1	27560570	27562520	UMR	24	125	0	0
chr1	27611048	27611506	LMR	11	5	17.8947	6.66667
chr1	27625906	27627024	LMR	8	14	30.9091	33.668
chr1	27667485	27670818	UMR	10	76	25.6757	21.8254
chr1	27683311	27684857	UMR	5	71	0	0
chr1	27691130	27693844	UMR	10	154	10.1695	0
chr1	27762872	27763512	LMR	5	3	31.3725	33.8384
chr1	27764964	27765968	LMR	5	3	37.931	35.2941
chr1	27774375	27774617	LMR	4	2	14.2857	24.0741
chr1	27781710	27782248	LMR	7	4	32.6316	26.9669
chr1	27795794	27795982	LMR	6	3	24.3243	25
chr1	27800118	27800632	LMR	12	6	24.8175	28.1169
chr1	27813806	27817458	UMR	30	108	2.49221	0
chr1	27818331	27819122	LMR	4	8	23.0769	25.8995
chr1	27823262	27824304	LMR	6	12	8	8.21429
chr1	27970476	27970740	LMR	5	5	14.8936	15.8249
chr1	27986082	27986890	UMR	6	77	21.2121	18.3333
chr1	27989594	27990218	LMR	8	9	2.98507	2.38095
chr1	27995638	27996095	LMR	17	27	8.67347	0
chr1	27998191	27999491	LMR	11	12	0.680272	0
chr1	28039758	28040411	LMR	5	5	28.0702	24.2424
chr1	28045639	28046212	LMR	5	5	27.2727	27.7778
chr1	28048459	28048828	LMR	5	4	34.8485	35.0427
chr1	28051894	28053472	UMR	18	118	6.86275	0
chr1	28096788	28097496	LMR	8	4	52.6316	40.4762
chr1	28098622	28098898	LMR	4	3	24.4898	22.8862
chr1	28099019	28100940	UMR	27	70	13.6919	3.42105
chr1	28116307	28116606	LMR	4	3	21.0526	24.0422
chr1	28148630	28148992	LMR	13	6	33.1658	35.9788
chr1	28156818	28158411	UMR	49	79	5.89971	0
chr1	28160088	28160786	LMR	7	3	30.303	27.5132
chr1	28184396	28185278	LMR	10	12	21.6216	20.2381
chr1	28190656	28191265	LMR	5	5	32	33.3333
chr1	28224280	28224478	LMR	4	1	13.4615	18.5714
chr1	28240304	28241712	UMR	41	91	9.30233	0
chr1	28254604	28254794	LMR	7	3	30.4762	20.7071
chr1	28261214	28262482	LMR	24	26	14.6552	7.25
chr1	28285878	28287198	UMR	11	103	21.25	14.2857
chr1	28287542	28288124	LMR	6	8	20.8955	24.7863
chr1	28324296	28324358	LMR	5	2	32.7273	29.4071
chr1	28382857	28383376	LMR	4	3	38.4615	33.9216
chr1	28384512	28385658	LMR	12	6	24.8555	18.247
chr1	28393109	28394330	LMR	11	5	19.8758	18.3333
chr1	28405790	28406104	LMR	7	4	37.5	38.9423
chr1	28414060	28415767	UMR	51	74	4.48916	0
chr1	28507612	28507980	LMR	15	7	37.6812	34.1667
chr1	28535180	28536700	LMR	17	9	37.8378	41.5079
chr1	28558680	28559904	UMR	44	51	5.01393	0
chr1	28562117	28563756	UMR	46	87	2.38569	0
chr1	28572820	28574308	UMR	70	58	3.7037	0
chr1	28574635	28576519	LMR	26	17	11.5672	0
chr1	28578178	28578366	LMR	10	10	39.1304	39.899
chr1	28585154	28587418	UMR	8	156	28.4672	24.0158
chr1	28618340	28618570	LMR	5	4	38.4615	35.6421
chr1	28623042	28623736	LMR	9	13	15.5844	8.92857
chr1	28628128	28628844	LMR	15	8	16.8605	22.1053
chr1	28655043	28656244	UMR	31	66	15.7191	6.01852
chr1	28672849	28673046	LMR	4	2	19.6429	19.0705
chr1	28680706	28681249	LMR	5	3	32.7869	26.5999
chr1	28686245	28686695	LMR	6	5	27.2727	22.9244
chr1	28695798	28697324	UMR	10	83	15	6.94444
chr1	28699880	28700204	LMR	7	7	33.9623	31.1111
chr1	28736314	28736614	LMR	10	5	19.4444	15.8333
chr1	28761001	28761521	LMR	6	6	29.4118	28.5714
chr1	28763719	28765104	LMR	21	12	16.7183	4.7619
chr1	28774210	28774754	LMR	8	4	22.0339	24.4894
chr1	28780304	28780538	LMR	6	5	35	26.1785
chr1	28806952	28807262	LMR	9	6	27.7108	29.4312
chr1	28831696	28834360	UMR	112	112	3.94265	0
chr1	28834502	28835198	LMR	12	7	25.8065	29.7321
chr1	28843719	28845950	UMR	30	128	13.0699	10
chr1	28878970	28880584	UMR	26	92	5.22876	0
chr1	28901220	28901405	LMR	4	2	28.2051	29.8701
chr1	28904833	28905012	LMR	4	2	37.5	34.5503
chr1	28907111	28909806	UMR	50	140	11.5108	3.75
chr1	28919358	28919490	LMR	7	7	21.1538	20
chr1	28921214	28921496	LMR	4	6	25	23.5714
chr1	28929410	28929736	LMR	5	3	21.2121	20.4657
chr1	28968344	28970656	UMR	79	93	2.86885	0
chr1	28974337	28975788	UMR	67	55	4.95575	0
chr1	28994614	28996430	UMR	24	126	8.0597	4.94505
chr1	29062432	29064893	UMR	81	164	7.6659	0
chr1	29074436	29075278	LMR	10	8	21.2963	27.2511
chr1	29082337	29083562	LMR	12	6	34.7059	33.8429
chr1	29101671	29102494	UMR	8	40	26.6667	21.1111
chr1	29111532	29112442	LMR	26	26	8.59729	4.16667
chr1	29155032	29155274	LMR	6	8	10	16.6667
chr1	29203394	29204112	LMR	19	19	12.2951	0
chr1	29208200	29208967	LMR	15	12	28.9062	21.4286
chr1	29213073	29215040	UMR	9	111	30.5882	31.1111
chr1	29240492	29242299	UMR	24	136	10.5263	0
chr1	29254660	29255339	LMR	6	3	21.4286	25.5944
chr1	29432490	29432676	LMR	4	3	17.1429	17.5132
chr1	29460098	29460840	LMR	6	24	5.55556	10
chr1	29463016	29463345	LMR	5	10	19.3548	17.7778
chr1	29488478	29488728	LMR	5	2	26.9231	19.8616
chr1	29497518	29497954	LMR	6	3	17.7778	17.3545
chr1	29503564	29503840	LMR	4	2	28	24.0559
chr1	29505860	29509156	UMR	70	164	7.58226	0.925926
chr1	29516160	29516457	LMR	4	4	42.1053	39.4413
chr1	29529114	29529696	LMR	9	12	14.0351	9.52381
chr1	29556224	29557866	UMR	27	61	22.1311	18.5185
chr1	29562478	29565238	UMR	67	294	6.14203	0
chr1	29586855	29586994	LMR	5	5	37.5	30.6878
chr1	29597792	29599105	LMR	7	11	21.1538	14.8148
chr1	29610180	29610224	LMR	4	4	19.1489	24.25
chr1	29658002	29659082	LMR	7	6	32.0513	26.3889
chr1	30960328	30960654	LMR	4	2	17.8571	20.3704
chr1	31216370	31216972	LMR	5	5	29.7297	32.7778
chr1	31234028	31234456	LMR	5	3	36.8421	31.746
chr1	31236287	31236778	LMR	5	6	16.129	21.746
chr1	31296198	31298462	UMR	24	62	21.2598	0
chr1	31390844	31390922	LMR	6	3	50.4505	44.8238
chr1	31392260	31392564	LMR	5	4	23.913	26.6667
chr1	31423024	31423516	LMR	14	6	35.1515	39.994
chr1	31440806	31441294	LMR	7	4	39.2157	36.2374
chr1	31449020	31449768	LMR	5	2	14.0625	14.881
chr1	31457328	31457862	LMR	7	5	21.875	22.037
chr1	31503708	31504276	LMR	4	2	25.4902	24.4444
chr1	31513004	31513260	LMR	6	3	29.2308	26.7965
chr1	31520582	31520672	LMR	4	2	41.0256	38.1746
chr1	31527312	31527756	LMR	5	2	35	42.2222
chr1	31534904	31535203	LMR	6	3	25.8065	31.4881
chr1	31535416	31538610	UMR	54	67	10.4167	3.43915
chr1	31584248	31584632	LMR	4	4	21.9512	16.8382
chr1	31585203	31585635	LMR	12	9	40	37.3016
chr1	31592689	31593459	LMR	4	5	28	24.9206
chr1	31594616	31595263	LMR	4	4	42.5532	39.5754
chr1	31627420	31628772	UMR	17	101	23.9316	21.4286
chr1	31635355	31636054	LMR	16	18	7.94702	3.33333
chr1	31643624	31644040	LMR	6	5	13.7255	17.5
chr1	31645064	31645439	LMR	7	9	41.6667	31.1111
chr1	31688816	31689166	LMR	12	11	20.2532	10.873
chr1	31696943	31697340	LMR	14	9	30.6122	29.4444
chr1	31711718	31713155	UMR	6	125	19.5122	20.6349
chr1	31731358	31731952	LMR	4	2	38.6364	33.9583
chr1	31734780	31735248	LMR	4	4	35.2941	32.7648
chr1	31736310	31737136	LMR	4	2	32.2581	34.2761
chr1	31747978	31748334	LMR	5	4	30	28.5714
chr1	31768518	31771223	UMR	56	94	9.85222	0
chr1	31846244	31847132	UMR	14	35	17.094	11.9841
chr1	31862874	31863267	LMR	4	7	23.8095	25.8333
chr1	31867402	31868028	UMR	12	36	8.18182	0
chr1	31885494	31887864	UMR	22	150	8.66142	0
chr1	31889226	31889590	LMR	9	5	31.746	33.3333
chr1	31894368	31894639	LMR	5	5	28.5714	32.8571
chr1	31895330	31895888	LMR	6	7	9.80392	13.7037
chr1	31944461	31945079	LMR	4	3	28.9855	23.9723
chr1	31949568	31950608	LMR	7	9	26.9231	28.5714
chr1	31955776	31956612	LMR	18	15	21.2766	21.8519
chr1	31958066	31958484	LMR	14	7	30.9524	29.5687
chr1	31980872	31981201	LMR	7	4	22.449	24.1546
chr1	32028335	32028940	LMR	4	3	20.6897	25.9259
chr1	32029566	32030012	LMR	4	3	40.9091	27.7778
chr1	32062400	32063304	LMR	12	6	24.359	18.6275
chr1	32070843	32071126	LMR	6	3	40.7895	39.9561
chr1	32082988	32083744	UMR	12	64	18.3908	15.3439
chr1	32103360	32104275	LMR	4	5	23.6364	17.6335
chr1	32109524	32111336	UMR	24	92	5.64972	0
chr1	32225450	32230910	UMR	23	295	2.31481	0
chr1	32303316	32303830	LMR	9	5	22.3529	24.2857
chr1	32346538	32347461	LMR	24	12	20.8531	15.3571
chr1	32362496	32363935	LMR	14	10	21.5859	14.7564
chr1	32376438	32377092	LMR	5	2	25	22.9692
chr1	32389646	32391024	LMR	6	2	33.3333	35.9322
chr1	32400080	32401171	LMR	18	9	13.7405	10.0575
chr1	32402292	32404578	UMR	26	164	0.552486	0
chr1	32409887	32410716	UMR	33	53	18.2266	18.8889
chr1	32429670	32430278	LMR	6	7	17.0732	13.1481
chr1	32442978	32443513	LMR	8	5	16.3636	14.1865
chr1	32450724	32451610	LMR	12	6	21.8978	24.3201
chr1	32469270	32469580	LMR	6	4	19.6078	18.7202
chr1	32478644	32481182	UMR	46	175	3.0303	0
chr1	32484787	32485239	LMR	7	5	16.4706	17.0635
chr1	32485950	32486414	LMR	7	6	19.5312	20.6774
chr1	32497542	32497886	LMR	12	6	20.6704	19.943
chr1	32525839	32527309	LMR	5	3	32.0755	28.0952
chr1	32527924	32528666	LMR	6	4	29.4118	35.8929
chr1	32532058	32532722	LMR	7	6	15.6627	27.7778
chr1	32537372	32539484	UMR	28	100	3.41615	0
chr1	32573103	32574912	UMR	40	78	7.24638	0
chr1	32575004	32575268	LMR	8	4	18.3333	18.3333
chr1	32608064	32608775	LMR	8	5	26.0274	24.9664
chr1	32617164	32617330	LMR	5	3	26.4151	18.4848
chr1	32644780	32646858	UMR	25	123	17.3228	8.46561
chr1	32664172	32666974	UMR	10	61	5.12821	4.16667
chr1	32670364	32672054	UMR	9	106	11.6667	12.4542
chr1	32686803	32688710	UMR	30	77	7.92683	0
chr1	32689974	32690228	LMR	8	4	38.1443	38.7775
chr1	32704966	32707508	UMR	26	147	3.28947	0
chr1	32708110	32708308	LMR	4	4	32.1429	29.1667
chr1	32713444	32714567	UMR	7	33	37.2881	35.2381
chr1	32739082	32739418	LMR	4	4	31.3725	29.6154
chr1	32757200	32758578	UMR	45	89	11.8609	0
chr1	32787250	32787758	LMR	10	5	27.0588	29.5899
chr1	32797654	32798391	LMR	7	7	26.6667	22.9167
chr1	32800100	32803602	UMR	7	211	18.9189	13.3333
chr1	32811114	32811464	LMR	4	5	15.3846	13.6111
chr1	32827382	32828290	UMR	10	84	33.9623	32.7409
chr1	32858889	32861296	UMR	73	89	5.83127	0
chr1	32866436	32866809	LMR	6	7	8.33333	18.3333
chr1	32911004	32911444	LMR	4	2	25.641	23.7037
chr1	32913256	32914271	LMR	23	21	23.5521	20.9707
chr1	32929615	32931411	UMR	29	98	6.63265	0
chr1	32940609	32940979	LMR	5	4	30.4348	36.1111
chr1	32965513	32966842	UMR	24	115	9.24092	1.19048
chr1	32967430	32967906	LMR	10	10	13.7931	9.52381
chr1	32985851	32986584	LMR	25	25	18.75	14.652
chr1	33004478	33006027	UMR	19	132	15.4589	4.7619
chr1	33077518	33078462	UMR	23	46	17.619	11.4286
chr1	33093314	33093478	LMR	7	3	38.806	39.6825
chr1	33102826	33102854	LMR	6	3	37.7358	32.6623
chr1	33115422	33117736	UMR	68	151	3.47594	0
chr1	33120804	33121644	LMR	8	6	23.6842	27.9645
chr1	33142530	33142962	LMR	6	5	39.4737	29.881
chr1	33146904	33147976	LMR	12	6	15.7895	10.6019
chr1	33149744	33150418	LMR	4	2	6.25	13.6296
chr1	33160808	33160946	LMR	4	5	34.7826	23.8095
chr1	33166849	33169322	UMR	10	111	17.1429	18.7831
chr1	33171726	33172552	LMR	4	4	39.1304	39.4852
chr1	33177669	33178218	UMR	15	35	4.30108	0
chr1	33181883	33182848	LMR	8	10	13.2075	11.8519
chr1	33196852	33197294	LMR	7	7	22.3881	31.3889
chr1	33206259	33210082	UMR	26	159	10.4938	0
chr1	33211772	33211913	LMR	5	5	10.8108	9.52381
chr1	33252516	33252860	LMR	6	3	18.5714	13.6111
chr1	33281817	33284786	UMR	30	129	2.89017	1.11111
chr1	33337355	33337562	LMR	4	3	33.3333	27.6984
chr1	33338113	33338771	LMR	8	11	6.34921	6.25
chr1	33342289	33343228	LMR	7	20	37.5	28.6111
chr1	33399032	33400072	LMR	18	15	15.2778	13.3049
chr1	33414481	33415534	LMR	12	6	16.3462	18.4656
chr1	33427860	33431092	UMR	37	195	26.6467	26.1905
chr1	33433429	33434180	LMR	6	4	42.8571	30.5556
chr1	33438242	33439494	UMR	25	67	12.7358	0
chr1	33446706	33447872	LMR	12	10	17.5439	10.4437
chr1	33454922	33455178	LMR	8	4	17.2727	11.2084
chr1	33501720	33502958	UMR	39	61	5.98086	0
chr1	33520744	33521560	LMR	12	12	19.5652	19.3122
chr1	33528832	33529604	LMR	4	4	25.3968	24.7282
chr1	33533691	33534206	LMR	5	4	31.746	30.1587
chr1	33546050	33547970	UMR	31	98	13.9818	0
chr1	33560625	33560924	LMR	6	6	1.96078	6.66667
chr1	33617135	33617702	LMR	5	9	25.5814	24.5791
chr1	33626808	33626912	LMR	4	4	48.2759	43.5897
chr1	33635136	33635388	LMR	4	4	41.0256	37.3064
chr1	33645742	33648624	UMR	50	165	14.8624	0
chr1	33715100	33715444	LMR	6	4	32.4324	36.1111
chr1	33720784	33724184	UMR	16	237	7.89474	0
chr1	33727192	33727731	LMR	12	6	14.2857	11.4087
chr1	33810716	33816742	UMR	62	218	16.409	4.7619
chr1	33823446	33824388	LMR	7	5	32.4786	33.3261
chr1	33854952	33855476	LMR	4	4	30.303	35.2778
chr1	33875964	33876080	LMR	8	4	47.2222	46.9643
chr1	33909510	33910000	LMR	8	6	41.7722	36.5488
chr1	33915860	33916602	LMR	9	6	21.4286	23.3766
chr1	33921169	33921888	LMR	6	6	24.3902	27.7381
chr1	33931714	33932050	LMR	5	5	43.9024	38.8889
chr1	33935986	33936862	LMR	21	15	13.1222	9.25926
chr1	33937646	33938744	UMR	32	43	9.22509	0
chr1	33977881	33978564	LMR	5	5	30.5556	31.0245
chr1	33983010	33983678	LMR	8	10	22.5806	24.6693
chr1	34023595	34024280	LMR	8	6	30.5556	27.5828
chr1	34029918	34030248	LMR	4	3	27.2727	32.2222
chr1	34134152	34134750	LMR	6	4	35.5769	34.0278
chr1	35315946	35316352	LMR	9	5	22.4638	23.2234
chr1	35317031	35317446	LMR	4	8	40.9091	35.5556
chr1	35318276	35318631	LMR	4	4	12.5	16.1905
chr1	35324369	35326112	UMR	17	67	23.2456	9.09823
chr1	35331298	35332314	UMR	38	102	0.877193	0
chr1	35476290	35476781	LMR	10	5	19.4444	22.963
chr1	35496278	35497762	UMR	65	64	8.09628	0
chr1	35519976	35520576	LMR	7	6	37.1795	33.9316
chr1	35528032	35528658	LMR	8	4	13.1579	11.25
chr1	35544325	35545848	UMR	25	65	15.566	7.47475
chr1	35562709	35563332	LMR	6	5	14.0625	14.0152
chr1	35586222	35586760	UMR	4	33	27.5862	9.52381
chr1	35622640	35622788	LMR	4	2	16.129	13.0952
chr1	35628306	35628637	LMR	6	3	24.4444	27.0833
chr1	35654928	35659494	UMR	87	207	11.0558	4.7619
chr1	35676336	35676558	LMR	4	6	53.8462	41.3095
chr1	35680552	35681190	LMR	7	4	40.1961	33.8889
chr1	35688002	35688310	LMR	5	2	41.9753	35.4167
chr1	35705977	35706127	LMR	4	3	9.80392	13.3578
chr1	35730268	35731271	LMR	9	7	16.3462	7.14286
chr1	35734010	35735608	UMR	15	88	12.6667	7.14286
chr1	35751255	35752716	LMR	13	8	24.0642	24.504
chr1	35793758	35793856	LMR	4	1	28	23.1607
chr1	35897008	35897042	LMR	5	2	48.3871	39.1941
chr1	35916708	35918232	LMR	11	7	8	15
chr1	35941874	35942070	LMR	5	3	33.9286	36.7521
chr1	35965474	35966168	LMR	11	6	22.2222	15.873
chr1	35971482	35972188	LMR	5	3	44.6809	30.9524
chr1	35979746	35979924	LMR	5	2	31.3725	33.1746
chr1	36004210	36004555	LMR	5	3	35.8974	27.6923
chr1	36019139	36024386	UMR	76	152	12.2126	5.45809
chr1	36102946	36103988	LMR	12	6	30.6931	22.4236
chr1	36106322	36108440	UMR	74	93	17.1799	0
chr1	36172785	36174676	UMR	18	109	19.5122	13.8889
chr1	36183916	36185032	UMR	36	84	2.27273	0
chr1	36192465	36193092	LMR	7	5	4.44444	0
chr1	36234326	36235890	UMR	35	99	10.1781	2.5641
chr1	36240258	36240768	LMR	14	9	7.69231	2.38095
chr1	36273158	36275724	UMR	18	162	26.1538	21.3743
chr1	36329914	36330692	LMR	5	3	22.3684	21.0256
chr1	36342572	36342984	LMR	6	5	37.8788	23.8462
chr1	36348346	36349932	UMR	24	102	14.6341	10.7143
chr1	36351470	36352917	LMR	7	9	27.027	32.1429
chr1	36395082	36398002	UMR	38	161	10	1.5873
chr1	36399442	36400077	LMR	7	3	22.4806	23.415
chr1	36424986	36425432	LMR	6	3	33.6	34.3816
chr1	36549414	36550561	UMR	10	65	20.6897	21.746
chr1	36554318	36555630	UMR	29	110	4.36508	0
chr1	36560883	36561286	LMR	8	4	41.6667	37.616
chr1	36565678	36565887	LMR	5	12	13.7931	20
chr1	36574768	36575064	LMR	6	6	37.7778	33.631
chr1	36590398	36591407	UMR	21	103	26.9006	13.3333
chr1	36614298	36617946	UMR	29	104	13.4021	6.66667
chr1	36621768	36624586	UMR	8	116	13.4328	15.5303
chr1	36626566	36629244	UMR	17	30	26.6187	18.0556
chr1	36640292	36640532	LMR	6	9	20	23.3333
chr1	36665649	36666320	LMR	12	10	9.7561	8.15851
chr1	36669388	36669726	LMR	5	5	21.4286	28.3333
chr1	36672770	36673496	LMR	15	13	27.193	24.127
chr1	36688951	36691766	UMR	72	101	3.83523	0
chr1	36696529	36697324	LMR	8	4	31.6239	33.5172
chr1	36697968	36698174	LMR	4	2	24.5283	24.5673
chr1	36705285	36706057	LMR	6	4	36.4865	33.6367
chr1	36711449	36711728	LMR	4	2	25	24.8148
chr1	36724324	36725043	LMR	7	5	33.7349	26.746
chr1	36729684	36729711	LMR	5	2	55.5556	43.9614
chr1	36738198	36738616	LMR	10	5	29.5302	28.3981
chr1	36744928	36745604	LMR	5	4	27.7108	25.6373
chr1	36748905	36750442	LMR	8	4	33.6283	34.9401
chr1	36762236	36762336	LMR	4	4	34	27.7778
chr1	36772112	36773458	UMR	24	99	4.83271	3.0303
chr1	36825503	36825734	LMR	4	4	19.6078	19.2075
chr1	36838866	36839320	LMR	11	8	38.6364	37.9545
chr1	36850044	36852944	UMR	19	124	16.25	3.7037
chr1	36862752	36863958	UMR	28	66	4.58333	0
chr1	36886253	36887002	LMR	21	17	10.7955	4.16667
chr1	36898336	36898678	LMR	5	3	38.5965	33.2586
chr1	36915419	36916846	UMR	26	71	15.2284	8.86243
chr1	36929028	36931222	UMR	53	85	15.9449	0
chr1	37927264	37927628	LMR	10	4	37.7778	35.2778
chr1	37950898	37953421	LMR	5	23	39.4737	27.2727
chr1	37964815	37965698	LMR	14	7	14.9351	13.2492
chr1	37973444	37973870	LMR	7	3	26.7327	34.9695
chr1	37979086	37981032	UMR	44	136	5.44413	0
chr1	37999956	38000339	LMR	6	3	7.44681	9.92063
chr1	38019060	38020167	UMR	16	59	17.1875	5.55556
chr1	38021958	38022854	UMR	23	32	8.39695	7.03704
chr1	38029217	38029672	LMR	5	5	22.807	17.619
chr1	38060485	38062312	UMR	31	61	13.3903	0
chr1	38155204	38156590	UMR	31	69	7.48663	0
chr1	38157846	38158908	UMR	4	67	17.8571	11.9048
chr1	38258858	38261726	UMR	6	197	36.3636	29.1667
chr1	38272888	38275306	UMR	35	161	3.30882	0
chr1	38277026	38277130	LMR	4	2	19.2308	16.6667
chr1	38323906	38326244	UMR	44	90	15.3374	0
chr1	38356176	38356662	LMR	8	4	14.5631	8.53695
chr1	38391374	38391995	LMR	7	4	9.77444	8.77193
chr1	38396195	38398076	UMR	13	90	16.3043	16.2037
chr1	38405708	38406146	LMR	5	4	29.0323	25.5556
chr1	38412454	38413146	LMR	11	11	26.5306	29.8413
chr1	38436479	38436962	LMR	6	6	25.3333	26.1378
chr1	38453766	38454272	LMR	5	3	35.5263	27.963
chr1	38454501	38456378	UMR	53	96	9.91736	4.16667
chr1	38460876	38462090	UMR	25	63	19.5455	19.6296
chr1	38465140	38465522	LMR	5	5	35.4839	35.2778
chr1	38466180	38467034	LMR	4	11	40	35.3968
chr1	38469670	38471452	UMR	14	113	16.5049	14.2328
chr1	38477899	38479228	UMR	20	58	10.1695	3.33333
chr1	38492345	38493416	LMR	5	16	36.6667	34.8148
chr1	38510004	38513863	UMR	35	429	16.1826	14.2857
chr1	38579748	38580526	LMR	9	11	8.69565	9.14141
chr1	38591680	38592352	LMR	5	19	29.6296	30
chr1	38656993	38657648	LMR	22	15	37.5587	36.1905
chr1	38660234	38660980	LMR	11	8	24.2991	28.7338
chr1	38663309	38663600	LMR	13	7	38.4	34.4877
chr1	38675713	38676126	LMR	6	9	18.9189	21.627
chr1	39166525	39166982	LMR	4	8	17.5	17.8788
chr1	39172927	39173198	LMR	6	3	37.1795	39.5454
chr1	39179272	39179591	LMR	4	2	29.8507	28.9708
chr1	39206388	39206982	LMR	4	8	33.3333	31.0317
chr1	39212542	39213346	LMR	5	18	12.9032	16.6667
chr1	39269420	39270605	UMR	21	90	10.6796	0
chr1	39323946	39324060	LMR	4	2	21.4286	22.4537
chr1	39324296	39326456	UMR	27	132	7.89474	0
chr1	39338068	39339905	UMR	27	100	13.4454	2.5641
chr1	39406830	39407884	LMR	20	22	5.38922	0
chr1	39416276	39417093	LMR	15	11	24.6914	19.9643
chr1	39434676	39435321	LMR	9	6	29.703	24.6693
chr1	39456090	39458724	UMR	38	120	8.49515	1.8315
chr1	39462768	39463936	LMR	15	8	32.7189	27.8632
chr1	39491792	39493010	UMR	33	70	4.89297	0
chr1	39499946	39500094	LMR	5	2	41.5385	29.7222
chr1	39529484	39529622	LMR	4	2	22.2222	32.9459
chr1	39531056	39531867	LMR	12	9	25.3333	10.8333
chr1	39542034	39542472	LMR	6	6	15.7895	17.8571
chr1	39557660	39557860	LMR	5	3	48.3333	25.7576
chr1	39564118	39564910	LMR	5	9	0	0
chr1	39568062	39568970	LMR	19	12	14.094	2.39316
chr1	39570327	39573804	UMR	53	187	18.7387	8.88889
chr1	39578903	39579272	LMR	4	2	14.4578	17.6701
chr1	39594580	39595054	LMR	6	4	42.1687	36.0025
chr1	39597880	39599432	LMR	8	11	27.9412	22.5805
chr1	39623966	39625261	LMR	10	13	18.6916	20.787
chr1	39635874	39637106	LMR	17	11	37.1257	32.0513
chr1	39639478	39640298	LMR	12	6	33.7349	33.0741
chr1	39655336	39655844	LMR	4	2	17.3913	17.2515
chr1	39657194	39658490	LMR	19	12	33.8624	40.2623
chr1	39679478	39680584	LMR	12	9	24.7788	23.4127
chr1	39696352	39697099	LMR	11	7	32.3529	30.5556
chr1	39724326	39724756	LMR	6	3	0	0
chr1	39730580	39730640	LMR	5	5	22.2222	12.2222
chr1	39733518	39734954	LMR	23	22	11.4583	10.6039
chr1	39742006	39744490	LMR	13	7	36.9919	32.2876
chr1	39760418	39761304	LMR	8	4	43.6782	44.8538
chr1	39810018	39810394	LMR	15	11	27.1277	31.5152
chr1	39824376	39825360	LMR	10	6	23.6842	31.1995
chr1	39843904	39844832	LMR	8	4	36.0825	29.6863
chr1	39852656	39852823	LMR	4	2	49.1525	46.4556
chr1	39860094	39860746	LMR	10	7	22.9167	16.0979
chr1	39864255	39864836	LMR	8	4	26.8657	24.4444
chr1	39902372	39902678	LMR	6	3	28.0702	25.8519
chr1	39917910	39918000	LMR	5	2	45.9016	42.3942
chr1	39937306	39937634	LMR	4	2	35	38.2341
chr1	39970440	39970620	LMR	6	3	21.9178	24.4444
chr1	40004820	40005390	LMR	6	6	7.54717	3.0303
chr1	40009816	40010502	LMR	9	6	19.1919	15.1515
chr1	40039692	40042675	UMR	60	196	7.34597	0
chr1	40049442	40049858	LMR	5	3	32.3529	23.8095
chr1	40071370	40072490	UMR	26	32	17.8571	14.9206
chr1	40075202	40075798	UMR	33	33	20.0581	13.9683
chr1	40204195	40205386	UMR	30	68	23.4637	1.28205
chr1	40264926	40265610	LMR	12	28	17.7419	17.7778
chr1	40274840	40275128	LMR	6	3	25.4545	30.1347
chr1	40282766	40283224	LMR	4	16	23.8095	23.8095
chr1	40285262	40285403	LMR	9	9	26.9231	26.6667
chr1	40311128	40312236	LMR	9	8	22.5	20
chr1	40316058	40317154	LMR	12	6	20.7101	18.0556
chr1	40317779	40319008	LMR	17	8	30.7692	26.1905
chr1	40342800	40343412	LMR	10	5	22.3214	16.9658
chr1	40347916	40349546	UMR	39	65	9.09091	0
chr1	40387976	40388386	LMR	6	25	30.303	26.6667
chr1	40392211	40393692	LMR	12	13	24.0385	17.5
chr1	40399586	40400584	LMR	14	13	32.6667	23.7843
chr1	40409095	40409734	LMR	7	7	41.0714	40.3846
chr1	40410400	40410792	LMR	5	4	27.1186	22.9437
chr1	40418532	40418753	LMR	4	2	27.5862	31.5777
chr1	40420490	40423706	UMR	24	116	8	0
chr1	40439208	40439611	LMR	10	7	14.1176	3.33333
chr1	40453306	40453874	LMR	9	4	33.6735	37.7778
chr1	40454322	40454910	LMR	8	3	30	22.2985
chr1	40495232	40495737	LMR	5	4	23.0769	23.4921
chr1	40496004	40496778	LMR	4	4	16	16.569
chr1	40497908	40498254	LMR	4	2	6.66667	7.93651
chr1	40501956	40502792	LMR	7	5	15.1163	19.4444
chr1	40504580	40507488	UMR	43	134	8.08625	0
chr1	40550418	40550743	LMR	8	9	2.12766	0
chr1	40562394	40563481	UMR	30	59	1.44509	0
chr1	40596473	40597120	LMR	7	4	12.3711	14.8148
chr1	40618620	40619160	LMR	6	3	14.8649	7.45192
chr1	40621428	40622060	LMR	7	5	13.4615	12.963
chr1	40626614	40629339	UMR	54	93	3.95869	0
chr1	40630702	40631102	LMR	5	4	41.3223	40.0657
chr1	40722234	40724576	UMR	54	84	11.9476	0
chr1	40747024	40748094	LMR	10	5	29.3413	28.3263
chr1	40759066	40759202	LMR	5	2	46.8085	43.1429
chr1	40780666	40783385	UMR	12	190	34.8624	27.281
chr1	40804334	40804904	LMR	8	17	19.1489	23.3333
chr1	40809848	40810700	LMR	12	11	15.7534	16.1111
chr1	40838646	40840798	UMR	33	94	5.75221	1.44928
chr1	40870334	40870830	LMR	12	6	7.31707	5.83333
chr1	40871670	40871834	LMR	5	2	33.9623	33.67
chr1	40915198	40916698	UMR	22	83	22.8311	6.875
chr1	40942389	40944146	UMR	35	90	9.38776	0
chr1	40973938	40975187	UMR	33	81	7.14286	0
chr1	40993149	40995268	LMR	5	4	30.1075	26.7974
chr1	40996590	40998124	UMR	15	42	17.1171	3.07529
chr1	41018840	41019128	LMR	4	2	34.5455	37.0334
chr1	41057504	41058166	LMR	18	9	16.5563	18.5859
chr1	41059354	41060134	LMR	8	8	23.0088	18.76
chr1	41090874	41091534	LMR	4	8	24	30.9343
chr1	41100556	41100924	LMR	7	4	27.2727	32.1429
chr1	41117222	41117658	LMR	10	5	30.9524	30.279
chr1	41130222	41132226	UMR	12	77	5.40541	0
chr1	41134150	41134956	LMR	18	22	19.5946	7.03704
chr1	41141995	41142568	LMR	6	5	27.907	31.1508
chr1	41156840	41158938	UMR	51	107	7.76892	0
chr1	41174394	41178456	UMR	51	30	3.36879	1.96078
chr1	41185350	41186006	LMR	4	2	36.1111	27.1605
chr1	41188452	41189249	LMR	10	6	27.027	26.6667
chr1	41206256	41206572	LMR	6	3	32.2034	32.7778
chr1	41239526	41239594	LMR	7	3	30.4348	28.1481
chr1	41248062	41250228	UMR	38	184	18.9003	14.4841
chr1	41281572	41281836	LMR	7	10	38.6364	35.2381
chr1	41310914	41311096	LMR	6	4	39.5833	30.1876
chr1	41314186	41314765	LMR	4	4	9.67742	10.7143
chr1	41315553	41316269	LMR	10	10	9.44882	8.83838
chr1	41326646	41328784	UMR	20	181	22.2222	20
chr1	41365024	41365743	LMR	4	4	33.3333	36.4286
chr1	41376944	41377060	LMR	6	3	40.7407	38.1746
chr1	41395710	41396474	LMR	6	6	27.451	26.9271
chr1	41397840	41398150	LMR	4	4	33.3333	32.7607
chr1	41405536	41405610	LMR	5	2	40.8163	37.1337
chr1	41410041	41411482	LMR	18	14	17.0854	15.2416
chr1	41414454	41414902	LMR	6	6	34.2105	35.7753
chr1	41417977	41418662	LMR	7	18	26.0274	23.8095
chr1	41433525	41433888	LMR	6	4	13.3333	12.887
chr1	41440588	41440786	LMR	6	3	46.5116	43.6667
chr1	41476112	41476569	LMR	4	4	29.1667	37.3168
chr1	41508145	41508574	LMR	6	3	34.9398	36.1111
chr1	41510736	41512134	LMR	14	10	23.0769	14.2538
chr1	41574891	41576006	LMR	6	4	18.2796	20.9638
chr1	41692366	41693012	LMR	5	3	27.7108	20
chr1	41703435	41704598	LMR	6	5	41.7989	40.6185
chr1	41706532	41707808	UMR	10	107	20.1754	8.33333
chr1	41733862	41734290	LMR	8	7	1.23457	0
chr1	41779706	41780355	LMR	7	4	17.2414	18.6111
chr1	41780795	41781054	LMR	8	5	38.3333	39.0115
chr1	41819410	41819683	LMR	8	7	37.7049	38.8889
chr1	41896070	41896453	LMR	5	3	46	42.381
chr1	41898083	41898699	LMR	13	19	26.7327	24.6032
chr1	41908794	41909058	LMR	5	5	19.0476	19.1667
chr1	41927495	41928064	LMR	6	3	16.9231	18.8131
chr1	41941640	41941798	LMR	5	2	23.5294	16.6667
chr1	41981782	41982504	UMR	11	51	8.33333	6.66667
chr1	42003215	42003738	LMR	6	8	35.0877	31.8254
chr1	42039564	42040590	LMR	5	20	30.303	28.5714
chr1	42085908	42086348	LMR	5	3	37.5	28.9683
chr1	42091862	42092438	LMR	4	10	29.0323	30.4594
chr1	42115766	42115969	LMR	5	5	27.5	32.2751
chr1	42126552	42128242	UMR	8	129	14.4444	18.2564
chr1	42177404	42177471	LMR	5	5	25	20.6349
chr1	42184170	42184414	LMR	4	4	21.7391	22.5397
chr1	42218255	42218907	LMR	6	9	14.2857	13.8782
chr1	42230536	42231066	LMR	6	4	44.2623	38.7381
chr1	42233184	42233702	LMR	7	5	27.2727	26.4957
chr1	42236868	42237621	LMR	18	13	27.3973	26.3823
chr1	42248892	42249146	LMR	6	6	28.5714	30.8399
chr1	42250114	42250876	LMR	7	4	38.0435	31.6799
chr1	42268318	42269530	LMR	6	6	37.7049	33.8462
chr1	42275539	42275766	LMR	4	2	18.1818	23.2089
chr1	42306342	42307020	LMR	8	7	25.3731	25.6614
chr1	42347152	42348336	LMR	11	7	38.4615	22.2222
chr1	42356174	42358008	LMR	21	21	9.65909	6.94444
chr1	42383288	42384744	UMR	39	69	6	2.5641
chr1	42421076	42421540	LMR	7	4	39.5349	34.0476
chr1	42446588	42447088	LMR	6	9	26.8293	27.197
chr1	42469186	42469620	LMR	6	5	42.2535	41.746
chr1	42500258	42502242	UMR	28	138	17.0124	2.77778
chr1	42502961	42503674	LMR	7	4	20.9677	19.2848
chr1	42517681	42518353	LMR	10	6	32	36.8118
chr1	42603542	42604041	LMR	4	12	32	30.5556
chr1	42608501	42610136	LMR	8	18	21.4286	15.1058
chr1	42612388	42613010	LMR	13	18	24.6269	32.0833
chr1	42644644	42646292	LMR	19	12	28.3898	27.381
chr1	42671940	42672144	LMR	5	2	38.1818	35.2564
chr1	42691459	42692016	LMR	11	7	29.2929	27.203
chr1	42724196	42725756	LMR	16	11	21.9512	20.0521
chr1	42729302	42729676	LMR	5	2	46.1538	42.2705
chr1	42729726	42730570	LMR	8	4	36.7347	22.2222
chr1	42731372	42732506	LMR	6	3	10.6667	12.0899
chr1	42744610	42745218	LMR	6	4	33.9623	29.8425
chr1	42778214	42778778	LMR	10	7	21.8391	13.9881
chr1	42795508	42795756	LMR	5	2	34.0909	37
chr1	42798984	42802150	UMR	36	156	11.7517	4.63172
chr1	42804664	42804958	LMR	5	2	40	23.6928
chr1	42805652	42806730	LMR	10	5	23.0159	25
chr1	42808545	42808606	LMR	4	2	40	30.2778
chr1	42810168	42810224	LMR	6	3	24.0741	25.9921
chr1	42845716	42847078	UMR	4	140	12.5	17.2222
chr1	42859692	42860294	LMR	12	9	25.1748	27.2169
chr1	42876502	42877238	LMR	4	4	44.7368	30.7692
chr1	42886314	42887479	LMR	17	18	19.4313	12.4847
chr1	42921406	42922937	UMR	19	108	13.4752	11.1111
chr1	42928224	42929784	UMR	34	70	13.0872	0
chr1	43043682	43044278	LMR	5	3	12.8571	9.62963
chr1	43123323	43125334	UMR	35	77	4.40252	0
chr1	43146518	43149924	UMR	92	225	8.53769	1.51829
chr1	43197408	43197670	LMR	5	3	25.5814	29.2308
chr1	43212502	43213212	LMR	4	18	31.0345	34.4444
chr1	43230752	43233773	UMR	27	162	19.4268	8.88889
chr1	43250859	43251416	UMR	20	36	15.9574	7.14286
chr1	43267562	43267644	LMR	5	2	45.4545	40.873
chr1	43281311	43283618	UMR	25	87	10.9589	11.1111
chr1	43300792	43301284	LMR	5	3	50	37.963
chr1	43311552	43313227	UMR	39	66	6.18102	0
chr1	43319288	43319768	LMR	4	3	18.1818	16.0053
chr1	43352723	43352808	LMR	5	4	29.6296	18.8889
chr1	43366331	43367072	LMR	5	2	29.5082	27.0531
chr1	43378892	43379654	LMR	5	5	30.6122	38.7179
chr1	43388296	43390992	UMR	22	97	20.4762	11.423
chr1	43397410	43398267	LMR	11	15	19.7368	20.9524
chr1	43432284	43433186	LMR	8	7	29.5082	29.0179
chr1	43457794	43458441	LMR	7	6	37.1429	39.0756
chr1	43459314	43459820	LMR	4	6	32.1429	34.2997
chr1	43462084	43462534	LMR	9	5	35.7143	40.6926
chr1	43478218	43478778	LMR	4	6	47.3684	30.5357
chr1	43486894	43487916	LMR	9	15	34.7826	41.0714
chr1	43504100	43504570	LMR	5	3	36.3636	25.8741
chr1	43504973	43505600	LMR	6	9	27.5862	26.6402
chr1	43514756	43515413	LMR	7	4	30	31.3889
chr1	43539254	43539746	LMR	6	6	10.1124	4.05093
chr1	43612924	43613976	UMR	27	50	16.2393	6.66667
chr1	43618458	43618740	LMR	4	4	20.5128	19.1667
chr1	43637008	43638724	UMR	26	83	23.0321	2.38095
chr1	43642358	43642838	LMR	4	4	35.4839	34.7084
chr1	43664746	43665172	LMR	9	6	20	20.8754
chr1	43672446	43672896	LMR	8	8	14.2857	15.873
chr1	43709594	43709733	LMR	6	3	24.5614	26.9453
chr1	43730989	43731412	LMR	8	4	38.806	40.6223
chr1	43750664	43751834	LMR	13	29	26.7442	28.0952
chr1	43813930	43816056	UMR	34	107	22.5653	16.6667
chr1	43823724	43825664	UMR	29	100	2.94118	0
chr1	43831772	43834578	UMR	41	127	7.98969	4.16667
chr1	43847800	43848384	LMR	4	4	35.1351	40.1832
chr1	43853990	43856592	UMR	74	81	5.87607	0
chr1	43861144	43862620	LMR	14	8	27.8947	30.5622
chr1	43918539	43921242	UMR	54	120	14.9826	0
chr1	43941459	43941812	LMR	5	3	39.7059	34.8684
chr1	43958555	43960404	LMR	18	16	29.588	22.0184
chr1	43985509	43985864	LMR	5	2	35.4167	28.7037
chr1	43994694	43995334	LMR	14	10	11.875	0
chr1	43996212	43999280	UMR	39	187	14.6988	0
chr1	44017670	44018674	LMR	6	8	24.4186	28.0018
chr1	44029593	44030200	LMR	6	17	30.1205	27.3557
chr1	44043096	44043962	LMR	5	15	15.1515	11.1111
chr1	44047847	44048234	LMR	4	4	26.9231	24.8016
chr1	44097945	44098326	LMR	5	2	23.5294	21.4052
chr1	44108275	44109286	LMR	4	2	27.6923	32.0988
chr1	44114862	44117838	UMR	45	107	13.6585	2.38095
chr1	44119980	44120272	LMR	5	3	28.7671	33.7093
chr1	44132009	44132728	LMR	10	7	38.8235	42.7778
chr1	44132785	44133028	LMR	5	3	39.1304	40.0741
chr1	44139022	44139132	LMR	4	4	44.5545	43
chr1	44140712	44140930	LMR	4	3	29.2683	32.1825
chr1	44153120	44153190	LMR	5	2	31.0345	25.5556
chr1	44170071	44171162	LMR	4	15	32.2581	30.873
chr1	44172202	44174422	UMR	31	150	13.7457	0
chr1	44181758	44182290	LMR	15	7	25.8706	19.1209
chr1	44207186	44207466	LMR	5	3	38.9831	38.8889
chr1	44223026	44223992	LMR	6	3	28.866	28.1203
chr1	44228698	44229860	LMR	13	8	20.122	4.7619
chr1	44267617	44267964	LMR	4	2	0	2.38095
chr1	44301737	44302726	LMR	7	8	33.3333	36.5079
chr1	44303916	44305404	LMR	10	13	31	28.5615
chr1	44313372	44313746	LMR	6	3	35.6436	41.6232
chr1	44318844	44319654	LMR	10	7	36.4583	30.99
chr1	44323966	44324822	LMR	4	7	13.0435	14.2857
chr1	44358132	44358804	LMR	6	3	11.8812	16.2902
chr1	44375102	44375244	LMR	10	4	37.037	31.9305
chr1	44378214	44379336	LMR	5	12	32.3529	29.6296
chr1	44411458	44414172	UMR	19	108	2.0979	0
chr1	44435348	44436038	UMR	14	43	6.45161	4.86111
chr1	44439822	44441680	UMR	13	135	17.9775	12.5
chr1	44495203	44498371	UMR	32	197	11.1399	2.5641
chr1	44502064	44502888	LMR	6	6	1.78571	2.77778
chr1	44513360	44514582	LMR	13	12	8.06452	6.88259
chr1	44515448	44515780	LMR	4	2	40.8163	27.4929
chr1	44519232	44519856	LMR	7	5	35.2941	35.7143
chr1	44530288	44530504	LMR	4	1	28.9157	25.7445
chr1	44567104	44567261	LMR	9	4	41.9118	41.3568
chr1	44577596	44578300	LMR	4	3	25.3521	30.7228
chr1	44593988	44594468	LMR	8	8	28.8	27.4927
chr1	44609334	44609928	LMR	6	6	25.9259	25.5291
chr1	44617248	44617748	LMR	6	3	24	23.4524
chr1	44619393	44620086	LMR	7	3	34.2342	25.3133
chr1	44620608	44620884	LMR	6	4	36.9048	30.8172
chr1	44678708	44680080	UMR	33	50	6.59026	0
chr1	44703706	44704453	UMR	5	30	28	26.6667
chr1	44741472	44742264	LMR	6	5	25	13.3333
chr1	44759378	44759820	LMR	4	8	20	23.4127
chr1	44809185	44809418	LMR	4	2	22.807	25.4497
chr1	44820234	44821284	UMR	11	72	13.5922	6.66667
chr1	44837158	44837773	LMR	5	4	22.5	24.5238
chr1	44901956	44902355	LMR	4	3	33.3333	35.5556
chr1	44938084	44939416	LMR	21	19	15.4286	13.0342
chr1	44951282	44952024	LMR	14	10	41.6	38.6905
chr1	44966310	44967214	LMR	5	17	30.6122	31.8376
chr1	44977894	44978532	LMR	12	12	46.3768	43.6932
chr1	44990004	44991026	LMR	29	24	19.9513	19.1099
chr1	45041991	45042777	LMR	5	6	15.7895	16.6667
chr1	45049003	45050421	LMR	17	14	21.4592	20.3704
chr1	45082505	45083188	UMR	27	54	3.10559	0
chr1	45097118	45098749	UMR	12	107	6.84932	0
chr1	45139346	45140890	UMR	23	75	1.05263	0
chr1	45166600	45166798	LMR	5	3	43.4783	40
chr1	45173722	45174224	LMR	11	10	36.8794	38.9636
chr1	45178982	45179572	LMR	11	7	29.3103	26.7308
chr1	45180536	45180968	LMR	5	8	26.6667	26.087
chr1	45196096	45197316	UMR	54	32	11.4441	3.75
chr1	45197686	45198023	LMR	5	4	41.6667	38.0117
chr1	45200472	45200740	LMR	6	5	43.0556	45.7034
chr1	45204913	45206504	UMR	41	71	1.63265	0
chr1	45240548	45242566	UMR	31	114	6.73913	3.7037
chr1	45249432	45250160	UMR	7	49	17.1875	20.0673
chr1	45284796	45286275	UMR	49	62	4.43925	0
chr1	45301538	45302081	LMR	6	7	21.2121	16.6447
chr1	45308247	45309461	UMR	11	91	34.2105	37.5
chr1	45314654	45315202	LMR	5	3	34.2105	35.5556
chr1	45350418	45351226	LMR	7	4	34.8837	35
chr1	45368500	45368844	LMR	5	3	48.6486	41.9907
chr1	45412448	45413624	LMR	6	4	14.1304	13.2127
chr1	45429928	45430542	LMR	7	3	26.25	26.7857
chr1	45435622	45436570	LMR	11	5	31.9588	33.3333
chr1	45447654	45448085	LMR	8	5	21.0526	16.2698
chr1	45451064	45452727	UMR	21	66	4.80769	0
chr1	45475864	45478912	UMR	47	137	4.69799	0
chr1	45479778	45480661	LMR	4	7	8.57143	13.0952
chr1	45484379	45484642	LMR	6	6	16.2162	14.2063
chr1	45495012	45495282	LMR	4	2	22.807	22.0588
chr1	45541658	45541828	LMR	5	2	33.3333	31.2198
chr1	45555438	45555852	LMR	8	4	34.9593	30.3848
chr1	45606304	45607674	LMR	13	7	23.4973	23.642
chr1	45621256	45621384	LMR	5	3	47.541	36.25
chr1	45637596	45638136	LMR	15	7	31.25	32.0609
chr1	45670624	45673184	UMR	38	190	15.4047	0
chr1	45712321	45712838	LMR	6	3	18.1818	19.4853
chr1	45792031	45793237	UMR	9	95	13.5802	7.87037
chr1	45804854	45807046	UMR	44	106	9.1954	7.40741
chr1	45814426	45815326	LMR	4	4	19.0476	17.5631
chr1	45825460	45826170	LMR	12	8	10.8434	7.10317
chr1	45826775	45827206	LMR	6	4	12.1212	14.4444
chr1	45840724	45841703	LMR	4	3	32.5	19.4734
chr1	45848754	45849418	LMR	5	2	35.1648	26.1905
chr1	45868696	45869190	LMR	5	4	24.6753	22.1529
chr1	45879108	45880010	LMR	5	2	15.4762	17.1717
chr1	45909198	45909556	LMR	11	6	29.8851	30
chr1	45943864	45944379	LMR	6	3	19.2771	15.7609
chr1	45955064	45957594	UMR	90	112	5.47264	1.23457
chr1	45964730	45966606	UMR	31	71	21.6327	0
chr1	45984635	45985318	LMR	5	4	19.0909	15.2222
chr1	45986232	45988396	UMR	48	110	7.6087	0
chr1	46016070	46018005	UMR	25	54	8.84956	2.22222
chr1	46022962	46023278	LMR	6	4	38.806	38.2222
chr1	46033964	46034439	LMR	4	5	25.5319	21.5833
chr1	46048865	46052454	UMR	90	147	5.76923	0
chr1	46056022	46056768	LMR	18	14	14.1892	9.02778
chr1	46061964	46062262	LMR	9	4	25.2874	21.5988
chr1	46078841	46079110	LMR	6	3	30.4348	36.4484
chr1	46099850	46101604	LMR	13	7	39.011	42.381
chr1	46113034	46113560	LMR	5	5	27.2727	21.1111
chr1	46144834	46147226	LMR	11	9	32.5	25.5556
chr1	46148017	46148514	LMR	4	2	24.1379	25.5604
chr1	46149921	46154727	UMR	96	178	6.73289	0
chr1	46162669	46163162	LMR	4	2	32.6087	32.6916
chr1	46212504	46212676	LMR	4	2	32.2034	30.665
chr1	46215624	46216878	UMR	20	73	11.1588	2.17391
chr1	46267209	46267287	LMR	5	5	40.4255	39.6296
chr1	46268224	46270688	UMR	47	128	9.45455	5.74713
chr1	46322134	46322380	LMR	7	3	32	37.4879
chr1	46329087	46330877	LMR	33	17	9.6475	8.09524
chr1	46358132	46358638	LMR	9	4	33.0357	28.8499
chr1	46392646	46393008	LMR	14	9	33.557	33.3443
chr1	46393148	46393248	LMR	8	4	31.3253	30.1058
chr1	46419449	46420006	LMR	7	3	30.5085	32.7564
chr1	46441026	46441581	LMR	8	8	29.0698	27.3569
chr1	46444450	46445670	LMR	7	6	27.7419	26.1806
chr1	46463640	46463946	LMR	5	2	46.6667	42.2149
chr1	46471998	46472054	LMR	4	4	37.037	37.6623
chr1	46502614	46503218	LMR	4	8	39.1304	34.2551
chr1	46595678	46601530	UMR	155	155	5.67888	0
chr1	46618464	46618943	LMR	8	6	35.3659	40.2083
chr1	46632447	46633212	UMR	23	39	6.89655	4.7619
chr1	46636832	46637318	LMR	5	6	41.6667	33.3333
chr1	46637518	46637914	LMR	6	6	15.1515	17.2222
chr1	46640173	46640656	LMR	4	8	45.4545	33.5516
chr1	46644952	46648022	UMR	30	34	12.7349	14.4644
chr1	46650694	46651329	LMR	5	6	23.3333	27.5
chr1	46654126	46654950	LMR	4	5	32.4324	29.7985
chr1	46663768	46664668	UMR	6	71	4.16667	3.7037
chr1	46668351	46670372	UMR	27	72	19.3939	16.6667
chr1	46671114	46671694	LMR	5	5	26.3158	31.9444
chr1	46684204	46684272	LMR	5	2	25.7143	20.6349
chr1	46688987	46689761	LMR	12	10	18.1818	9.50047
chr1	46712326	46714477	UMR	19	91	2.6087	0
chr1	46766444	46770420	UMR	95	226	7.47198	0
chr1	46804997	46805110	LMR	4	2	34.4828	31.9048
chr1	46805340	46807284	UMR	79	97	8.26245	0
chr1	46813843	46814140	LMR	10	10	16.9231	21.1905
chr1	46821408	46821464	LMR	6	3	43.0769	41.4899
chr1	46832990	46833126	LMR	6	3	36.3636	37.7489
chr1	46859522	46863272	UMR	72	127	18.7692	11.1111
chr1	46871496	46872387	UMR	10	34	10.2941	13.1944
chr1	46872452	46872572	LMR	8	8	36.6197	38.3598
chr1	47035582	47036015	LMR	8	8	22.0588	24.697
chr1	47039268	47039413	LMR	6	3	17.8571	17.8872
chr1	47069315	47070480	UMR	12	57	14.4737	0
chr1	47081748	47082974	UMR	14	71	14.8936	3.33333
chr1	47104792	47105658	LMR	5	3	28.0899	25.1596
chr1	47117938	47118184	LMR	5	3	29.1667	31.2222
chr1	47131959	47134499	UMR	13	105	23.3533	23.9936
chr1	47152770	47153700	LMR	12	6	24.7619	21.5476
chr1	47158529	47159523	LMR	6	3	20.2247	19.4138
chr1	47183912	47185738	UMR	36	101	1.10497	0
chr1	47190748	47191405	LMR	6	7	30.4348	24.6825
chr1	47310516	47310770	LMR	10	5	35.3535	37.0635
chr1	47341718	47341957	LMR	5	2	9.27835	15.1104
chr1	47343776	47344618	LMR	11	6	38.342	23.3333
chr1	47373118	47373457	LMR	4	2	16.6667	22.1429
chr1	47495716	47497354	LMR	16	10	18.75	11.8519
chr1	47500165	47500574	LMR	4	4	29.7297	18.8406
chr1	47500910	47501300	LMR	5	3	21.7391	18.8406
chr1	47507568	47508210	LMR	4	2	9.7561	14.6825
chr1	47555042	47555474	LMR	8	4	27.5591	23.75
chr1	47639536	47641541	LMR	21	28	17.9612	6.66667
chr1	47694902	47698506	UMR	122	208	11.9917	7.08995
chr1	47709468	47709880	LMR	5	4	39.4737	42.4242
chr1	47778532	47780702	UMR	76	104	3.47448	0
chr1	47798615	47800772	UMR	34	148	19.7297	6.66667
chr1	47813798	47814326	LMR	4	1	25	22.2863
chr1	47846365	47846664	LMR	6	5	41.5385	36.4045
chr1	47853773	47855687	LMR	17	17	21.3793	25.1323
chr1	47858934	47859215	LMR	6	3	33.3333	30.463
chr1	47889600	47890485	LMR	9	8	9.02256	6.30252
chr1	47897819	47905596	UMR	74	509	11.3309	7.03704
chr1	47943422	47944163	LMR	10	12	20	20.2862
chr1	47946822	47947106	LMR	4	5	23.8095	26.1111
chr1	47961114	47961219	LMR	4	2	19.3548	20.8333
chr1	47973502	47975029	UMR	7	98	20.4082	13.3333
chr1	47986928	47987476	LMR	11	8	26.4706	26.6667
chr1	48035414	48035876	LMR	8	8	9.1954	8.41728
chr1	48043487	48044744	UMR	13	31	10.8696	11.1111
chr1	48051394	48051968	LMR	8	4	40.2985	37.5
chr1	48150352	48150998	LMR	10	9	11.4035	9.98816
chr1	48151188	48151598	LMR	8	4	23.0769	19.9621
chr1	48168802	48169752	LMR	5	11	51.7241	40.6746
chr1	48237404	48237906	LMR	7	13	21.4286	20.3571
chr1	48262476	48262586	LMR	5	3	42	38.3333
chr1	48271709	48272202	LMR	10	8	37.037	36.5741
chr1	48275354	48275828	LMR	4	4	11.6279	21.8519
chr1	48309832	48310108	LMR	5	5	26.6667	22.5397
chr1	48332902	48333604	LMR	10	7	38.75	37.7619
chr1	48360488	48360998	LMR	5	8	31.0345	26.6667
chr1	48372454	48372882	LMR	4	10	36.3636	30
chr1	48391410	48391826	LMR	4	2	11.4754	18.3333
chr1	48392021	48392620	LMR	4	3	21.7391	16.25
chr1	48429116	48429948	LMR	20	12	13.1313	14.6947
chr1	48451851	48452882	LMR	22	22	7.86026	3.0303
chr1	48461850	48463996	UMR	35	180	16.1905	4.94505
chr1	48469826	48470106	LMR	6	4	30.2326	33.1151
chr1	48483928	48484642	LMR	13	7	33	30.8333
chr1	48803984	48804240	LMR	6	3	34.9206	39.9603
chr1	48908760	48908876	LMR	5	2	35.8491	35.3968
chr1	48935082	48938680	UMR	75	118	13.6307	7.14286
chr1	48950264	48950922	LMR	9	4	24	23.1481
chr1	48953246	48954379	LMR	6	3	33.3333	31.8056
chr1	48963780	48964494	LMR	21	16	24.3363	27.6515
chr1	49042362	49042684	LMR	4	2	47.541	29.1378
chr1	49046918	49047468	LMR	7	3	26.5306	24.2308
chr1	49056536	49057202	LMR	4	4	35.4167	33.174
chr1	49153320	49153952	LMR	6	5	27.0833	26.3095
chr1	49159009	49159878	LMR	10	21	29.5082	28.7302
chr1	49162723	49163138	LMR	5	4	6.66667	12.2222
chr1	49184592	49184844	LMR	4	4	42.8571	33.3333
chr1	49207168	49207580	LMR	13	8	17.7632	18.3824
chr1	49240626	49243662	UMR	51	104	20.0337	11.1111
chr1	49306717	49307314	LMR	5	3	27.5862	18.9815
chr1	49313310	49314204	LMR	6	4	27.6596	30.516
chr1	49334680	49335366	LMR	7	5	25	22.0261
chr1	49344251	49344798	LMR	10	5	7.07965	7.14286
chr1	49389949	49390940	LMR	4	3	21.0526	19.1162
chr1	49396910	49398313	LMR	9	9	7.53425	5.55556
chr1	49413868	49413989	LMR	4	3	42.3077	35.7912
chr1	49472052	49472546	LMR	4	10	33.3333	21.1111
chr1	49722903	49723093	LMR	4	7	11.1111	21.8254
chr1	49798537	49798900	LMR	6	4	30.9091	34.4676
chr1	49804560	49805062	LMR	8	4	42.623	42.785
chr1	49812296	49813049	LMR	4	3	14.6341	17.5366
[truncated: 88,379 more rows]

## Sheet: UMRs_LMRs_normal4
chr	start	end	type	nCG.segmentation	nCG.seq	mean.meth	median.meth
chr1	713528	715060	UMR	30	92	20.2532	17.6587
chr1	754228	754624	LMR	5	5	32.7273	25
chr1	761708	763814	UMR	33	140	3.96825	0
chr1	793184	794540	UMR	38	30	12.1429	10.9007
chr1	893840	895717	UMR	17	171	12.6582	5.55556
chr1	935120	937854	UMR	6	273	13.9535	10.1852
chr1	948375	949652	UMR	15	53	25.2874	21.4815
chr1	954526	956449	UMR	6	213	2.77778	4.7619
chr1	967601	967978	LMR	5	5	37.1429	27.7778
chr1	975415	977224	UMR	5	200	25	13.3333
chr1	993408	995686	UMR	47	149	13.5897	8.92857
chr1	1050470	1051812	UMR	10	125	20.2899	21.2963
chr1	1089360	1089684	LMR	5	5	33.3333	29.5425
chr1	1150498	1151330	LMR	8	14	24.5283	28.4127
chr1	1166105	1168026	UMR	44	201	9.81013	3.51852
chr1	1185630	1185766	LMR	9	7	16	12.2222
chr1	1225604	1226854	UMR	5	48	23.5294	26.6667
chr1	1242430	1244893	UMR	7	315	17.5	15.873
chr1	1253664	1253962	LMR	5	4	15	9.25926
chr1	1304920	1305210	LMR	5	8	33.9623	39.3939
chr1	1309576	1311247	UMR	22	145	3.31492	0
chr1	1333737	1335938	UMR	13	185	22.3684	17.7778
chr1	1337400	1337646	LMR	8	4	23.3333	21.9577
chr1	1341814	1343570	UMR	22	159	23.75	11.4286
chr1	1406117	1408292	UMR	49	167	8.50515	0
chr1	1408322	1408350	LMR	6	3	30.303	32.5
chr1	1440332	1441504	UMR	37	38	24.1379	23.1812
chr1	1446418	1448797	UMR	15	202	7.46269	3.7037
chr1	1481143	1481521	LMR	5	5	30.9091	34.2262
chr1	1508938	1511816	UMR	90	228	15.3247	17.6852
chr1	1521647	1521942	LMR	9	9	17.4419	13.3333
chr1	1549640	1552233	UMR	50	242	5.72082	2.5641
chr1	1589698	1591293	UMR	7	125	20.9302	23.8095
chr1	1612436	1612592	LMR	4	3	44.4444	43.5185
chr1	1644872	1645148	LMR	4	3	10.3448	19.5238
chr1	1653356	1653372	LMR	5	2	42.5532	25
chr1	1655012	1656473	UMR	27	109	10.6509	0
chr1	1660014	1660302	LMR	11	6	37.5	32.3232
chr1	1678624	1678888	LMR	7	6	20.4545	16.6667
chr1	1708519	1710824	UMR	29	181	7.32984	0
chr1	1714025	1714855	LMR	4	27	13.7931	22.8571
chr1	1758766	1758922	LMR	4	2	38.4615	36.0806
chr1	1765408	1765812	LMR	7	5	23.1884	26.7857
chr1	1772820	1773470	LMR	10	7	23.4375	18.8411
chr1	1778156	1779461	LMR	17	12	23.5294	30.3704
chr1	1837545	1838429	LMR	14	15	17.037	14.4643
chr1	1933490	1933583	LMR	4	3	36.1111	34.6785
chr1	1934944	1935323	LMR	7	27	23.913	23.8095
chr1	2013792	2013808	LMR	6	3	44.186	42.8571
chr1	2058616	2058718	LMR	4	3	42.3077	40.6349
chr1	2101729	2101946	LMR	4	4	30.303	29.1667
chr1	2105542	2106684	UMR	25	43	21.4286	20.7407
chr1	2120753	2122198	UMR	12	86	19.802	18.3333
chr1	2130480	2131316	LMR	9	27	14.2857	14.8148
chr1	2139094	2140770	UMR	10	56	23.4568	16.336
chr1	2143628	2144770	UMR	11	55	9.375	12.2222
chr1	2159988	2163722	UMR	15	248	7.69231	6.66667
chr1	2165354	2166578	UMR	18	34	7.74648	6.99634
chr1	2201783	2202156	LMR	4	14	20	20
chr1	2203538	2203627	LMR	4	5	18.1818	18.3333
chr1	2221121	2222960	UMR	27	57	23.7113	23.4127
chr1	2292178	2292780	LMR	8	8	31.8966	30.7312
chr1	2322266	2324258	UMR	25	183	19.774	14.2857
chr1	2454768	2455195	LMR	6	14	22.2222	26.1905
chr1	2456826	2458460	UMR	6	139	29.0323	28.8889
chr1	2473028	2480657	UMR	22	284	4.72441	0
chr1	2487042	2489106	UMR	19	76	2.04082	0
chr1	2822248	2823136	UMR	5	36	31.4286	32.381
chr1	3473787	3474074	LMR	8	10	37.931	35.8333
chr1	3514616	3515280	UMR	7	37	31.3725	34.1667
chr1	3525703	3528522	UMR	8	153	4.7619	4.7619
chr1	3535502	3536418	LMR	6	22	13.1579	6.66667
chr1	3537698	3538266	LMR	12	15	21.7391	14.8148
chr1	3540248	3542444	UMR	56	194	6.38298	0
chr1	3576496	3576822	LMR	4	2	42.5532	37.0278
chr1	3585060	3585936	UMR	8	32	21.2121	24.5269
chr1	3688158	3691729	UMR	6	170	31.25	25.5556
chr1	3712110	3713806	UMR	32	115	12.8205	0
chr1	3718004	3718558	LMR	14	14	7.18954	3.0303
chr1	3772816	3774134	UMR	15	112	23.7705	22.6852
chr1	3827316	3828436	UMR	7	38	31.25	13.3333
chr1	4044300	4044656	LMR	6	3	33.3333	34.3182
chr1	4520874	4521002	LMR	4	4	44.8276	40.377
chr1	4523252	4523512	LMR	5	5	18.4211	17.2619
chr1	4572498	4573506	LMR	12	12	11.1111	13.2804
chr1	4647968	4648012	LMR	6	3	38.7755	40.5772
chr1	4656945	4657400	LMR	6	9	23.2558	22.1795
chr1	4712504	4717089	UMR	52	403	8.02139	0
chr1	4717330	4718955	UMR	11	43	27.2727	24.4444
chr1	4770829	4771740	UMR	8	50	9.52381	6.11111
chr1	4861558	4861809	LMR	6	6	36.9863	28.9286
chr1	4968620	4968800	LMR	5	4	35.2941	40
chr1	5646881	5647077	LMR	4	2	41.4634	44.6589
chr1	5657435	5658934	LMR	18	22	21.6418	22.0106
chr1	5711896	5713184	LMR	9	21	12.3457	6.36364
chr1	5769621	5769974	LMR	6	5	21.4286	10.7143
chr1	5975736	5976362	LMR	14	9	32.0755	36.9444
chr1	6051162	6053924	UMR	52	224	6.31068	0
chr1	6112544	6113660	LMR	31	25	15.3846	14.537
chr1	6134324	6134338	LMR	4	3	47.619	40.5556
chr1	6175868	6176220	LMR	5	2	42.3077	43.1595
chr1	6238545	6241788	UMR	24	263	6.73575	0
chr1	6258362	6260324	UMR	66	91	9.9734	0
chr1	6264862	6266968	UMR	29	150	25.8883	27.6923
chr1	6294794	6296454	UMR	21	133	16.0714	15.9259
chr1	6296644	6296679	LMR	5	5	29.6296	31.1111
chr1	6298852	6299365	LMR	4	5	30	32.4206
chr1	6299620	6299941	LMR	4	6	38.0952	36.2393
chr1	6301537	6307652	UMR	28	354	10.8696	6.28205
chr1	6319649	6322072	UMR	29	212	8.61244	6.66667
chr1	6326070	6326108	LMR	6	3	39.5349	41.6667
chr1	6336457	6336516	LMR	5	5	34.6154	33.3333
chr1	6347660	6348284	LMR	15	13	33.5196	31.1858
chr1	6413738	6414474	LMR	10	16	27.5362	20.5398
chr1	6418662	6420108	LMR	8	25	25	27.4074
chr1	6423098	6423602	LMR	14	15	21.6667	13.6905
chr1	6452380	6454445	UMR	31	184	8.82353	0
chr1	6520348	6520911	UMR	8	30	35.8491	35.6349
chr1	6535381	6535906	LMR	5	25	0	0
chr1	6549778	6551556	UMR	8	99	26.5823	24.062
chr1	6579448	6580764	LMR	26	26	14.3646	12.4242
chr1	6612315	6612384	LMR	6	3	24.0741	24.1667
chr1	6613312	6614944	UMR	39	109	16.9065	5.55556
chr1	6639435	6641116	UMR	18	103	14.9533	16.8254
chr1	6660600	6664600	UMR	48	290	9.12162	0
chr1	6669842	6669944	LMR	5	2	39.3939	34.7222
chr1	6672564	6676212	UMR	48	368	3.99202	0
chr1	6682694	6682864	LMR	4	2	33.3333	34.5869
chr1	6683280	6683720	LMR	22	11	30.6358	27.8935
chr1	6684734	6686434	UMR	21	111	10.2564	0
chr1	6694388	6694946	LMR	8	23	18	16.6667
chr1	6698138	6698664	LMR	11	18	32.4324	34.127
chr1	6706442	6706898	LMR	7	6	7.01754	3.7037
chr1	6760875	6762262	UMR	13	107	14.6341	0
chr1	6767152	6767372	LMR	5	2	42.4242	34.902
chr1	6781600	6781982	LMR	6	4	46.0317	38.2805
chr1	6787546	6787918	LMR	7	7	30.5085	30.8923
chr1	6790250	6790748	LMR	19	10	29.1667	26.4706
chr1	6799145	6799224	LMR	9	9	24.6914	28.5714
chr1	6803644	6804389	LMR	8	13	14.5455	6.48148
chr1	6830944	6831627	LMR	16	12	24.6032	26.7532
chr1	6843760	6846778	UMR	30	274	18.6099	9.58544
chr1	6860778	6861149	LMR	10	5	19.4245	21.1438
chr1	6871604	6871890	LMR	13	7	31.2883	22.2222
chr1	6949984	6950539	LMR	5	3	15.7895	16.6667
chr1	6959609	6959840	LMR	4	3	48.4848	38.8889
chr1	6966772	6966998	LMR	5	2	27.5862	29.3939
chr1	6994930	6996318	LMR	43	26	18.3374	11.1888
chr1	7049541	7049954	LMR	8	4	9.52381	9.90741
chr1	7057201	7057352	LMR	4	4	18.5185	23.8095
chr1	7120898	7121138	LMR	9	9	38.2812	37.9487
chr1	7209739	7210106	LMR	10	16	15.1899	16.6667
chr1	7232854	7233478	LMR	14	21	27.7311	27.393
chr1	7392298	7392608	LMR	7	4	33.7838	34.8793
chr1	7394224	7395497	LMR	24	21	24.2938	19.9537
chr1	7434030	7434530	LMR	10	12	34.6154	30.754
chr1	7439210	7440160	LMR	31	20	13.7255	10.6838
chr1	7448316	7449005	LMR	4	18	45	43.3333
chr1	7488009	7488226	LMR	7	7	37.5	40
chr1	7551158	7552205	LMR	29	24	15.6522	13.7529
chr1	7637486	7637624	LMR	4	4	32.6087	30.4843
chr1	7641350	7641654	LMR	5	5	35.7143	40.8466
chr1	7729781	7730593	LMR	6	20	34.9206	36.9949
chr1	7740489	7741385	UMR	7	82	0	0
chr1	7749744	7749868	LMR	4	2	36.1111	26.2416
chr1	7762272	7762550	LMR	6	4	23.6842	12.0833
chr1	7762908	7763359	LMR	17	10	40	34.4444
chr1	7763486	7766142	UMR	24	323	24.1135	28.4722
chr1	7766290	7766465	LMR	6	3	50.6024	43.2298
chr1	7786709	7786958	LMR	9	6	20.8955	18.3761
chr1	7812650	7813416	LMR	25	14	11.0294	0
chr1	7830752	7832358	UMR	16	115	19.403	12.2685
chr1	7843200	7844918	UMR	15	168	5.43478	0
chr1	7962780	7963173	LMR	7	14	15.3846	12.2222
chr1	8020714	8022671	UMR	51	101	10.142	0
chr1	8035428	8035658	LMR	7	4	22	21.4815
chr1	8035982	8036235	LMR	4	2	27.5362	26.6132
chr1	8042391	8042719	LMR	18	9	6.27803	4.62963
chr1	8063960	8064617	LMR	25	13	34.1121	37.619
chr1	8064852	8065619	LMR	16	18	17.4194	29.1071
chr1	8091277	8091736	LMR	5	3	42.4242	34.6405
chr1	8107686	8109272	LMR	16	9	18.7166	22.3545
chr1	8113784	8114436	LMR	7	4	26.2712	27.1942
chr1	8130354	8131474	LMR	28	19	23.4104	23.9245
chr1	8133628	8134011	LMR	5	5	25.8065	25.4545
chr1	8137062	8138666	LMR	33	21	27.1468	24.9206
chr1	8143823	8144348	LMR	7	7	37.6623	40.8467
chr1	8156644	8157006	LMR	6	3	35.514	40.1852
chr1	8157585	8158148	LMR	6	3	36.9863	35.6878
chr1	8177102	8177874	LMR	16	18	27.7778	28.6905
chr1	8214761	8214970	LMR	9	9	21.2121	22.2222
chr1	8229648	8230259	LMR	9	9	10.9244	8.33333
chr1	8234488	8235052	LMR	9	5	13.1579	12.1212
chr1	8254699	8254886	LMR	10	5	33.3333	32.8214
chr1	8257724	8258109	LMR	11	12	28.9855	28.5714
chr1	8262166	8263086	LMR	35	22	11.5523	7.40741
chr1	8264382	8265211	LMR	11	6	26.7176	28.9947
chr1	8277011	8277820	UMR	10	75	32.8125	28.0952
chr1	8319224	8319944	LMR	21	11	15.6863	16.5307
chr1	8326590	8327280	LMR	9	5	30.3571	31.3973
chr1	8329426	8329727	LMR	4	2	24.4444	16.6667
chr1	8334656	8334768	LMR	5	2	35.4167	30.6494
chr1	8372082	8372869	LMR	16	10	29.1429	28.6062
chr1	8374246	8374924	LMR	16	12	13.3721	9.22619
chr1	8377835	8378852	UMR	21	86	10	0
chr1	8403562	8404046	LMR	7	29	41.8605	42.8571
chr1	8423152	8423388	LMR	10	5	39.1892	38.3069
chr1	8423502	8423978	LMR	4	5	21.875	31.4286
chr1	8425735	8425790	LMR	4	2	41.6667	52.0238
chr1	8467904	8469742	LMR	32	21	17.9012	11.5741
chr1	8480903	8485160	UMR	87	153	9.85604	0
chr1	8498751	8499648	LMR	15	9	18.0412	10.5556
chr1	8508929	8509688	LMR	17	12	26.6376	23.3333
chr1	8537324	8537986	LMR	11	5	44.3478	38.9316
chr1	8543012	8543398	LMR	5	2	28.7879	25.9804
chr1	8562828	8563010	LMR	5	3	30	30.0802
chr1	8570074	8570851	LMR	12	9	14.2276	14.4962
chr1	8594866	8595631	LMR	12	6	32.3741	36.6731
chr1	8631196	8632044	LMR	14	7	29.1339	21.7273
chr1	8635143	8635344	LMR	5	3	48.3333	42.381
chr1	8657622	8658480	LMR	21	15	38.4615	33.9316
chr1	8669462	8669752	LMR	5	2	35.9375	40.6993
chr1	8746936	8747418	LMR	6	6	27.0115	25.3194
chr1	8760874	8765376	UMR	89	118	8.59375	3.0303
chr1	8766990	8767424	LMR	6	3	15.625	19.1964
chr1	8772008	8773276	LMR	16	8	15.5039	9.58521
chr1	8786370	8787132	LMR	17	15	20.603	17.0862
chr1	8788076	8788230	LMR	5	2	40.7407	38.9267
chr1	8815226	8815772	LMR	6	2	32.4675	35.2579
chr1	8873074	8873368	LMR	7	3	44.0678	46.2693
chr1	8874946	8878852	UMR	64	142	16.2416	3.95916
chr1	8889561	8889900	LMR	4	4	26.8041	27.374
chr1	8891416	8891736	LMR	5	3	50	38.0303
chr1	8919538	8919798	LMR	6	5	29.6296	32.5
chr1	8928932	8929556	LMR	7	7	35.7895	37.7778
chr1	8937372	8940993	UMR	83	204	20.1859	11.1111
chr1	8949897	8950740	LMR	16	16	17.4825	15.5006
chr1	8975278	8975780	LMR	7	3	33.3333	39.9129
chr1	8977888	8978560	LMR	11	8	27.4336	24.465
chr1	9046082	9046634	LMR	11	10	10.2941	12.2222
chr1	9047900	9048592	LMR	13	8	12.0879	5.55556
chr1	9078491	9078648	LMR	8	6	27.6596	26.6667
chr1	9167146	9167440	LMR	8	5	28.3333	27.4537
chr1	9187724	9190473	UMR	26	169	21.5768	15.4762
chr1	9202346	9202630	LMR	7	7	3.7037	3.33333
chr1	9221554	9221714	LMR	4	4	38.4615	36.4983
chr1	9223494	9225620	UMR	27	35	34.1121	32.7635
chr1	9234394	9234624	LMR	5	2	34.375	31.6179
chr1	9241110	9243692	UMR	29	178	14.4144	13.3333
chr1	9246668	9247444	LMR	6	9	36.7089	41.102
chr1	9256508	9257061	LMR	33	22	6.11354	0
chr1	9261010	9263224	UMR	55	51	15.9041	3.33333
chr1	9285424	9285854	LMR	4	5	25	21.0179
chr1	9294769	9295758	UMR	13	92	3.94737	0
chr1	9349223	9349310	LMR	4	2	1.47059	4.49735
chr1	9349746	9350657	LMR	7	7	34.7826	36.8254
chr1	9351919	9354542	UMR	36	218	1.99203	0
chr1	9363016	9363538	LMR	7	4	32.2581	32.328
chr1	9435851	9437025	LMR	10	28	21.3115	19.3651
chr1	9444806	9445218	LMR	8	15	23.8095	28.0952
chr1	9461970	9462271	LMR	6	11	20	20
chr1	9472946	9474096	LMR	9	23	27.2727	20.5556
chr1	9555126	9555807	UMR	7	46	27.2727	22.2222
chr1	9563324	9563530	LMR	7	7	37.2093	32.9966
chr1	9591250	9591390	LMR	4	3	26.4151	30.5026
chr1	9599114	9600512	UMR	22	152	12.8571	0
chr1	9600584	9600660	LMR	6	3	43.8202	41.4292
chr1	9602408	9602902	LMR	11	6	16.0584	18.5185
chr1	9615461	9615746	LMR	4	3	32.2581	23.4428
chr1	9619382	9619660	LMR	4	2	33.8983	33.3995
chr1	9621342	9621828	LMR	8	4	33.6207	31.0271
chr1	9648274	9650480	UMR	15	184	12.6316	6.66667
chr1	9656697	9657962	UMR	4	33	40.7407	41.1111
chr1	9687010	9687498	UMR	13	39	4.34783	6.66667
chr1	9689802	9690093	LMR	7	16	28.2051	25.5556
chr1	9746872	9748666	UMR	13	81	25.7732	24.4444
chr1	9749600	9750639	UMR	10	75	16.6667	18.5329
chr1	9777828	9777938	LMR	4	4	37.5	30.5556
chr1	9815420	9816050	LMR	16	10	36.8421	33.8842
chr1	9836378	9836612	LMR	4	3	33.3333	35.9491
chr1	9844653	9845042	LMR	4	2	44.4444	40.7407
chr1	9854232	9854417	LMR	4	2	39.3443	38.7566
chr1	9858417	9858830	LMR	5	5	31.3253	33.1929
chr1	9867710	9867956	LMR	8	7	40.2062	41.2826
chr1	9877633	9877832	LMR	4	2	30.6122	30.9839
chr1	9882202	9886118	UMR	66	245	19.4444	6.73077
chr1	9895318	9896440	LMR	4	22	14.2857	20
chr1	9902184	9904394	UMR	4	44	31.8182	23.8095
chr1	9934664	9936056	UMR	16	34	29.2308	30.7143
chr1	9950101	9950732	LMR	10	5	25.974	28.373
chr1	9953324	9953834	LMR	5	6	37.931	30.1587
chr1	9962276	9962670	LMR	6	6	30.7692	31.9779
chr1	9967702	9967976	LMR	4	4	40	33.1713
chr1	9969020	9971438	UMR	50	158	4.87239	0
chr1	9976338	9976452	LMR	5	2	44.4444	28.3333
chr1	10002382	10004178	UMR	72	85	8.38816	2.77778
chr1	10010368	10010859	LMR	10	11	25	20.4167
chr1	10056916	10058318	UMR	20	135	6.875	0
chr1	10067360	10067594	LMR	6	3	28	28.125
chr1	10075684	10076003	LMR	11	6	34.0909	34.5238
chr1	10080560	10080802	LMR	6	3	45.3333	42.047
chr1	10092284	10094945	UMR	54	113	4.89237	0
chr1	10117660	10118152	LMR	5	4	44.8276	35.3889
chr1	10126814	10127700	LMR	14	10	17.5097	19.4834
chr1	10134576	10135624	LMR	8	7	42.4051	42.3709
chr1	10165702	10165856	LMR	5	2	41.8182	36.1953
chr1	10168476	10168772	LMR	6	3	26.3889	27.4174
chr1	10168948	10169798	LMR	17	13	36.0544	33.6111
chr1	10221752	10221894	LMR	5	4	33.3333	33.9286
chr1	10256687	10257482	LMR	9	5	23.4899	20.3704
chr1	10269386	10272462	UMR	53	207	16.3062	0
chr1	10276090	10276444	LMR	4	2	37.1429	30.1082
chr1	10277874	10278541	LMR	6	5	27.2727	26.931
chr1	10278763	10278928	LMR	6	3	21.3115	24.9495
chr1	10292174	10292686	LMR	14	7	34.4262	32.3031
chr1	10313718	10314345	LMR	7	3	11.2676	8.76984
chr1	10346322	10346814	LMR	4	3	41.0256	24.2063
chr1	10399860	10400270	LMR	10	4	44.9541	42.7707
chr1	10440927	10441218	LMR	6	3	34.7826	33.4722
chr1	10447542	10448500	LMR	8	5	14.6667	19.7619
chr1	10458252	10460219	UMR	20	159	12.2271	5.18519
chr1	10489924	10491564	UMR	18	134	9.03614	2.90404
chr1	10510880	10511874	LMR	31	19	24.5179	15.4286
chr1	10517694	10517784	LMR	4	2	7.14286	16.6667
chr1	10531704	10533158	UMR	58	81	8.43621	0
chr1	10534759	10536218	UMR	33	59	11.6592	0
chr1	10554675	10556176	UMR	26	30	18.4615	3.33333
chr1	10567516	10568072	LMR	7	4	16.6667	14.6465
chr1	10570248	10571492	LMR	15	12	17.9487	19.1667
chr1	10659434	10659914	LMR	6	3	42.6471	42.3413
chr1	10813190	10813333	LMR	5	4	42.4242	32.5
chr1	10851456	10857350	UMR	81	313	11.3889	0
chr1	10882978	10883252	LMR	6	8	30.303	30
chr1	10884870	10885262	LMR	4	15	25	28.8889
chr1	10999926	11000868	LMR	15	21	28.3465	21.4286
chr1	11001716	11002353	LMR	8	21	19.6721	19.7619
chr1	11003947	11004793	LMR	28	24	9.66184	6.66667
chr1	11006486	11006536	LMR	4	2	38.4615	39.8413
chr1	11012212	11012496	LMR	4	2	15.3846	14.7293
chr1	11040035	11041259	LMR	22	29	21.3115	15.5423
chr1	11066578	11066626	LMR	5	2	46.1538	41.4815
chr1	11072026	11073800	UMR	35	113	8.53242	0
chr1	11094900	11095150	LMR	4	4	32.7273	26.1806
chr1	11097468	11098336	LMR	26	15	6.07287	0
chr1	11112651	11113424	LMR	5	26	38.7097	40
chr1	11118666	11121165	UMR	24	188	2.7933	0
chr1	11158468	11158768	LMR	8	4	45.4545	42.1838
chr1	11159003	11160326	UMR	48	88	7.67196	0
chr1	11194100	11195085	LMR	9	8	25.9259	27.619
chr1	11267810	11268398	LMR	4	2	24.1379	21.7262
chr1	11321684	11323250	UMR	46	67	5.16796	0
chr1	11332630	11334226	UMR	39	94	11.1864	6.66667
chr1	11341832	11342388	LMR	12	7	21.5054	22.7092
chr1	11353938	11354346	LMR	9	5	21.0526	21.4815
chr1	11359510	11359716	LMR	4	4	25	25.3663
chr1	11374905	11375386	LMR	15	13	29.2453	26.455
chr1	11376555	11377196	LMR	11	11	21.9512	27.5132
chr1	11380248	11380615	LMR	9	11	17.5439	6.66667
chr1	11434249	11434904	LMR	6	6	23.0769	25
chr1	11439840	11440115	LMR	6	5	32.967	33.6976
chr1	11680495	11680675	LMR	5	5	22.5806	26.6667
chr1	11713263	11714658	UMR	5	82	37.931	30
chr1	11723943	11725179	UMR	4	104	40	40
chr1	11740630	11742454	UMR	18	126	33.3333	32.4495
chr1	11750092	11753722	UMR	34	225	25.1773	23.7103
chr1	11767760	11768146	LMR	5	9	18.5185	20
chr1	11771243	11771382	LMR	4	3	19.2308	19.881
chr1	11790151	11791023	LMR	6	18	31.25	25.7143
chr1	11791493	11792600	UMR	20	30	20.442	24.213
chr1	11795705	11797807	UMR	21	78	10.8108	0
chr1	11800792	11800966	LMR	4	3	53.8462	40.7407
chr1	11845660	11845882	LMR	7	4	24.0741	25.2525
chr1	11847170	11848309	LMR	4	26	30.7692	26.8452
chr1	11862334	11864240	UMR	28	44	21.4765	18.068
chr1	11864667	11867608	UMR	29	113	11.5385	0
chr1	11967604	11970296	UMR	78	108	7.1708	1.28205
chr1	11972928	11973088	LMR	8	4	35	34.4444
chr1	11973616	11973706	LMR	4	3	44	45
chr1	11980566	11981034	LMR	7	10	41.3793	43.1818
chr1	11989792	11990229	LMR	12	6	7.40741	4.86111
chr1	11994030	11995624	UMR	12	65	21.9298	4.44444
chr1	12004428	12004740	LMR	4	7	40	41.6667
chr1	12021212	12021726	LMR	6	5	19.6721	16.4226
chr1	12039618	12041247	UMR	33	104	12.3037	6.72269
chr1	12078987	12080460	UMR	20	89	13.8462	7.93651
chr1	12107520	12107667	LMR	5	5	36.3636	39.2857
chr1	12135836	12136000	LMR	4	4	31.8182	28.6869
chr1	12147846	12148136	LMR	6	3	21.7391	20.2249
chr1	12178808	12178972	LMR	7	4	33.871	25
chr1	12181782	12182096	LMR	11	8	34.7826	30.4167
chr1	12184840	12185242	LMR	7	7	2.27273	0
chr1	12192956	12193564	LMR	28	14	26.8382	26.3819
chr1	12217502	12218684	LMR	16	15	30.6306	29.5943
chr1	12221130	12222498	LMR	8	13	30.6122	20.4762
chr1	12226722	12227999	UMR	10	111	11.5385	15.7143
chr1	12268760	12269424	LMR	4	12	24.2424	16.5675
chr1	12289809	12291771	UMR	16	120	17.1053	2.08333
chr1	12311600	12311962	LMR	6	4	29.7297	37.9005
chr1	12393225	12393390	LMR	5	2	37.8378	39.1534
chr1	12416034	12417113	LMR	23	12	26.0726	25.6566
chr1	12428782	12429096	LMR	4	2	20	20.2525
chr1	12430314	12430518	LMR	6	3	43.1193	43.3661
chr1	12436362	12436853	LMR	8	4	21.4286	22.6136
chr1	12440654	12441882	LMR	7	6	23.0088	19.9735
chr1	12466046	12466184	LMR	5	3	53.3333	41.8182
chr1	12466458	12466674	LMR	6	3	43.2099	41.3695
chr1	12466790	12468152	LMR	31	15	22.113	22.862
chr1	12469690	12469852	LMR	6	3	42.0455	44.0308
chr1	12481364	12481928	LMR	4	2	34.6939	28.9474
chr1	12484016	12484528	LMR	7	3	35	33.8555
chr1	12517034	12517848	LMR	5	3	40.1639	45.7265
chr1	12520916	12522266	LMR	17	11	19.6154	9.04762
chr1	12523872	12525518	LMR	16	12	24.8447	16.6667
chr1	12527243	12527308	LMR	4	2	43.75	43.3333
chr1	12578778	12579770	LMR	10	23	20.9877	16.4352
chr1	12581237	12581452	LMR	5	4	37.6471	39.7902
chr1	12589444	12589617	LMR	6	4	30	29.7619
chr1	12640068	12640327	LMR	4	6	31.8182	30.3571
chr1	12674445	12680486	UMR	129	237	8.30671	0
chr1	12681828	12682878	LMR	19	23	9.93377	8.58586
chr1	12683398	12683682	LMR	6	3	23.8636	16.654
chr1	12709935	12710646	LMR	12	7	23.8806	25.1832
chr1	12718814	12719379	LMR	14	11	7.86164	8.60953
chr1	12753462	12753534	LMR	5	2	25.5814	23.8095
chr1	12806028	12806372	LMR	4	2	29.1667	33.0159
chr1	13795572	13796438	LMR	7	6	42.6667	40.974
chr1	13870222	13871028	LMR	29	18	31.8777	28.5714
chr1	13882847	13883184	LMR	7	5	27.551	27.0833
chr1	13920249	13921008	LMR	5	4	23.6842	28.0952
chr1	13927658	13928133	LMR	5	3	36.6667	35.7143
chr1	14026242	14028022	UMR	56	145	25.102	20.5556
chr1	14075120	14077544	UMR	94	181	5.69498	0
chr1	14111644	14111741	LMR	4	2	25	26.2963
chr1	14133726	14133880	LMR	6	3	29.2683	29.3386
chr1	14140279	14140322	LMR	4	4	31.25	31.5807
chr1	14157178	14157348	LMR	6	3	31.9149	31.0119
chr1	14199960	14200500	LMR	10	13	39.4737	38.1481
chr1	14370231	14370841	LMR	4	2	0	0
chr1	14382054	14382396	LMR	5	2	29.2683	31.9444
chr1	14435086	14435522	LMR	8	7	17.9487	17.8023
chr1	14440000	14440196	LMR	6	3	43.75	44.9663
chr1	14452758	14453116	LMR	6	4	34.1463	31.0526
chr1	14491643	14492204	LMR	4	4	18.1818	23.0857
chr1	14672876	14673024	LMR	5	2	37.2549	23.5897
chr1	14692174	14693470	LMR	30	22	30.814	27.0482
chr1	14740264	14740594	LMR	4	2	14.5455	21.3095
chr1	14764232	14764458	LMR	7	3	31.3725	27.037
chr1	14812811	14814178	LMR	16	9	27.3743	27.0851
chr1	14843746	14844604	LMR	7	4	26.25	29.4444
chr1	14940468	14940898	LMR	5	4	35.443	35.2564
chr1	14961080	14961331	LMR	5	3	38.7097	36.8421
chr1	14975004	14975376	LMR	5	3	23.2143	32.9167
chr1	14993856	14994651	LMR	19	9	24.8889	16.6667
chr1	15020446	15020678	LMR	9	5	31.6667	34.4444
chr1	15023743	15024308	LMR	7	6	37.5	37.2222
chr1	15026886	15027198	LMR	5	4	38.7755	37.2028
chr1	15040362	15040432	LMR	4	2	0	1.85185
chr1	15058530	15058774	LMR	4	4	16.2162	18.1818
chr1	15059616	15059934	LMR	5	8	42.8571	40
chr1	15137632	15137976	LMR	11	5	28.5047	25.7341
chr1	15141757	15142428	LMR	7	7	29.8507	31.1111
chr1	15215926	15216444	LMR	4	2	26	27.4631
chr1	15221482	15222058	LMR	7	9	39.1304	33.3333
chr1	15237534	15237814	LMR	4	3	24.1379	23.8823
chr1	15241802	15242101	LMR	4	3	14.8148	14.9405
chr1	15247600	15247798	LMR	5	3	23.913	23.6905
chr1	15250445	15252228	UMR	30	190	13.4615	5.55556
chr1	15256054	15256220	LMR	8	6	34.375	36.5675
chr1	15256576	15256721	LMR	4	5	39.2857	39.623
chr1	15269558	15269800	LMR	4	5	28	28.3333
chr1	15271725	15272517	LMR	9	25	11.8644	11.1111
chr1	15273470	15273654	LMR	9	6	41.791	39.1667
chr1	15294982	15295376	LMR	4	7	45.4545	45.4762
chr1	15307470	15307634	LMR	4	4	31.0345	32.1429
chr1	15354528	15354972	LMR	4	9	24.1379	24.537
chr1	15426520	15427330	LMR	4	17	26.506	28.524
chr1	15433340	15434235	LMR	4	3	39.3939	31.9048
chr1	15443234	15443910	LMR	6	11	20	26.6835
chr1	15455026	15455143	LMR	4	2	34.4828	25.4167
chr1	15467226	15467448	LMR	4	4	19.1176	24.0741
chr1	15468356	15468892	LMR	8	8	18.6667	18.5816
chr1	15494815	15495276	LMR	4	4	14.7059	12.9552
chr1	15514046	15514462	LMR	5	6	26.1905	35.3968
chr1	15522090	15522502	LMR	5	6	21.875	25.5556
chr1	15598884	15599400	LMR	9	18	7.8125	8.33333
chr1	15611314	15611798	LMR	7	4	40.7407	38.7104
chr1	15623172	15623343	LMR	5	4	46.875	38.4127
chr1	15631244	15631648	LMR	14	8	4.87805	0
chr1	15650092	15650452	LMR	12	7	5	1.85185
chr1	15697402	15698026	LMR	8	13	36.9863	36.0606
chr1	15712584	15713402	LMR	14	23	39.7849	40.3175
chr1	15786486	15786682	LMR	4	1	27.2727	35.2189
chr1	15786780	15787170	LMR	11	5	34.3511	30.404
chr1	15795868	15796210	LMR	5	3	27.2727	26.8519
chr1	15828076	15828116	LMR	6	2	27.0833	25.8929
chr1	15849974	15854268	UMR	85	247	6.03136	0
chr1	15865364	15865424	LMR	4	1	26.3889	29.0896
chr1	15876758	15877188	LMR	6	3	47.2222	43.5531
chr1	15929195	15930546	UMR	17	72	11.1111	0
chr1	15936638	15936901	LMR	4	2	36.5385	35.6731
chr1	15943124	15945654	UMR	49	111	5.05051	0
chr1	16010867	16012307	UMR	8	95	17.0213	17.4913
chr1	16018064	16018117	LMR	6	3	40.8163	39.9206
chr1	16029717	16030472	LMR	16	18	25.8065	27.037
chr1	16067712	16068528	LMR	6	15	35.7143	33.4987
chr1	16068880	16069302	LMR	6	13	43.2432	43.2341
chr1	16084048	16085452	UMR	9	87	20	20
chr1	16087358	16088310	LMR	12	18	39.4737	38.159
chr1	16118504	16118808	LMR	8	10	1.78571	0
chr1	16140033	16140246	LMR	5	5	33.3333	31.9048
chr1	16142034	16142424	LMR	8	4	0	0
chr1	16157347	16157951	LMR	16	14	31.3131	31.5046
chr1	16159786	16162926	UMR	99	206	2.5	0
chr1	16173346	16178056	UMR	104	299	10.8225	0
chr1	16188624	16188898	LMR	6	3	36.9048	37.2807
chr1	16211776	16213570	LMR	26	23	11.6667	6.38889
chr1	16220510	16220782	LMR	5	2	46.6667	43.5897
chr1	16265930	16266372	LMR	13	9	14.6667	13.3333
chr1	16301544	16302882	UMR	10	92	12.1622	7.38095
chr1	16335533	16335986	LMR	4	5	20	16.1111
chr1	16405056	16405818	LMR	10	14	5.26316	8.09524
chr1	16431365	16431538	LMR	4	2	43.3333	35.1852
chr1	16479542	16482298	UMR	9	111	15.5556	20
chr1	16490721	16490871	LMR	4	4	42.8571	40.5556
chr1	16491626	16491980	LMR	6	3	29.4118	25.7155
chr1	16494082	16494693	UMR	16	49	8.73016	0
chr1	16562672	16564222	UMR	35	66	3.86473	0
chr1	16627333	16627592	LMR	4	5	31.8182	31.1111
chr1	16641702	16642054	LMR	8	4	30	34.8611
chr1	16644908	16645324	LMR	5	2	37.2549	39.1667
chr1	16676306	16676942	LMR	6	3	29.0698	32.2472
chr1	16677270	16679461	UMR	54	112	2.65734	0
chr1	16689850	16690237	LMR	10	7	4.08163	4.07925
chr1	16691112	16691835	LMR	5	5	34.7222	31.14
chr1	16693158	16695562	UMR	87	99	6.36856	0
chr1	16713448	16714314	LMR	21	12	21.1957	13.3333
chr1	16766856	16768196	UMR	29	86	18.2171	7.79221
chr1	16824706	16826556	UMR	22	162	6.17978	0
chr1	16839386	16841534	UMR	80	73	17.004	4.37229
chr1	16918084	16918718	LMR	17	8	15.7258	11.0854
chr1	16938814	16940674	UMR	132	116	8.9422	0
chr1	16947587	16947710	LMR	9	4	34.2466	34.5238
chr1	16970212	16971570	UMR	86	81	7.16279	0
chr1	17025670	17028088	UMR	64	214	7.58427	6.66667
chr1	17029649	17030502	LMR	15	12	32.0312	28.8889
chr1	17221712	17223304	UMR	85	65	9.8434	0
chr1	17224352	17224953	LMR	5	2	35.9223	42.3587
chr1	17229852	17232323	UMR	93	67	2.91131	0
chr1	17240090	17241602	UMR	63	141	3.0445	3.33333
chr1	17248076	17248528	LMR	10	10	11.3208	11.1028
chr1	17278138	17278538	LMR	11	9	11.9565	6.25
chr1	17278634	17278704	LMR	4	3	26.9231	31.0714
chr1	17286920	17287780	UMR	10	56	20	18.9286
chr1	17311034	17311796	LMR	5	13	22.5806	23.3333
chr1	17337294	17338872	UMR	4	121	16.6667	13.8889
chr1	17372102	17373062	LMR	18	9	23.6842	23.8439
chr1	17377240	17377517	LMR	8	4	28	28.2197
chr1	17379703	17381257	UMR	29	72	10.1504	0
chr1	17413426	17413622	LMR	6	3	31.9149	28.4722
chr1	17440134	17440740	LMR	6	6	22.2222	21.5873
chr1	17703854	17704577	LMR	17	17	17.5966	17.7778
chr1	17728452	17729999	LMR	4	12	45.8333	43.3333
chr1	17746184	17746234	LMR	6	3	33.3333	32.5397
chr1	17746335	17746688	LMR	24	24	18.8811	19.4444
chr1	17797018	17797084	LMR	7	3	41.1765	39.8148
chr1	17803769	17804215	LMR	10	6	15.7895	16.4672
chr1	17820718	17821246	LMR	4	5	27.2727	18.1319
chr1	17828739	17829506	LMR	7	15	26	26.7857
chr1	17846618	17846897	LMR	5	8	33.3333	31.1111
chr1	18923608	18924340	LMR	15	15	21.0526	2.38095
chr1	18925500	18926384	LMR	20	17	7.01754	0
chr1	18959754	18974399	UMR	303	572	10.7718	8.04094
chr1	19019783	19020678	LMR	4	26	19.0476	18.8889
chr1	19025159	19025421	LMR	7	9	23.4043	20.8333
chr1	19228235	19230582	UMR	63	113	10.935	0
chr1	19233184	19233356	LMR	7	3	34.7368	32.8571
chr1	19239962	19240162	LMR	5	6	20	26.6667
chr1	19240934	19241077	LMR	5	3	29.7872	18.4615
chr1	19248228	19248348	LMR	4	4	26.3158	28.658
chr1	19248538	19251323	UMR	23	57	25.3425	22.381
chr1	19253049	19253907	LMR	6	23	40.625	36.6667
chr1	19267750	19269198	LMR	9	22	21.1538	13.3333
chr1	19300982	19301405	LMR	7	5	32.8125	37.619
chr1	19332614	19332764	LMR	4	2	24.4898	22.383
chr1	19489274	19490180	LMR	5	2	41.1765	40.5556
chr1	19491960	19492690	LMR	7	4	38	36.9019
chr1	19505314	19505972	LMR	7	4	33.3333	36.8922
chr1	19515754	19516358	LMR	11	5	36.8421	33.2197
chr1	19535008	19537792	UMR	60	126	6.63265	0
chr1	19546127	19546344	LMR	4	4	29.0323	30.6548
chr1	19567661	19568090	LMR	7	6	23.75	24.7619
chr1	19577224	19579102	UMR	36	113	4.34783	0
chr1	19600860	19601072	LMR	4	10	45.7143	41.7857
chr1	19614928	19615873	UMR	9	77	29.5775	35.2381
chr1	19637570	19639790	UMR	34	156	12.8931	3.42262
chr1	19708918	19708998	LMR	4	2	31.1111	29.4017
chr1	19712336	19712791	LMR	7	12	15.6863	11.1111
chr1	19717225	19718570	UMR	46	31	10.1351	7.54986
chr1	19809662	19812998	UMR	35	195	13.4921	0
chr1	19831235	19832220	LMR	11	7	23.0769	22.3064
chr1	19840788	19841490	LMR	12	10	38.9381	36.9246
chr1	19856352	19856528	LMR	4	3	43.1818	46.976
chr1	19887556	19888008	LMR	5	10	28.5714	28.1746
chr1	19890330	19890872	LMR	11	13	31.7073	32.4242
chr1	19919117	19919788	LMR	6	3	39.3939	36.1549
chr1	19922652	19924440	UMR	37	92	5.6239	1.38889
chr1	19936575	19937565	LMR	19	12	30.9278	30.0926
chr1	19940140	19940308	LMR	6	3	40	41.5476
chr1	19946148	19947684	LMR	15	8	36.5217	35.4978
chr1	19955542	19955832	LMR	7	4	36.4865	31.746
chr1	19956156	19956254	LMR	6	3	38.8889	36.0526
chr1	19969780	19973448	UMR	36	258	6.03448	2.38095
chr1	20030438	20031584	LMR	5	20	36.3636	33.3333
chr1	20041982	20042480	LMR	6	8	14	20.3704
chr1	20062130	20062632	LMR	11	9	46.5649	41.7929
chr1	20064510	20064867	LMR	5	4	33.8983	34.4444
chr1	20080796	20081276	LMR	16	8	30.6667	33.0303
chr1	20081314	20081777	LMR	7	7	44.4444	43.3333
chr1	20125462	20127136	UMR	9	98	15.5039	13.8889
chr1	20151711	20152068	LMR	4	4	12.5	16.7701
chr1	20171531	20172006	LMR	10	7	21.25	23.481
chr1	20185414	20185728	LMR	9	5	16.1905	18.75
chr1	20187532	20188336	LMR	5	3	26.087	25.5952
chr1	20198786	20199196	LMR	7	5	33.8983	32.7381
chr1	20204697	20205176	LMR	14	9	26.1261	22.2222
chr1	20205240	20205350	LMR	6	3	38.0952	39.8006
chr1	20208400	20210162	UMR	54	108	10.1664	0
chr1	20244366	20244934	LMR	7	6	15.2174	13.1944
chr1	20384582	20385331	LMR	7	5	36.7647	36.3492
chr1	20427466	20427759	LMR	7	7	9.83607	12.2222
chr1	20437317	20437469	LMR	4	4	36.1111	30.9028
chr1	20471382	20471526	LMR	5	4	32.5581	33.6574
chr1	20538970	20539868	LMR	33	26	7.07547	0
chr1	20651701	20652916	LMR	8	7	26.3566	27.4339
chr1	20660770	20660939	LMR	5	3	8.92857	13.3333
chr1	20833765	20835044	UMR	38	64	7.49186	0
chr1	20837604	20838678	LMR	4	3	37.037	40.7572
chr1	20914963	20917164	UMR	21	40	21.7105	13.6752
chr1	20942824	20943318	LMR	15	13	34.2657	31.2121
chr1	20945304	20945806	LMR	9	6	29.0323	26.1111
chr1	20959630	20961436	UMR	34	110	1.3245	0
chr1	20966312	20966985	LMR	5	9	14.6667	14.5833
chr1	20986794	20988800	UMR	31	88	8.75	0
chr1	20992053	20992362	LMR	9	6	38.2353	33.7037
chr1	21024898	21025249	LMR	6	5	31.9444	35.2967
chr1	21036978	21037222	LMR	4	4	26.4706	26.1111
chr1	21107022	21108057	LMR	11	6	34.5029	36.1111
chr1	21111700	21114904	UMR	69	237	8.68421	0
chr1	21226956	21227216	LMR	7	3	28.2353	19.6078
chr1	21348734	21349476	LMR	9	5	20.5674	27.7778
chr1	21358704	21359594	LMR	8	4	40.6452	38.8852
chr1	21376634	21376962	LMR	7	3	14.0845	20.6349
chr1	21393102	21393350	LMR	4	1	45.4545	32.4946
chr1	21466140	21466593	LMR	4	2	13.6364	13.8988
chr1	21475888	21476484	LMR	4	3	19.3548	18.3894
chr1	21497500	21498128	LMR	10	5	39.5683	38.3121
chr1	21501008	21503442	UMR	50	131	7.46269	4.49891
chr1	21518976	21519490	LMR	6	5	33.871	34.3687
chr1	21521470	21522065	LMR	8	8	8.21918	7.22222
chr1	21578546	21578942	LMR	8	4	33.7662	32.5
chr1	21580508	21581082	LMR	4	5	19.4444	18.6388
chr1	21587322	21587528	LMR	4	4	27.1186	30.9885
chr1	21588610	21589532	LMR	23	26	24.6753	25.3704
chr1	21595192	21595577	LMR	4	7	27.6596	27.6455
chr1	21616005	21617498	UMR	13	106	6.49351	6.66667
chr1	21634838	21635127	LMR	6	4	36.8421	33.4615
chr1	21658056	21659816	LMR	16	18	13.7931	16.9841
chr1	21660656	21661710	LMR	18	27	18.0124	15.8081
chr1	21670836	21672877	UMR	21	158	7.07547	0
chr1	21687494	21687732	LMR	4	3	0	5.55556
chr1	21690447	21690770	LMR	5	6	23.6842	22.619
chr1	21694783	21695384	LMR	8	12	34.2105	33.5985
chr1	21697131	21697562	LMR	5	5	17.5439	18.4848
chr1	21711265	21711804	LMR	6	6	43.1373	37.1591
chr1	21766016	21767738	UMR	24	114	16.0784	12.984
chr1	21795236	21795332	LMR	6	3	26.7857	31.0806
chr1	21835360	21836656	UMR	22	110	5.78035	0
chr1	21900304	21901536	UMR	24	39	20.1183	18.5185
chr1	22032982	22033228	LMR	7	3	39.3939	30.9944
chr1	22090960	22091852	LMR	12	12	11.5044	7.7987
chr1	22108182	22110698	UMR	80	153	5.33672	0
chr1	22140676	22141187	UMR	10	49	15.5172	19.6886
chr1	22284028	22284236	LMR	4	4	40.5405	31.1966
chr1	22301316	22301710	LMR	4	6	17.2414	17.9233
chr1	22337382	22337708	LMR	4	4	23.2558	23.6772
chr1	22345415	22345824	LMR	5	4	32.2034	26.6667
chr1	22349320	22349689	LMR	9	9	15.0442	17.1717
chr1	22350478	22353017	UMR	54	99	9.2437	4.16667
chr1	22374850	22375232	LMR	4	2	27.7778	27.0085
chr1	22378784	22380746	UMR	23	148	13.0435	4.73856
chr1	22382124	22383216	LMR	10	6	34.8993	33.2657
chr1	22388805	22389334	LMR	6	6	37.7358	35.2116
chr1	22400928	22402564	LMR	8	3	28.972	36.2235
chr1	22404378	22404570	LMR	9	4	32.2917	28.2407
chr1	22414520	22417012	LMR	20	13	34.3949	31.3554
chr1	22459599	22460791	UMR	11	30	44.5946	43.9815
chr1	22467988	22470556	UMR	19	237	12.844	5.55556
chr1	22494032	22494383	LMR	4	5	43.4783	47.1429
chr1	22542774	22543236	LMR	4	11	37.5	30.6019
chr1	22560440	22561560	LMR	16	19	32.1839	30.5691
chr1	22650455	22650643	LMR	4	2	24.2424	32.7778
chr1	22668440	22669099	LMR	16	25	4.79042	0
chr1	22755210	22755548	LMR	10	5	30.9859	29.0476
chr1	22760814	22761529	LMR	12	6	31.6547	28.9815
chr1	22768858	22769486	LMR	5	4	43.6364	41.6667
chr1	22769612	22769918	LMR	6	3	29.3333	28.2135
chr1	22774192	22774624	LMR	4	4	28.8462	25.5342
chr1	22778096	22779570	UMR	35	83	8.05369	4.16667
chr1	22783732	22784146	LMR	6	3	20.5607	23.5909
chr1	22793416	22793584	LMR	4	1	25	24.0413
chr1	22821604	22821876	LMR	5	2	43.9024	47.8592
chr1	22826038	22826434	LMR	8	4	39.4558	38.0848
chr1	22827046	22827348	LMR	8	4	22.3301	25.1356
chr1	22835456	22835813	LMR	5	3	36.7647	37.7606
chr1	22856580	22856924	LMR	5	5	42.8571	39.4872
chr1	22857456	22857955	LMR	6	4	38.7097	38.8791
chr1	22898694	22899013	LMR	7	10	34.1463	33.3333
chr1	23037210	23038608	UMR	15	170	15.2174	16.6667
chr1	23076402	23077286	LMR	8	6	29.8246	26.3889
chr1	23256914	23257139	LMR	5	5	34.375	38.3333
chr1	23276400	23276745	LMR	7	3	26.3158	29.2088
chr1	23290636	23291298	LMR	7	12	34.0909	20.3704
chr1	23295422	23296510	LMR	9	7	20.4301	14.2857
chr1	23302789	23303502	LMR	9	8	18.8976	16.6667
chr1	23345124	23347884	UMR	63	146	12.5	0
chr1	23425158	23425717	LMR	9	6	22.1239	2.08333
chr1	23429943	23430452	LMR	5	4	34.375	37.2685
chr1	23441718	23442100	LMR	5	3	39.6552	26.1905
chr1	23448648	23449506	LMR	12	6	5	1.5625
chr1	23493560	23495754	UMR	60	157	15.9251	6.11111
chr1	23495926	23496477	LMR	7	7	25	33.2672
chr1	23503728	23504914	UMR	11	69	24.0506	5.55556
chr1	23510812	23511480	LMR	14	10	0.892857	0
chr1	23514527	23515252	LMR	6	6	31.7073	30
chr1	23521344	23521816	LMR	6	5	43.1818	43.4722
chr1	23543034	23545050	UMR	21	136	23.4177	22.4242
chr1	23551573	23552026	LMR	12	13	18.1818	16.7249
chr1	23575961	23577019	LMR	15	9	20.0957	22.0833
chr1	23630043	23630861	LMR	9	6	40	36.9048
chr1	23637846	23638100	LMR	6	3	41.8367	39.1686
chr1	23638266	23639006	LMR	11	5	40.5714	38.8889
chr1	23666568	23671952	UMR	83	186	12.5623	3.92157
chr1	23693272	23693412	LMR	4	2	31.0345	30.4563
chr1	23694242	23698422	UMR	70	158	11.3462	0
chr1	23721172	23721542	LMR	9	6	22.7723	22.9798
chr1	23729692	23731070	LMR	24	26	25.3289	25.641
chr1	23749962	23751925	UMR	13	134	10.1449	0
chr1	23777923	23779056	LMR	6	8	27.2727	22.1429
chr1	23805364	23806166	LMR	12	9	22.7273	23.9179
chr1	23809400	23811455	UMR	31	146	12.9412	2.5641
chr1	23816058	23816268	LMR	6	3	43.6364	41.3194
chr1	23823212	23824046	LMR	6	12	30.303	27.7778
chr1	23856798	23858302	UMR	10	110	28.5714	19.2063
chr1	23866129	23866860	LMR	19	23	14.8387	11.3636
chr1	23871057	23872009	LMR	6	8	23.2558	24.5833
chr1	23880846	23882690	UMR	46	102	12.0521	7.56614
chr1	23883888	23889746	UMR	101	154	22.0232	6.66667
chr1	23894324	23895456	UMR	25	82	7.5	0
chr1	23903520	23904276	LMR	19	10	28.2051	27.7778
chr1	23912174	23912322	LMR	5	2	37.5	39.5833
chr1	23942138	23942211	LMR	4	4	39.4737	39.6104
chr1	23961488	23962328	LMR	14	14	22.7778	24.6405
chr1	23965426	23965846	LMR	8	7	33.3333	30.6138
chr1	23969992	23970748	LMR	9	6	25.2874	30.5195
chr1	23977310	23977620	LMR	6	4	27.907	34.3939
chr1	23984200	23984444	LMR	7	3	40.6593	40.873
chr1	24017894	24019474	UMR	63	68	9.26641	0
chr1	24022999	24023418	LMR	5	3	24.3243	28.1145
chr1	24031592	24031818	LMR	4	2	39.3939	36.3588
chr1	24053868	24054162	LMR	8	6	28.5714	24.1689
chr1	24069396	24071966	UMR	60	177	7.2695	0
chr1	24085890	24086200	LMR	4	4	32.4324	32.0707
chr1	24087566	24087608	LMR	6	3	40.678	40.9812
chr1	24089630	24089734	LMR	5	4	34.7826	35.9687
chr1	24098543	24099378	LMR	27	14	18.1467	3.7037
chr1	24104129	24105832	UMR	28	115	23.3051	9.70696
chr1	24117098	24119372	UMR	22	82	2.83019	0
chr1	24119971	24120984	LMR	9	24	20	17.7778
chr1	24122146	24123115	LMR	4	20	29.1667	31.9048
chr1	24150948	24152580	UMR	36	65	11.5207	6.93182
chr1	24193798	24195312	UMR	44	105	4.34783	0
chr1	24222918	24223252	LMR	4	2	46.3415	27.399
chr1	24227343	24227670	LMR	6	5	40.3846	32.3593
chr1	24250432	24250962	LMR	10	7	21.2121	14.0236
chr1	24302752	24306550	UMR	5	68	25	16.6667
chr1	24341868	24342574	LMR	6	3	33.3333	32.6142
chr1	24372832	24373008	LMR	5	4	28.5714	26.5527
chr1	24396406	24396622	LMR	5	2	30.4348	26.6667
chr1	24397294	24397726	LMR	6	12	18.75	5.55556
chr1	24429508	24429710	LMR	4	4	0	0
chr1	24469780	24470144	LMR	8	4	26.5306	25.8929
chr1	24476781	24478487	UMR	62	50	11.976	10.6793
chr1	24481532	24482082	LMR	4	9	42.3077	43.1217
chr1	24620856	24621890	LMR	20	15	27.4809	25.7143
chr1	24627410	24628798	LMR	17	13	30.6748	26.7949
chr1	24644212	24646566	UMR	32	31	20.6687	16.2611
chr1	24648355	24649328	UMR	11	83	6.89655	6.66667
chr1	24671532	24672302	LMR	7	7	29.7872	28.5714
chr1	24691568	24691931	LMR	4	4	42.2222	39.3895
chr1	24717605	24719038	LMR	33	25	13.9759	15.0198
chr1	24739412	24740628	UMR	34	56	22.4138	9.44444
chr1	24741816	24743321	UMR	43	67	11.809	5.12821
chr1	24745448	24745810	LMR	5	4	43.5897	42.1296
chr1	24769998	24770478	LMR	5	2	37.037	39.5238
chr1	24790668	24790916	LMR	4	2	36.5854	41.2482
chr1	24801752	24802288	LMR	5	2	38.6364	31.6667
chr1	24828354	24830744	UMR	40	153	16.6667	7.53968
chr1	24859606	24859674	LMR	4	2	0	8.33333
chr1	24862686	24863120	LMR	6	2	30.4878	26.0417
chr1	24867615	24867878	LMR	7	4	18.0723	19.4444
chr1	24902781	24903145	LMR	10	7	20.2532	21.8178
chr1	24961546	24962698	LMR	15	8	19.0476	16.6667
chr1	24968262	24971176	UMR	55	202	14.975	4.30556
chr1	25010266	25010574	LMR	8	4	31.7073	33.6432
chr1	25015086	25015546	LMR	9	9	14.0351	22.8571
chr1	25031704	25032506	LMR	15	17	4.96894	2.38095
chr1	25051404	25051982	LMR	7	7	17.1429	8.46154
chr1	25054088	25054216	LMR	6	2	24	26.8254
chr1	25056502	25057554	LMR	6	25	26.3158	23.9744
chr1	25061746	25062814	LMR	15	13	25.6522	17.9762
chr1	25069930	25070157	LMR	4	2	34.4828	25.0529
chr1	25071130	25073422	UMR	58	179	8.85609	0
chr1	25091844	25092170	LMR	6	2	29.2135	33.2768
chr1	25095674	25097598	LMR	16	8	28.0193	26.0806
chr1	25120334	25120760	LMR	4	3	40	41.1938
chr1	25129502	25130132	LMR	5	2	29.3478	26.5645
chr1	25174400	25175713	UMR	16	94	8.66667	0
chr1	25180224	25180334	LMR	6	3	35.443	33.2789
chr1	25188708	25189300	LMR	14	16	18.1818	18.8889
chr1	25236106	25236319	LMR	8	8	26.1364	24.6916
chr1	25468254	25468584	LMR	7	7	46.9697	43.7229
chr1	25488557	25489270	LMR	4	2	25	26.4103
chr1	25511899	25512112	LMR	4	2	42.8571	36.1837
chr1	25531398	25532050	LMR	10	5	12.931	10
chr1	25557972	25559934	UMR	56	67	2.55814	0
chr1	25566064	25567048	UMR	31	41	2.21239	0
chr1	25572587	25574698	UMR	50	175	6.58537	0
chr1	25586446	25586570	LMR	5	3	33.3333	37.3737
chr1	25592358	25594845	UMR	30	113	4.54545	0
chr1	25596294	25596534	LMR	4	6	43.75	40.232
chr1	25653286	25655528	UMR	7	33	22.2222	21.4286
chr1	25688701	25691447	UMR	4	35	7.46269	15.3566
chr1	25721400	25721592	LMR	5	2	35.2941	38.4626
chr1	25724170	25724388	LMR	7	7	34.965	34.2469
chr1	25729373	25729918	LMR	7	9	7.14286	11.1111
chr1	25756132	25759338	UMR	43	209	12.8676	1.5873
chr1	25759696	25760478	LMR	8	4	36.1111	35.0133
chr1	25761918	25762913	LMR	8	4	14.9123	11.232
chr1	25780572	25780712	LMR	5	2	23.8095	20.3704
chr1	25789234	25790038	LMR	5	5	23.0769	26.1111
chr1	25793856	25794194	LMR	4	2	31.5789	31.3889
chr1	25810685	25811310	LMR	14	9	34.2657	35.3691
chr1	25825762	25825904	LMR	6	3	26.8293	33.3333
chr1	25829602	25829978	LMR	4	3	41.3793	39.5503
chr1	25831584	25832110	LMR	7	5	16.9231	23.3333
chr1	25833560	25833840	LMR	5	5	25	25.7143
chr1	25846764	25847608	LMR	7	5	9.41176	16.6667
chr1	25869616	25871176	UMR	13	129	23.9437	20
chr1	25916631	25917120	LMR	9	5	19.1011	20.8874
chr1	25935055	25935604	LMR	23	13	10.2362	2.38095
chr1	25958123	25958422	LMR	4	4	43.8596	41.6667
chr1	25968400	25968811	LMR	9	5	19.0476	20.4196
chr1	25990950	25991120	LMR	5	2	41.25	39.9425
chr1	25994352	25994830	LMR	7	4	25.8065	26.8946
chr1	26008552	26008696	LMR	4	1	35	37.5
chr1	26009886	26010794	LMR	5	12	56.6667	48.6111
chr1	26053920	26054829	LMR	5	19	26.9231	25.5556
chr1	26069813	26071181	LMR	11	21	10.8108	9.69697
chr1	26144762	26147848	UMR	46	154	17.9487	15.8615
chr1	26185214	26186586	UMR	86	91	5.00491	0
chr1	26201281	26202807	UMR	29	103	3.69004	0
chr1	26230906	26233738	UMR	49	178	13.7631	4.54545
chr1	26235664	26235790	LMR	4	4	31.0345	32.5397
chr1	26248898	26250235	UMR	32	79	9.60699	3.33333
chr1	26259305	26259442	LMR	4	2	35.2941	38.6905
chr1	26279221	26279820	LMR	5	5	31.8182	35.1852
chr1	26317328	26317400	LMR	4	2	32.1429	22.5
chr1	26323518	26325346	UMR	36	63	4.71092	0
chr1	26347886	26349712	UMR	10	36	15.493	18.0098
chr1	26361076	26363477	UMR	7	118	10.8108	13.3333
chr1	26420006	26421561	UMR	25	31	35.5	36.6667
chr1	26436652	26439352	UMR	36	203	14.1956	5.55556
chr1	26471566	26472258	LMR	11	16	21.5909	11.1111
chr1	26496025	26497016	UMR	4	78	35.4839	36.2987
chr1	26503964	26504150	LMR	7	7	36.4706	33.8596
chr1	26516946	26517556	LMR	4	16	18.1818	17.4854
chr1	26527598	26528140	LMR	13	21	33.7079	31.4286
chr1	26560250	26561883	UMR	82	110	4.02985	0
chr1	26632036	26633918	UMR	29	63	26.4438	22.2222
chr1	26662200	26663600	UMR	42	92	8.71935	0
chr1	26758165	26759522	UMR	62	64	5.88235	0
chr1	26796969	26797230	LMR	5	5	21.4286	16.6667
chr1	26797602	26800752	UMR	52	200	13.5484	3.75
chr1	26802208	26802734	LMR	8	4	35	34.0476
chr1	26826537	26828340	UMR	5	133	14.2857	13.3333
chr1	26855858	26858900	UMR	5	139	11.7647	17.037
chr1	26866210	26866424	LMR	5	5	15.5556	14.0741
chr1	26945718	26948524	UMR	136	164	3.51351	0
chr1	27003486	27004698	LMR	19	12	13.0719	11.329
chr1	27018458	27025802	UMR	97	378	8.40708	0
chr1	27026924	27027848	LMR	8	4	11.5385	10.5216
chr1	27028178	27031188	LMR	12	10	7.48663	4.68853
chr1	27032172	27033362	LMR	12	7	19.8347	10.5051
chr1	27060446	27061552	LMR	11	6	20	18.3333
chr1	27070495	27070932	LMR	5	5	36.1702	35.8333
chr1	27094670	27095639	LMR	7	5	18.2927	14.6374
chr1	27107828	27108012	LMR	4	2	29.2683	28.2149
chr1	27112780	27116186	UMR	55	118	4.42338	0
chr1	27125807	27127327	LMR	13	10	21.5686	24.3687
chr1	27136432	27136886	LMR	6	9	20	21.1111
chr1	27189284	27189810	LMR	5	15	40.7407	37.1429
chr1	27189952	27192593	UMR	28	154	3.31492	0
chr1	27204462	27204836	LMR	5	3	16.2162	10.3175
chr1	27215481	27217338	UMR	14	110	20.9302	8.61284
chr1	27226071	27227498	UMR	55	60	12.3288	0
chr1	27233771	27234212	LMR	4	4	30.8824	34.8037
chr1	27247678	27249006	UMR	47	93	5.01672	0
chr1	27286082	27287376	UMR	10	97	3.1746	0
chr1	27297390	27297770	LMR	6	5	43.3333	40
chr1	27353538	27353944	LMR	10	10	21.7949	20.679
chr1	27354308	27354844	LMR	12	7	40.1639	35.6488
chr1	27364048	27364238	LMR	8	6	28.169	33.1746
chr1	27370848	27371432	LMR	17	12	22	16.9312
chr1	27372408	27373072	LMR	14	18	3.57143	0
chr1	27384299	27385130	LMR	13	13	21.8579	22.5122
chr1	27423919	27424332	LMR	6	6	15	12.117
chr1	27424872	27425078	LMR	6	6	36.1702	33.4211
chr1	27425636	27426652	LMR	9	15	21.6981	23.6111
chr1	27445281	27446000	LMR	5	12	31.4815	26.1111
chr1	27478918	27480131	LMR	8	8	23.3333	24.9242
chr1	27481051	27482204	UMR	50	58	7.09459	0
chr1	27524441	27524835	LMR	6	5	5.08475	4.86111
chr1	27546596	27547155	LMR	5	4	27.9412	23.1602
chr1	27560722	27562520	UMR	9	120	8.16327	4.16667
chr1	27611048	27611506	LMR	8	5	12.6761	6.66667
chr1	27625906	27627631	LMR	10	19	35.9375	29.3981
chr1	27668960	27670079	UMR	7	37	9.09091	6.66667
chr1	27691531	27693396	UMR	21	129	3.30579	0
chr1	27717780	27719558	UMR	36	98	12.3529	12.2222
chr1	27774374	27774617	LMR	4	2	22.5806	23.0423
chr1	27800428	27800632	LMR	11	5	31.4286	33.0283
chr1	27814271	27817406	UMR	42	96	3.16456	0
chr1	27818331	27819235	LMR	6	9	16.6667	19.2063
chr1	27823070	27824304	LMR	10	13	18.6047	20.8333
chr1	27830381	27832272	UMR	15	30	32.1678	31.746
chr1	27840329	27840531	LMR	5	5	45.1613	45.8333
chr1	27844568	27844846	LMR	5	5	31.25	34.0741
chr1	27970408	27970740	LMR	6	6	21.8182	23.6111
chr1	27977202	27977660	LMR	4	4	41.0714	32.7485
chr1	27989577	27990219	LMR	11	9	2.73973	3.7037
chr1	27995662	27996276	LMR	23	28	12.5	0
chr1	27998293	27999491	LMR	11	11	1.85185	1.75439
chr1	28039758	28040337	LMR	8	4	17.9104	15.1786
chr1	28051894	28053472	UMR	34	118	6.07143	0
chr1	28079096	28079236	LMR	6	3	48.1013	47.2106
chr1	28082354	28082592	LMR	5	2	29.0323	32.0635
chr1	28098622	28098920	LMR	8	4	28.8889	27.1897
chr1	28099024	28100940	UMR	58	70	11.2339	0
chr1	28156801	28158411	UMR	60	80	3.82979	0
chr1	28240264	28241556	UMR	82	86	3.0303	0
chr1	28254638	28254794	LMR	5	2	25.5814	26.8398
chr1	28261036	28262412	LMR	28	26	20.3431	9.40893
chr1	28285878	28287106	UMR	18	100	13.5714	12.2727
chr1	28287690	28288522	LMR	7	9	20.4301	17.5595
chr1	28305824	28306884	LMR	5	3	41.9355	41.9298
chr1	28319606	28319918	LMR	6	3	39.7727	39.2546
chr1	28377066	28377744	LMR	5	2	46.875	42.965
chr1	28384727	28384972	LMR	4	2	32.8947	33.7064
chr1	28393109	28394330	LMR	11	5	32.7014	34.2995
chr1	28414060	28415807	UMR	70	76	3.33333	0
chr1	28417407	28418022	LMR	6	4	35.7895	25.3414
chr1	28431422	28431982	LMR	16	10	35.6589	36.1111
chr1	28450228	28450547	LMR	4	2	41.6667	32.2619
chr1	28507658	28507879	LMR	4	2	35.5556	36.6911
chr1	28523773	28523907	LMR	4	4	42.8571	33.3333
chr1	28535324	28535659	LMR	4	2	7.93651	18.0404
chr1	28558816	28559915	UMR	57	50	3.44828	0
chr1	28561940	28563756	UMR	71	97	6.08974	0
chr1	28572722	28574308	UMR	83	58	4.74485	0
chr1	28574635	28576428	LMR	22	16	14.2202	2.77778
chr1	28585034	28587704	UMR	32	162	18.2584	5.92186
chr1	28623124	28623737	LMR	9	12	21.6216	13.2576
chr1	28628240	28628806	LMR	10	5	23.2394	18.8638
chr1	28655074	28656258	UMR	51	63	10.6145	0
chr1	28672849	28673046	LMR	4	2	15.625	23.7893
chr1	28686098	28686694	LMR	7	6	32.9545	28.2051
chr1	28695798	28697311	UMR	34	82	3.81679	0
chr1	28736098	28736662	LMR	9	8	20.8696	18.1818
chr1	28764339	28765062	LMR	12	7	8.66667	7.90043
chr1	28780444	28780538	LMR	8	4	46.4286	39.2857
chr1	28831696	28834318	UMR	108	111	4.06674	0
chr1	28834568	28834820	LMR	5	2	33.6735	30.9764
chr1	28843736	28845950	UMR	27	128	22.3368	12.7273
chr1	28878970	28880552	UMR	55	91	3.31754	0
chr1	28904820	28905004	LMR	6	3	41.3793	36.1283
chr1	28918483	28919653	UMR	10	91	27.8481	25.6494
chr1	28929394	28929860	LMR	9	4	24.7312	22.0539
chr1	28968344	28970786	UMR	75	94	5.32946	0
chr1	28974337	28975905	UMR	81	59	6.99588	0
chr1	28994615	28996512	UMR	34	127	7.78589	1.51515
chr1	29062482	29064893	UMR	97	164	8.6661	0
chr1	29074626	29075500	LMR	6	3	30.303	32.7652
chr1	29077928	29078403	LMR	4	2	22.6667	26.94
chr1	29082578	29083562	LMR	11	5	30.8219	34.8684
chr1	29101610	29102312	UMR	18	38	33.6	33.3333
chr1	29106691	29107401	LMR	5	5	27.1429	23.534
chr1	29111420	29112442	LMR	27	27	8.72483	3.7037
chr1	29149452	29149775	LMR	7	4	40.7407	40.2778
chr1	29155122	29155233	LMR	5	4	30.303	26.4286
chr1	29181908	29182414	LMR	14	14	24.4094	22.2222
chr1	29203463	29204112	LMR	17	15	6.04027	0
chr1	29208200	29208967	LMR	16	12	23.8411	18.6617
chr1	29213242	29214940	UMR	17	101	7.47664	4.7619
chr1	29240492	29241690	UMR	22	117	9.33333	0
chr1	29254660	29255108	LMR	6	3	41.0959	39.2857
chr1	29362372	29362482	LMR	6	3	48.0392	45.0153
chr1	29378588	29379073	LMR	4	2	26.7606	26.0517
chr1	29460098	29460650	LMR	5	14	19.2982	22.1612
chr1	29462388	29462594	LMR	7	4	39.6226	39.1534
chr1	29463016	29463376	LMR	10	10	36.7647	34.504
chr1	29497518	29497954	LMR	7	3	22	25.5556
chr1	29502943	29503862	LMR	14	7	40.1015	39.5409
chr1	29506030	29509258	UMR	103	167	11.21	2.77778
chr1	29529344	29529696	LMR	6	9	0	0
chr1	29556224	29557844	UMR	33	61	15.7277	13.8251
chr1	29562478	29565178	UMR	53	292	13.1367	5.55556
chr1	29575596	29576066	LMR	4	7	37.037	37.6471
chr1	29583477	29583986	LMR	8	8	29.4118	17.2367
chr1	29585956	29586909	UMR	6	82	6.06061	5.55556
chr1	29597730	29598778	LMR	7	10	33.7349	32.9004
chr1	29610054	29610224	LMR	6	6	33.3333	34.6296
chr1	29659902	29660360	LMR	6	3	35.8025	36.0979
chr1	30064182	30064452	LMR	5	2	47.1698	46.6387
chr1	30265814	30266242	LMR	15	9	7.45342	0
chr1	30274204	30275706	LMR	17	26	13.3333	9.29487
chr1	30285210	30285628	LMR	5	5	27.907	22.2222
chr1	30556567	30557325	LMR	7	13	1.51515	0
chr1	31190678	31192718	UMR	26	146	9.81595	0
chr1	31195144	31195258	LMR	5	3	16	13.3333
chr1	31296118	31298462	UMR	34	64	24.6114	12.2367
chr1	31307558	31308420	LMR	7	6	31.1828	37.1965
chr1	31350494	31351312	LMR	10	18	28.5714	27.2894
chr1	31384138	31384668	LMR	4	5	33.3333	25.2814
chr1	31405511	31405932	LMR	4	2	18.9189	25.5291
chr1	31492494	31493172	LMR	7	3	36.2745	30.404
chr1	31497556	31498197	LMR	6	3	42.8571	40
chr1	31513064	31513425	LMR	4	2	32.6531	29.6465
chr1	31527188	31527756	LMR	6	3	34.2857	28.8889
chr1	31534904	31535208	LMR	8	4	41.2371	42.3942
chr1	31535406	31535721	LMR	7	4	20.5128	29.1005
chr1	31536422	31539094	UMR	52	104	3.57698	0
chr1	31585184	31585320	LMR	6	5	46	43.5714
chr1	31625284	31625668	LMR	6	3	37.037	32.7889
chr1	31627423	31627532	LMR	4	4	32.4324	28.4392
chr1	31635427	31636038	LMR	15	15	5.20833	0
chr1	31643624	31644040	LMR	6	5	7.89474	1.85185
chr1	31672991	31673396	LMR	12	9	21.1765	24.1667
chr1	31696828	31697429	LMR	10	10	29.5775	30.5688
chr1	31768860	31771058	UMR	53	89	6.30372	0
chr1	31867420	31868006	UMR	10	35	4.3956	0
chr1	31885309	31887696	UMR	34	150	6.63507	0
chr1	31895483	31895970	LMR	7	5	20	11.1111
chr1	31949280	31950528	LMR	5	7	28.3333	23.6111
chr1	32030398	32030599	LMR	4	2	21.875	22.9101
chr1	32054428	32054942	UMR	13	48	4.16667	3.33333
chr1	32055024	32055276	LMR	9	9	32.0755	29.0476
chr1	32057412	32057654	LMR	5	5	41.0256	39.0476
chr1	32062194	32063304	LMR	14	7	35.7143	29.9039
chr1	32070843	32071126	LMR	6	3	47.2527	44.1793
chr1	32092188	32093660	LMR	4	29	41.6667	39.1667
chr1	32228209	32230670	UMR	18	213	1.24224	0
chr1	32236926	32238394	UMR	4	89	20	23.3333
chr1	32281507	32281835	LMR	10	13	23.8806	26.4881
chr1	32303525	32303830	LMR	6	3	43.6364	41.1111
chr1	32308686	32309419	LMR	6	5	47.541	41.2879
chr1	32347243	32347414	LMR	5	3	40.3509	36.1111
chr1	32363032	32363568	LMR	12	6	36.6667	32.1874
chr1	32376438	32376836	LMR	5	2	47.0588	43.0445
chr1	32389580	32390826	LMR	4	2	30.4348	32.9604
chr1	32396422	32396732	LMR	7	3	41.4966	44.5768
chr1	32397196	32398564	LMR	8	3	22.8814	19.0909
chr1	32399968	32401170	LMR	15	9	19.3833	17.7207
chr1	32402293	32404008	UMR	27	118	1.63043	0
chr1	32409887	32410762	UMR	12	55	29.8507	23.8889
chr1	32420242	32420542	LMR	4	5	36	34.5238
chr1	32421668	32422036	LMR	5	3	33.3333	26.3889
chr1	32429670	32430278	LMR	7	7	16.6667	14.2857
chr1	32442978	32443513	LMR	7	5	30.5556	35.1515
chr1	32450964	32451298	LMR	9	4	33.6449	27.5
chr1	32469060	32469596	LMR	7	4	14.2857	14.4444
chr1	32478682	32481182	UMR	56	174	3.26371	0
chr1	32484786	32485055	LMR	4	4	36.8421	38.9881
chr1	32485982	32486846	LMR	5	4	18.4615	15.8213
chr1	32497580	32497792	LMR	10	5	41.2587	40.7836
chr1	32527890	32528568	LMR	6	4	28.8889	31.9589
chr1	32532058	32532592	LMR	6	5	9.09091	12.619
chr1	32537374	32539542	UMR	36	101	8.46682	0.980392
chr1	32573050	32575268	UMR	42	89	3.2967	0
chr1	32607878	32608064	LMR	4	2	36.5854	39.5833
chr1	32617204	32617330	LMR	5	2	40.3226	42.1717
chr1	32644770	32646858	UMR	42	124	14.377	0
chr1	32664746	32667412	UMR	12	70	2.5	0
chr1	32670529	32672030	UMR	15	105	18.75	20
chr1	32687258	32688718	UMR	24	78	9.85915	0
chr1	32705203	32707138	UMR	25	133	4.34783	0
chr1	32708118	32708508	LMR	4	6	28.5714	23.0556
chr1	32732882	32733113	LMR	5	4	34.8837	34.4444
chr1	32738884	32739418	LMR	5	5	37.1429	26.6204
chr1	32757200	32758426	UMR	59	85	8.44854	0
chr1	32787348	32787758	LMR	6	4	27.8689	26.9481
chr1	32799583	32802406	UMR	31	199	14.8649	0
chr1	32811114	32811464	LMR	7	5	12.1951	11.1111
chr1	32817180	32817932	UMR	10	62	7.59494	0
chr1	32859310	32861122	UMR	79	80	3.88471	0
chr1	32866436	32866833	LMR	4	8	0	9.52381
chr1	32913454	32914247	LMR	30	20	24.7525	21.7705
chr1	32929554	32931411	UMR	52	99	5.52326	0
chr1	32961625	32962504	LMR	18	9	27.6596	24.5482
chr1	32965576	32966842	UMR	17	111	10.6509	8.33333
chr1	32985970	32986584	LMR	22	22	18.5455	16.8182
chr1	33004478	33006102	UMR	36	133	10.084	0
chr1	33024506	33024694	LMR	4	2	38.7097	34.4444
chr1	33077452	33078544	UMR	26	48	12.0332	0
chr1	33115213	33115332	LMR	4	4	54.5455	45.3755
chr1	33115364	33117709	UMR	87	152	3.10933	0
chr1	33146822	33147730	LMR	10	4	32.5581	25.4113
chr1	33149744	33150418	LMR	4	2	16.4179	15.1852
chr1	33166849	33169401	UMR	7	112	10	13.3333
chr1	33177680	33178274	UMR	15	37	0	0
chr1	33182214	33182680	LMR	4	7	13.3333	14.1414
chr1	33190651	33191154	LMR	6	8	40.3846	39.2208
chr1	33194731	33195190	LMR	4	4	40.9091	35.5556
chr1	33206942	33209866	UMR	26	144	19.2708	19.6154
chr1	33252490	33252692	LMR	7	3	36.8421	35.3175
chr1	33281817	33284786	UMR	30	129	10.7143	7.02839
chr1	33313898	33314422	LMR	5	2	11.1111	12
chr1	33338040	33338771	LMR	6	12	9.52381	6.66667
chr1	33343228	33344106	LMR	5	11	28.5714	24.4444
chr1	33347170	33348398	LMR	18	26	26.0504	24.127
chr1	33358350	33360065	UMR	27	104	6.62651	0
chr1	33366038	33367687	UMR	15	128	30.1075	36.6667
chr1	33372987	33373714	LMR	5	5	27.9221	30.5456
chr1	33399032	33399848	LMR	17	13	19.898	19.5671
chr1	33427860	33428450	LMR	9	4	31.8584	27.381
chr1	33428792	33431178	UMR	26	188	25.9259	20.1732
chr1	33438242	33439408	UMR	25	66	10.274	6.66667
chr1	33446706	33447826	LMR	12	9	36.6071	35.1671
chr1	33454922	33455320	LMR	8	4	10	7.62527
chr1	33476562	33478061	LMR	14	7	36.6412	36.1111
chr1	33501720	33502958	UMR	37	61	5.63991	0
chr1	33520744	33521126	LMR	7	7	15.873	22.0238
chr1	33546134	33547970	UMR	33	97	13.4715	7.21248
chr1	33551740	33552292	LMR	13	13	24.7619	18.0303
chr1	33560538	33561172	LMR	13	10	12.4088	0
chr1	33592250	33593443	UMR	29	53	10.8333	3.0303
chr1	33617025	33617630	LMR	9	9	35.8491	38.75
chr1	33626808	33627274	LMR	17	21	29.7468	21.8182
chr1	33645764	33646172	LMR	7	6	30.7692	30
chr1	33646244	33648560	UMR	35	154	8.96552	0
chr1	33668990	33669110	LMR	4	2	14.5833	15.5462
chr1	33686700	33687130	LMR	8	8	34.4828	33.3111
chr1	33694531	33695066	LMR	5	5	35	33.8462
chr1	33721030	33724104	UMR	70	231	3.0303	0
chr1	33810462	33816552	UMR	62	218	11.373	7.59229
chr1	33875964	33876410	LMR	8	5	38.6792	41.0989
chr1	33931812	33932050	LMR	5	4	33.3333	30.5195
chr1	33936050	33936817	LMR	18	13	10.2326	4.7619
chr1	33937542	33938742	UMR	37	44	7.57576	0
chr1	34023776	34024280	LMR	9	4	35.5932	24.8148
chr1	34029239	34029550	LMR	4	2	34.4262	33.2091
chr1	34096644	34097376	LMR	5	3	40.367	38.8199
chr1	34098629	34099099	LMR	11	22	6.30631	5.55556
chr1	34100547	34100690	LMR	12	6	21.9298	20.4377
chr1	34185466	34186104	LMR	4	6	26.8293	17.9871
chr1	34191256	34191816	LMR	9	5	32.1429	27.4074
chr1	34224108	34224776	LMR	10	6	12.0968	9.33333
chr1	34363479	34363841	LMR	4	2	0	3.33333
chr1	34368454	34369006	LMR	5	3	22.3881	16.369
chr1	34379850	34381198	LMR	10	5	36.2745	36.1442
chr1	34396080	34396637	LMR	5	7	45	42.328
chr1	35324439	35325952	UMR	36	64	8.63787	0
chr1	35329598	35330074	LMR	4	3	40.7407	43.4407
chr1	35337272	35337574	LMR	6	10	36.9565	35.9259
chr1	35427384	35427573	LMR	4	2	20.6897	20.8777
chr1	35496506	35497763	UMR	56	61	0.497512	0
chr1	35528296	35528658	LMR	7	3	26.5823	22.2222
chr1	35544436	35545648	UMR	28	57	3.00429	0
chr1	35545690	35545848	LMR	4	2	34.6154	31.9246
chr1	35586284	35586736	UMR	14	31	39.7727	40
chr1	35622524	35622736	LMR	6	3	33.3333	34.5238
chr1	35654934	35659424	UMR	108	206	12.3031	2.70563
chr1	35667678	35668848	LMR	8	5	26.9565	25.7265
chr1	35680552	35681332	LMR	7	4	31.3131	29.8246
chr1	35688028	35688314	LMR	5	2	44.7368	39.4513
chr1	35730197	35730852	LMR	15	8	19.774	14.4608
chr1	35734010	35735608	UMR	27	88	11.9298	0
chr1	35741386	35742280	LMR	5	4	17.5	17.0513
chr1	35790634	35791200	LMR	4	2	40.8451	33.6083
chr1	35835555	35836186	LMR	4	3	22.2222	20.4009
chr1	35916708	35918233	LMR	11	7	18.2482	24.7863
chr1	35941904	35942092	LMR	6	3	43.1034	41.0823
chr1	35965856	35966168	LMR	4	2	39.2857	42.2685
chr1	36004210	36004550	LMR	6	3	33.3333	24.1415
chr1	36019724	36020526	LMR	11	5	29.0076	31.1111
chr1	36020842	36024736	UMR	65	149	20.0594	6.66667
chr1	36034180	36035210	LMR	5	5	42.8571	27.2727
chr1	36042279	36044213	UMR	27	132	32.4723	34.9206
chr1	36103628	36103986	LMR	4	2	24.1935	29.9514
chr1	36172918	36174676	UMR	17	105	23.2323	23.3333
chr1	36183436	36185032	UMR	44	89	2.45098	0
chr1	36192377	36193092	LMR	6	6	14.5455	8.33333
chr1	36234262	36235622	UMR	37	83	14.4772	6.64336
chr1	36240258	36240676	LMR	11	6	11.215	7.19697
chr1	36273136	36275900	UMR	25	162	25.2964	26.1279
chr1	36316584	36317913	LMR	10	6	24.812	24.4228
chr1	36320942	36321066	LMR	5	2	28.5714	28.3333
chr1	36323052	36323508	LMR	4	2	27.1739	22.5296
chr1	36342316	36342842	LMR	6	5	25	21.4286
chr1	36391480	36391626	LMR	5	2	23.4043	18.0098
chr1	36395402	36397924	UMR	45	156	5.31732	0
chr1	36399488	36399864	LMR	6	3	34.7368	38.1631
chr1	36549414	36550720	UMR	5	71	11.1111	6.66667
chr1	36554461	36555630	UMR	29	93	6.50888	1.85185
chr1	36565070	36565678	LMR	4	7	50	46.8651
chr1	36565830	36565972	LMR	4	4	26.6667	28.1944
chr1	36573952	36574296	LMR	11	13	37.3134	38.8889
chr1	36614298	36617164	UMR	52	99	8.51648	0
chr1	36653416	36654120	LMR	8	9	1.36986	0
chr1	36665694	36666320	LMR	11	9	26.5432	25.4701
chr1	36669388	36670262	LMR	6	11	41.3043	33.9011
chr1	36673110	36673456	LMR	11	5	28.7671	20.9524
chr1	36688780	36691854	UMR	84	108	7.74443	2.22222
chr1	36696529	36697324	LMR	8	4	39.4737	32.4074
chr1	36698122	36698320	LMR	6	3	33.7838	35.2176
chr1	36705594	36706294	LMR	5	3	36.6667	34.3305
chr1	36711449	36711728	LMR	4	2	28	33.5333
chr1	36717240	36717748	LMR	8	3	39.5833	34.6927
chr1	36765426	36765895	LMR	4	4	39.5833	39.359
chr1	36771578	36773446	UMR	37	124	3.73832	0
chr1	36787374	36790313	UMR	4	207	16.6667	11.1111
chr1	36816196	36816988	LMR	6	16	25.8065	23.3333
chr1	36839056	36840306	LMR	6	15	18.9189	16.8519
chr1	36850086	36852944	UMR	32	123	6.03774	0
chr1	36862622	36863958	UMR	16	66	13.7405	1.51515
chr1	36886056	36886952	LMR	25	20	25.7143	33.2716
chr1	36911991	36912385	LMR	5	4	31.4286	30.4938
chr1	36915564	36916846	UMR	38	70	15.1316	0
chr1	36929028	36930584	UMR	27	78	5.69395	0
chr1	37952888	37953421	LMR	4	7	24.3243	21.875
chr1	37964815	37965655	LMR	12	6	27.0833	28.2504
chr1	37979232	37981032	UMR	33	134	7.69231	0
chr1	37999956	38000196	LMR	6	3	20.9877	23.9583
chr1	38019060	38020126	UMR	33	58	8.13008	0
chr1	38021958	38022854	UMR	24	32	13.1579	13.3333
chr1	38060627	38062340	UMR	62	60	5.90778	0
chr1	38155268	38156586	UMR	25	68	4.65116	0
chr1	38157018	38158844	UMR	11	123	36.6197	32.5397
chr1	38200684	38201458	UMR	12	31	20.3008	10.9411
chr1	38209150	38209598	LMR	5	3	35.4839	29.1317
chr1	38272846	38275306	UMR	33	162	9.3985	0
chr1	38277026	38277130	LMR	4	2	27.6596	27.1242
chr1	38324358	38326244	UMR	46	87	3.28638	0
chr1	38356176	38356661	LMR	7	4	20.2247	14.359
chr1	38391544	38392012	LMR	8	5	25	25.3074
chr1	38396354	38398177	UMR	34	92	11.0048	0
chr1	38411974	38413146	LMR	6	18	29.7297	34.6032
chr1	38440864	38441040	LMR	4	3	11.9048	19.1366
chr1	38454500	38456303	UMR	53	91	4.46809	0
chr1	38460950	38462161	UMR	22	66	25.9459	29.1468
chr1	38465140	38466698	LMR	16	18	26	22.9762
chr1	38469308	38472256	UMR	21	132	12.069	6.66667
chr1	38477905	38479228	UMR	15	58	4.7619	0
chr1	38479844	38480068	LMR	4	2	23.4043	21.3041
chr1	38494843	38496014	UMR	22	32	7.89474	6.66667
chr1	38648686	38649046	LMR	4	5	22.5806	20.974
chr1	38675779	38676204	LMR	13	9	18	10.8333
chr1	38683072	38683437	LMR	4	4	40.625	37.996
chr1	39212108	39212406	LMR	5	3	35.4167	33.7229
chr1	39212541	39212702	LMR	5	3	34.6154	31.1111
chr1	39324334	39326538	UMR	32	131	6.27063	4.16667
chr1	39338228	39339986	UMR	18	98	16.8675	6.11111
chr1	39406906	39407810	LMR	18	20	12.1019	10.4828
chr1	39417402	39417452	LMR	5	3	36.3636	31.6667
chr1	39418932	39419420	LMR	5	4	38.8889	36.9048
chr1	39456090	39458666	UMR	25	119	14.6006	12.2222
chr1	39463438	39463700	LMR	8	4	30.0885	32.9193
chr1	39491404	39492979	UMR	51	70	4.38596	0
chr1	39531352	39531728	LMR	8	4	39.3617	40.392
chr1	39541952	39542494	LMR	9	8	25.4545	20.9524
chr1	39546548	39547990	UMR	12	159	19.6078	20
chr1	39552677	39553062	LMR	4	4	40.625	26.1111
chr1	39568002	39568724	LMR	13	9	8.1761	7.26852
chr1	39570250	39573236	UMR	61	185	13.2743	5.12821
chr1	39597880	39598598	LMR	6	3	23.4043	24.9008
chr1	39624442	39624598	LMR	7	4	38.7755	36.2963
chr1	39636280	39636874	LMR	8	6	47.3684	30.7143
chr1	39639168	39640808	LMR	17	10	34.7826	38.1944
chr1	39644228	39644444	LMR	5	3	34.2105	25.008
chr1	39651183	39651680	LMR	7	3	22.9885	21.6746
chr1	39657378	39658518	LMR	16	12	21.6216	28.1955
chr1	39660854	39661532	LMR	7	4	31.405	33.7037
chr1	39669844	39671894	LMR	23	21	29.8643	30.1378
chr1	39679355	39680339	LMR	12	8	24.0602	21.8855
chr1	39724326	39724756	LMR	6	3	7.57576	7.29167
chr1	39733518	39735825	LMR	28	28	15.8954	9.88757
chr1	39737768	39738675	LMR	7	3	37.3134	38.5317
chr1	39810131	39810422	LMR	6	6	30.6452	28.5714
chr1	39824673	39825076	LMR	4	2	17.7778	18.3081
chr1	39843931	39844176	LMR	5	2	22.0588	17.4892
chr1	39898007	39898282	LMR	7	3	43.8356	38.1699
chr1	39932992	39933454	LMR	11	5	40.1869	35.5556
chr1	39970440	39970579	LMR	4	2	0	5.88235
chr1	40004820	40005389	LMR	7	6	11.3402	8.92857
chr1	40009952	40010290	LMR	4	3	39.2157	32.7778
chr1	40039926	40042871	UMR	39	198	11.7424	3.7037
chr1	40062634	40063014	LMR	6	2	41.25	32.4213
chr1	40071370	40072404	LMR	21	28	25.3425	29.3939
chr1	40075292	40075581	LMR	20	20	36.1809	41.1908
chr1	40204240	40205386	UMR	44	67	16.5198	0
chr1	40219524	40219894	LMR	8	6	34.8837	31.5657
chr1	40253501	40253710	LMR	4	6	13.6364	16.1111
chr1	40282500	40283264	LMR	13	24	11.2676	0
chr1	40311148	40312094	LMR	7	7	23.8095	11.1111
chr1	40316474	40317012	LMR	8	3	42.3611	38.6963
chr1	40342760	40343412	LMR	10	5	25.3968	23.2585
chr1	40347914	40349546	UMR	33	65	15.6695	11.5681
chr1	40385274	40385636	LMR	5	4	35.8491	33.5859
chr1	40392211	40393314	LMR	10	11	32.9787	32.6389
chr1	40400000	40400506	LMR	12	8	41.5663	44.0741
chr1	40410458	40410792	LMR	5	4	25.4902	34.7201
chr1	40420376	40422100	UMR	14	102	6.66667	0
chr1	40439208	40439611	LMR	8	7	16.3636	3.33333
chr1	40496254	40496778	LMR	5	3	32.8571	34.5833
chr1	40497908	40498412	LMR	4	3	17.2414	14.0756
chr1	40501956	40502792	LMR	7	5	7.89474	11.4286
chr1	40504746	40507570	UMR	57	133	7.30223	0
chr1	40542728	40542856	LMR	5	2	47.619	45.8009
chr1	40550418	40550712	LMR	8	8	7.40741	0
chr1	40562394	40563481	UMR	61	59	0.199601	0
chr1	40596473	40597120	LMR	6	4	22.7273	11.6402
chr1	40598522	40599057	UMR	12	35	25	26.6667
chr1	40601680	40602525	LMR	8	4	27.9661	14.9747
chr1	40609275	40610105	LMR	10	7	14.7368	0
chr1	40626600	40629339	UMR	68	93	9.42472	0
chr1	40722462	40724596	UMR	73	82	7.11176	0
chr1	40769346	40769828	UMR	11	42	37.931	40
chr1	40780548	40783316	UMR	32	191	21.0909	20
chr1	40804370	40804949	LMR	8	17	24.4898	23.9899
chr1	40805041	40805604	LMR	5	6	25.4545	27.7778
chr1	40810192	40810700	LMR	7	7	27.5	21.1538
chr1	40828262	40829514	LMR	5	3	34.5455	32.8042
chr1	40838693	40840798	UMR	34	94	5.38793	0
chr1	40870334	40870830	LMR	12	6	9.31373	9.25926
chr1	40915271	40916508	UMR	42	75	5.30035	0
chr1	40942354	40944506	UMR	41	93	17.2078	0
chr1	40973938	40975118	UMR	28	79	4.93827	0
chr1	40993466	40995216	LMR	5	2	34.375	26.4706
chr1	40996688	40997959	UMR	27	40	5.67164	0
chr1	41090836	41091598	LMR	5	9	38.7097	35.2381
chr1	41115003	41115212	LMR	4	4	25	26.1111
chr1	41130314	41131874	UMR	13	67	8.88889	0
chr1	41134490	41134937	LMR	17	18	9.32203	0
chr1	41142099	41142568	LMR	4	4	25.4902	27.0121
chr1	41156730	41158938	UMR	47	111	17.8037	7.00855
chr1	41174394	41178456	UMR	57	30	8.73786	7.14286
chr1	41188494	41189094	LMR	8	4	42.8571	42.2922
chr1	41204578	41204696	LMR	5	2	44.7368	47.4747
chr1	41206256	41206730	LMR	8	4	17.2414	18.183
chr1	41227184	41227354	LMR	6	3	29.4872	29.0313
chr1	41239534	41240656	LMR	6	6	44.4444	39.2593
chr1	41247574	41250228	UMR	45	187	10.6918	5.55556
chr1	41308089	41308364	LMR	4	2	4.65116	11.4654
chr1	41314027	41314765	LMR	7	7	21.875	18.3081
chr1	41315553	41316095	LMR	8	9	25.4902	19.6537
chr1	41326997	41328792	UMR	8	170	26.6667	27.7778
chr1	41410041	41411129	LMR	11	12	28.1481	27.4074
chr1	41414513	41414902	LMR	5	5	26.4706	28.5714
chr1	41418130	41418662	LMR	13	14	6.95652	0
chr1	41433340	41433925	LMR	8	6	21.9048	19.3207
chr1	41469280	41469807	LMR	13	11	17.0455	14.2857
chr1	41476360	41476510	LMR	4	2	38	37.5541
chr1	41478284	41478338	LMR	6	3	41.3043	41.1045
chr1	41511240	41511958	LMR	9	6	33.75	32.3413
chr1	41567764	41568418	LMR	5	2	30.7692	33.7619
chr1	41574568	41576152	LMR	11	6	34.1463	26.7308
chr1	41706532	41708532	UMR	14	187	17.6991	11.4286
chr1	41733808	41734291	LMR	10	8	11.9048	3.33333
chr1	41748212	41748860	LMR	9	9	15.1515	14.8148
chr1	41759032	41760306	LMR	6	5	42.623	33.5317
chr1	41801834	41802281	LMR	8	4	35.0877	34.6625
chr1	41981688	41982504	UMR	33	52	6.18557	4.7619
chr1	42003122	42003824	LMR	12	11	37.3418	37.7926
chr1	42006498	42006758	LMR	4	4	31.5789	30.8023
chr1	42039564	42040266	LMR	9	14	14.8148	13.3333
chr1	42091890	42092438	LMR	7	8	30.9524	20.8333
chr1	42115694	42115930	LMR	4	4	32	34.8138
chr1	42126552	42127916	UMR	7	82	31.7073	32.2344
chr1	42139406	42139722	LMR	5	5	30.1587	29.8039
chr1	42193010	42193250	LMR	4	4	37.2093	40.2778
chr1	42201388	42201480	LMR	6	4	47.2222	46.0317
chr1	42204707	42204859	LMR	10	10	46.3415	46.0317
chr1	42206473	42206796	LMR	4	3	48.2759	47.0238
chr1	42233336	42233644	LMR	4	3	28.5714	34.7619
chr1	42248846	42249300	LMR	11	11	19.6721	20.5882
chr1	42268776	42269530	LMR	5	4	32.2581	35.5556
chr1	42275538	42275766	LMR	4	2	25	34.4205
chr1	42306398	42306908	LMR	5	5	40.3226	35.8974
chr1	42347428	42347940	LMR	4	2	50	42.0831
chr1	42356362	42358490	LMR	36	26	27.8932	31.1999
chr1	42383200	42384820	UMR	33	72	5.6872	0
chr1	42421214	42421594	LMR	7	4	37.1134	36.2341
chr1	42500380	42502242	UMR	24	135	21.4286	18.9614
chr1	42502961	42503523	LMR	5	3	16.092	13.0888
chr1	42515346	42515706	LMR	5	3	30.2326	19.1964
chr1	42517826	42518353	LMR	9	5	30.8943	30.0366
chr1	42529933	42530138	LMR	4	2	0	3.57143
chr1	42573482	42574080	LMR	4	3	21.5686	26.6667
chr1	42691459	42691972	LMR	8	4	33.7662	34.8554
chr1	42724518	42725756	LMR	19	11	25.7732	38.4848
chr1	42731894	42732276	LMR	5	2	31.25	27.3148
chr1	42744664	42745218	LMR	5	4	35.4545	26.912
chr1	42798984	42802150	UMR	39	156	9.28571	0
chr1	42805652	42806730	LMR	10	5	23.8532	19.6276
chr1	42808451	42808587	LMR	5	5	21.7391	24.0741
chr1	42845716	42847078	UMR	12	140	6.48148	3.33333
chr1	42859712	42860110	LMR	7	5	46.0784	43.4938
chr1	42885191	42885588	LMR	4	5	29.6296	32.7345
chr1	42886357	42887323	LMR	19	15	21.8447	4.16667
chr1	42888546	42888568	LMR	5	2	45.8333	37.094
chr1	42905638	42906136	LMR	5	3	31.5789	26.5359
chr1	42921424	42922907	UMR	47	106	4.65116	0
chr1	42928286	42929602	UMR	58	67	5.85009	0
chr1	43043600	43044278	LMR	10	5	21.6667	26.4392
chr1	43084234	43084738	LMR	6	2	44.4444	41.7443
chr1	43123322	43125184	UMR	30	76	14	0
chr1	43146594	43149890	UMR	68	223	10.0711	1.85759
chr1	43230640	43233773	UMR	33	163	16.8203	5.55556
chr1	43250803	43251416	UMR	18	43	20.9402	18.0303
chr1	43281311	43283618	UMR	27	87	8.53242	10.0251
chr1	43311534	43313227	UMR	41	67	7.87402	1.85185
chr1	43378869	43379424	LMR	5	4	7.14286	8.11966
chr1	43388506	43390992	UMR	21	97	14.5161	2.77778
chr1	43397410	43398097	LMR	7	12	33.3333	21.0256
chr1	43457954	43458232	LMR	5	3	26.1905	28.4993
chr1	43504910	43505520	LMR	20	12	32.5581	37.4411
chr1	43522633	43523047	LMR	6	4	27.5	18.4704
chr1	43524160	43524357	LMR	5	7	22.8571	27.7778
chr1	43533664	43534522	UMR	12	62	19.7674	15.2778
chr1	43539254	43539888	LMR	11	7	17.0543	6.66667
chr1	43618548	43618893	LMR	4	4	28.8889	33.6652
chr1	43637102	43638724	UMR	36	82	15.8974	4.16667
chr1	43672446	43672896	LMR	9	8	13.0952	12.5
chr1	43709594	43709686	LMR	6	3	37.5	35.8741
chr1	43735950	43736534	LMR	4	20	30.9524	18.254
chr1	43740249	43740450	LMR	4	4	31.0345	34.2599
chr1	43761090	43762180	LMR	6	3	19.7674	18.2026
chr1	43762605	43762929	LMR	4	2	23.0769	19.4444
chr1	43813968	43815405	UMR	21	98	21.4876	23.2407
chr1	43823724	43825663	UMR	31	100	5.11811	0
chr1	43831934	43834656	UMR	24	126	17.8138	3.50877
chr1	43847800	43848642	LMR	6	6	33.8983	27.3718
chr1	43854500	43856380	UMR	54	76	3.11111	0
chr1	43861840	43862572	LMR	5	3	35.443	35.1471
chr1	43918592	43921174	UMR	72	118	11.8404	0.980392
chr1	43958555	43959998	LMR	18	15	45.7143	37.6389
chr1	43994694	43995376	LMR	17	11	15.4839	0
chr1	43996212	43998550	UMR	37	177	7.22892	0
chr1	44029634	44030071	LMR	9	11	30.4348	27.2222
chr1	44088396	44088638	LMR	5	3	35.7143	25.9259
chr1	44110853	44111360	LMR	5	2	40.7407	35.5866
chr1	44114944	44117188	UMR	44	97	10.7345	0
chr1	44117446	44117838	LMR	7	3	44.9438	44.057
chr1	44132729	44132826	LMR	6	3	40.3846	37.7345
chr1	44136701	44137297	LMR	5	3	38.7097	40
chr1	44140660	44140828	LMR	7	3	39.2405	42.2222
chr1	44157574	44158026	LMR	5	3	39.4737	38.0291
chr1	44172202	44174251	UMR	40	149	3.75587	0
chr1	44181758	44182306	LMR	18	9	34.8039	36.9017
chr1	44228642	44229859	LMR	16	8	11.8943	8.05153
chr1	44304196	44305404	LMR	16	10	26.4901	25.4037
chr1	44333850	44334786	LMR	7	5	37.7049	33.0852
chr1	44358132	44358728	LMR	6	3	21.0526	23.9852
chr1	44375118	44375207	LMR	8	4	35.4545	35.1912
chr1	44378902	44379094	LMR	4	2	32	30.5916
chr1	44398693	44400618	UMR	29	61	11.236	9.52381
chr1	44411458	44414067	UMR	9	107	13.8889	6.66667
chr1	44435295	44436046	UMR	11	45	6.60377	0
chr1	44439920	44441645	UMR	16	132	14.0351	0
chr1	44444378	44446142	UMR	21	145	2.8169	0
chr1	44470532	44470671	LMR	4	2	45.4545	36.0417
chr1	44480911	44481314	LMR	5	4	35.1351	29.011
chr1	44495203	44497541	UMR	23	187	3.6	0
chr1	44498007	44498371	LMR	5	5	34.6939	35.3535
chr1	44501376	44502888	LMR	11	14	7.84314	14.2857
chr1	44513360	44514582	LMR	13	12	14.0221	10.8238
chr1	44557991	44558194	LMR	6	3	23.4568	27.4735
chr1	44617248	44617748	LMR	5	3	20.7547	23.2804
chr1	44619393	44619894	LMR	5	2	41.6667	38.6218
chr1	44678500	44680074	UMR	42	52	8.73563	0
chr1	44741472	44741924	LMR	6	4	24	21.3889
chr1	44779730	44780382	LMR	5	3	18.5185	27.7778
chr1	44792050	44792345	LMR	14	7	39.4904	37.3232
chr1	44793580	44793934	LMR	5	4	36.1111	34.9206
chr1	44820333	44821256	UMR	9	70	6.18557	5.88235
chr1	44870700	44875674	UMR	137	316	18.3066	14.8148
chr1	44938084	44939178	LMR	29	18	10.1562	9.04762
chr1	44951330	44952024	LMR	15	9	36.1446	35.1515
chr1	45042188	45042778	LMR	5	5	23.6842	29.1667
chr1	45049770	45050280	LMR	11	8	25.3012	17.7778
chr1	45118363	45119301	LMR	13	11	36.3636	31.746
chr1	45126076	45126226	LMR	4	4	38.2353	38.2077
chr1	45137978	45138332	LMR	7	5	36.1702	38.3333
chr1	45138556	45138858	LMR	7	7	38.3562	31.0185
chr1	45139298	45140790	UMR	10	74	8	0
chr1	45173680	45174078	LMR	12	10	47.9167	47.004
chr1	45179172	45179572	LMR	8	4	27	28.9637
chr1	45180603	45181118	LMR	10	8	16.9231	2.38095
chr1	45196200	45197275	LMR	54	28	10.453	2.38095
chr1	45204762	45206488	UMR	48	72	7.85908	3.33333
chr1	45240548	45242554	UMR	52	112	8.84676	2.67094
chr1	45243109	45243343	LMR	5	5	30.5556	26.3889
chr1	45249432	45250226	UMR	7	58	33.6842	35.5556
chr1	45251549	45252401	UMR	8	53	40	36.1111
chr1	45259020	45259644	LMR	5	4	47.9167	35.119
chr1	45265196	45266944	UMR	14	139	8.33333	5.71429
chr1	45272460	45274528	UMR	7	41	20.4082	16.6667
chr1	45274692	45275478	LMR	4	6	40	40
chr1	45279083	45279997	UMR	21	56	6.04027	0
chr1	45284784	45286404	UMR	72	67	5.16605	1.5873
chr1	45292349	45292488	LMR	4	4	48.3333	46.7279
chr1	45297360	45297490	LMR	5	6	34.4828	33.3333
chr1	45301538	45302081	LMR	7	7	14.9254	12.1693
chr1	45308274	45309188	UMR	32	78	9.34579	0
chr1	45314800	45315202	LMR	4	2	29.4118	26.9101
chr1	45350418	45350818	LMR	5	2	18.4211	23.3333
chr1	45368270	45369362	LMR	14	9	30.1587	25.974
chr1	45390536	45391010	LMR	5	2	39.6226	42.5926
chr1	45412275	45413624	LMR	10	6	13.7615	9.80808
chr1	45435833	45436368	LMR	8	4	39.0909	35.2576
chr1	45447750	45448057	LMR	8	4	39.3617	32.834
chr1	45451064	45452732	UMR	39	67	8.94737	0
chr1	45475926	45478852	UMR	39	133	9.55414	5.55556
chr1	45479778	45480612	LMR	5	6	15.2174	30.5556
chr1	45484402	45484650	LMR	6	6	32.5581	37.328
chr1	45494706	45495281	LMR	5	3	30.5556	29.3651
chr1	45576270	45576490	LMR	4	2	28	24.3519
chr1	45606776	45607516	LMR	13	7	37.8238	37.3016
chr1	45670624	45672972	UMR	72	187	7.57576	0
chr1	45712408	45712770	LMR	5	2	36.8421	31.5018
chr1	45731810	45732513	LMR	10	7	37.3626	39.0873
chr1	45747926	45748380	LMR	4	2	42.8571	39.7538
chr1	45765644	45766355	LMR	7	4	18.5567	6.66667
chr1	45768902	45770182	UMR	42	93	9.46372	3.7037
chr1	45792031	45793237	UMR	15	95	7.63359	0
chr1	45804958	45807022	UMR	65	102	4.23197	0
chr1	45825522	45826169	LMR	11	7	2.38095	2.22222
chr1	45826775	45827378	LMR	9	5	24.3478	15.1515
chr1	45841260	45841958	LMR	4	1	22.0339	24.3981
chr1	45879108	45879894	LMR	4	2	26.4706	28.6905
chr1	45889889	45890418	LMR	6	3	38.3721	36.4216
chr1	45955260	45955290	LMR	4	1	47.2222	38.1203
chr1	45955456	45957606	UMR	67	98	8.78594	0
chr1	45964988	45966581	UMR	31	67	8.92019	0
chr1	45984635	45985294	LMR	4	3	15.4762	20.9114
chr1	45986028	45988292	UMR	49	113	5.4	0
chr1	46009230	46009860	LMR	7	7	36.5385	36.7475
chr1	46016070	46017720	UMR	16	53	4.72973	5.55556
chr1	46035253	46036354	LMR	11	12	31.4607	20.5128
chr1	46048913	46052454	UMR	75	146	8.88889	0
chr1	46056078	46056768	LMR	20	12	33.5294	26.5873
chr1	46100844	46101604	LMR	4	2	38.1818	36.7949
chr1	46135124	46135783	LMR	4	2	33.3333	29.3779
chr1	46144754	46145924	LMR	7	6	37.5	31.0256
chr1	46148244	46148622	LMR	5	2	46.3158	37.9095
chr1	46150002	46154668	UMR	116	175	3.76712	0
chr1	46212504	46212675	LMR	5	2	37.6812	36.71
chr1	46215624	46216878	UMR	46	73	6.33245	0
chr1	46268430	46270632	UMR	38	127	7.92291	1.73797
chr1	46329106	46330632	LMR	31	15	17.7738	18.9677
chr1	46357926	46358638	LMR	12	6	19.8925	24.0919
chr1	46378858	46379512	LMR	13	7	47.1014	42.9792
chr1	46394978	46395382	LMR	6	3	34.9206	26.6667
chr1	46410830	46411610	LMR	4	2	27.027	27.4002
chr1	46420153	46420570	LMR	6	4	26.7857	13.3333
chr1	46502614	46503218	LMR	8	8	27.9412	15.873
chr1	46596016	46599690	UMR	121	142	4.8	0
chr1	46600350	46601552	LMR	20	11	35.0785	33.9153
chr1	46603528	46603704	LMR	6	3	38.0952	33.3712
chr1	46632418	46633212	UMR	24	41	19.375	16.6667
chr1	46663511	46664668	UMR	5	71	17.8571	20
chr1	46664757	46664856	LMR	4	3	30.7692	27.381
chr1	46668436	46670286	UMR	28	69	10.9589	15.5678
chr1	46689037	46689761	LMR	9	8	20	8.88889
chr1	46712480	46714477	UMR	29	90	5.08475	0
chr1	46766309	46770304	UMR	111	222	7.16511	0
chr1	46805642	46807294	UMR	86	92	8.19277	0
chr1	46813843	46814138	LMR	10	10	18.1818	14.8148
chr1	46871845	46872433	LMR	17	23	11.5385	5.55556
chr1	47068246	47068611	LMR	5	5	25	40.5195
chr1	47069315	47070480	UMR	28	57	4.26357	0
chr1	47078816	47083262	UMR	38	114	31.8937	19.375
chr1	47087534	47088188	LMR	14	9	38.1679	41.3781
chr1	47132250	47134499	UMR	18	104	27.551	11.1905
chr1	47152630	47153424	LMR	8	4	42.8571	45.5324
chr1	47153548	47153716	LMR	5	2	41.3043	42.5
chr1	47158650	47159523	LMR	5	2	28.7671	33.0409
chr1	47183814	47185738	UMR	24	101	4.24107	2.34142
chr1	47190749	47191276	LMR	6	6	15.6863	7.40741
chr1	47478736	47478972	LMR	4	2	42.8571	33.5613
chr1	47488934	47490422	UMR	55	57	13.1148	0
chr1	47496016	47497318	LMR	8	7	27.907	25.3872
chr1	47500910	47501257	LMR	4	2	12.5	10.5556
chr1	47507568	47508210	LMR	4	2	14.8936	17.7778
chr1	47709528	47709881	LMR	4	3	38.0952	38.7014
chr1	47778764	47780672	UMR	74	99	7.04042	0
chr1	47798844	47800904	UMR	43	146	13.5135	0
chr1	47853710	47855866	LMR	19	18	20.3593	18.6111
chr1	47858934	47859054	LMR	6	3	41.6667	33.6971
chr1	47881809	47883246	UMR	24	180	17.0455	16.369
chr1	47889675	47890484	LMR	7	7	12.9252	11
chr1	47897674	47898492	LMR	10	23	8.77193	8.01587
chr1	47899648	47900528	UMR	20	55	5.6338	0
chr1	47902211	47905766	UMR	16	360	6.25	3.0303
chr1	47925450	47925894	LMR	11	5	36.7925	36.0195
chr1	47930990	47931750	LMR	6	3	9.72222	9.80392
chr1	47937054	47937262	LMR	7	5	33.8983	32.9521
chr1	47943544	47944163	LMR	10	11	10.8696	5.44872
chr1	47961268	47961644	LMR	4	4	33.6735	25.6011
chr1	47973426	47974856	UMR	12	93	10	8.33333
chr1	47998670	47999342	UMR	20	40	9.48905	0
chr1	48002336	48002848	LMR	4	10	30	29.3939
chr1	48035578	48035876	LMR	5	5	10.3448	13.3333
chr1	48043784	48044894	LMR	29	27	24.6753	27.3504
chr1	48058549	48059458	UMR	17	56	19.1489	23.3333
chr1	48150521	48151040	LMR	10	6	13.8462	13.4077
chr1	48203750	48204906	LMR	10	9	23.622	15.9566
chr1	48271524	48272052	LMR	9	6	20.9677	20.3704
chr1	48332744	48333080	LMR	5	3	41.4286	35.2778
chr1	48429116	48430100	LMR	23	13	15.2174	11.1765
chr1	48461824	48463638	UMR	33	176	8.49858	0
chr1	48535293	48535538	LMR	6	3	22.6415	23.4193
chr1	48693534	48693625	LMR	4	2	42.8571	42.5926
chr1	48935286	48938392	UMR	71	114	11.5433	3.7037
chr1	48959886	48960405	LMR	6	3	21.0526	18.75
chr1	48963780	48964094	LMR	10	5	4.31655	0
chr1	48964273	48964402	LMR	8	6	26.087	28.3502
chr1	49038182	49038642	LMR	5	4	26.1538	10.3704
chr1	49047079	49047360	LMR	4	2	16.6667	17.037
chr1	49207169	49207468	LMR	11	6	35.6725	38.8199
chr1	49241352	49243454	UMR	32	95	7.63359	0
chr1	49255438	49256204	LMR	10	6	19.1304	20.6705
chr1	49317112	49317540	LMR	4	2	27.451	35.671
chr1	49344150	49344968	LMR	13	6	18.4358	4.86111
chr1	49490964	49492820	LMR	6	2	41.25	39.2128
chr1	49744374	49744942	LMR	4	1	38.5714	43.2163
chr1	49854648	49856290	LMR	6	4	36.1111	35.8767
chr1	50108012	50108530	LMR	4	2	42.8571	27.7531
chr1	51068962	51069744	LMR	14	7	41.1483	38.8333
chr1	51117084	51117734	LMR	6	3	28.3333	33.623
chr1	51167302	51167902	LMR	6	3	33.0189	34.7774
chr1	51169848	51170212	LMR	4	2	34.7826	28.5983
chr1	51240368	51240912	LMR	4	2	2.5641	7.26608
chr1	51424702	51426735	UMR	34	122	4.64345	0
chr1	51433098	51436946	UMR	123	209	9.12698	0
chr1	51510646	51510910	LMR	7	3	33.3333	35.2183
chr1	51558282	51559096	LMR	5	3	36.6667	35.1852
chr1	51567454	51567810	LMR	7	3	34.5324	38.7626
chr1	51577712	51578238	LMR	6	3	40	37.5965
chr1	51680068	51680552	LMR	9	5	29.6875	26.1905
chr1	51700788	51704298	UMR	40	134	8.89262	4.85009
chr1	51726818	51727116	LMR	4	2	10.8696	10.8995
chr1	51730056	51730548	LMR	5	3	21.9512	20.8333
chr1	51762142	51762984	LMR	16	29	7.89474	4.16667
chr1	51776602	51776737	LMR	4	3	28.9474	28.4615
chr1	51795665	51797506	UMR	12	110	20.8333	14.0212
chr1	51918930	51919477	LMR	4	1	31.3725	27.3016
chr1	51972079	51972726	LMR	10	5	16.25	18.161
chr1	51979752	51980868	LMR	12	6	18.75	15.1196
chr1	51981506	51982752	LMR	9	4	21.2291	21.6361
chr1	51982984	51985630	UMR	77	137	4.1841	0
chr1	52000462	52001146	LMR	8	4	9	8.9418
chr1	52049130	52049676	LMR	11	10	26.5306	29.4613
chr1	52078184	52078700	LMR	6	2	33.6538	29.1823
chr1	52082350	52083646	UMR	47	58	3.08642	0
chr1	52108500	52109362	LMR	6	3	48.2353	41.5121
chr1	52126376	52127365	LMR	7	3	20	19.5175
chr1	52135782	52136378	LMR	6	3	43.1373	40.2388
chr1	52194488	52196596	UMR	52	96	17.12	3.0303
chr1	52235142	52235208	LMR	7	3	44.086	44.1176
chr1	52316065	52316945	LMR	12	8	27.7778	28.373
chr1	52343296	52345244	UMR	86	95	0.904393	0
chr1	52477456	52477772	LMR	6	2	34.2857	30.1257
chr1	52498278	52499704	UMR	24	106	11.2676	0
chr1	52520094	52523330	UMR	94	131	2.70636	0
chr1	52563570	52563904	LMR	4	2	28.5714	30.0842
chr1	52563968	52564112	LMR	5	2	47.3684	35.5952
chr1	52592604	52593566	LMR	7	4	19.7674	15.0794
chr1	52606430	52609154	UMR	36	155	7.5419	3.7037
chr1	52610778	52611070	LMR	4	2	36.9565	33.9758
chr1	52657420	52658050	LMR	6	3	40.4494	40.25
chr1	52705891	52706514	LMR	6	3	38.0952	42.0726
chr1	52817830	52818129	LMR	4	2	28.2051	29.6266
chr1	52830710	52832648	UMR	43	123	6.99482	0
chr1	52833770	52834564	UMR	10	48	33.3333	21.1111
chr1	52868896	52871104	UMR	80	83	3.9823	0
chr1	53016788	53019912	UMR	56	169	13.2822	0
chr1	53033498	53034074	LMR	7	7	36.5169	34.9241
chr1	53035536	53035744	LMR	6	3	33.3333	33.4127
chr1	53060738	53060960	LMR	4	2	39.5833	38.5714
chr1	53067641	53068394	UMR	8	77	15.0538	11.4802
chr1	53094740	53094884	LMR	6	2	33.3333	30.812
chr1	53099276	53099312	LMR	4	4	39.3939	39.3519
chr1	53126386	53126664	LMR	5	2	27.6923	29.0278
chr1	53128518	53128996	LMR	14	12	15.4472	17.8704
chr1	53151762	53152180	LMR	10	6	22.3529	20.4816
chr1	53163486	53164578	UMR	32	69	15.9533	8.33333
chr1	53166584	53166838	LMR	6	3	21.3115	21.4927
chr1	53166862	53166960	LMR	5	4	26	24.0873
chr1	53168434	53169395	UMR	13	37	10.3448	8.92857
chr1	53191478	53193874	UMR	34	83	2.94118	0
chr1	53232368	53232458	LMR	4	4	40.625	38.8889
chr1	53307986	53309608	UMR	17	141	23.1579	16.6667
chr1	53391058	53391656	LMR	5	5	26.4706	25.2525
chr1	53392568	53393931	UMR	33	88	8.70787	0
chr1	53420745	53421602	LMR	10	6	30.7229	29.4438
chr1	53476954	53477136	LMR	6	3	46.3636	43.3333
chr1	53479920	53481537	LMR	31	17	7.53676	1.96078
chr1	53496700	53497420	LMR	6	2	36.1702	32.2177
chr1	53523316	53523674	LMR	4	3	41.8919	44.0372
chr1	53596676	53596778	LMR	6	3	43.1818	42.5397
chr1	53627862	53628288	LMR	5	2	28	30
chr1	53638096	53638699	LMR	6	5	35.3535	36.8852
chr1	53647587	53648209	LMR	23	15	18.9055	9.39394
chr1	53651385	53651704	LMR	7	6	11.1111	12.4747
chr1	53661230	53661526	LMR	7	3	37.7049	39.4444
chr1	53661896	53663510	UMR	31	69	5.62347	0
chr1	53685388	53686952	UMR	61	74	8.87949	0
chr1	53703335	53704858	UMR	37	78	10.8179	0
chr1	53743848	53744266	LMR	7	7	4.34783	4.16667
chr1	53761260	53761700	LMR	6	4	39.0244	37.1002
chr1	53791290	53794076	UMR	20	252	8.88889	0
chr1	53856013	53856492	LMR	4	4	19.0476	23.9731
chr1	53936058	53936104	LMR	4	4	40.5405	40
chr1	53951140	53951578	LMR	9	14	1.38889	0
chr1	53956052	53956430	LMR	4	3	38.8889	37.4145
chr1	53977512	53978452	LMR	14	19	26.6667	19.697
chr1	53987822	53987912	LMR	4	4	26.3158	26.6667
chr1	54027224	54027578	LMR	5	6	28.5714	31.1111
chr1	54105092	54105422	LMR	9	9	25	30
chr1	54121747	54122413	LMR	11	10	32.4561	35.9722
chr1	54172582	54172922	LMR	4	1	38.8889	33.64
chr1	54204471	54205736	UMR	4	119	20	28.2937
chr1	54219577	54220706	LMR	13	6	37.6289	38.9706
chr1	54232580	54232916	LMR	5	2	21.8391	20.1754
chr1	54302948	54305050	UMR	47	85	7.34633	0
chr1	54310526	54310636	LMR	4	4	18.9655	19.0045
chr1	54344036	54344522	LMR	8	4	25.8065	16.0256
chr1	54354370	54356251	UMR	38	67	19.2905	2.7972
chr1	54364389	54365414	LMR	11	13	25.3165	26.1905
chr1	54410519	54412860	UMR	45	172	6.69078	0
chr1	54416696	54416859	LMR	4	2	43.6364	39.0888
chr1	54422348	54423470	LMR	8	4	26.9565	33.3697
chr1	54447772	54448886	LMR	29	21	12.9252	15.9259
chr1	54517408	54520340	UMR	74	118	11.6618	0
chr1	54535558	54536140	LMR	6	3	43.4783	38.8927
chr1	54619374	54619404	LMR	4	1	33.3333	32.6389
chr1	54665121	54667196	UMR	33	79	10.989	0
chr1	54719235	54720095	LMR	4	14	29.4118	32.2756
chr1	54740511	54740862	LMR	7	7	43.1034	43.5786
chr1	54740972	54741320	LMR	5	5	22.5806	26.1538
chr1	54743502	54744340	LMR	4	7	23.0769	24.6561
chr1	54764460	54765008	LMR	7	11	37.5	37.037
chr1	54775097	54775603	LMR	13	9	47.5	44.6154
chr1	54778449	54779130	LMR	6	8	27.907	30.9524
chr1	54780628	54780910	LMR	9	5	35.5263	30
chr1	54816040	54816478	LMR	11	6	35.2941	35.1852
chr1	54862518	54863105	LMR	4	8	47.3684	42.9594
chr1	54870552	54873947	UMR	25	294	14.346	15.5556
chr1	54882969	54883211	LMR	5	5	42.4242	43.4676
chr1	54931010	54931408	LMR	6	6	45.9459	38.4722
chr1	54940386	54942124	UMR	17	77	22.1154	31.1111
chr1	54946391	54946528	LMR	5	3	47.7273	35.5556
chr1	54952090	54952676	LMR	6	4	33.3333	37.287
chr1	54952902	54956648	UMR	69	170	12.5984	4.7619
chr1	55007391	55008928	UMR	13	88	22.1477	18.7302
chr1	55013212	55014522	UMR	8	34	30	32.3016
chr1	55023752	55024079	LMR	6	3	43.9024	39.127
chr1	55025092	55025310	LMR	4	3	35.4839	38.2937
chr1	55033461	55034104	LMR	9	9	34.8101	31.0897
chr1	55181099	55182136	UMR	52	55	3.95062	0
chr1	55229228	55230942	UMR	40	77	7.84314	0
chr1	55232434	55232790	LMR	4	3	25.8065	32.1429
chr1	55237864	55238018	LMR	4	2	23.8095	26.0417
chr1	55370174	55371330	LMR	5	2	40.9091	38.4795
chr1	55393026	55393543	LMR	6	3	31.5789	38.1991
chr1	55403306	55403566	LMR	4	1	37.6812	33.6842
chr1	55410710	55411158	LMR	7	5	18.9189	18.5185
chr1	55415916	55416882	UMR	31	32	32.2581	18.0952
chr1	55431368	55431837	LMR	5	3	19.6078	25.1282
chr1	55462066	55462986	UMR	33	61	8.33333	6.66667
chr1	55481812	55482308	LMR	4	2	22.973	28.1944
chr1	55487745	55488008	LMR	5	6	6.89655	11.1111
chr1	55504901	55506670	UMR	28	121	4.94505	4.16667
chr1	55530057	55530962	LMR	12	12	31.7073	29.1162
chr1	55571492	55571632	LMR	5	2	47.1154	46.5352
chr1	55606154	55606768	LMR	6	3	1	1.66667
chr1	55621220	55621327	LMR	4	2	18.1818	15.974
chr1	55679226	55682092	UMR	62	196	18.1747	2.38095
chr1	55683346	55683793	LMR	4	4	28.7356	27.1535
chr1	55694434	55695536	LMR	5	4	46.6667	37.1573
chr1	55721582	55722113	LMR	7	3	41.7391	39.0239
chr1	55776312	55776613	LMR	5	2	43.9024	41.5404
chr1	55787488	55787838	LMR	5	2	29.1667	25.3509
chr1	55828222	55828892	LMR	5	3	26.9841	28.0303
chr1	55894515	55895104	LMR	11	7	33.6066	32.3016
chr1	55903458	55903770	LMR	4	2	1.35135	7.90043
chr1	55929270	55930029	LMR	11	9	33.0645	28.1818
chr1	55972694	55973156	LMR	6	3	47.6923	45.1544
chr1	56025938	56026368	LMR	5	2	42.5532	39.2256
chr1	56124240	56124485	LMR	7	4	47.1264	41.746
chr1	56136266	56136598	LMR	4	1	47.7273	46.4021
chr1	56159538	56160586	LMR	5	4	35.1351	30.8333
chr1	56327076	56327532	LMR	4	3	26.7606	17.9563
chr1	56333738	56334218	LMR	8	4	31.3869	34.6665
chr1	56382206	56382602	LMR	4	2	36.5079	32.5303
chr1	56397184	56397734	LMR	6	3	35.4839	36.5215
chr1	56398695	56398866	LMR	5	3	0	0
chr1	56409840	56410022	LMR	4	4	51.0204	44.4136
chr1	56431522	56432295	LMR	9	7	25.2632	24.5299
chr1	56440447	56441206	LMR	6	3	21.7391	20.6319
chr1	56453531	56453941	LMR	5	3	36.4865	38.8889
chr1	56501846	56502394	LMR	5	3	21.0526	21.7803
chr1	56522228	56522549	LMR	5	2	31.0345	28.4632
chr1	56612187	56613052	LMR	8	4	36.2069	30.8442
chr1	56614162	56614920	LMR	8	4	29.1971	28.9868
chr1	56646330	56646834	LMR	7	3	35.7576	32.7619
chr1	56666234	56666714	LMR	7	3	35.3659	31.25
chr1	56694762	56695020	LMR	5	3	33.3333	34.2593
chr1	56721692	56721864	LMR	4	2	36.5079	31.0249
chr1	56786336	56786918	LMR	5	2	30.3797	29.6296
chr1	56841202	56842848	LMR	17	12	31.9502	36.9529
chr1	56844146	56844452	LMR	4	2	41.6667	38.0159
chr1	56897380	56897802	LMR	5	2	31.25	29.0598
chr1	56905312	56906028	LMR	4	4	34.7826	22.3545
chr1	56912152	56912902	LMR	8	7	33.75	35.1621
chr1	56942646	56943888	UMR	15	65	8.77193	0
chr1	57040694	57045838	UMR	96	163	20.8408	13.8624
chr1	57050528	57050980	LMR	7	3	8.8	3.61111
chr1	57091296	57092464	LMR	10	5	31.4286	32.7887
chr1	57104782	57105380	LMR	6	2	29.1262	29.0608
chr1	57110074	57112672	UMR	55	142	14.6032	7.14286
chr1	57224104	57224866	LMR	6	3	27.5229	19.1176
chr1	57297386	57298433	LMR	16	9	6.45161	0
chr1	57303260	57303546	LMR	5	4	19.1781	20.8181
chr1	57460162	57460398	LMR	4	1	25	20
chr1	57556786	57557036	LMR	4	2	2.5	11.6667
chr1	57576360	57576626	LMR	5	2	16.9811	16.6667
chr1	57694516	57694952	LMR	6	3	48.2353	42.9935
chr1	57836174	57836684	LMR	8	4	34.5133	34.1594
chr1	57838107	57838418	LMR	4	2	24.5614	31.6829
chr1	57887074	57890780	UMR	62	252	17.2355	0
chr1	58065166	58065241	LMR	7	3	27.6596	26.1905
chr1	58227352	58227539	LMR	5	3	15.7895	21.1111
chr1	58526336	58526766	LMR	7	7	12.1951	6.66667
chr1	58546140	58546328	LMR	6	3	39.3258	38.294
chr1	58602122	58602640	LMR	6	3	18.1818	18.8492
chr1	58713992	58716598	UMR	43	127	7.5718	0
chr1	58731892	58732376	LMR	7	3	26.2295	30.2778
chr1	58753701	58754535	LMR	6	3	16.3636	13.9352
chr1	58756414	58756892	LMR	8	5	24.2424	21.4815
chr1	58824122	58824433	LMR	4	3	38.4615	37.7691
chr1	58890868	58891376	LMR	6	3	34.2105	32.9106
chr1	58898454	58899174	LMR	8	8	41.1765	37.6984
chr1	58911884	58912746	LMR	5	3	40	40.0585
chr1	58999581	58999838	LMR	5	2	41.3333	39.7487
chr1	59010876	59013024	UMR	45	95	9.82906	0
chr1	59049454	59050781	LMR	19	9	13.2911	6.66667
chr1	59057978	59058550	LMR	5	3	15.2174	14.152
chr1	59115376	59115543	LMR	4	4	14.2857	12.9083
chr1	59118100	59118633	LMR	9	5	8.69565	6.73401
chr1	59122885	59123319	LMR	4	2	38.7097	30.9432
chr1	59164796	59166002	UMR	12	53	8.64198	2.77778
chr1	59173516	59174048	LMR	5	3	20.3704	22.1612
chr1	59183956	59184436	LMR	6	3	35.8974	37.0118
chr1	59193108	59193440	LMR	5	2	34.6154	30.5051
chr1	59205226	59205922	LMR	10	5	22.6994	21.4582
chr1	59218358	59218880	LMR	5	2	30.5556	23.8095
chr1	59219000	59219182	LMR	4	4	37.7049	37.4129
chr1	59220971	59221575	LMR	8	8	13.6364	13.1944
chr1	59229964	59230126	LMR	5	2	24.0506	20.4545
chr1	59234939	59235265	LMR	11	10	2.94118	5.89744
chr1	59238758	59239626	LMR	5	5	37.7778	24.9084
chr1	59244918	59251892	UMR	98	335	8.53801	0
chr1	59278343	59278862	LMR	5	4	27.0833	20.0397
chr1	59280742	59282824	UMR	59	102	2.3913	0
chr1	59314538	59315238	LMR	7	8	17.3333	18.9277
chr1	59340629	59341114	LMR	8	6	37.3333	37.3479
chr1	59359284	59359418	LMR	6	5	40	35.7738
chr1	59362271	59362722	LMR	6	6	20.4545	23.0423
chr1	59364864	59364942	LMR	4	2	38.0952	35.5556
chr1	59365706	59365896	LMR	6	3	33.5878	29.0316
chr1	59368812	59370161	UMR	36	84	10.8614	0
chr1	59387678	59388427	LMR	18	15	17.2932	14.1799
chr1	59407725	59408714	LMR	13	6	35.2941	30.5556
chr1	59433894	59435218	LMR	9	5	7.75862	8.18903
chr1	59448290	59449572	LMR	16	10	24.2105	18.8816
chr1	59460416	59460748	LMR	4	2	26.4151	25.8333
chr1	59473724	59474060	LMR	10	5	39.1753	35.3012
chr1	59478732	59479988	LMR	29	22	19.202	14.9495
chr1	59509474	59509830	LMR	4	4	25.4545	26.6071
chr1	59549676	59550163	LMR	5	7	27.4194	37.6608
chr1	59564276	59564600	LMR	4	1	36.8421	34.3555
chr1	59572014	59572082	LMR	6	3	45.283	43.986
chr1	59604128	59604612	LMR	12	6	23.3333	26.1793
chr1	59608704	59609131	LMR	4	3	31.7757	28.7455
chr1	59621814	59622806	LMR	14	11	33.6634	32.7273
chr1	59644310	59646817	LMR	17	9	38.9764	37.0879
chr1	59680518	59680662	LMR	4	2	8.33333	9.62963
chr1	59689263	59690119	LMR	4	2	26.087	24.317
chr1	59704146	59704466	LMR	5	2	41.791	44
chr1	59708002	59708554	LMR	5	3	27.1429	31.0678
chr1	59742614	59743646	LMR	5	2	31.0811	31.2088
chr1	59761470	59763200	UMR	50	94	13.8095	6.13054
chr1	59782014	59782646	LMR	11	7	26.0274	23.3809
chr1	59833310	59833906	LMR	11	5	39.4495	33.3333
chr1	59858654	59859706	LMR	13	8	28.4553	23.3333
chr1	59862952	59862986	LMR	6	3	46.6667	44.1975
chr1	59888504	59889088	LMR	9	4	14.1304	8.33333
chr1	59972790	59973042	LMR	6	3	40.625	49.5091
chr1	59986714	59987139	LMR	9	9	44.1489	45.3846
chr1	60061318	60062452	LMR	9	4	24.1379	20.3333
chr1	60125354	60125869	LMR	13	6	40.2235	41.3889
chr1	60196638	60197118	LMR	15	8	29.5455	32.5
chr1	60208380	60209702	LMR	6	4	28.5714	25.6824
chr1	60216191	60216632	LMR	6	3	25.9259	24.8303
chr1	60224798	60225690	LMR	17	12	14.2857	6.66667
chr1	60344772	60345967	LMR	10	8	33.6207	26.5146
chr1	60412676	60413486	LMR	13	6	12.0968	4.7619
chr1	60432670	60433204	LMR	7	5	15.942	11.6667
chr1	60436972	60437408	LMR	13	19	2.15054	0
chr1	60583772	60584530	LMR	5	4	42.6829	37.3611
chr1	60614944	60615332	LMR	5	3	39.3939	38.2246
chr1	60634217	60634774	LMR	4	2	19.1489	21.5659
chr1	60637412	60637715	LMR	6	3	33.6957	36.3731
chr1	60662447	60662594	LMR	5	3	39.7059	34.8309
chr1	60728530	60728878	LMR	7	3	36.6337	39.6825
chr1	60740244	60741022	LMR	14	7	9.87124	9.53543
chr1	60746027	60746482	LMR	6	4	39.6825	29.6825
chr1	60746914	60747702	LMR	12	10	20.2703	6.11111
chr1	60833062	60833602	LMR	7	7	21.0526	20.2222
chr1	60859426	60859750	LMR	4	2	2.85714	6.84524
chr1	60868572	60868916	LMR	10	5	30.6306	34.5925
chr1	60869908	60870256	LMR	5	2	30.5085	35.1515
chr1	60888542	60889663	LMR	14	8	19.4313	14.3939
chr1	60893700	60894306	LMR	7	5	38.3721	37.5132
chr1	60914285	60915301	LMR	5	3	41.6667	41.0902
chr1	60955226	60955633	LMR	4	2	39.5833	29.4865
chr1	60969869	60970938	LMR	6	3	22.619	21.9841
chr1	61039372	61039684	LMR	4	2	18.4615	15.3192
chr1	61041800	61042026	LMR	4	2	18.6441	19.3563
chr1	61102650	61103376	LMR	5	2	29.3333	30.4233
chr1	61306789	61306936	LMR	5	2	39.4737	38.8889
chr1	61369398	61370478	LMR	6	13	24.5902	25.5556
chr1	61389212	61389735	LMR	10	5	40.8163	41.2302
chr1	61401452	61402455	LMR	10	6	23.6842	23.7098
chr1	61435735	61436208	LMR	14	7	20.1183	20.4345
chr1	61477280	61477564	LMR	4	2	27.2727	27.0878
chr1	61508426	61509042	UMR	8	51	20.4082	19.5238
chr1	61522004	61523675	UMR	104	76	6.61673	0
chr1	61528193	61529034	LMR	6	3	20.1493	20.5237
chr1	61541802	61553581	UMR	246	373	12.6456	0
chr1	61567198	61567254	LMR	6	3	50	46.746
chr1	61590964	61591663	LMR	15	8	21.9828	13.1054
chr1	61597326	61599192	LMR	22	11	8.93372	5.48341
chr1	61618808	61619249	LMR	8	4	34.0741	33.4993
chr1	61622320	61623414	LMR	9	5	26.087	28.8095
chr1	61636050	61636849	LMR	9	5	21.0084	29.2208
chr1	61637632	61639000	LMR	16	8	35.3414	34.1636
chr1	61649032	61650920	UMR	56	32	6.23819	2.38095
chr1	61658578	61658950	LMR	5	2	24	26.8254
chr1	61674366	61674682	LMR	6	3	43.0108	44.6425
chr1	61692566	61693144	LMR	16	9	29.0749	29.8695
chr1	61706790	61708490	LMR	22	12	32.1839	29.7911
chr1	61709700	61710196	LMR	6	3	26.4151	26.8849
chr1	61719792	61721456	LMR	18	10	24.0838	19.6106
chr1	61725108	61725298	LMR	6	3	33.6735	32.5683
chr1	61727202	61728142	LMR	10	5	30.2564	29.627
chr1	61753209	61753812	LMR	6	4	28.7879	26.1111
chr1	61764858	61765802	LMR	8	3	27.2109	30.3302
chr1	61783782	61784530	LMR	18	9	32.2581	29.828
chr1	61803646	61804640	LMR	30	15	27.6923	23.1088
chr1	61809782	61809892	LMR	5	2	44.7059	44.5
chr1	61818912	61819889	LMR	10	5	45.8065	44.4138
chr1	62034104	62034832	LMR	7	3	30.9859	30.5556
chr1	62071336	62071882	LMR	6	3	38.0435	39.955
chr1	62072084	62072604	LMR	21	10	29.3388	30.0265
chr1	62158036	62158470	LMR	4	2	21.1538	28.3796
chr1	62190156	62191606	UMR	19	50	8.52018	0
chr1	62207426	62209420	UMR	35	131	13.4868	6.66667
[truncated: 67,185 more rows]

## Sheet: UMRs_LMRs_normal5
chr	start	end	type	nCG.segmentation	nCG.seq	mean.meth	median.meth
chr1	713528	715060	UMR	29	92	10.8911	11.2037
chr1	754338	754624	LMR	8	4	22.6415	25.5026
chr1	755102	755278	LMR	5	2	28.5714	25.8333
chr1	760538	761132	LMR	4	3	35.0877	38.3796
chr1	761606	763962	UMR	38	141	5.74324	0
chr1	777582	777717	LMR	4	4	42.4242	34.2923
chr1	893810	895695	UMR	26	171	11.0169	0
chr1	931321	937826	UMR	27	512	17.1779	9.52381
chr1	940226	941296	UMR	8	31	22.5352	21.0438
chr1	948282	949498	UMR	27	48	10.9195	0
chr1	967861	968054	LMR	6	8	34.2857	33.8889
chr1	993459	995712	UMR	40	144	12.3324	9.72222
chr1	1050469	1051894	UMR	12	139	11.9048	12.2294
chr1	1077850	1078032	LMR	4	11	44	41.8651
chr1	1118154	1118840	UMR	6	32	33.8983	35.6061
chr1	1166126	1167701	UMR	29	145	13.4694	10.5303
chr1	1174406	1175478	UMR	4	42	40.9091	31.9048
chr1	1185766	1185776	LMR	6	3	44.4444	44.4444
chr1	1208156	1209460	UMR	19	143	1.81818	0
chr1	1225590	1226840	UMR	5	48	10.3448	11.1111
chr1	1241567	1242039	LMR	7	9	34.2105	32.5
chr1	1242397	1245927	UMR	15	355	11.9565	9.52381
chr1	1253813	1254170	LMR	7	5	30.6452	31.1111
chr1	1309554	1311280	UMR	21	148	16.5217	13.3333
chr1	1333737	1335938	UMR	27	185	12.0482	0
chr1	1337400	1337646	LMR	6	4	26.3158	26.1905
chr1	1341752	1343525	UMR	21	160	20	15.0183
chr1	1406164	1408204	UMR	37	160	4.16667	0
chr1	1408323	1408448	LMR	4	8	21.7391	20.5556
chr1	1440332	1441154	UMR	35	34	14.3333	10.3704
chr1	1446340	1448609	UMR	15	201	23.4043	18.0952
chr1	1489984	1490644	LMR	5	20	32.1429	30
chr1	1508990	1511042	UMR	63	193	5.73013	0
chr1	1511154	1511196	LMR	4	4	38.4615	38.3712
chr1	1521684	1521914	LMR	6	6	16.2162	16.6865
chr1	1549449	1552492	UMR	44	256	12.5899	4.7619
chr1	1612486	1612662	LMR	5	5	31.5789	27.4038
chr1	1617768	1617915	LMR	4	4	37.5	38.8889
chr1	1626372	1627012	LMR	4	15	12	7.93651
chr1	1654995	1656472	UMR	11	111	4.61538	4.7619
chr1	1660117	1660599	LMR	11	9	42.3729	42.5275
chr1	1672644	1672754	LMR	7	4	44	36.2963
chr1	1676021	1678966	UMR	15	217	15.6863	13.3333
chr1	1708614	1711628	UMR	23	198	6.94444	0
chr1	1713542	1714783	UMR	19	60	3.10078	0
chr1	1765108	1765514	LMR	6	6	41.9355	42.1487
chr1	1772916	1773478	LMR	9	6	18.2692	14.6465
chr1	1778156	1779460	LMR	16	12	29.0076	31.2169
chr1	1788696	1789064	LMR	5	3	33.8983	33.3868
chr1	1820541	1823811	UMR	37	303	5.34884	2.77778
chr1	1823900	1824181	LMR	4	7	30.4348	29.5833
chr1	1826191	1826719	LMR	9	17	32.8125	30
chr1	1837545	1838150	LMR	18	13	10.7784	6.75595
chr1	1840316	1841262	UMR	20	108	10.9244	11.3095
chr1	1850511	1851474	UMR	7	88	0	0
chr1	1891440	1892288	LMR	12	25	34.5238	33.3333
chr1	1934944	1935710	UMR	5	57	19.4444	22.2222
chr1	1936534	1936586	LMR	4	4	40	34.127
chr1	1970730	1970798	LMR	4	1	35.7143	38.1944
chr1	2014984	2015054	LMR	5	2	45.7627	36.9444
chr1	2047132	2047254	LMR	4	5	38.4615	32.7778
chr1	2047462	2047605	LMR	4	7	28.5714	25
chr1	2071237	2071532	LMR	4	4	17.6471	17.2222
chr1	2101738	2102000	LMR	4	4	27.6596	25.3775
chr1	2105892	2106555	UMR	9	30	17.0213	16.6667
chr1	2120490	2121676	UMR	15	70	28.2609	28.5714
chr1	2129914	2131284	UMR	17	42	17.2727	13.3333
chr1	2135720	2136934	UMR	11	94	26.6667	33.3333
chr1	2139639	2140465	LMR	6	19	41.6667	33.7795
chr1	2143830	2145031	UMR	5	59	16	20
chr1	2221822	2223294	UMR	10	51	32.3529	26.8452
chr1	2253190	2254852	UMR	18	89	21.2121	26.1905
chr1	2262100	2263128	UMR	16	41	22.4719	19.4444
chr1	2322282	2324258	UMR	23	182	24.4048	15.7407
chr1	2423931	2425894	UMR	10	76	32.7869	36.6667
chr1	2486280	2489365	UMR	21	100	9.15493	0
chr1	2509227	2510174	UMR	9	30	23.0769	23.3333
chr1	2510246	2510533	LMR	5	3	35.4839	31.746
chr1	2792410	2792909	LMR	18	28	33.3333	35.873
chr1	2798794	2799686	UMR	11	34	32.7273	26.6667
chr1	2983954	2987822	UMR	37	470	7.33591	4.7619
chr1	2989302	2991642	UMR	46	134	22.8374	22.5397
chr1	3043532	3044070	LMR	26	17	36.7347	36.5734
chr1	3086704	3088671	UMR	4	72	4.7619	10
chr1	3091158	3091950	LMR	20	24	5.92593	4.7619
chr1	3121443	3121493	LMR	4	4	34.8837	33.0303
chr1	3123772	3124064	LMR	21	11	29.927	27.7778
chr1	3223268	3223540	LMR	4	3	26.5306	25.4902
chr1	3266964	3269320	UMR	28	56	31	31.8182
chr1	3275972	3277024	UMR	12	42	32.4074	30.7359
chr1	3326738	3327266	LMR	5	13	8.57143	3.7037
chr1	3400456	3400732	LMR	13	14	16.3265	14.4444
chr1	3473859	3474169	LMR	4	13	19.0476	18.3333
chr1	3514232	3514526	LMR	7	9	38.2979	36.6667
chr1	3523910	3528773	UMR	5	222	0	0
chr1	3535349	3536418	LMR	19	23	18.4	17.7778
chr1	3537688	3538156	LMR	11	11	10.6667	0
chr1	3540436	3542432	UMR	41	192	5.17711	0
chr1	3710226	3710616	LMR	21	11	31.9444	32.0635
chr1	3712109	3713807	UMR	33	115	12.9412	9.69697
chr1	3718004	3718558	LMR	17	14	8.28025	5.55556
chr1	3726554	3726690	LMR	5	3	36.5854	34.0741
chr1	3727410	3728378	LMR	4	18	19.2308	22.619
chr1	3772802	3774714	UMR	14	149	18.3673	15.4623
chr1	3816023	3818154	UMR	4	139	18.5185	13.8889
chr1	3828274	3828478	LMR	4	4	27.2727	33.8095
chr1	4044300	4044656	LMR	6	3	35.4167	29.5238
chr1	4069138	4069356	LMR	5	2	38.2353	40
chr1	4161190	4161753	LMR	8	6	30.7692	29.7321
chr1	4231601	4231850	LMR	4	4	7.69231	10.3175
chr1	4572498	4573082	LMR	7	7	12.2449	11.1111
chr1	4647906	4648012	LMR	8	4	42.4658	38.3974
chr1	4771002	4772186	UMR	8	78	10	13.3333
chr1	4778190	4778470	LMR	6	3	17.0732	17.1429
chr1	4917252	4917654	LMR	5	2	40.9091	36.3889
chr1	4919312	4920402	LMR	4	3	42.8571	41.746
chr1	5525500	5526171	LMR	11	10	37.4233	35.207
chr1	5711896	5713348	LMR	13	23	12.3711	0
chr1	5976030	5976576	LMR	7	5	12.5	8.33333
chr1	5995506	5995686	LMR	6	3	29.3103	31.4995
chr1	6051320	6054364	UMR	34	229	9.64286	5.55556
chr1	6067214	6067722	LMR	9	17	28.8462	27.7778
chr1	6101644	6101726	LMR	5	5	31.25	27.7778
chr1	6112544	6113526	LMR	39	23	31.7308	33.5185
chr1	6142438	6143039	LMR	7	10	37.2881	32.5397
chr1	6238545	6242091	UMR	30	269	21.9917	17.2222
chr1	6245805	6246148	LMR	7	5	30.7692	19.0476
chr1	6258361	6260324	UMR	60	91	9.07563	0
chr1	6264742	6266811	UMR	19	149	13.913	6.66667
chr1	6320442	6322235	UMR	16	169	3.37079	0
chr1	6336086	6336816	UMR	14	30	40.625	37.8788
chr1	6347419	6348142	LMR	17	14	32.0755	29.6296
chr1	6389450	6389676	LMR	7	4	37.5	40.0433
chr1	6390376	6390716	LMR	4	9	26.9231	30.5556
chr1	6403434	6403860	LMR	4	7	22.5806	23.9805
chr1	6419130	6420288	LMR	6	18	26.6667	22.5397
chr1	6423214	6423464	LMR	12	11	11.3208	11.6204
chr1	6452474	6454484	UMR	25	183	14.6497	10.8333
chr1	6464708	6465180	LMR	40	23	8.35735	4.86111
chr1	6474374	6475092	LMR	15	21	17.5573	13.8889
chr1	6475254	6475700	LMR	8	11	28.8889	30
chr1	6545030	6547210	UMR	15	111	27.7778	27.9762
chr1	6549006	6551556	UMR	16	116	17.5573	2.5641
chr1	6556228	6559136	UMR	15	147	15	7.5
chr1	6577502	6577882	LMR	7	6	36.1702	34.7222
chr1	6579841	6580764	LMR	12	17	23.6559	23.7566
chr1	6613394	6615054	UMR	36	110	20.4918	6.66667
chr1	6622252	6622298	LMR	5	2	44.186	22.2222
chr1	6631506	6631952	LMR	4	5	48	42.4603
chr1	6639448	6641124	UMR	25	102	14.7059	5.55556
chr1	6642296	6642406	LMR	7	3	43.3962	34.2593
chr1	6659485	6664600	UMR	98	314	11.1417	0
chr1	6669620	6669944	LMR	8	4	31.1475	34.0675
chr1	6672477	6675999	UMR	35	365	10.9792	0
chr1	6683146	6683456	LMR	10	6	38	29.5151
chr1	6685217	6686198	UMR	13	84	4.41176	0
chr1	6733568	6734052	LMR	11	6	44.0994	44.3434
chr1	6760822	6761782	UMR	6	60	30.6122	30.5556
chr1	6764402	6764594	LMR	5	2	31.1111	26.431
chr1	6799145	6799224	LMR	9	9	26.0274	28.5714
chr1	6803655	6804389	LMR	6	12	13.7931	14.8148
chr1	6830925	6832204	LMR	24	24	31.0811	32.6568
chr1	6843874	6846780	UMR	40	270	10.452	0
chr1	6860755	6861340	LMR	11	5	16	10.0123
chr1	6871604	6871890	LMR	11	7	24.2857	22.8571
chr1	6892726	6892926	LMR	5	2	33.7209	37.544
chr1	6928386	6928512	LMR	4	2	26.2295	27.7193
chr1	6930511	6931334	LMR	5	2	46.3158	42.7485
chr1	6949984	6950220	LMR	4	2	21.875	25.8009
chr1	6994752	6996318	LMR	46	29	14.554	12.7922
chr1	7044886	7045525	LMR	9	13	37.7049	35.2381
chr1	7049541	7050136	LMR	10	5	27.5	17.5327
chr1	7102479	7103285	LMR	5	16	22.5806	11.1111
chr1	7106238	7107224	LMR	7	5	10.7143	0
chr1	7130038	7130918	UMR	38	34	12.1339	6.66667
chr1	7284454	7284612	LMR	5	2	41.4634	41.0053
chr1	7401347	7401846	LMR	8	8	32.1429	37.5
chr1	7411778	7412322	LMR	13	13	40.678	42.4434
chr1	7434095	7434423	LMR	8	9	32.9114	27.4747
chr1	7439356	7439946	LMR	30	17	12.5424	6.06061
chr1	7480555	7480869	LMR	5	5	43.1034	42.1212
chr1	7514196	7514278	LMR	5	3	30	32.2222
chr1	7515181	7515740	LMR	18	21	32.6923	33.3333
chr1	7529426	7529466	LMR	6	3	40	37.5397
chr1	7530966	7531305	LMR	6	9	27.2727	25.6349
chr1	7551504	7552948	UMR	30	47	29.7376	32.5658
chr1	7562596	7562770	LMR	5	5	40	36.8386
chr1	7569068	7569504	LMR	17	9	33.557	34.7222
chr1	7581946	7582176	LMR	7	5	32.3944	40.9524
chr1	7632719	7632990	LMR	4	3	19.2308	19.4444
chr1	7637418	7637624	LMR	4	5	27.2727	27.5
chr1	7695632	7696212	LMR	5	12	34.4828	36.9444
chr1	7703910	7704205	LMR	10	10	37.037	36.0317
chr1	7707368	7707678	LMR	6	12	0	0
chr1	7708512	7709824	LMR	4	26	35	30
chr1	7754691	7754862	LMR	4	4	44.186	43.7374
chr1	7762984	7766245	UMR	37	335	27.5974	24.4444
chr1	7786708	7786958	LMR	7	6	10.4167	13.2275
chr1	7809358	7809420	LMR	4	2	17.2414	17.7778
chr1	7812649	7813413	LMR	22	14	9.67742	3.83772
chr1	7830752	7832308	UMR	11	112	17.3077	10
chr1	7843200	7844968	UMR	14	174	11.4943	6.66667
chr1	7891482	7891710	LMR	4	1	46.8085	42.4513
chr1	7907630	7908004	LMR	8	4	31.8681	34.9825
chr1	7916420	7916760	LMR	11	12	23.4375	18.8889
chr1	7962798	7963307	LMR	13	13	3.80952	3.33333
chr1	8001905	8003350	UMR	43	46	17.2867	8.88889
chr1	8013788	8014762	UMR	28	70	11.1111	6.36364
chr1	8020732	8022686	UMR	47	102	11.9141	0
chr1	8035982	8036326	LMR	5	2	40	38.5714
chr1	8036522	8036754	LMR	4	1	35.8974	36.5079
chr1	8037048	8037462	LMR	9	5	38.0952	37.6984
chr1	8042158	8043216	LMR	27	19	22.7941	12.2222
chr1	8064126	8064240	LMR	9	4	45.5882	44.3519
chr1	8064842	8065590	LMR	15	18	21.6	16.6667
chr1	8107768	8108400	LMR	10	5	25	27.4032
chr1	8113636	8114436	LMR	9	5	30.7087	29.6296
chr1	8123868	8124000	LMR	7	3	22.807	20.3463
chr1	8130354	8131366	LMR	26	15	27.907	30.0777
chr1	8143758	8143897	LMR	5	3	42.029	42.037
chr1	8156770	8157056	LMR	5	2	36.6197	38.5714
chr1	8157464	8158130	LMR	7	3	27.1429	26.5568
chr1	8180808	8181702	LMR	30	20	15.8845	13.8709
chr1	8193380	8194500	LMR	15	10	25.731	26.9841
chr1	8197454	8198237	LMR	22	14	27.0386	27.8535
chr1	8202804	8203348	LMR	9	4	25.8427	27.4281
chr1	8207232	8207824	LMR	8	10	29.9065	30.3595
chr1	8214761	8215025	LMR	17	10	32.0312	35
chr1	8215716	8215874	LMR	8	5	38.3333	37.2685
chr1	8223582	8223618	LMR	5	2	44.1176	47.7778
chr1	8224620	8224686	LMR	4	2	28.5714	33.8095
chr1	8229722	8230393	LMR	9	10	9.6	5.02646
chr1	8234488	8234888	LMR	8	4	25.8824	24.7975
chr1	8249956	8250290	LMR	5	3	36.1111	41.0714
chr1	8257670	8258292	LMR	20	18	25.3846	26.4286
chr1	8262229	8262994	LMR	34	19	31.2268	32.2222
chr1	8264322	8265211	LMR	14	7	27.4336	35.7323
chr1	8272201	8272340	LMR	8	5	38.1579	31.0245
chr1	8277050	8277898	UMR	11	76	8.19672	0
chr1	8298208	8298470	LMR	9	4	19.2771	25.8333
chr1	8298962	8299156	LMR	5	4	12.1212	14.2857
chr1	8309894	8310160	LMR	5	3	44.1176	40
chr1	8318852	8319944	LMR	22	14	16.1094	13.7089
chr1	8326764	8327084	LMR	6	2	25	28.1566
chr1	8334656	8334778	LMR	8	4	30.1887	31.0125
chr1	8372082	8372771	LMR	14	8	33.3333	31.9444
chr1	8374246	8375056	LMR	18	15	11.6667	2.5641
chr1	8377848	8378852	UMR	4	85	36.3636	28.5714
chr1	8400668	8400812	LMR	5	2	37.7358	35.8689
chr1	8403568	8404096	UMR	5	34	38.4615	37.7778
chr1	8424005	8424828	LMR	9	23	38.961	40.202
chr1	8467913	8469742	LMR	27	20	32.8767	31.1772
chr1	8480903	8485057	UMR	68	152	15.8996	7.70833
chr1	8498733	8499649	LMR	20	10	25.7895	16.2604
chr1	8508854	8509688	LMR	22	13	26.6667	20.0449
chr1	8516000	8516663	LMR	11	6	34.6535	36.2255
chr1	8537313	8537928	LMR	5	4	32.6923	32.3052
chr1	8570074	8571022	LMR	13	9	16.3793	18.8209
chr1	8577354	8577954	LMR	4	2	20	22.1717
chr1	8583876	8584192	LMR	5	2	18.9189	13.3333
chr1	8584922	8586694	LMR	24	19	8.05085	4.07407
chr1	8593318	8593828	LMR	6	3	33.871	27.8788
chr1	8596356	8596783	LMR	10	5	35.5556	40
chr1	8600357	8600983	LMR	5	3	36.0656	32.6389
chr1	8631372	8632044	LMR	12	6	29.6703	27.7698
chr1	8657650	8659000	LMR	22	20	36.6379	37.4122
chr1	8720552	8722228	LMR	17	13	20.9821	23.2143
chr1	8726344	8727175	LMR	12	6	32.6531	28.5185
chr1	8731025	8731730	LMR	13	8	16.8675	6.11111
chr1	8741098	8741508	LMR	15	7	31.0881	31.3131
chr1	8746989	8747418	LMR	5	5	28.2443	30.6862
chr1	8760874	8765570	UMR	64	119	12.7937	8.18903
chr1	8766990	8767348	LMR	6	3	30	30.4336
chr1	8772118	8773568	LMR	16	8	17.9372	14.9074
chr1	8776518	8776928	LMR	4	2	33.9623	38.8384
chr1	8786506	8787083	LMR	8	6	14.1304	14.3275
chr1	8788070	8788253	LMR	7	3	40.8451	37.1429
chr1	8815104	8815660	LMR	8	4	33.0508	30.1852
chr1	8872889	8873368	LMR	8	4	37.3913	39.8879
chr1	8874632	8878864	UMR	54	144	19.0402	17.2222
chr1	8879894	8880202	LMR	8	5	31.5789	32.2631
chr1	8881018	8881980	LMR	6	3	39.759	43.5777
chr1	8882078	8882499	LMR	8	5	40	36.8182
chr1	8882790	8883504	LMR	6	4	31.0345	31.7965
chr1	8889561	8889900	LMR	4	4	30.6667	30.0855
chr1	8904725	8905148	LMR	4	4	32.2581	31.5873
chr1	8908714	8908863	LMR	7	6	38.7755	33.3333
chr1	8937307	8940752	UMR	69	203	13.8211	10.3175
chr1	8949897	8950870	LMR	17	20	28.5714	29.7619
chr1	8951914	8952186	LMR	5	2	49.2063	44.7432
chr1	8952262	8952456	LMR	4	2	42.4242	42.3611
chr1	8963950	8964220	LMR	7	3	30	24.6032
chr1	8975279	8975686	LMR	4	2	20.6897	23.6643
chr1	8978252	8978544	LMR	5	4	30.7692	33.3333
chr1	8998604	8999056	LMR	7	4	40.2597	39.0572
chr1	9023108	9023288	LMR	7	7	32.1429	31.2325
chr1	9031051	9031388	LMR	7	5	28.5714	30
chr1	9046248	9046415	LMR	4	3	33.3333	35.9307
chr1	9047884	9048368	LMR	12	7	15.4472	10.9921
chr1	9078512	9078624	LMR	7	5	39.6226	40.7407
chr1	9078698	9078862	LMR	5	3	41.0714	40.2564
chr1	9124396	9124748	LMR	11	7	20.2899	20
chr1	9128730	9130084	LMR	19	13	17.6796	13.3333
chr1	9134964	9135537	LMR	11	8	29.3706	21.54
chr1	9167122	9167546	LMR	9	6	25.7732	22.3776
chr1	9170651	9171202	LMR	10	12	13.6364	13.3333
chr1	9187712	9190473	UMR	41	169	22.2543	18.8889
chr1	9202346	9202644	LMR	5	7	10	10.7407
chr1	9223641	9224398	LMR	13	14	22.6087	18.7037
chr1	9241500	9243818	UMR	39	185	16.6052	16.1905
chr1	9256298	9257022	LMR	31	26	8.8785	2.5641
chr1	9260735	9263344	UMR	51	55	16.476	8.33333
chr1	9278197	9278286	LMR	4	2	31.0345	26.455
chr1	9285513	9285854	LMR	4	4	22.2222	24.6032
chr1	9291863	9292112	LMR	7	5	33.3333	35.4497
chr1	9294267	9295786	UMR	27	137	8.23529	0
chr1	9348800	9349366	LMR	7	4	22.4719	25
chr1	9349746	9350665	LMR	4	7	26.087	28.6508
chr1	9351919	9355694	UMR	43	233	7.90274	6.66667
chr1	9363242	9363653	LMR	6	3	24	25.849
chr1	9436720	9437476	LMR	7	21	40.5405	40
chr1	9444806	9445320	LMR	18	18	38.75	39.8016
chr1	9448968	9449358	LMR	4	4	24.3243	17.7885
chr1	9466074	9466348	LMR	6	3	33.3333	30.979
chr1	9472947	9474068	LMR	11	22	16.6667	19.8413
chr1	9488668	9489530	UMR	29	51	13.3106	0
chr1	9508766	9509786	LMR	12	17	11.2069	10.8974
chr1	9515692	9516068	LMR	12	11	19.2308	8.09524
chr1	9525652	9525722	LMR	4	2	33.3333	32.2421
chr1	9526897	9527982	UMR	33	31	24.8387	25.974
chr1	9551152	9551480	LMR	8	11	0	0
chr1	9555361	9555807	UMR	4	38	16.129	18.2341
chr1	9563324	9563600	LMR	9	9	22.7848	20.8333
chr1	9595248	9595385	LMR	5	3	31.1111	26.5801
chr1	9599150	9600669	UMR	27	157	21.164	18.8889
chr1	9602423	9602806	LMR	8	4	10	12.9223
chr1	9615456	9615658	LMR	5	2	41.4634	40.9524
chr1	9619374	9619660	LMR	6	3	39.6825	38.7723
chr1	9621342	9621828	LMR	8	4	28.9157	31.6162
chr1	9648258	9650502	UMR	9	185	23.0769	24.6032
chr1	9656531	9657364	UMR	6	30	24.2424	31.1111
chr1	9686832	9687496	UMR	18	46	19.5122	8.46154
chr1	9711332	9713870	UMR	60	174	12.6794	5.55556
chr1	9746872	9748666	UMR	14	81	20	16.6667
chr1	9748969	9750556	UMR	17	127	29.4118	26.8519
chr1	9785132	9785322	LMR	4	6	15	19.7436
chr1	9819762	9819850	LMR	5	2	38.3333	37.672
chr1	9852770	9853056	LMR	6	4	48.0769	44.7523
chr1	9882468	9885088	UMR	28	223	16.6667	3.76984
chr1	9885262	9886097	LMR	20	15	8.18713	7.65068
chr1	9895954	9896768	LMR	4	13	39.1304	37.5
chr1	9935834	9936056	LMR	6	3	39.6552	34.4733
chr1	9949936	9950946	LMR	13	9	23.2558	28.2234
chr1	9953324	9954158	LMR	17	10	32.6797	33.8828
chr1	9960527	9960927	LMR	7	7	30.5085	30.7407
chr1	9961802	9962670	LMR	12	12	35.443	37.7778
chr1	9967702	9967976	LMR	4	4	47.8261	44.3355
chr1	9969020	9971438	UMR	66	158	2.12014	0
chr1	10002382	10004140	UMR	58	84	3.74449	0
chr1	10010276	10010942	LMR	22	13	19.4805	18.0423
chr1	10044838	10045378	LMR	13	7	43.0303	41.0576
chr1	10056917	10057892	UMR	5	97	11.4286	11.1111
chr1	10075766	10076251	LMR	14	7	27.5362	25.0072
chr1	10092300	10094934	UMR	65	111	7.09459	0
chr1	10106064	10106780	LMR	12	7	40.1961	43.5185
chr1	10126814	10127700	LMR	17	10	27.6074	37.6623
chr1	10134402	10134970	LMR	5	5	20.4082	22.9194
chr1	10168131	10168772	LMR	13	10	33.6207	36.9048
chr1	10169312	10169752	LMR	12	6	33.8843	32.4242
chr1	10182706	10183388	LMR	17	10	35.1852	35.9307
chr1	10256687	10257597	LMR	9	6	27.193	27.5704
chr1	10269386	10271894	UMR	72	197	14.9682	5.15873
chr1	10277934	10278726	LMR	9	8	30.8411	26.2527
chr1	10278758	10278928	LMR	8	4	30.5556	29.8077
chr1	10292196	10292818	LMR	12	5	36.6412	40.2618
chr1	10313637	10314346	LMR	7	4	16.1765	8.33333
chr1	10346397	10346650	LMR	4	2	31.25	27.7778
chr1	10447189	10448500	LMR	12	8	21.6216	20.873
chr1	10458204	10460219	UMR	36	161	10.453	0
chr1	10488066	10488616	LMR	8	6	9.43396	9.04762
chr1	10489924	10491544	UMR	35	132	10.0917	0
chr1	10510446	10511864	LMR	30	29	23.2353	20.9135
chr1	10517694	10517784	LMR	4	2	10.8108	13.064
chr1	10531800	10533158	UMR	53	81	5.31646	0
chr1	10534759	10536116	UMR	20	58	6.14035	0
chr1	10554800	10555608	LMR	28	18	5	0
chr1	10567470	10567800	LMR	11	6	36.7816	37.3016
chr1	10570248	10571617	LMR	12	13	16.5354	14.4841
chr1	10582541	10583332	LMR	12	6	39.0411	31.6382
chr1	10597610	10597720	LMR	6	3	42.2222	44.9495
chr1	10599186	10599358	LMR	6	3	50	38.1909
chr1	10600542	10601102	LMR	14	7	41.0448	39.3849
chr1	10616416	10616518	LMR	7	3	30	33.3333
chr1	10662202	10662594	LMR	10	5	40.8759	40.8229
chr1	10711612	10711658	LMR	4	4	46.4286	40.9226
chr1	10784164	10784636	LMR	10	11	33.871	38.3598
chr1	10926012	10928318	UMR	37	114	12.9825	6.66667
chr1	10999926	11000713	LMR	15	19	22.0339	18.0556
chr1	11001581	11001647	LMR	4	2	28.5714	24.1472
chr1	11001716	11002664	LMR	11	26	26.506	25.1462
chr1	11003947	11004898	LMR	30	25	8.57143	0
chr1	11012166	11012495	LMR	5	3	30.1887	36.0317
chr1	11020986	11021516	LMR	7	21	5.55556	0
chr1	11071983	11073728	UMR	26	117	14.5923	14.1667
chr1	11085252	11085488	LMR	4	2	32.6087	32.5634
chr1	11094983	11095352	LMR	15	10	35.3846	34.0741
chr1	11097292	11097392	LMR	6	3	33.3333	33.3333
chr1	11097523	11098336	LMR	23	14	8.10811	0
chr1	11118754	11121264	UMR	33	189	5.14469	0
chr1	11158440	11158660	LMR	5	2	43.75	43.1112
chr1	11158894	11160379	UMR	30	93	5.51471	0
chr1	11194432	11195196	LMR	7	7	36.5079	39.3569
chr1	11217744	11218526	LMR	6	4	46.0526	46.9231
chr1	11238274	11239091	LMR	6	6	37.8378	38.6574
chr1	11268094	11268436	LMR	4	1	41.8605	40.1852
chr1	11296862	11296948	LMR	5	3	39.2857	36.8056
chr1	11321846	11323250	UMR	46	66	3.22581	0
chr1	11332684	11334200	UMR	15	93	10.2804	8.88889
chr1	11341940	11342432	LMR	12	7	24.4898	24.7553
chr1	11354016	11354224	LMR	8	4	40.3226	36.8056
chr1	11426999	11427724	LMR	16	10	26.9939	29.8148
chr1	11434626	11434832	LMR	6	4	36.3636	34.9486
chr1	11435614	11435886	LMR	8	7	23.2558	23.8889
chr1	11439975	11440196	LMR	5	5	34.9398	31.6409
chr1	11492212	11492246	LMR	4	2	24.1379	19.4444
chr1	11686050	11686734	LMR	4	8	35.1852	26.5293
chr1	11689726	11690286	LMR	4	9	19.0476	24.1654
chr1	11700556	11700834	LMR	5	4	21.0526	25.1282
chr1	11701800	11702676	LMR	7	8	36.3636	40.3788
chr1	11705754	11706135	LMR	6	6	2.94118	5.55556
chr1	11708672	11709824	UMR	4	56	47.619	33.3333
chr1	11710126	11710881	UMR	14	48	10	6.66667
chr1	11724026	11725179	UMR	11	101	6.77966	0
chr1	11740856	11742214	UMR	16	110	15.0943	9.72222
chr1	11742348	11742472	LMR	7	3	46.0317	44.4444
chr1	11744332	11744672	LMR	7	5	47.2222	43.367
chr1	11750092	11753742	UMR	31	226	20.8889	18.1818
chr1	11767726	11767859	LMR	4	4	34.6154	34.2857
chr1	11779442	11780212	UMR	40	42	3.58566	0
chr1	11780631	11781596	LMR	10	7	30.7692	30.1936
chr1	11791474	11792446	LMR	20	24	14.5251	12.4158
chr1	11795705	11797808	UMR	40	78	10.9155	0
chr1	11800914	11801215	LMR	4	4	35.1351	32.3362
chr1	11822064	11822508	UMR	8	31	19.1489	14.9023
chr1	11845126	11845882	LMR	5	29	23.3333	23.0556
chr1	11847714	11848304	LMR	4	11	19.2308	23.6111
chr1	11862241	11864240	UMR	23	45	20	15.3199
chr1	11864456	11867172	UMR	24	112	13.2948	5.55556
chr1	11898728	11899040	LMR	14	12	11.5702	6.11111
chr1	11967230	11970296	UMR	101	111	4.24312	0
chr1	11994131	11995625	UMR	17	63	4.42478	0
chr1	12020918	12021726	LMR	11	7	29.3578	19.1453
chr1	12039653	12041310	UMR	34	105	14.759	11.9589
chr1	12073746	12073943	LMR	6	5	23.6364	23.5648
chr1	12078993	12080459	UMR	18	89	13.913	0
chr1	12097568	12097796	LMR	8	5	38.4615	40.4795
chr1	12100575	12100788	LMR	4	2	33.3333	34.7436
chr1	12135820	12136080	LMR	6	6	37.8049	35.3373
chr1	12147847	12148128	LMR	4	2	26.087	27.9365
chr1	12148488	12148938	LMR	8	10	32.6531	36.7063
chr1	12164002	12164128	LMR	5	4	45.7627	43.7179
chr1	12178800	12178972	LMR	7	4	24.0741	26.1905
chr1	12193032	12193588	LMR	32	17	21.0117	18.4127
chr1	12217434	12218782	LMR	18	18	38.7097	36.8242
chr1	12226808	12227924	UMR	21	106	18.4713	3.33333
chr1	12268914	12269433	LMR	7	12	17.3333	19.4444
chr1	12289818	12291696	UMR	9	118	23.6842	25.7143
chr1	12369664	12370490	LMR	13	8	28.4768	30.9524
chr1	12393083	12393532	LMR	7	7	37.6812	27.5
chr1	12416088	12417260	LMR	15	8	28.2353	27.972
chr1	12436174	12436692	LMR	8	4	28.4091	27.9341
chr1	12440880	12441882	LMR	10	6	36.2205	44.9495
chr1	12462706	12463194	LMR	6	3	44.2623	39.8016
chr1	12466790	12468152	LMR	31	15	27.0936	31.3131
chr1	12469690	12470356	LMR	8	4	38.2022	38.2479
chr1	12481760	12481942	LMR	4	1	33.9623	31.15
chr1	12484151	12484568	LMR	6	3	26.5625	25.7155
chr1	12486310	12486816	LMR	6	3	38.2979	38.5979
chr1	12556262	12556922	LMR	13	7	31.3953	27.3016
chr1	12578778	12579626	LMR	4	19	15.7895	20.8059
chr1	12581268	12581452	LMR	6	3	35.0515	36.7193
chr1	12592276	12592376	LMR	4	2	0	3.33333
chr1	12607073	12607550	LMR	10	11	10.7143	8.49206
chr1	12609386	12610207	UMR	24	33	27.5	26.1279
chr1	12616312	12617082	LMR	10	11	21.7391	19.3651
chr1	12640091	12640360	LMR	9	7	25.4545	24.4444
chr1	12664217	12664638	LMR	9	5	14.9425	24.4444
chr1	12674962	12680858	UMR	98	236	8.96445	0
chr1	12710226	12710646	LMR	11	6	30.7087	29.697
chr1	12718856	12719379	LMR	12	10	9.47368	1.66667
chr1	13814186	13814262	LMR	6	3	44.186	40.582
chr1	13825162	13825454	LMR	4	4	35.1351	32.7778
chr1	13867484	13867638	LMR	4	4	45.7143	46.2266
chr1	13870242	13871028	LMR	33	17	28.7234	29.5238
chr1	13877128	13877678	LMR	10	5	25	24.7457
chr1	13920016	13921008	LMR	8	10	22.0339	24.4444
chr1	13923827	13923970	LMR	6	3	33.7662	31.7893
chr1	13926502	13926780	LMR	4	3	39.0244	41.5812
chr1	13945726	13946818	LMR	20	13	26.1468	27.7778
chr1	13988630	13989728	LMR	18	9	33.3333	28.9322
chr1	13992000	13992542	LMR	17	10	13.6752	4.7619
chr1	14016338	14016578	LMR	4	2	47.5	47.8632
chr1	14019778	14019882	LMR	9	4	38.4615	36.6667
chr1	14026199	14028088	UMR	46	150	26.3789	24.8881
chr1	14075120	14077544	UMR	88	181	9.11565	0
chr1	14140212	14140338	LMR	8	8	19.6721	17.8571
chr1	14382054	14382428	LMR	7	3	21.875	29.1209
chr1	14391702	14392194	LMR	15	7	37.7778	40.2315
chr1	14452532	14453115	LMR	7	5	22.6415	33.3333
chr1	14461399	14462158	LMR	12	6	33.3333	28.4993
chr1	14491642	14492204	LMR	5	4	17.7778	20.6349
chr1	14496575	14496904	LMR	4	2	11.1111	8.8141
chr1	14605527	14606036	LMR	4	2	37.1429	33.4987
chr1	14609396	14609940	LMR	13	6	35	36.1772
chr1	14630988	14631494	LMR	14	7	33.6634	36.9446
chr1	14650588	14650874	LMR	4	2	39.2857	32.1929
chr1	14653461	14653668	LMR	4	2	33.3333	32.6797
chr1	14661433	14661588	LMR	4	2	34.6154	28.9418
chr1	14672894	14673144	LMR	4	3	44.4444	33.8889
chr1	14678092	14678278	LMR	5	2	31.8182	29.8693
chr1	14812811	14813880	LMR	12	8	26.2069	26.4454
chr1	14824424	14824758	LMR	9	6	33.9744	32.7561
chr1	14825388	14825778	LMR	7	5	31.3725	28.6905
chr1	14833680	14833960	LMR	6	3	31.9149	30.0433
chr1	14889342	14889438	LMR	8	4	40.5063	39.8355
chr1	14993845	14994634	LMR	19	9	28.7179	28.0952
chr1	15009550	15010096	LMR	25	14	32.2835	29.6825
chr1	15026924	15027216	LMR	4	1	37.1429	39.9206
chr1	15034324	15034490	LMR	9	4	47.0588	46.6667
chr1	15193554	15193630	LMR	4	2	13.7931	17.2222
chr1	15202152	15202814	LMR	14	9	30.1724	26.3385
chr1	15211249	15211388	LMR	6	3	36.7347	37.672
chr1	15215926	15216550	LMR	10	6	20.2899	23.9683
chr1	15237550	15237813	LMR	4	2	38.2353	30.3836
chr1	15241802	15242216	LMR	6	5	19.5122	22.2222
chr1	15250742	15252228	UMR	17	139	16.0839	12.2222
chr1	15263974	15264352	LMR	6	7	43.1818	37.963
chr1	15271150	15272627	UMR	15	37	27.619	27.381
chr1	15291948	15292331	LMR	5	2	37.037	31.9444
chr1	15295116	15295376	LMR	5	4	36.6667	37.3016
chr1	15298082	15298432	LMR	7	11	31.7073	28.8889
chr1	15312466	15312856	LMR	13	8	35.7798	35.4497
chr1	15334372	15334542	LMR	5	5	28.9474	29.3651
chr1	15354108	15354322	LMR	5	6	20	22.2222
chr1	15354584	15354972	LMR	4	7	25.641	22.906
chr1	15373004	15373382	LMR	6	8	8.69565	7.93651
chr1	15392773	15392850	LMR	4	3	41.9355	40.5556
chr1	15394030	15394272	LMR	6	3	39.6226	41.6434
chr1	15426408	15428025	UMR	15	36	28.6667	29.1667
chr1	15433227	15433329	LMR	4	2	42.3077	40.5952
chr1	15468308	15469042	LMR	13	10	22.1311	25
chr1	15494815	15495397	LMR	5	5	15.5172	14.8148
chr1	15498325	15499346	LMR	14	10	29.6875	37.3219
chr1	15505362	15506022	LMR	11	7	14.1026	13.3333
chr1	15513944	15514294	LMR	5	5	14.5833	14.8148
chr1	15564008	15564166	LMR	4	3	36.1111	33.0688
chr1	15581234	15582222	LMR	8	6	8.33333	8.33333
chr1	15587910	15588312	LMR	11	10	36.5854	37.037
chr1	15619967	15620044	LMR	4	2	0	0
chr1	15631850	15631930	LMR	4	2	12.1951	14.0152
chr1	15650092	15650452	LMR	9	7	4.08163	0
chr1	15697231	15698694	UMR	32	32	30.4878	32.0386
chr1	15712633	15713349	LMR	22	21	21.0526	20.4762
chr1	15758850	15759096	LMR	7	7	40.6593	41.9872
chr1	15780179	15780496	LMR	6	5	49.0566	41.9697
chr1	15786486	15787170	LMR	18	9	36.875	33.4921
chr1	15828024	15828108	LMR	10	5	32.0988	27.381
chr1	15844881	15844994	LMR	4	2	44.4444	28.75
chr1	15849968	15854268	UMR	58	248	9.51493	2.08333
chr1	15865364	15865517	LMR	5	2	32.5	34.5238
chr1	15923430	15923748	LMR	5	5	40	40.2056
chr1	15929232	15930572	UMR	23	72	4.66667	0
chr1	15943124	15945654	UMR	52	111	3.87597	0
chr1	15953740	15954839	LMR	9	5	23.0769	25.3968
chr1	16001376	16001588	LMR	5	2	35.7143	20.8333
chr1	16010847	16012518	UMR	16	101	21.9697	15.3439
chr1	16017948	16018574	LMR	19	12	37.6471	37.5661
chr1	16026784	16027335	LMR	9	5	34.9206	33.4524
chr1	16029918	16030845	LMR	29	16	30.2326	30.4563
chr1	16034018	16034568	LMR	4	6	38.0952	35
chr1	16040807	16041319	LMR	4	3	31.0345	30.4762
chr1	16068724	16069477	LMR	6	21	18.75	20
chr1	16082955	16083339	LMR	7	13	28.5714	26.6667
chr1	16084028	16086322	UMR	10	151	15.7895	13.254
chr1	16086990	16088310	LMR	17	21	21.1538	17.4074
chr1	16140024	16140220	LMR	9	4	37.3333	35.7143
chr1	16142034	16142424	LMR	8	4	0	0
chr1	16157418	16157812	LMR	12	8	26.1905	26.6908
chr1	16159978	16163040	UMR	71	199	3.8864	0
chr1	16164026	16164082	LMR	9	9	29.7297	29.1667
chr1	16170238	16170862	LMR	7	3	38.3838	46.0317
chr1	16173280	16177696	UMR	124	298	4.2205	0
chr1	16178472	16179024	LMR	9	4	31.9672	32.8788
chr1	16211796	16213570	LMR	28	23	14.5963	4.7619
chr1	16220510	16220964	LMR	7	3	37.1134	36.3426
chr1	16265883	16266468	LMR	19	10	19.8347	16.6667
chr1	16291944	16292711	LMR	13	9	28.7356	27.9853
chr1	16292876	16293170	LMR	6	6	34.2466	30.7864
chr1	16301334	16302882	UMR	29	99	16.1157	5.55556
chr1	16309592	16310082	LMR	5	3	31.5068	42.4242
chr1	16312238	16312834	LMR	5	3	45.098	39.6104
chr1	16333500	16333928	LMR	4	3	26.6667	26.8519
chr1	16335533	16335968	LMR	5	4	12.8205	0
chr1	16340147	16341068	LMR	10	16	38.2716	39.0476
chr1	16404535	16406220	LMR	9	25	13.4615	13.3333
chr1	16431069	16431729	LMR	4	4	24.0741	24.4694
chr1	16433276	16433493	LMR	4	4	43.1818	37.8992
chr1	16468614	16468833	LMR	4	3	43.6364	42.0445
chr1	16472176	16472478	LMR	11	9	37.7049	35.5556
chr1	16490721	16490870	LMR	4	4	30.5085	28.4028
chr1	16491010	16491116	LMR	5	3	44.898	39.8413
chr1	16491578	16491782	LMR	4	4	36	36.3492
chr1	16494116	16494868	UMR	13	50	12.8571	9.52381
chr1	16501440	16503018	UMR	10	44	16.8675	15.1852
chr1	16508270	16508758	LMR	8	9	20.339	19.8082
chr1	16532850	16534206	UMR	21	125	9.17431	6.66667
chr1	16542315	16542435	LMR	4	3	28.5714	27.7778
chr1	16542653	16544484	UMR	18	83	24.2188	26.2049
chr1	16553268	16554492	UMR	32	101	23.8462	22.381
chr1	16562672	16564154	UMR	23	65	2.14286	0
chr1	16605562	16605648	LMR	5	3	44.1176	39.9074
chr1	16641712	16642088	LMR	8	5	37.8947	41.3671
chr1	16664860	16665258	LMR	4	2	40	39.9832
chr1	16676018	16676108	LMR	5	2	35.2941	32.5
chr1	16676272	16676914	LMR	10	4	35.9712	39.0491
chr1	16677350	16679484	UMR	41	113	2.92276	0
chr1	16689850	16690264	LMR	15	7	5.08475	4.16667
chr1	16691112	16691835	LMR	5	5	17.6471	26.0606
chr1	16693158	16695562	UMR	81	99	7.82396	0
chr1	16702121	16702648	LMR	14	9	32.9114	34.1667
chr1	16713166	16713696	LMR	6	4	31.3433	34.0741
chr1	16713820	16714315	LMR	12	8	12.6984	10.5556
chr1	16766884	16768206	UMR	34	85	11.2805	5.18519
chr1	16824684	16826620	UMR	29	166	10.4603	0
chr1	16839386	16841534	UMR	88	73	14.1376	6.66667
chr1	16917937	16918756	LMR	18	9	7.33652	4.9465
chr1	16938848	16940674	UMR	122	116	10.712	0
chr1	16947588	16947702	LMR	6	4	30.2632	24.742
chr1	16966132	16966354	LMR	5	2	45.6954	39.8816
chr1	16970212	16971586	UMR	102	82	7.62599	0
chr1	17001654	17001914	LMR	4	2	27.027	32.837
chr1	17003248	17003578	LMR	12	6	38.0952	38.5101
chr1	17004546	17005014	LMR	25	12	5.4902	4.16667
chr1	17044076	17044248	LMR	4	4	40.4762	41.1075
chr1	17205680	17205989	LMR	4	2	45.7831	41.2002
chr1	17215378	17216370	UMR	19	64	23.445	20.5128
chr1	17221712	17223347	UMR	65	66	8.30325	1.66667
chr1	17229808	17232572	UMR	59	71	3.57942	0
chr1	17239946	17241602	UMR	13	148	6.17284	4.7619
chr1	17248132	17248446	LMR	7	7	25.641	22.7273
chr1	17275674	17275776	LMR	5	5	44.4444	46.2963
chr1	17278204	17278726	LMR	15	18	18.9189	32.2222
chr1	17286920	17287780	UMR	12	56	24.2424	23.1944
chr1	17336789	17338844	UMR	15	127	22.4719	20
chr1	17340586	17340668	LMR	4	4	42.8571	37.7778
chr1	17372238	17373062	LMR	17	8	23.0769	25.3114
chr1	17377240	17377563	LMR	10	5	23.0769	25.7265
chr1	17379690	17381165	UMR	35	70	6.36042	0
chr1	17413461	17413712	LMR	6	3	33.9623	38.6364
chr1	17508378	17508842	LMR	4	4	18.5185	20.1399
chr1	17518086	17518261	LMR	6	4	42.8571	36.4087
chr1	17538908	17540102	LMR	14	23	30.1471	25.873
chr1	17703923	17704577	LMR	16	16	29.2683	28.0797
chr1	17746166	17746210	LMR	6	3	40	40.1389
chr1	17802240	17802778	LMR	5	4	30.7692	33.3333
chr1	17803836	17804215	LMR	6	5	10.3448	10.5051
chr1	17828990	17829470	LMR	5	10	38.7755	32.1903
chr1	17891796	17892304	LMR	8	10	31.0345	32.9894
chr1	17895548	17896661	LMR	18	18	28	26.1111
chr1	17992608	17992914	LMR	4	2	29.1667	28.0556
chr1	18081726	18081832	LMR	4	4	17.2414	18.75
chr1	18433250	18438047	UMR	69	290	5.73643	3.7037
chr1	18923676	18924449	LMR	8	18	21.0526	23.3532
chr1	18925437	18926404	LMR	12	18	11.5385	13.0952
chr1	18955870	18974704	UMR	457	814	7.85001	5.29412
chr1	19019825	19020662	LMR	7	24	22.5	26.6667
chr1	19210551	19211058	LMR	7	10	38.4615	33.3333
chr1	19217240	19217701	LMR	4	3	44.8276	43.1624
chr1	19227103	19227351	LMR	4	3	39.2857	40.5556
chr1	19228168	19230065	UMR	48	109	8.10127	0
chr1	19233448	19234734	LMR	15	25	14.9425	13.8889
chr1	19239631	19240240	LMR	5	20	36	38.5185
chr1	19288576	19289260	LMR	8	11	34.6154	31.4021
chr1	19298912	19299464	LMR	4	3	26.087	33.141
chr1	19300950	19301326	LMR	4	4	34.2105	32.3133
chr1	19319646	19319784	LMR	4	1	42.8571	43.9068
chr1	19337386	19337994	LMR	23	21	8.52273	7.03704
chr1	19338878	19339022	LMR	5	2	39.3939	33.3333
chr1	19348468	19349042	LMR	5	2	33.3333	29.9145
chr1	19354516	19355014	LMR	6	8	33.3333	34.5503
chr1	19429070	19429174	LMR	6	3	30.9524	35.8201
chr1	19491778	19492760	LMR	12	6	39.0728	37.9399
chr1	19505690	19505973	LMR	4	2	28.9855	21.9223
chr1	19515942	19516376	LMR	4	2	43.5484	38.2264
chr1	19535162	19537792	UMR	46	126	6.77291	0
chr1	19545844	19546095	LMR	8	5	35.2113	34.9206
chr1	19559137	19559602	LMR	7	3	29.6875	33.4707
chr1	19567378	19568075	LMR	5	8	28.5714	25.0389
chr1	19577290	19579132	UMR	53	116	2.85714	0
chr1	19615009	19615753	UMR	8	72	15.5556	11.8254
chr1	19637570	19639624	UMR	16	153	25.641	24.913
chr1	19716891	19718598	UMR	50	38	11.5385	9.40934
chr1	19721973	19722374	LMR	5	6	36.1111	38.8889
chr1	19831414	19832230	LMR	11	7	26.0504	29.1667
chr1	19840974	19841490	LMR	10	7	35.514	33.0357
chr1	19856352	19856868	LMR	7	4	23.9437	18.2828
chr1	19877304	19877686	LMR	4	2	0	6.66667
chr1	19878590	19878968	LMR	4	5	42.8571	34.4444
chr1	19908818	19909002	LMR	6	3	17.6471	18.0952
chr1	19918284	19918518	LMR	4	2	22.2222	19.3182
chr1	19922652	19924402	UMR	54	91	3.6	0
chr1	19929106	19929358	LMR	4	2	40	42.2619
chr1	19933756	19934452	LMR	8	4	30.4688	28.3622
chr1	19936544	19937524	LMR	19	12	34.0782	35.2381
chr1	19940140	19940282	LMR	6	3	40.4255	33.142
chr1	19946108	19947106	LMR	12	6	28.125	25.658
chr1	19955532	19955786	LMR	7	3	34.6154	35.119
chr1	19966972	19967672	LMR	9	11	30.6452	28.8889
chr1	19970044	19975549	UMR	67	304	21.3307	17.7778
chr1	20002796	20003926	LMR	23	20	34.2541	37.8089
chr1	20042078	20042544	LMR	6	8	10.4167	17.4074
chr1	20062136	20062696	LMR	10	10	32.0755	32.707
chr1	20124590	20127136	UMR	20	107	21.0843	22.4242
chr1	20151602	20152068	LMR	6	5	23.0769	22.726
chr1	20171544	20171896	LMR	7	4	10.7143	12.5
chr1	20208400	20210162	UMR	34	108	10.0287	1.51515
chr1	20244364	20244852	LMR	6	6	17.7419	18.8889
chr1	20256250	20256666	LMR	7	3	38.3178	38.5467
chr1	20272350	20273199	LMR	12	8	43.5484	48.0495
chr1	20384798	20385460	LMR	7	5	30.5882	22.9204
chr1	20427366	20427759	LMR	5	9	9.30233	13.4007
chr1	20435150	20435771	LMR	6	3	36.8421	37.7778
chr1	20450988	20451354	LMR	4	4	28	23.0556
chr1	20471382	20471550	LMR	5	5	45.0704	42.3611
chr1	20479332	20480090	LMR	9	14	30	29.3651
chr1	20538982	20539908	LMR	26	27	9.04255	3.33333
chr1	20628462	20628958	LMR	5	5	24.6575	23.3822
chr1	20642908	20643144	LMR	4	4	42.3077	37.6289
chr1	20802674	20803634	UMR	18	34	12.2302	4.16667
chr1	20804126	20804588	LMR	5	8	25.8065	28.1481
chr1	20809018	20809756	LMR	9	5	32.2581	34.9342
chr1	20809980	20814171	UMR	73	330	9.00322	3.33333
chr1	20833796	20835044	UMR	41	63	8.12183	0
chr1	20848456	20849223	LMR	17	12	3.57143	1.75439
chr1	20901701	20902226	LMR	11	14	3.79747	4.16667
chr1	20914552	20917518	UMR	35	46	20.3922	11.4286
chr1	20922794	20923082	LMR	4	2	29.2683	36.7877
chr1	20933310	20933888	LMR	6	6	43.4783	30.6746
chr1	20940088	20940777	LMR	13	9	37.2093	36.5079
chr1	20942824	20943370	LMR	20	13	16.5217	19.3915
chr1	20945250	20945690	LMR	8	6	32.9114	25
chr1	20957324	20957428	LMR	4	2	19.4444	20.3419
chr1	20959630	20961436	UMR	34	110	4.811	0
chr1	20966566	20966985	LMR	5	5	11.2903	20
chr1	20986952	20988800	UMR	27	87	6.14035	0
chr1	20992053	20992292	LMR	9	5	35.4839	34.9206
chr1	21023248	21023830	LMR	4	25	21.7391	26.6667
chr1	21025112	21025284	LMR	5	4	50	49.8413
chr1	21035202	21035372	LMR	5	2	40.5405	30.9091
chr1	21037014	21037125	LMR	4	2	25	27.4074
chr1	21055992	21060434	UMR	31	213	19.4175	16.6667
chr1	21107234	21108142	LMR	9	4	37.7551	37.0707
chr1	21111254	21111348	LMR	4	2	41.6667	39.0091
chr1	21111700	21114894	UMR	80	237	7.11701	0
chr1	21290634	21290832	LMR	5	2	42.6667	41.1336
chr1	21345662	21346102	LMR	8	4	41.3462	41.1247
chr1	21348578	21349498	LMR	13	6	24.4898	27.6844
chr1	21358246	21359446	LMR	11	5	38.7879	42.3292
chr1	21376634	21376814	LMR	4	1	32.2581	23.1061
chr1	21394990	21396367	LMR	8	5	29.3103	37.2719
chr1	21409712	21410626	LMR	12	9	39.604	38.65
chr1	21427044	21427285	LMR	6	3	36.7347	39.8238
chr1	21437798	21438048	LMR	7	3	44.2857	43.3532
chr1	21497500	21498854	LMR	16	8	38.8158	34.3915
chr1	21501008	21504162	UMR	63	181	11.3145	5.55556
chr1	21521470	21522153	LMR	10	9	18.6667	10.8333
chr1	21580508	21580772	LMR	5	3	22.5806	19.8413
chr1	21581752	21582057	LMR	6	6	8.51064	8.33333
chr1	21634676	21634985	LMR	4	4	37.037	32.7976
chr1	21650762	21651730	LMR	11	16	17.6471	20
chr1	21658056	21659634	LMR	15	15	19.4915	18.0098
chr1	21660924	21661746	LMR	12	24	25.4098	26.6053
chr1	21694783	21695384	LMR	14	12	15.3226	5.37037
chr1	21697131	21697502	LMR	4	4	21.0526	23.9057
chr1	21710286	21710606	LMR	5	2	34.5455	29.7258
chr1	21719249	21719358	LMR	4	2	41.3793	36.7361
chr1	21762942	21763870	UMR	24	45	9.375	4.44444
chr1	21766016	21767738	UMR	27	114	12.381	5.80808
chr1	21795183	21795332	LMR	9	5	30.6818	36.014
chr1	21847359	21847710	LMR	4	4	33.3333	30.4002
chr1	21900532	21901095	LMR	22	16	13.0435	10.7143
chr1	21913262	21914112	LMR	7	25	10.5263	0
chr1	22091176	22091827	LMR	8	6	16.129	16.2037
chr1	22108182	22110682	UMR	76	153	5.74324	0
chr1	22118374	22118420	LMR	6	3	37.5	40.0595
chr1	22290255	22291167	LMR	8	8	21.519	28.6364
chr1	22322887	22322946	LMR	6	3	38	35.1852
chr1	22323893	22324598	LMR	6	7	23.7288	37.0071
chr1	22326164	22326480	LMR	5	6	31.0345	30
chr1	22327922	22328374	LMR	4	6	38.4615	37.7976
chr1	22349369	22349735	LMR	9	9	14.9606	21.4286
chr1	22350511	22352986	UMR	78	97	5.59441	0
chr1	22378865	22380746	UMR	56	144	4	0
chr1	22381002	22381094	LMR	6	3	38.806	34.7811
chr1	22401284	22402812	LMR	12	6	18.3099	23.3333
chr1	22404378	22404618	LMR	9	5	28.0488	25.3746
chr1	22405066	22405326	LMR	5	2	42.2535	44.881
chr1	22418742	22419468	LMR	4	1	39.2857	42.3611
chr1	22458128	22459366	LMR	4	22	18.1818	16.6667
chr1	22463163	22464080	LMR	4	19	26.087	22.7778
chr1	22468042	22470528	UMR	32	236	9.7166	5.57498
chr1	22502713	22503117	LMR	4	5	20	23.3496
chr1	22531886	22532120	LMR	6	6	26.087	26.2715
chr1	22602279	22602780	LMR	10	11	10.9091	3.33333
chr1	22614637	22615148	LMR	4	15	38.0952	32.2222
chr1	22655176	22655732	LMR	8	11	19.6078	21.5476
chr1	22667418	22667722	LMR	5	3	17.6471	20.0397
chr1	22668374	22669240	UMR	21	31	8.02676	0
chr1	22670811	22671054	LMR	5	5	37.6068	36.6957
chr1	22745390	22745954	LMR	7	5	29.7297	29.1667
chr1	22746784	22747358	LMR	12	14	16.8831	15.8929
chr1	22760900	22761636	LMR	7	6	24.5902	25.8333
chr1	22769612	22770098	LMR	8	4	36.9048	35.4749
chr1	22778096	22779570	UMR	53	83	6.90423	3.7037
chr1	22782267	22782452	LMR	5	2	45.4545	44.4444
chr1	22783394	22784046	LMR	5	3	31.4607	37.3002
chr1	22856580	22858164	LMR	20	16	41.0891	41.3889
chr1	22888222	22888894	LMR	5	5	30.5556	27.9798
chr1	22889376	22891114	UMR	35	146	16.5541	16.5608
chr1	22906058	22906656	LMR	7	8	16.3636	16.6667
chr1	22965904	22966180	LMR	8	5	26	19.1667
chr1	22968086	22969212	LMR	11	26	20.8955	0
chr1	23037327	23038608	UMR	10	153	17.5	20.3704
chr1	23066285	23066404	LMR	7	7	43.1373	44.4444
chr1	23203298	23203625	LMR	4	11	40.7407	38.631
chr1	23211510	23211730	LMR	4	4	41.6667	45.1323
chr1	23256832	23257224	LMR	4	7	32	29.2593
chr1	23276116	23276745	LMR	8	4	29.5918	28.5932
chr1	23295547	23296510	LMR	7	7	18.4615	16.6667
chr1	23302789	23303387	LMR	7	7	33.3333	30.9524
chr1	23345020	23347432	UMR	57	141	9.80392	0
chr1	23410220	23410510	LMR	4	2	16	27.0455
chr1	23425158	23425614	LMR	6	5	26.087	22.5
chr1	23428844	23429686	LMR	5	3	32.8125	34.6429
chr1	23429942	23430138	LMR	6	3	18.6813	18.3635
chr1	23438369	23438864	LMR	6	3	41.9355	37.4496
chr1	23448920	23449448	LMR	10	5	28.125	26.7032
chr1	23493560	23495572	UMR	17	145	5.21739	0
chr1	23495660	23495763	LMR	7	7	33.3333	30.1768
chr1	23495998	23496477	LMR	9	6	37.8788	38.6905
chr1	23497946	23498304	LMR	4	3	37.2093	39.4481
chr1	23503628	23504914	UMR	18	71	19.1667	16.6667
chr1	23510817	23511480	LMR	10	10	1.44928	1.85185
chr1	23521186	23521308	LMR	6	3	44.1176	43.2266
chr1	23543096	23544504	UMR	9	125	33.3333	35.3571
chr1	23551573	23552146	LMR	16	13	19.7183	17.0616
chr1	23575961	23576826	LMR	10	6	25.3247	24.8019
chr1	23665484	23665838	LMR	6	3	38.5542	36.0328
chr1	23666568	23671930	UMR	88	185	9.70072	4.7619
chr1	23694212	23698510	UMR	76	161	18.124	20.4136
chr1	23703335	23704258	LMR	21	17	30.1255	33.8675
chr1	23704746	23704972	LMR	5	5	32.9268	35.7843
chr1	23729510	23729797	LMR	10	7	33.8983	30.4762
chr1	23730276	23731070	LMR	12	19	11.6667	2.38095
chr1	23748342	23749394	LMR	19	22	33.6	31.1111
chr1	23750380	23751851	UMR	7	120	2.85714	0
chr1	23777922	23778972	LMR	4	7	26.9231	22.7778
chr1	23797423	23797833	LMR	4	4	48.8372	43.254
chr1	23805836	23806390	LMR	6	3	39.3443	41.5518
chr1	23809368	23811634	UMR	44	156	20.3077	18.2828
chr1	23816470	23816898	LMR	6	4	34.4828	33.8889
chr1	23823654	23823906	LMR	4	4	5	10.7407
chr1	23826950	23827194	LMR	4	1	30.5556	26.1111
chr1	23854636	23855507	LMR	6	10	25.641	17.1429
chr1	23857166	23858276	UMR	23	93	1.51515	0
chr1	23866145	23866739	LMR	6	16	24.4898	22.8571
chr1	23871056	23871850	LMR	8	5	8.62069	2.38095
chr1	23894631	23895332	UMR	7	57	14.6341	10.3175
chr1	23903722	23904394	LMR	8	8	25	22.8166
chr1	23912202	23912346	LMR	4	2	20	18.8889
chr1	23938980	23939556	LMR	4	3	12	15.5556
chr1	23945846	23946588	UMR	7	54	26.1905	23.8095
chr1	23961488	23962047	LMR	19	12	13.3641	10.5556
chr1	23965610	23965846	LMR	5	4	34	40.6972
chr1	23970130	23970748	LMR	9	6	34.8624	30.5495
chr1	23984196	23984444	LMR	7	4	38.1818	33.7963
chr1	23991472	23992118	LMR	5	4	31.1111	22.2222
chr1	24017864	24019334	UMR	88	66	8.76963	0
chr1	24020768	24021154	LMR	5	3	34.6154	41.9444
chr1	24022870	24023402	LMR	6	3	44.0678	44.2755
chr1	24069360	24072320	UMR	64	178	8.08081	0
chr1	24085656	24086227	LMR	7	6	35.7143	36.6667
chr1	24089588	24089810	LMR	5	5	25	24.6503
chr1	24098542	24099268	LMR	18	12	18.4713	12.3347
chr1	24104216	24105832	UMR	17	109	9	6.66667
chr1	24117208	24118853	UMR	20	67	1.67598	0
chr1	24123115	24123258	LMR	4	4	23.3333	29.6296
chr1	24125960	24128201	UMR	31	153	14.2222	11.1111
chr1	24128432	24128522	LMR	6	3	38	37.7315
chr1	24136286	24136756	LMR	6	5	36.6667	33.3547
chr1	24150990	24152608	UMR	41	67	15.7248	10.5556
chr1	24164322	24165724	UMR	33	40	16.4659	15.7738
chr1	24193854	24195644	UMR	45	113	19.2225	7.14286
chr1	24246374	24247040	LMR	9	7	19.697	20.6349
chr1	24284833	24287774	UMR	6	145	25.5814	17.1296
chr1	24302752	24306721	UMR	7	85	11.1111	9.09091
chr1	24372271	24373704	LMR	23	14	32.6923	34.5869
chr1	24396406	24396660	LMR	6	3	24.6154	19.697
chr1	24397143	24397778	LMR	13	15	18.5185	7.40741
chr1	24406832	24406915	LMR	4	3	28.9474	27.7104
chr1	24446606	24447670	LMR	6	18	18.4211	20
chr1	24452432	24453386	LMR	13	9	25.9843	29.5238
chr1	24475150	24475262	LMR	4	2	0	7.14286
chr1	24476781	24478454	UMR	55	50	19.2029	17.7778
chr1	24481416	24481988	LMR	6	10	43.2836	37.5
chr1	24508597	24509136	LMR	4	7	6.45161	16.6667
chr1	24542517	24543460	LMR	11	21	26.1364	30
chr1	24610324	24610772	LMR	6	5	25.974	28.9496
chr1	24616500	24616800	LMR	12	7	42.3913	42.1627
chr1	24620954	24621162	LMR	7	3	45.0704	39.596
chr1	24621246	24621934	LMR	13	10	28.6885	26.3889
chr1	24627541	24628696	LMR	15	10	37.2414	43.4641
chr1	24644244	24646566	UMR	31	30	14.7541	12.963
chr1	24648326	24649474	UMR	18	91	33.6735	35.1852
chr1	24678558	24678784	LMR	6	3	38.7755	37.2685
chr1	24717602	24718712	LMR	36	22	9.01639	2.38095
chr1	24739585	24740584	UMR	41	51	9.96441	0
chr1	24741696	24743225	UMR	63	69	11.2701	0
chr1	24790553	24790916	LMR	6	4	36.9231	37.2403
chr1	24818066	24818776	LMR	21	13	26.0274	27.381
chr1	24827640	24827954	LMR	4	3	41.1765	38.3333
chr1	24828524	24830304	UMR	22	147	28.4884	27.7778
chr1	24861621	24861728	LMR	6	6	40.678	40.1852
chr1	24862686	24863144	LMR	7	3	19.2771	21.5278
chr1	24961272	24961471	LMR	4	4	30	27.6923
chr1	24961676	24962998	LMR	12	6	22.9008	24.8932
chr1	24968186	24971124	UMR	118	203	3.4	0
chr1	24971800	24972024	LMR	4	2	36.3636	33.8707
chr1	25010202	25010506	LMR	6	4	21.2766	20
chr1	25015086	25015485	LMR	7	7	15.9574	7.35043
chr1	25020754	25021308	LMR	12	9	34.4444	32.2222
chr1	25031760	25032527	LMR	16	16	11.875	12.7976
chr1	25053856	25054506	LMR	10	9	25.7426	22.9701
chr1	25056932	25057721	LMR	10	20	27.7778	30.4762
chr1	25061872	25063068	LMR	21	19	31.4815	30.3704
chr1	25071190	25073664	UMR	77	180	10.6881	5.55556
chr1	25091672	25092170	LMR	6	3	25.5814	23.0339
chr1	25095674	25098498	LMR	21	10	26.5101	24.4444
chr1	25120196	25120760	LMR	4	3	35.4839	34.127
chr1	25129502	25130104	LMR	4	1	36.5079	32.2829
chr1	25174816	25175877	UMR	13	65	8.06452	0
chr1	25176352	25176520	LMR	4	3	43.4783	31.7196
chr1	25224636	25224973	LMR	4	5	14.2857	25.8586
chr1	25236106	25236306	LMR	6	7	42.4242	38.4615
chr1	25279065	25279332	LMR	5	4	40	44.775
chr1	25367618	25368284	LMR	6	5	44.3182	44.5889
chr1	25369022	25369458	LMR	4	5	40	33.3333
chr1	25392153	25393457	UMR	15	34	25.1852	23.6111
chr1	25446628	25447216	LMR	11	9	30.0885	28.8889
chr1	25487810	25489270	LMR	10	5	23.9583	22.0238
chr1	25512113	25513013	LMR	10	13	34.3137	24.2063
chr1	25531398	25532181	LMR	10	6	12.3596	8.33333
chr1	25558310	25559934	UMR	35	67	3.18302	0
chr1	25565922	25567143	UMR	28	43	9.32642	0
chr1	25572564	25574788	UMR	24	176	16.3743	4.16667
chr1	25592358	25594845	UMR	44	113	1.24069	0
chr1	25616568	25616880	LMR	5	6	31.5789	26.6667
chr1	25662334	25666466	UMR	59	173	1.35593	0
chr1	25729478	25729834	LMR	7	6	16.129	23.3333
chr1	25732138	25732458	LMR	4	4	34.4828	31.9444
chr1	25756132	25759110	UMR	43	206	7.45501	0
chr1	25759633	25760478	LMR	7	4	25.4902	24.0803
chr1	25760822	25761154	LMR	7	3	27.8261	30.1235
chr1	25761612	25763246	LMR	10	4	24.2718	19.4865
chr1	25793800	25794370	LMR	7	3	36.7347	40.0974
chr1	25810334	25812268	LMR	27	15	22.807	19.0476
chr1	25846764	25847608	LMR	7	5	11.5385	15.1389
chr1	25853704	25853976	LMR	14	8	32.2034	30.0529
chr1	25870460	25871694	UMR	5	57	27.7778	33.3333
chr1	25916736	25917120	LMR	5	3	34	31.1966
chr1	25920361	25920806	LMR	4	2	32.6923	26.5079
chr1	25958250	25958422	LMR	5	4	38.2353	34.1667
chr1	25968400	25968662	LMR	7	3	27.2727	31.3131
chr1	25985318	25986117	LMR	7	12	24.3243	26.6667
chr1	25988002	25988422	LMR	7	3	40.6593	36.9841
chr1	25999434	25999672	LMR	4	4	46.6667	46.2302
chr1	26010109	26010576	LMR	10	8	35.0649	36.9444
chr1	26020467	26021934	LMR	33	17	32.8125	32.0346
chr1	26030910	26031158	LMR	5	4	35	24.8737
chr1	26034174	26034298	LMR	5	2	40.9091	42.619
chr1	26041246	26041708	LMR	5	3	42	42.2222
chr1	26053956	26055050	LMR	8	20	33.3333	33.6508
chr1	26070070	26071027	LMR	11	18	19.6262	19.7619
chr1	26113382	26113662	LMR	7	3	33.871	35.5556
chr1	26122944	26123609	LMR	18	14	21.3415	22.906
chr1	26126542	26127433	UMR	5	84	7.27273	6.06061
chr1	26144538	26148018	UMR	43	159	18.1818	15.0794
chr1	26185163	26186586	UMR	78	93	6.82731	0
chr1	26197914	26198267	LMR	4	4	23.8095	20.3704
chr1	26201281	26202360	UMR	17	82	5.22388	0
chr1	26218812	26219386	LMR	10	12	41.7722	35.7341
chr1	26219640	26219992	LMR	6	3	37.2881	39.8545
chr1	26221802	26222380	LMR	14	13	11.1111	5.83333
chr1	26231082	26233724	UMR	62	174	9.87055	5.55556
chr1	26235534	26235718	LMR	4	2	28.5714	24.7222
chr1	26248978	26250287	UMR	25	79	7.18563	4.16667
chr1	26279276	26279586	LMR	8	4	34.2857	28.6645
chr1	26323518	26325198	UMR	47	59	3.90625	0
chr1	26344248	26344543	LMR	4	3	17.2414	24.7619
chr1	26361166	26363110	UMR	22	110	2.14286	0
chr1	26436658	26439352	UMR	39	203	11.054	3.33333
chr1	26471220	26472142	LMR	15	14	18.1818	13.3333
chr1	26490468	26491236	UMR	12	68	23.3766	23.8889
chr1	26496950	26497113	LMR	6	3	37.5	32.7273
chr1	26503814	26503892	LMR	7	6	30.5556	33.3333
chr1	26503990	26504168	LMR	6	6	30.9091	28.5738
chr1	26516990	26517279	LMR	8	8	32.1429	37.7525
chr1	26527922	26528020	LMR	6	6	21.6216	20.5026
chr1	26560139	26561883	UMR	22	111	6.36943	0
chr1	26631834	26633918	UMR	35	64	20.1044	5.80808
chr1	26662234	26663362	UMR	25	79	9.04255	0
chr1	26685536	26685740	LMR	4	4	38.4615	30.6624
chr1	26690290	26690638	LMR	11	13	1.69492	0
chr1	26691512	26691784	LMR	6	6	30.5085	21.9865
chr1	26700322	26701100	LMR	5	5	36.9231	38.8034
chr1	26701578	26701904	LMR	6	5	34.2466	30.3271
chr1	26704332	26705228	LMR	6	5	24.3902	24.6759
chr1	26730325	26730608	LMR	7	4	39.2157	40.7407
chr1	26735005	26740002	UMR	51	153	4.84848	3.33333
chr1	26740566	26741178	LMR	6	3	45.4545	43.6195
chr1	26758020	26759338	UMR	43	71	3.21429	0
chr1	26796969	26797230	LMR	5	5	18.0328	22.6263
chr1	26797584	26801297	UMR	39	204	22.0339	19.2308
chr1	26827234	26828394	UMR	11	74	21.3115	18.0952
chr1	26855858	26859147	UMR	9	143	12.766	13.3333
chr1	26868486	26869218	LMR	4	16	36.3636	30.4762
chr1	26911644	26911857	LMR	4	2	30.2326	32.123
chr1	26945054	26948528	UMR	124	171	7.98859	0
chr1	26966502	26966570	LMR	5	2	50	47.4074
chr1	27003510	27004698	LMR	17	11	15.2466	11.1111
chr1	27012984	27013832	LMR	5	4	37.8378	30.7407
chr1	27018186	27025802	UMR	93	378	9.35961	0
chr1	27026924	27030094	LMR	23	13	18.5874	22.2222
chr1	27032172	27033362	LMR	14	7	19.7452	14.1414
chr1	27045846	27046080	LMR	4	2	21.2766	20.9547
chr1	27049670	27052157	LMR	31	28	21.875	17.7778
chr1	27060446	27061355	LMR	7	5	25.7576	23.5839
chr1	27070341	27070836	LMR	8	5	28.125	34.0212
chr1	27071020	27071705	LMR	8	4	31.0811	27.037
chr1	27076152	27076398	LMR	5	2	41.8182	41.1111
chr1	27094710	27095584	LMR	8	5	28.5714	29.2857
chr1	27107618	27108114	LMR	14	6	43.2203	42.3593
chr1	27112780	27116186	UMR	56	118	4.25532	0
chr1	27125772	27127134	LMR	12	10	23.0769	20.7744
chr1	27136564	27136782	LMR	4	2	0	1.51515
chr1	27147448	27147642	LMR	4	2	34.6154	29.9206
chr1	27152610	27154506	UMR	14	136	18.8119	13.8525
chr1	27175246	27175976	LMR	4	5	32	26.1111
chr1	27190506	27192695	UMR	26	122	11.6564	11.4286
chr1	27204462	27204836	LMR	4	3	23.2558	21.3736
chr1	27215524	27217302	UMR	25	108	19.5556	7.87037
chr1	27226071	27227498	UMR	64	60	4.93562	0
chr1	27247678	27249118	UMR	26	95	14.8325	11.3095
chr1	27317720	27318320	LMR	8	8	21.7391	23.9881
chr1	27319404	27320668	UMR	16	102	2.27273	0
chr1	27338359	27339936	UMR	22	89	7.87402	0
chr1	27353538	27353840	LMR	8	8	34.3023	30.8589
chr1	27357918	27358581	UMR	10	35	22.2222	22.1717
chr1	27364150	27364238	LMR	5	2	12.5	13.8889
chr1	27370863	27371604	LMR	19	15	17.5141	29.3651
chr1	27372296	27373072	LMR	17	19	12.9353	4.7619
chr1	27383892	27385164	LMR	18	17	22.3529	19.1498
chr1	27397535	27397988	LMR	4	9	20	24.359
chr1	27404414	27404674	LMR	8	4	39.2857	39.9145
chr1	27423866	27424481	LMR	13	8	6.20155	0
chr1	27424906	27425078	LMR	5	5	40	40.2116
chr1	27425439	27426704	LMR	10	17	20.4819	17.5132
chr1	27480984	27482166	UMR	43	59	10.8262	0
chr1	27524441	27524835	LMR	8	5	2.22222	1.38889
chr1	27546870	27547156	LMR	5	3	36.6197	38.6905
chr1	27560478	27562642	UMR	34	131	14.0684	5.12821
chr1	27602205	27602515	LMR	4	2	10.2041	12.482
chr1	27611024	27611506	LMR	12	6	10.1562	12.9167
chr1	27625906	27627458	LMR	9	18	35.2381	31.4815
chr1	27648189	27649648	UMR	16	78	3.125	0
chr1	27675491	27678158	UMR	14	196	36.3636	39.8942
chr1	27687065	27687154	LMR	4	9	40	44.4444
chr1	27691708	27693796	UMR	23	143	13.8462	0
chr1	27717876	27720294	UMR	38	114	11.194	7.87037
chr1	27721628	27722282	LMR	7	11	21.5686	4.16667
chr1	27726834	27727253	LMR	9	9	24.1667	22.549
chr1	27727934	27728283	LMR	4	3	35.4839	30.7143
chr1	27728754	27730620	UMR	19	45	16.8142	15.873
chr1	27732937	27733399	LMR	4	5	37.5	35.6349
chr1	27762568	27763346	LMR	9	6	33.7209	37.7778
chr1	27781539	27782154	LMR	6	3	23.0769	25
chr1	27800428	27800632	LMR	10	5	24.6154	19.5238
chr1	27814213	27817325	UMR	41	93	4.26065	0
chr1	27818331	27819286	LMR	4	9	33.3333	30.2525
chr1	27823262	27824304	LMR	7	12	20.9302	30.4762
chr1	27830284	27832050	LMR	11	28	34.4086	34.2593
chr1	27960360	27961411	UMR	33	73	14.1869	0
chr1	27970330	27970740	LMR	8	8	16.4835	14.2361
chr1	27977096	27977642	LMR	6	5	39.7059	39.0443
chr1	27986144	27986922	UMR	27	75	14.5161	13.6905
chr1	27989414	27990219	LMR	14	13	10.6796	0
chr1	27995354	27996276	UMR	33	35	20.5714	0
chr1	27998191	27999491	LMR	12	12	1.72414	2.5641
chr1	28018088	28019890	LMR	4	2	10.2041	19.4444
chr1	28029101	28029148	LMR	4	2	0	0
chr1	28039758	28040280	LMR	5	2	26.1905	19.9242
chr1	28051768	28053472	UMR	26	121	6.13208	0
chr1	28098706	28098944	LMR	10	5	29.7297	30.3922
chr1	28099024	28100710	UMR	37	70	13.9651	0
chr1	28156818	28158411	UMR	28	79	6.95652	2.08333
chr1	28205590	28205744	LMR	4	3	41.6667	35.146
chr1	28240332	28241589	UMR	88	86	1.58151	0
chr1	28261214	28262482	LMR	27	26	16.6144	2.08333
chr1	28285878	28287130	UMR	17	101	10.2041	0
chr1	28305824	28306884	LMR	6	3	35.8491	30.7407
chr1	28319606	28319918	LMR	6	3	48.6486	45.9306
chr1	28350058	28350476	LMR	7	4	47.0588	44.6724
chr1	28390690	28390766	LMR	5	2	40.2985	40.1435
chr1	28393336	28394330	LMR	10	5	44.1441	41.6667
chr1	28414104	28415758	UMR	54	73	2.04082	0
chr1	28417656	28418022	LMR	5	3	5.66038	8.33333
chr1	28431648	28431850	LMR	9	5	30.7692	28.5714
chr1	28441780	28442098	LMR	7	3	23.3766	26.4706
chr1	28474620	28475059	LMR	4	4	35.4839	31.0847
chr1	28481302	28481612	LMR	7	5	25	22.9798
chr1	28490892	28491172	LMR	5	3	38.2353	36.6667
chr1	28507726	28507950	LMR	6	3	29.8246	27.9457
chr1	28535324	28535704	LMR	5	2	21.4286	23.3516
chr1	28558735	28559904	UMR	59	50	3.06905	0
chr1	28561716	28561896	LMR	6	3	27.5862	34.7917
chr1	28561942	28563756	UMR	75	97	6.22568	0
chr1	28572480	28574308	UMR	94	60	6.27306	0
chr1	28574635	28576484	LMR	29	16	8.44595	0
chr1	28585154	28587364	UMR	14	155	17.1875	12.0915
chr1	28618176	28618532	LMR	7	4	29.3578	33.4392
chr1	28623218	28623736	LMR	11	10	17.1429	15.368
chr1	28628356	28628690	LMR	7	3	13.4615	12.3604
chr1	28650348	28650558	LMR	4	2	31.9149	30.5519
chr1	28655074	28656426	UMR	54	67	11.1111	0
chr1	28680706	28681052	LMR	4	2	34.6154	35.6975
chr1	28686098	28686792	LMR	8	7	42.8571	33.5058
chr1	28695798	28697324	UMR	46	83	3.52941	0
chr1	28736114	28736662	LMR	8	7	20.9677	11.1111
chr1	28763719	28765094	LMR	19	11	18.4426	10.7407
chr1	28782106	28782828	LMR	6	4	36.7647	39.0344
chr1	28785411	28785734	LMR	4	2	28.9474	26.0732
chr1	28831764	28835194	UMR	125	120	8.36576	0
chr1	28843740	28846039	UMR	35	128	21.8824	16.6667
chr1	28878876	28880552	UMR	60	92	3.01811	0
chr1	28904820	28905004	LMR	6	3	43.9394	44.8287
chr1	28907106	28909640	UMR	72	138	9.45709	4.44444
chr1	28918502	28919385	UMR	5	81	20	20
chr1	28929344	28929860	LMR	9	5	29.3333	23.2804
chr1	28968404	28970786	UMR	89	94	3.79147	0
chr1	28974337	28975905	UMR	79	59	5.92021	0
chr1	28994700	28996847	UMR	31	135	9.1716	1.85185
chr1	29062432	29064866	UMR	89	163	7.48792	0
chr1	29074770	29075507	LMR	4	2	20	18.3862
chr1	29077928	29078403	LMR	4	2	22.5806	24.9549
chr1	29081374	29081818	LMR	4	4	41.3793	28.3928
chr1	29083326	29083562	LMR	4	2	5.55556	13.0556
chr1	29095858	29096266	LMR	9	4	35.1351	37.7976
chr1	29101610	29102343	UMR	14	38	24.5098	25.0794
chr1	29106691	29107401	LMR	5	5	31.8182	23.9379
chr1	29111420	29112442	LMR	29	27	6.48464	4.16667
chr1	29155105	29155233	LMR	5	5	31.25	26.6667
chr1	29172604	29172918	LMR	4	3	21.6216	39.6825
chr1	29181908	29182302	LMR	12	13	26.4706	25.6716
chr1	29203520	29204178	LMR	23	15	10	0
chr1	29204226	29204252	LMR	5	2	45.9459	46.2963
chr1	29208200	29208967	LMR	15	12	19.7183	16.6667
chr1	29213073	29213128	LMR	6	4	37.1795	37.4769
chr1	29213242	29214940	UMR	12	101	21.7949	23.6111
chr1	29225206	29225737	LMR	5	6	43.75	31.6667
chr1	29240492	29242490	UMR	19	137	17.037	0
chr1	29253988	29255339	LMR	8	4	40.2299	36.7172
chr1	29378588	29379073	LMR	4	2	30.2326	26.2425
chr1	29388610	29389208	LMR	6	3	41.1765	40.1587
chr1	29407532	29407952	LMR	5	2	44.2623	40.404
chr1	29409838	29410892	LMR	8	4	42.2222	40.7407
chr1	29462935	29463304	LMR	10	11	22.0339	21.9048
chr1	29472266	29472480	LMR	7	4	36.3636	38.3191
chr1	29483294	29483498	LMR	9	5	40.2439	40
chr1	29497518	29497954	LMR	7	3	22.8571	20
chr1	29503080	29503839	LMR	12	6	36.7188	33.7963
chr1	29505702	29509180	UMR	85	166	10.6576	0
chr1	29529344	29529764	LMR	5	10	4.34783	12.8205
chr1	29556115	29557843	UMR	33	61	14.6552	11.8234
chr1	29562527	29565238	UMR	59	293	6.02679	0
chr1	29583871	29584123	LMR	4	6	36	31.1905
chr1	29585846	29586994	UMR	20	92	10.5769	3.33333
chr1	29597818	29598778	LMR	10	9	24.6753	17.2619
chr1	29609484	29610260	LMR	8	14	15.6627	13.6195
chr1	31190358	31192663	UMR	10	163	17.5439	0
chr1	31244528	31245286	LMR	4	7	13.6364	20
chr1	31247582	31248140	LMR	5	15	32.1429	31.9444
chr1	31252324	31252893	LMR	15	11	23.0769	9.52381
chr1	31261424	31261888	LMR	8	5	20	28.9683
chr1	31263469	31264358	LMR	10	8	27.1429	27.2619
chr1	31268018	31268040	LMR	6	3	45.614	43.8594
chr1	31270454	31270576	LMR	7	7	16.6667	16.6667
chr1	31274426	31275176	LMR	17	27	11.4286	8.58586
chr1	31296118	31298762	UMR	25	68	22.4265	17.8571
chr1	31307558	31308354	LMR	8	6	25.2632	28.2764
chr1	31327045	31327294	LMR	6	6	16.6667	15.6085
chr1	31328788	31329534	LMR	6	14	32.7273	30
chr1	31337704	31337792	LMR	4	2	17.8571	16.6667
chr1	31350394	31350932	LMR	9	11	9.375	9.52381
chr1	31392022	31392556	LMR	10	6	29.0698	26.3131
chr1	31435478	31436197	LMR	10	5	17.3913	15.5556
chr1	31448760	31449768	LMR	9	6	16.6667	26.5278
chr1	31457368	31458270	LMR	10	6	28.8136	27.0621
chr1	31479376	31479732	LMR	8	4	30.137	30.6151
chr1	31492494	31493454	LMR	8	4	26.5306	23.5185
chr1	31511322	31511524	LMR	6	3	47.2973	48.0609
chr1	31527188	31527840	LMR	4	4	33.3333	41.0613
chr1	31535430	31535886	LMR	8	4	26.25	13.6895
chr1	31536198	31538526	UMR	38	54	9.38865	0
chr1	31625199	31625668	LMR	5	3	29.7872	34.4444
chr1	31627462	31628832	UMR	12	99	17.3333	16.2037
chr1	31635518	31635985	LMR	14	13	5.6338	0
chr1	31645124	31645392	LMR	8	4	29.6296	30.175
chr1	31654176	31655776	UMR	29	78	8.65385	10.4377
chr1	31656724	31657066	LMR	4	4	13.6364	16.6667
chr1	31672286	31673200	LMR	7	28	13.3333	13.3333
chr1	31687824	31688104	LMR	6	5	34.0426	34.0476
chr1	31688482	31689148	LMR	11	14	17.4419	23.6111
chr1	31697276	31697429	LMR	4	2	30	28.3333
chr1	31768726	31771058	UMR	55	93	11.2936	0
chr1	31845693	31847070	UMR	16	59	15.7303	12.381
chr1	31873088	31873482	LMR	4	3	27.2727	26.7125
chr1	31885309	31887374	UMR	41	145	5.24345	0
chr1	31889881	31890069	LMR	4	2	19.5122	19.3386
chr1	31894512	31894639	LMR	4	2	27.7778	29.0404
chr1	31895330	31895954	LMR	8	8	6.25	4.2328
chr1	31932841	31933110	LMR	6	3	36.2069	39.0482
chr1	31996654	31997106	LMR	12	6	31.6239	30.5802
chr1	32013988	32015849	UMR	48	43	11.5288	4.7619
chr1	32062400	32062956	LMR	11	5	28.2443	30.9091
chr1	32109566	32111336	UMR	52	91	9.20097	0
chr1	32228458	32230565	UMR	9	197	0	0
chr1	32264122	32264527	LMR	4	8	14.2857	14.0212
chr1	32268094	32268725	LMR	20	11	28.2051	28.3333
chr1	32332090	32332238	LMR	7	3	33.3333	32.9416
chr1	32363458	32363676	LMR	9	4	38.9831	40.0379
chr1	32376438	32376836	LMR	5	2	46.4286	42.7609
chr1	32400080	32401170	LMR	17	9	17.6211	11.5741
chr1	32402293	32404580	UMR	26	164	2.58303	0
chr1	32409728	32410743	UMR	45	59	8.58726	0
chr1	32420282	32421076	LMR	4	7	32.2581	18.4848
chr1	32421528	32422036	LMR	4	3	33.3333	28.373
chr1	32429756	32430278	LMR	5	4	14.2857	11.1111
chr1	32443102	32443339	LMR	5	3	26.1905	22.8571
chr1	32450208	32451298	LMR	14	6	30.9211	26.4683
chr1	32469060	32469580	LMR	8	4	14.4928	14.2857
chr1	32478682	32481472	UMR	52	175	2.68456	0
chr1	32485970	32486846	LMR	6	5	25.4545	18.9394
chr1	32532058	32532592	LMR	5	5	8.95522	4.16667
chr1	32537628	32539428	UMR	38	98	8.49515	0
chr1	32573088	32575186	UMR	43	86	0.353357	0
chr1	32644816	32646858	UMR	28	123	16.6038	11.1111
chr1	32664172	32667668	UMR	25	75	7.73196	4.16667
chr1	32670696	32672054	UMR	7	94	2.77778	0
chr1	32687064	32688710	UMR	24	76	7.64706	2.08333
chr1	32704966	32707434	UMR	33	146	16.1616	3.7037
chr1	32708110	32708486	LMR	5	6	30.7692	36.6667
chr1	32713756	32714503	UMR	14	31	14.1791	10.5051
chr1	32757261	32758503	UMR	53	85	3.79747	0
chr1	32787348	32787490	LMR	5	2	48.7179	41.8519
chr1	32800427	32802858	UMR	14	195	11.7117	3.0303
chr1	32811114	32811567	LMR	6	6	19.2308	15.4762
chr1	32817128	32818200	UMR	8	69	25.4902	15
chr1	32826842	32828260	UMR	9	135	36.8421	37.7778
chr1	32859242	32861122	UMR	67	81	4.27807	0
chr1	32866436	32866902	LMR	7	9	13.9535	25.3968
chr1	32892035	32893214	UMR	20	46	14.0351	3.33333
chr1	32911066	32911610	LMR	5	2	42.3913	40.6765
chr1	32913598	32913792	LMR	10	9	38.806	40.0595
chr1	32913846	32914156	LMR	8	4	27.4194	25.9524
chr1	32929712	32931458	UMR	42	94	7.40741	4.2328
chr1	32961456	32962388	LMR	19	9	25.6944	21.1111
chr1	32965531	32966842	UMR	26	114	10.5263	5.55556
chr1	32985884	32986514	LMR	29	21	15.5251	10.8333
chr1	33004424	33006298	UMR	48	140	16.996	3.00245
chr1	33077440	33078544	UMR	31	49	17.4721	16.6667
chr1	33115364	33117931	UMR	116	155	5.92396	0
chr1	33121270	33121662	LMR	4	3	51.7241	31.8384
chr1	33142618	33142962	LMR	7	4	29.5455	30.9524
chr1	33146986	33147853	LMR	10	5	26.6187	21.3384
chr1	33149744	33150418	LMR	4	2	14.5455	19.0236
chr1	33160808	33160946	LMR	5	5	35.1351	28.7879
chr1	33166849	33169322	UMR	11	111	14.4928	19.0476
chr1	33177616	33178116	UMR	6	36	24.2424	25.0794
chr1	33182218	33182939	LMR	8	8	4	0
chr1	33206508	33208317	UMR	13	139	19.1176	20
chr1	33209300	33209866	LMR	6	4	28.5714	28.7205
chr1	33219202	33221056	UMR	16	121	5.21739	1.66667
chr1	33238581	33238875	LMR	11	8	19.403	12.5541
chr1	33281817	33284878	UMR	41	130	10.2381	5.55556
chr1	33313898	33314422	LMR	5	2	19.2308	11.9048
chr1	33335814	33337184	UMR	7	106	19.5652	18.8889
chr1	33337931	33338802	LMR	14	17	19.5876	25.8333
chr1	33343358	33343666	LMR	5	5	40.4255	40.9091
chr1	33350196	33352825	UMR	21	123	24.2236	20
chr1	33358350	33360094	UMR	17	104	6.52174	0
chr1	33365994	33367587	UMR	21	123	29.9401	19.4872
chr1	33369983	33370588	LMR	4	2	28.125	32.0455
chr1	33390282	33391978	UMR	52	74	18.8571	16.2698
chr1	33399126	33400005	LMR	12	8	24.3697	27.2704
chr1	33427860	33428450	LMR	9	4	26.2712	21.3384
chr1	33428792	33430890	UMR	34	186	25.0965	18.8889
chr1	33433510	33434180	LMR	7	3	31.1475	39.4444
chr1	33438242	33439408	UMR	26	66	16.9312	9.02778
chr1	33446807	33447318	LMR	11	7	14.5631	18.0556
chr1	33454468	33455320	LMR	9	5	15.7303	9.92063
chr1	33476710	33477886	LMR	11	6	44	41.5344
chr1	33501668	33502918	UMR	32	61	4.52261	0
chr1	33520590	33521504	LMR	11	12	23.6559	21.4452
chr1	33533691	33534124	LMR	5	2	37.2881	41.1529
chr1	33546180	33547970	UMR	28	96	13.8983	5.55556
chr1	33560614	33561172	LMR	17	8	18.1159	11.1111
chr1	33562025	33562259	LMR	4	2	34.6154	34.5726
chr1	33592348	33593462	UMR	46	52	6.81199	0
chr1	33611411	33612102	LMR	4	5	20	21.2963
chr1	33626808	33627150	LMR	8	13	25.4902	21.9481
chr1	33721030	33723604	UMR	44	222	3.28767	0
chr1	33726968	33727730	LMR	13	9	34.8684	40
chr1	33766332	33767026	LMR	6	5	34.2857	30.3968
chr1	33810484	33813428	LMR	21	12	32.1569	30
chr1	33813746	33816726	UMR	47	202	6.55738	0
chr1	33876002	33876116	LMR	5	2	43.75	40.5291
chr1	33936050	33936817	LMR	20	13	8.99471	4.16667
chr1	33937594	33938743	UMR	35	43	5.73248	2.5641
chr1	34185616	34186103	LMR	6	4	26.2295	13.8889
chr1	34201174	34201558	LMR	6	4	13.4615	10.7576
chr1	35319252	35319384	LMR	4	2	13.7255	18.7229
chr1	35324439	35325952	UMR	32	64	10.2128	0
chr1	35436472	35436812	LMR	8	4	26.1364	30.5556
chr1	35449324	35451350	UMR	12	69	2.7027	0
chr1	35496278	35497812	UMR	50	64	8.44687	0
chr1	35528032	35528658	LMR	8	4	21.8391	20.0926
chr1	35544400	35545722	UMR	22	62	10.0559	3.42262
chr1	35586222	35586736	UMR	7	32	36.1111	33.3333
chr1	35654934	35659510	UMR	92	208	13.5949	4.92481
chr1	35663312	35663376	LMR	4	4	38.2353	35.1852
chr1	35667678	35668540	LMR	8	5	8.86076	7.14286
chr1	35676312	35676558	LMR	7	7	40.3846	32.5
chr1	35680824	35681154	LMR	4	2	28.5714	36.9709
chr1	35730268	35730834	LMR	10	6	29.8969	17.0665
chr1	35734010	35735608	UMR	22	88	19.2171	3.7037
chr1	35741386	35742158	LMR	4	3	26.6667	32.9167
chr1	35790174	35791298	LMR	12	6	31.8681	33.0707
chr1	35835555	35836186	LMR	5	3	20.5882	20.8333
chr1	35837286	35837444	LMR	5	2	46.6667	37.4057
chr1	35916708	35918233	LMR	11	7	18.1818	19.4444
chr1	35953772	35954377	LMR	5	3	35.4839	32.4661
chr1	35965575	35966044	LMR	9	4	23.4694	22.963
chr1	36004210	36004550	LMR	6	3	33.3333	27.2918
chr1	36019846	36020242	LMR	7	4	33.3333	33.0688
chr1	36021952	36024689	UMR	59	136	5.14403	0
chr1	36026481	36026847	LMR	11	21	9.72222	7.40741
chr1	36034180	36034832	LMR	6	4	14.1026	6.66667
chr1	36042492	36044213	UMR	22	114	14.1593	12.99
chr1	36102946	36104050	LMR	13	6	26.3158	27.7249
chr1	36106378	36108494	UMR	59	91	11.6034	0
chr1	36167842	36168390	LMR	4	12	30.4348	29.0909
chr1	36172816	36174672	UMR	28	107	18.6992	17.5163
chr1	36183436	36185032	UMR	38	89	2.08817	0
chr1	36192377	36193092	LMR	4	6	32	17.2661
chr1	36234326	36235851	UMR	24	97	11.6071	5
chr1	36240258	36240795	LMR	9	10	5.81395	2.38095
chr1	36263200	36263358	LMR	5	2	46.3415	39.213
chr1	36273126	36275724	UMR	36	164	28.9941	13.8889
chr1	36316439	36318371	LMR	18	10	31.3084	29.632
chr1	36348476	36349900	UMR	10	97	8.19672	0
chr1	36352082	36352336	LMR	6	3	31.25	32.4074
chr1	36395401	36397936	UMR	46	157	5.86146	0
chr1	36549415	36550532	UMR	5	62	20	18.8889
chr1	36554064	36555630	UMR	23	120	8.02139	5.55556
chr1	36561096	36561256	LMR	6	3	44.0678	42.0461
chr1	36565645	36565750	LMR	5	5	31.7073	32.1429
chr1	36565793	36565888	LMR	7	4	7.31707	11.4286
chr1	36571851	36571972	LMR	4	4	45.4545	37.037
chr1	36580674	36581266	LMR	7	22	40.2439	40.7407
chr1	36600697	36600974	LMR	6	3	45	38.5043
chr1	36614298	36617946	UMR	80	104	5.22523	0
chr1	36622271	36624450	UMR	8	51	38.2716	38.1944
chr1	36626566	36628733	LMR	20	29	12.5786	11.6667
chr1	36653416	36654123	LMR	9	9	3.125	3.33333
chr1	36665730	36666320	LMR	11	8	33.3333	33.7302
chr1	36669282	36669928	LMR	5	9	18.75	8.33333
chr1	36673028	36673432	LMR	7	5	33.3333	30
chr1	36688796	36691854	UMR	82	107	10.5758	0.925926
chr1	36696529	36697324	LMR	8	4	44.5455	45.6213
chr1	36705285	36706057	LMR	6	4	33.8028	36.0298
chr1	36717268	36717768	LMR	7	4	31.7073	30
chr1	36720776	36720966	LMR	7	3	40	38.7963
chr1	36738314	36738875	LMR	11	6	31.6901	32.8922
chr1	36765590	36765874	LMR	5	3	40.4255	29.6037
chr1	36772156	36773498	UMR	23	95	0.704225	0
chr1	36786394	36787089	UMR	11	52	33.3333	33.3333
chr1	36787551	36790313	UMR	11	198	18.1818	24.7619
chr1	36816294	36817330	LMR	7	25	20	13.3333
chr1	36831858	36832300	LMR	13	11	35.0515	32.7561
chr1	36839128	36840716	LMR	17	19	27.1186	28.5053
chr1	36850244	36852944	UMR	28	122	3.82979	0
chr1	36862622	36863958	UMR	25	66	6.41711	0
chr1	36877814	36878066	LMR	5	2	37.037	40.404
chr1	36886056	36887002	LMR	26	21	23.7785	23.9666
chr1	36912062	36912385	LMR	7	4	22.0779	18.254
chr1	36915348	36916730	UMR	45	69	6.77966	0
chr1	36929028	36930587	UMR	40	79	3.97196	0
chr1	36947502	36948982	UMR	30	37	18.7279	22.7778
chr1	37951447	37953250	LMR	7	17	12.069	13.8889
chr1	37965110	37965318	LMR	7	3	31.9444	34.596
chr1	37979118	37980989	UMR	39	135	7.06215	0
chr1	37999956	38000196	LMR	6	3	27.8846	20.8639
chr1	38019060	38020126	UMR	30	58	7.85124	0
chr1	38022002	38022854	UMR	33	32	17.301	12.2222
chr1	38060485	38062312	UMR	54	61	6.15385	0
chr1	38126773	38127821	LMR	4	19	32.4324	32.7448
chr1	38141472	38142841	LMR	19	17	14.6067	11.2037
chr1	38148002	38148562	LMR	4	3	36	23.4325
chr1	38155204	38156616	UMR	36	70	8.77863	0
chr1	38156844	38158908	UMR	27	126	26.087	16.6667
chr1	38229054	38233482	UMR	82	146	8.62944	5.22417
chr1	38235194	38237290	LMR	7	5	22.2222	23.3918
chr1	38260790	38261901	LMR	30	29	15.736	12.7778
chr1	38272846	38275066	UMR	25	160	15.8654	10.2564
chr1	38276878	38277200	LMR	11	5	25	22.2222
chr1	38283128	38283734	LMR	4	2	28.125	27.7273
chr1	38324296	38326244	UMR	47	87	3.56347	0
chr1	38356176	38356626	LMR	7	3	27.2727	24.6212
chr1	38391374	38392012	LMR	9	5	33.3333	35.7143
chr1	38396640	38398023	UMR	16	81	17.4312	10
chr1	38411885	38413146	LMR	9	21	17.5439	13.3333
chr1	38454500	38456303	UMR	54	91	7.4184	1.85185
chr1	38460876	38461546	LMR	23	18	20.3125	20.7407
chr1	38465024	38466850	LMR	23	23	25	20.3571
chr1	38469731	38472280	UMR	19	131	5.59441	0
chr1	38478050	38479228	UMR	21	51	5.7971	0
chr1	38479844	38480118	LMR	5	2	32.3077	29.1667
chr1	38495142	38496594	LMR	18	26	25.4717	23.3333
chr1	38509716	38513950	UMR	64	439	8.01782	0
chr1	38537217	38537768	LMR	9	7	15.2778	9.25926
chr1	38539344	38539861	LMR	5	5	45.1613	37.1429
chr1	38541362	38542046	LMR	4	3	32.1429	31.6071
chr1	38656798	38657610	LMR	21	14	15.2074	10.8333
chr1	38749834	38750030	LMR	5	5	35.1351	34.5238
chr1	39052762	39053178	LMR	5	5	26.1905	27.2727
chr1	39324358	39326456	UMR	52	130	5.80808	0
chr1	39338228	39339986	UMR	29	98	10.3586	0
chr1	39406906	39407337	LMR	7	7	35.2941	38.8889
chr1	39407468	39407770	LMR	8	6	29.1667	32.3232
chr1	39418932	39419420	LMR	5	4	42.8571	40.9259
chr1	39434566	39435127	LMR	11	6	42.1488	41.8038
chr1	39456090	39458666	UMR	43	119	11.1111	3.0303
chr1	39462769	39463690	LMR	9	6	26.6667	27.4242
chr1	39491404	39493030	UMR	80	74	1.76056	0
chr1	39529484	39529622	LMR	4	2	23.2558	20.8532
chr1	39531272	39531685	LMR	7	4	32.2034	35.5159
chr1	39542113	39542362	LMR	4	4	28.3019	26.8519
chr1	39547090	39547990	UMR	11	105	27.1186	25
chr1	39552184	39552558	LMR	4	3	54.8387	42.2024
chr1	39555778	39556538	LMR	5	3	27.027	21.6667
chr1	39564038	39564890	LMR	13	8	23.9583	26.1905
chr1	39568002	39568868	LMR	14	10	11.7647	2.77778
chr1	39570250	39573404	UMR	49	187	22.1034	14.8148
chr1	39598806	39599310	LMR	4	5	25	21.2121
chr1	39620287	39621454	LMR	7	4	26.8293	27.7778
chr1	39624078	39624472	LMR	5	4	45.4545	43.5379
chr1	39636174	39636840	LMR	5	6	48.0769	28.8889
chr1	39639386	39640442	LMR	17	8	27.1277	28.9352
chr1	39644086	39644276	LMR	4	2	31.9149	25.3021
chr1	39651183	39651868	LMR	5	4	18.6441	22.963
chr1	39654972	39655748	LMR	4	1	32.6087	27.5108
chr1	39657636	39658490	LMR	13	8	13.8158	9.09091
chr1	39660854	39661614	LMR	9	4	27.5362	30.9764
chr1	39669855	39672400	LMR	28	24	27.3616	24.9142
chr1	39679288	39680585	LMR	14	11	31.875	33.3689
chr1	39681079	39682484	LMR	6	7	35	31.9628
chr1	39696352	39696826	LMR	4	4	21.0526	22.8976
chr1	39716840	39716958	LMR	4	1	44.4444	40.4902
chr1	39724196	39724968	LMR	5	3	14.2857	20.8333
chr1	39733224	39736344	UMR	33	30	30.9333	29.0476
chr1	39742108	39742415	LMR	4	3	31.4607	27.8722
chr1	39760418	39761304	LMR	8	4	40	36.3194
chr1	39763188	39763370	LMR	6	3	38.2979	46.5873
chr1	39786588	39787226	LMR	6	3	28.9157	37.4306
chr1	39793750	39794256	LMR	6	3	45	34.1997
chr1	39810091	39810392	LMR	9	6	36.7647	35.8333
chr1	39843958	39844176	LMR	4	1	32.7273	30.986
chr1	40004820	40005390	LMR	8	6	3.75	0
chr1	40010054	40010374	LMR	5	2	38.4615	32.0346
chr1	40039752	40042941	UMR	95	207	9.79592	0
chr1	40071561	40072454	LMR	15	29	10.084	3.7037
chr1	40075362	40075798	LMR	27	27	41.5686	36.6667
chr1	40119158	40119758	LMR	27	14	15.2709	11.1111
chr1	40123682	40124169	LMR	6	5	13.6364	9.72222
chr1	40166462	40167829	LMR	11	19	20.2532	19.0476
chr1	40204284	40205466	UMR	49	67	11.9107	3.0303
chr1	40219553	40219894	LMR	9	5	40.2062	35.8333
chr1	40235198	40237533	UMR	29	160	11.5044	10.3175
chr1	40264972	40265956	LMR	10	26	22.6667	21.1655
chr1	40274754	40275068	LMR	6	2	31.3953	22.1124
chr1	40282005	40282829	LMR	6	11	22.3684	25.46
chr1	40283263	40283316	LMR	6	3	36.5854	31.0516
chr1	40311273	40312354	LMR	11	7	9.47368	4.7619
chr1	40316474	40317012	LMR	8	3	34.8214	25.1958
chr1	40336017	40336150	LMR	4	2	23.8095	27.5
chr1	40342756	40343412	LMR	10	5	20.6186	20.2381
chr1	40347552	40349546	UMR	52	67	12.7341	1.75439
chr1	40385178	40385636	LMR	4	4	32	25.2976
chr1	40388168	40388385	LMR	4	16	33.3333	40
chr1	40392761	40393692	LMR	4	5	21.7391	18.3333
chr1	40410238	40410784	LMR	11	6	33.6207	33.3987
chr1	40420218	40422273	UMR	34	111	16.8103	12.2222
chr1	40439208	40439611	LMR	10	7	15.3061	7.51634
chr1	40486246	40486706	LMR	5	3	25	30
chr1	40500526	40501048	LMR	5	3	39.5349	35.1852
chr1	40501956	40502792	LMR	10	5	17.5439	21.6353
chr1	40504580	40507488	UMR	58	134	5.09165	0
chr1	40515152	40515810	LMR	5	3	42.5926	29.9242
chr1	40525802	40526372	LMR	5	4	35.3846	35.6151
chr1	40562394	40563558	UMR	39	60	6.33609	0
chr1	40626613	40630623	UMR	54	96	14.4578	0
chr1	40722584	40724596	UMR	93	81	5.4384	0
chr1	40733419	40734064	LMR	4	2	29.7872	30.8275
chr1	40747152	40747954	LMR	7	3	46.6102	42.719
chr1	40780621	40783316	UMR	34	189	7.87402	6.87646
chr1	40804290	40804894	LMR	10	17	13.5593	0
chr1	40805012	40805604	LMR	6	7	27.6923	25.8683
chr1	40810292	40810700	LMR	10	5	14.2857	9.3254
chr1	40838693	40840798	UMR	31	94	6.27907	2.38095
chr1	40870334	40870830	LMR	12	6	11.4865	11.6937
chr1	40871670	40871852	LMR	6	3	40.5063	37.4145
chr1	40915344	40916864	UMR	33	85	19.3939	9.69697
chr1	40942542	40944332	UMR	28	90	17.2794	8.8961
chr1	40973868	40975118	UMR	29	80	8.83281	0
chr1	40993149	40994959	LMR	4	3	26.3158	30.5006
chr1	40996600	40998124	UMR	32	41	9.5092	0
chr1	41090994	41091598	LMR	5	8	51.5152	47.4074
chr1	41117288	41117484	LMR	4	2	25.8065	32.2884
chr1	41130160	41132014	UMR	19	72	22.8346	20
chr1	41134490	41134956	LMR	24	18	8.90052	0
chr1	41141996	41142240	LMR	5	4	37.5	43.9394
chr1	41156608	41158938	UMR	51	112	16.0136	1.96078
chr1	41164791	41165340	LMR	6	4	30.2326	31.5553
chr1	41174394	41179080	UMR	50	32	10.4777	10.2972
chr1	41185350	41186060	LMR	6	2	34.1772	35.8436
chr1	41188666	41189094	LMR	7	3	32.4324	31.7857
chr1	41190168	41190488	LMR	4	2	14.2857	10.7143
chr1	41248066	41250267	UMR	65	186	7.56144	0
chr1	41308089	41308364	LMR	4	2	0	4.16667
chr1	41310978	41311302	LMR	7	3	19.5122	18.1481
chr1	41314234	41314752	LMR	4	3	28.3019	18.4596
chr1	41315664	41316269	LMR	10	9	7.5	1.85185
chr1	41326348	41328816	UMR	14	186	11.6883	11.2963
chr1	41331568	41331798	LMR	5	4	48.2143	40.7407
chr1	41364088	41364308	LMR	5	2	29.5455	32.037
chr1	41370850	41371125	LMR	4	2	39.2857	40.7407
chr1	41410041	41411216	LMR	19	13	30.9645	32.6389
chr1	41414624	41414962	LMR	5	4	42.8571	35.5556
chr1	41418004	41418662	LMR	5	17	11.1111	13.3333
chr1	41433340	41434400	LMR	18	15	39.4286	37.288
chr1	41469234	41469807	LMR	15	12	17.2727	11.1111
chr1	41511346	41511793	LMR	9	5	29.5455	30.5556
chr1	41574891	41576005	LMR	6	4	21.7391	21.5416
chr1	41617950	41618984	LMR	4	1	31.3725	28.8491
chr1	41687895	41688555	LMR	4	2	27.7778	30.0067
chr1	41706021	41708533	UMR	13	187	14.8515	15.4762
chr1	41728814	41728926	LMR	6	3	48.2759	46.9841
chr1	41733808	41734290	LMR	9	8	14.8148	0
chr1	41908680	41908918	LMR	5	5	33.3333	30.0866
chr1	41981379	41982504	UMR	34	54	14.9847	13.3333
chr1	42003087	42003824	LMR	17	13	35.5932	33.3333
chr1	42029324	42029458	LMR	4	2	44.1176	40.118
chr1	42073960	42074435	LMR	6	5	33.9286	32.1825
chr1	42096978	42097106	LMR	4	4	35	33.3333
chr1	42126803	42127981	UMR	5	93	32.2034	31.5079
chr1	42138748	42139690	LMR	13	11	41.0256	41.1111
chr1	42143622	42143918	LMR	8	7	34.7826	35.9524
chr1	42192988	42193214	LMR	4	4	37.8378	40.0421
chr1	42204770	42205259	LMR	8	18	40.7407	40.7828
chr1	42233184	42233586	LMR	5	3	35.8491	32.5926
chr1	42236868	42237518	LMR	12	8	29.703	28.3838
chr1	42248846	42249147	LMR	8	7	12.381	9.40807
chr1	42268318	42269330	LMR	7	4	44.8276	36.6667
chr1	42275302	42275766	LMR	4	3	15.1515	10.3535
chr1	42277758	42277993	LMR	4	3	11.5385	9.02778
chr1	42309148	42309424	LMR	5	2	26.8657	25.7479
chr1	42347428	42347948	LMR	9	4	40.4762	41.8519
chr1	42356594	42357894	LMR	22	18	18.2741	17.7724
chr1	42360005	42360366	LMR	5	2	37.2881	36.3426
chr1	42421214	42421472	LMR	5	2	34.6939	36.8254
chr1	42471712	42472214	LMR	6	4	37.6471	39.1465
chr1	42500380	42502320	UMR	22	137	15.0602	7.87037
chr1	42503098	42503523	LMR	5	3	28.7671	24.5588
chr1	42691459	42692202	LMR	17	10	24.8555	27.7778
chr1	42724672	42725756	LMR	14	9	24.4444	28.3606
chr1	42731372	42732506	LMR	6	3	14.7541	13.0019
chr1	42778188	42778616	LMR	5	3	36.8421	34.0909
chr1	42780302	42781024	LMR	5	3	32.1429	34.2857
chr1	42798984	42802150	UMR	42	156	13.913	5.55556
chr1	42845363	42847327	UMR	16	143	16.4062	12.037
chr1	42921406	42922937	UMR	20	108	4.38596	0
chr1	42928224	42929602	UMR	45	68	5.61497	0
chr1	42983383	42983772	LMR	4	2	0	1.85185
chr1	43043600	43044278	LMR	9	5	20	22.2222
chr1	43078106	43078428	LMR	4	1	40	40.0912
chr1	43123400	43125088	UMR	41	75	5.28169	0
chr1	43146518	43149910	UMR	79	225	8.29384	1.51515
chr1	43202980	43203279	LMR	6	4	32.0755	36.6696
chr1	43230640	43233773	UMR	70	163	11.7133	0
chr1	43250849	43251408	UMR	13	36	3.0303	2.38095
chr1	43281242	43283618	UMR	21	87	10.1124	12.1212
chr1	43311146	43313370	UMR	44	68	6.64452	0
chr1	43378892	43379546	LMR	6	4	20.5128	24.2491
chr1	43388296	43391356	UMR	26	99	22.0532	14.6916
chr1	43423361	43425433	UMR	25	179	20.9945	16.6667
chr1	43428330	43429852	LMR	26	25	24.0741	23.0303
chr1	43505268	43505600	LMR	5	3	24.4898	20.8754
chr1	43522434	43522934	LMR	7	4	40	39.2593
chr1	43533706	43534474	UMR	4	60	28.5714	33.5185
chr1	43539294	43539888	LMR	9	7	30.1205	18.5185
chr1	43637254	43638740	UMR	30	76	9.74359	2.38095
chr1	43664802	43665118	LMR	7	4	41.5094	30.7407
chr1	43672632	43673026	LMR	6	6	18.6441	19.6188
chr1	43784067	43784798	LMR	4	9	34.0909	35.9972
chr1	43814022	43816056	UMR	31	106	34.8178	28.6147
chr1	43823724	43825721	UMR	33	102	9.74576	3.0303
chr1	43832002	43834516	UMR	22	123	3.29218	0
chr1	43847700	43848384	LMR	4	5	30.303	20
chr1	43854636	43856380	UMR	59	75	5.4755	0
chr1	43861674	43862522	LMR	6	2	41.8919	42.848
chr1	43901118	43901946	LMR	10	7	31.0345	36.7177
chr1	43918539	43920528	UMR	57	114	1.60584	0
chr1	43959860	43959998	LMR	4	4	30.9091	31.9017
chr1	44029634	44029972	LMR	8	8	32.5581	34.4444
chr1	44088380	44088638	LMR	7	4	37.7358	31.0053
chr1	44097945	44098221	LMR	4	2	9.80392	13.3974
chr1	44110562	44110767	LMR	4	2	44.4444	42.7778
chr1	44114966	44117842	UMR	78	104	16.8345	0
chr1	44157748	44158180	LMR	4	4	37.037	33.8889
chr1	44170220	44170960	LMR	7	11	38.6364	32.5
chr1	44172202	44174498	UMR	37	152	14.9502	0
chr1	44181758	44182322	LMR	19	9	29.572	32.2479
chr1	44228642	44229860	LMR	17	8	13.3333	10.4167
chr1	44287864	44287964	LMR	5	2	33.3333	30.9524
chr1	44301737	44302094	LMR	4	2	29.4118	30.8741
chr1	44304240	44305404	LMR	15	9	28.8732	25.7576
chr1	44318886	44319482	LMR	9	5	41.8919	35.7143
chr1	44323900	44324512	LMR	5	4	29.7297	33.9815
chr1	44333641	44334877	LMR	5	5	26.0274	28.3193
chr1	44346468	44346656	LMR	7	3	40	43.4524
chr1	44351084	44351128	LMR	4	4	46.1538	45.7407
chr1	44358242	44359056	LMR	5	3	24.0741	17.381
chr1	44378922	44379392	LMR	7	5	29.1667	24.5238
chr1	44398693	44400330	UMR	29	60	9.49721	4.7619
chr1	44411458	44413966	UMR	23	106	0.921659	0
chr1	44435348	44436348	UMR	13	52	0	0
chr1	44439822	44441574	UMR	42	133	8.20669	0
chr1	44444298	44445502	UMR	14	127	7.25806	3.7037
chr1	44471332	44471889	LMR	4	10	26.6667	23.5119
chr1	44495203	44498294	UMR	37	195	9.38338	0
chr1	44501814	44502888	LMR	10	7	20	18.5185
chr1	44513336	44514562	LMR	16	13	18.3575	13.1967
chr1	44540094	44540622	LMR	7	4	36.4865	32.8846
chr1	44557991	44558194	LMR	6	3	18.1818	22.7661
chr1	44567156	44567250	LMR	6	3	36.7816	39.0127
chr1	44569148	44569344	LMR	7	12	22.2222	24.4444
chr1	44587512	44587860	LMR	6	4	44.7368	40.814
chr1	44678500	44680215	UMR	43	53	11.5288	0
chr1	44703478	44705746	UMR	24	51	27.6119	28.0952
chr1	44741592	44741924	LMR	6	3	32.6531	29.5334
chr1	44791471	44792308	LMR	19	9	37.5723	36.5385
chr1	44813020	44813527	LMR	5	2	42.3077	33.5891
chr1	44820234	44821280	UMR	20	71	8.90052	0
chr1	44843893	44844252	LMR	7	4	36.7347	36.8254
chr1	44871687	44876380	UMR	103	255	12.6775	5.55556
chr1	44924442	44924802	LMR	4	2	29.7297	31.4226
chr1	44937951	44939166	LMR	23	17	19.4118	18.8889
chr1	44951162	44951902	LMR	23	12	32.7354	32.2222
chr1	45049770	45050345	LMR	8	8	25.6637	24.127
chr1	45050842	45051340	LMR	5	4	38	36.3642
chr1	45097119	45098750	UMR	23	107	7.0922	0
chr1	45118363	45119068	LMR	10	10	35.443	34.418
chr1	45138556	45138704	LMR	4	2	43.75	38.4824
chr1	45139259	45140890	UMR	22	76	5.95238	0
chr1	45173654	45173955	LMR	10	9	23.8095	21.4583
chr1	45178982	45179340	LMR	4	4	30.303	35.7594
chr1	45180536	45181242	LMR	9	10	16.6667	0
chr1	45187058	45187810	LMR	21	10	23.9024	26.1239
chr1	45194758	45195207	LMR	5	2	12.069	12.1212
chr1	45196148	45197321	UMR	55	32	6.47249	4.44444
chr1	45204682	45206488	UMR	34	72	7.46269	4.64744
chr1	45240548	45242433	UMR	50	106	3.16206	0
chr1	45243068	45243343	LMR	6	6	32.5581	30.8201
chr1	45249482	45250774	UMR	6	78	25	27.1032
chr1	45251766	45252722	UMR	20	58	11.5108	7.5
chr1	45258955	45259644	LMR	7	5	33.7838	33.8889
chr1	45284760	45286404	UMR	69	69	3.69718	0
chr1	45301556	45301983	LMR	6	5	7.69231	13.8889
chr1	45308247	45309378	UMR	13	85	36.7089	35.5556
chr1	45350456	45350818	LMR	4	2	17.2414	23.4585
chr1	45412386	45413624	LMR	7	5	17.5676	6.20491
chr1	45435833	45436418	LMR	8	4	23.6559	20.4365
chr1	45451064	45452781	UMR	31	72	7.58294	2.77778
chr1	45475902	45478852	UMR	46	135	4.83871	0
chr1	45479778	45480612	LMR	6	6	17.6471	17.2222
chr1	45495012	45495281	LMR	4	2	29.8507	29.7697
chr1	45516594	45517702	LMR	7	3	37.037	31.9347
chr1	45555504	45555844	LMR	5	2	38.8889	34.5833
chr1	45606304	45607516	LMR	14	7	37.2093	33.8653
chr1	45670498	45672972	UMR	55	187	8.59031	0
chr1	45731598	45732816	LMR	16	11	24.6032	25.3571
chr1	45747856	45748274	LMR	6	3	45.1613	41.1586
chr1	45763474	45763523	LMR	4	2	38.4615	36.4683
chr1	45765839	45766355	LMR	6	4	13.2075	5.41667
chr1	45768891	45770792	UMR	19	103	8.96552	0
chr1	45772112	45772265	LMR	4	3	31.4286	32.7537
chr1	45792031	45793554	UMR	4	113	26.4706	23.1241
chr1	45804946	45807164	UMR	43	104	4.62725	0
chr1	45825522	45825930	LMR	9	6	5.55556	4.7619
chr1	45826775	45827568	LMR	10	6	23.0263	30.6004
chr1	45840724	45841958	LMR	6	3	27.7108	31.6421
chr1	45889774	45890418	LMR	7	3	33.3333	35.2904
chr1	45955416	45957594	UMR	85	99	6.48536	0
chr1	45964988	45966548	UMR	39	66	5.26316	0
chr1	45986238	45988292	UMR	45	109	4.25056	0
chr1	46009230	46009860	LMR	7	7	26.7081	26.7396
chr1	46016013	46017721	UMR	20	54	7.45342	3.7037
chr1	46032420	46032836	LMR	4	5	21.7391	24.2593
chr1	46035274	46036300	LMR	4	10	18.5185	12.5926
chr1	46039091	46039376	LMR	4	2	30	23.3333
chr1	46048913	46052371	UMR	72	145	7.29167	0
chr1	46056172	46056564	LMR	7	6	37.5	31.6667
chr1	46089746	46090108	LMR	5	4	42.5532	25
chr1	46144754	46147226	LMR	16	10	31.7647	30.7387
chr1	46148244	46148622	LMR	5	2	40.2597	40.3595
chr1	46150002	46154802	UMR	117	181	8.43254	0
chr1	46215624	46216940	UMR	46	73	6.39386	0
chr1	46228132	46228390	LMR	5	2	31.5068	29.7619
chr1	46232837	46233121	LMR	5	3	30.1887	35.0816
chr1	46234652	46235472	LMR	6	4	37.1429	34.3651
chr1	46268430	46270574	UMR	40	126	5.80524	3.11966
chr1	46329290	46330501	LMR	23	13	28.9125	32.9545
chr1	46357926	46358246	LMR	8	4	31.1475	30.1885
chr1	46379040	46379448	LMR	6	4	30.9091	32.3458
chr1	46394978	46395382	LMR	6	3	34.8485	30.3472
chr1	46419449	46420060	LMR	9	4	39.7727	44.709
chr1	46435794	46435798	LMR	4	1	35.5556	35.8333
chr1	46581342	46581548	LMR	4	1	43.5897	40.3752
chr1	46596016	46599446	UMR	108	141	5.18868	0
chr1	46600350	46601376	LMR	6	4	37.5	37.4041
chr1	46603528	46603980	LMR	7	3	41.8605	40.812
chr1	46640254	46640656	LMR	6	7	42.6471	33.9686
chr1	46644922	46645767	LMR	14	10	8.43373	4.77778
chr1	46647410	46648022	LMR	6	6	33.3333	33.9683
chr1	46650694	46650808	LMR	4	2	36	28.9683
chr1	46663476	46664668	UMR	11	74	17.8571	20
chr1	46668351	46670372	UMR	33	72	13.3574	9.52381
chr1	46689092	46689608	LMR	13	7	6.86275	4.16667
chr1	46712327	46714458	UMR	33	91	1.9802	0
chr1	46766444	46770323	UMR	136	222	3.86847	0
chr1	46804997	46805195	LMR	5	3	30.303	34.9206
chr1	46805526	46807220	UMR	98	93	7.5388	0
chr1	46813843	46814122	LMR	10	9	11.1111	13.9277
chr1	46859702	46861236	UMR	54	97	17.3684	14.4643
chr1	46862060	46862372	LMR	11	7	42.3077	42.0746
chr1	46871426	46872646	UMR	18	53	16.3636	16.2698
chr1	46908056	46908940	LMR	9	24	27.8689	16.6667
chr1	46912204	46912894	LMR	9	10	16.6667	9.25926
chr1	46913506	46914640	UMR	41	85	9.61538	4.16667
chr1	47035550	47035954	LMR	11	9	26.8293	28.8889
chr1	47039268	47039358	LMR	6	3	35.1852	35.2381
chr1	47041260	47041451	LMR	5	2	34.0426	31.746
chr1	47068139	47070480	UMR	38	65	12.844	0
chr1	47081524	47082974	UMR	17	73	24.5902	12.5
chr1	47087620	47088038	LMR	8	6	35.6436	33.7045
chr1	47090452	47090938	LMR	5	2	43.75	40.6085
chr1	47132520	47134499	UMR	25	104	18.8034	2.77778
chr1	47152720	47153717	LMR	12	8	35.9375	37.2431
chr1	47158529	47159523	LMR	6	3	30.8511	30.3571
chr1	47183865	47185738	UMR	30	101	2.73438	0
chr1	47512590	47512884	LMR	5	2	36.5079	24.3137
chr1	47639069	47639863	LMR	13	11	37.7551	30
chr1	47640548	47641541	LMR	15	12	9.61538	0
chr1	47644688	47646250	UMR	20	33	3.53982	0
chr1	47719768	47719810	LMR	7	3	42.8571	39.6825
chr1	47778631	47780672	UMR	105	102	5.16432	0
chr1	47798724	47800905	UMR	48	148	12.7168	0
chr1	47853773	47855316	LMR	14	14	23.7288	20.5128
chr1	47882956	47883264	LMR	13	21	42.6829	38.8889
chr1	47889487	47890484	LMR	11	8	19.5804	11.3131
chr1	47897674	47898632	UMR	16	31	9.09091	8.99471
chr1	47925109	47926092	LMR	19	13	32.7869	31.8182
chr1	47931340	47931438	LMR	5	2	19.697	21.7379
chr1	47937020	47937234	LMR	11	5	43.6893	42.5926
chr1	47943544	47944168	LMR	12	12	31.5789	28.9352
chr1	47954614	47954924	LMR	4	1	41.4634	41.1995
chr1	47961028	47961219	LMR	4	3	32.2581	25.3704
chr1	47973714	47975016	UMR	31	88	2.5	0
chr1	47998743	48000288	UMR	22	65	19.7917	0
chr1	48002336	48002894	LMR	8	10	10.1695	15.873
chr1	48058634	48060049	UMR	5	60	27.7778	28.5714
chr1	48168690	48169920	LMR	16	17	30.7692	32.8571
chr1	48237338	48237716	LMR	7	11	29.5455	22.2222
chr1	48271523	48272144	LMR	7	8	32.0755	31.9444
chr1	48332966	48333430	LMR	7	5	42.6357	43.845
chr1	48384154	48384606	LMR	8	5	11.2903	4.7619
chr1	48461850	48463996	UMR	27	180	10.7527	5.55556
chr1	48935270	48938704	UMR	79	118	18.5355	10.3704
chr1	48958808	48958902	LMR	6	3	39.6825	34.6922
chr1	48959886	48960404	LMR	4	3	15	20
chr1	48963780	48964094	LMR	10	5	9.89011	4.62963
chr1	49018562	49019252	LMR	8	5	39.2857	39.8016
chr1	49047079	49047360	LMR	4	2	8.62069	10.0877
chr1	49093178	49093532	LMR	8	5	3.37079	4.73856
chr1	49162691	49163154	LMR	6	4	8.33333	10.3175
chr1	49190982	49191504	LMR	5	3	35.2941	40.3509
chr1	49207168	49207468	LMR	12	6	31.9328	31.3889
chr1	49381636	49382628	LMR	7	5	27.6316	26.6667
chr1	49722804	49723048	LMR	8	3	35.9375	28.4722
chr1	50880766	50897420	UMR	332	873	17.909	12.4621
chr1	51068962	51069454	LMR	10	5	39.4737	43.2845
chr1	51099446	51099462	LMR	4	1	43.4783	38.2886
chr1	51117084	51117648	LMR	4	2	27.2727	29.9728
chr1	51167302	51167794	LMR	6	3	42.7184	45.2984
chr1	51169698	51170206	LMR	5	2	56.25	34.1176
chr1	51240368	51240912	LMR	4	2	10.5263	8.7037
chr1	51424892	51426730	UMR	28	119	2.55102	0
chr1	51433098	51437432	UMR	127	210	10.4603	0
chr1	51498566	51498866	LMR	7	4	31.5068	32.5
chr1	51558395	51559318	LMR	5	3	19.697	21.1696
chr1	51680011	51680618	LMR	10	6	18.6992	15.4113
chr1	51700788	51704298	UMR	60	134	9.23318	0
chr1	51719312	51719460	LMR	6	3	51.1905	41.9725
chr1	51726818	51727194	LMR	6	3	24	29.5765
chr1	51730056	51730608	LMR	8	4	21.9048	13.6232
chr1	51761896	51763020	UMR	14	37	8.21918	3.33333
chr1	51769591	51771660	LMR	16	12	36.0902	35.8315
chr1	51795783	51797506	UMR	7	108	30.9524	24.4444
chr1	51888675	51888888	LMR	4	2	35.4167	34.7115
chr1	51895652	51895930	LMR	4	3	30	28.6555
chr1	51972079	51972726	LMR	10	5	18.254	18.3578
chr1	51979856	51980868	LMR	10	5	10.9677	11.9676
chr1	51981506	51982834	LMR	10	4	34.8315	32.0846
chr1	51982984	51985445	UMR	57	137	4.375	0
chr1	52000382	52001024	LMR	8	5	17.9487	20.6268
chr1	52034840	52035834	LMR	7	6	35.7143	31.0526
chr1	52048927	52049676	LMR	17	12	35.2941	37.0421
chr1	52066229	52067218	LMR	6	3	29.4872	30.4678
chr1	52077840	52078700	LMR	11	5	42.6471	41.5344
chr1	52082274	52083816	UMR	27	66	8.74317	4.16667
chr1	52102902	52103062	LMR	6	3	21.2766	19.3074
chr1	52113664	52114482	LMR	8	6	29.5082	27.3611
chr1	52126666	52127365	LMR	6	3	3.125	2.94872
chr1	52135334	52136378	LMR	12	6	39.3258	38.5417
chr1	52194504	52196203	UMR	43	91	11.8644	5.59441
chr1	52235080	52235208	LMR	10	5	41.8803	38.3433
chr1	52316066	52316944	LMR	12	8	31.5315	28.7987
chr1	52343296	52345292	UMR	77	95	2.97872	0
chr1	52413488	52414239	LMR	7	4	31.8841	35.7143
chr1	52421960	52423326	LMR	16	9	34.2391	35.1455
chr1	52477456	52477718	LMR	4	1	47.7273	45.9384
chr1	52498348	52499698	UMR	28	105	6.21469	0
chr1	52519920	52523256	UMR	90	131	1.27119	0
chr1	52563569	52563917	LMR	4	3	18.9189	24.183
chr1	52592584	52593470	LMR	8	4	28.4404	25.1729
chr1	52606430	52609576	UMR	38	157	12.1951	2.38095
chr1	52645660	52646014	LMR	5	3	38.9831	34.7619
chr1	52701484	52702122	LMR	6	3	39.5062	36.5179
chr1	52705472	52706658	LMR	9	4	33.9623	29.5726
chr1	52761926	52762472	LMR	4	4	34.9206	35.6614
chr1	52814490	52814742	LMR	8	6	33.3333	30.9524
chr1	52830709	52832554	UMR	33	123	18.2171	4.7619
chr1	52833932	52834652	UMR	25	50	6.49351	0
chr1	52868879	52871104	UMR	84	84	5.86319	0
chr1	53016788	53020002	UMR	71	170	11.2994	0
chr1	53020488	53020846	LMR	4	2	28.5714	29.917
chr1	53033498	53034162	LMR	8	8	36.5672	34.9291
chr1	53035348	53035670	LMR	7	4	44.1176	42.5397
chr1	53060738	53060960	LMR	4	2	28	35.9111
chr1	53067641	53068788	UMR	12	109	13.1313	9.09091
chr1	53094660	53094838	LMR	6	3	39.7849	40.0456
chr1	53098632	53099446	UMR	19	94	15.7895	11.1111
chr1	53103031	53103278	LMR	5	3	42.5532	44.1667
chr1	53103556	53103634	LMR	6	3	37.5	36.4652
chr1	53128360	53129038	LMR	16	15	31.875	31.5873
chr1	53140346	53140976	LMR	4	3	33.3333	24.7354
chr1	53143158	53143384	LMR	6	3	31.7647	34.707
chr1	53151919	53152192	LMR	6	6	16.6667	24.8148
chr1	53163354	53164716	UMR	51	76	9.47581	2.77778
chr1	53166584	53166846	LMR	6	3	16.6667	20.2976
chr1	53168540	53169395	UMR	32	37	15.9091	4.16667
chr1	53174910	53175384	LMR	5	4	29.8507	30.3268
chr1	53191478	53193430	UMR	29	82	4.9763	4.44444
chr1	53203553	53204229	LMR	7	6	37.6344	35.9788
chr1	53217264	53218034	LMR	4	3	25	29.6465
chr1	53232063	53232446	LMR	8	4	31.5789	29.7769
chr1	53298198	53298294	LMR	4	2	29.7297	28.4812
chr1	53307959	53309658	UMR	8	146	39.6552	29.4841
chr1	53309828	53309876	LMR	5	2	42	42.7273
chr1	53322186	53322784	LMR	5	2	35.1852	40.4857
chr1	53391236	53391636	LMR	4	3	41.1765	29.0171
chr1	53392596	53393931	UMR	33	88	9.55224	6.66667
chr1	53421195	53421564	LMR	8	4	21.6216	24.2593
chr1	53476928	53477136	LMR	6	3	44.5545	44.6131
chr1	53480123	53481536	LMR	27	16	7.5718	7.14286
chr1	53496486	53497632	LMR	16	8	34.8387	36.5741
chr1	53522636	53523674	LMR	10	6	33.7662	28.2219
chr1	53532258	53532682	LMR	8	7	40.7407	41.9577
chr1	53587210	53588110	LMR	10	16	23.6111	18.5119
chr1	53596713	53596831	LMR	4	2	37.037	35.377
chr1	53638272	53638728	LMR	8	5	29.1262	24.0972
chr1	53642260	53642510	LMR	10	5	28.2353	26.8519
chr1	53647587	53648140	LMR	25	14	10.2679	5.55556
chr1	53651385	53651551	LMR	6	5	18.4211	16.6667
chr1	53661230	53661526	LMR	7	3	25.3521	22.2222
chr1	53661878	53663624	UMR	35	71	8.31409	0
chr1	53663982	53664130	LMR	7	3	39.1892	40.2778
chr1	53685438	53686774	UMR	31	71	10.7463	2.77778
chr1	53703284	53704784	UMR	32	81	11.2281	3.75
chr1	53743848	53744266	LMR	4	7	13.6364	17.5893
chr1	53761700	53762470	LMR	4	16	42.5	32.5926
chr1	53791290	53794299	UMR	11	260	26.2295	25.5556
chr1	53841716	53841846	LMR	7	7	31.25	29.6296
chr1	53847804	53848088	LMR	4	3	34.2857	33.1145
chr1	53851935	53851986	LMR	4	2	17.1429	17.7922
chr1	53855980	53856298	LMR	4	4	26.4706	21.1905
chr1	53858972	53859540	LMR	7	11	8	2.77778
chr1	53870790	53871081	LMR	4	2	31.1111	32.7661
chr1	53951140	53951762	LMR	15	22	2.63158	0
chr1	53956052	53956483	LMR	4	4	27.451	28.8319
chr1	53966494	53966606	LMR	4	4	40.9091	40
chr1	53977856	53978604	LMR	11	23	29.7872	26.936
chr1	54040614	54041172	LMR	10	10	44.5652	42.2721
chr1	54096441	54097446	LMR	6	4	38.6364	38.5242
chr1	54121747	54122413	LMR	11	10	24.5283	24.5238
chr1	54138790	54138916	LMR	4	2	44.4444	37.9563
chr1	54144828	54145389	LMR	7	7	37.0968	37.037
chr1	54163493	54164118	LMR	12	13	33.7662	30.8333
chr1	54203454	54205710	UMR	24	229	10.6796	8.24074
chr1	54219511	54220706	LMR	15	7	31.6129	29.4872
chr1	54232468	54232916	LMR	5	2	15.0538	17.8282
chr1	54273672	54273996	LMR	7	3	34.3284	35.7143
chr1	54302948	54304850	UMR	46	83	2.95749	0
chr1	54344284	54344522	LMR	5	2	10.3448	15.1923
chr1	54354270	54356250	UMR	46	68	15.4135	2.23214
chr1	54362510	54362948	LMR	6	3	34.2857	35.0794
chr1	54364470	54365416	LMR	13	12	31.0924	26.6667
chr1	54410588	54413546	UMR	59	177	14.8398	0
chr1	54422662	54423470	LMR	6	3	35.5932	38.9881
chr1	54447772	54448886	LMR	21	21	22.5434	20.7407
chr1	54517336	54520261	UMR	84	119	9.37951	0
chr1	54535344	54536140	LMR	5	4	24.6377	29.6296
chr1	54586995	54588159	UMR	16	57	14.7368	16.25
chr1	54619266	54619390	LMR	10	5	37.931	35.101
chr1	54619446	54619776	LMR	5	4	31.0345	24.6032
chr1	54664898	54667204	UMR	40	84	17.0051	0
chr1	54684909	54686637	LMR	32	29	36.4807	33.3333
chr1	54719970	54720147	LMR	4	4	20	18.3333
chr1	54738683	54739514	LMR	9	24	1.78571	5.55556
chr1	54740989	54741488	LMR	6	5	22.9508	18.9033
chr1	54743254	54743600	LMR	5	2	34	42.8571
chr1	54752572	54753706	LMR	11	16	27.3585	30.6027
chr1	54755468	54757017	LMR	11	22	34.4262	31.3131
chr1	54757270	54757792	LMR	5	9	38.7097	40
chr1	54764424	54764968	LMR	9	12	36.4706	35.8333
chr1	54775722	54775882	LMR	6	6	28.9474	27.5
chr1	54778450	54778806	LMR	5	4	13.3333	13.8889
chr1	54816022	54816572	LMR	13	8	22.449	20.3571
chr1	54870352	54873904	UMR	35	295	9.52381	0
chr1	54882852	54883184	LMR	5	5	21.0526	21.6667
chr1	54894538	54894682	LMR	5	3	39.5349	41.9048
chr1	54931008	54931456	LMR	6	6	30.5085	35.7265
chr1	54940097	54941346	UMR	12	65	20.2899	20
chr1	54946137	54946484	LMR	4	5	33.3333	31.3889
chr1	54951038	54951710	LMR	9	8	33.7662	33.8462
chr1	54952140	54956768	UMR	49	180	18.5984	13.3478
chr1	54964846	54966040	UMR	9	66	15.942	3.7037
chr1	55003492	55003578	LMR	4	1	44.1176	47.0749
chr1	55007345	55009200	UMR	25	94	25	19.1667
chr1	55012990	55015082	UMR	37	45	35.3357	33.3333
chr1	55023574	55024267	LMR	13	8	32.6087	29.0598
chr1	55025092	55025384	LMR	6	4	43.662	39.1309
chr1	55033461	55034104	LMR	9	9	23.0769	20.3704
chr1	55044750	55045237	LMR	7	3	44.0678	38.6905
chr1	55081108	55081356	LMR	4	4	31.8182	31.0535
chr1	55089370	55089484	LMR	4	2	44	45.6944
chr1	55111614	55112006	LMR	12	6	29.1667	25.873
chr1	55181099	55182136	UMR	33	55	4.56432	0
chr1	55192784	55194020	LMR	9	6	32.9268	25.1515
[truncated: 76,534 more rows]
