# Supplementary material for: Integrative Epigenome Map of the Normal Human Prostate Provides Insights Into Prostate Cancer Predisposition
Source: Front Cell Dev Biol. 2021 Aug 26;9:723676. doi: 10.3389/fcell.2021.723676 (PMC8427514; doi:10.3389/fcell.2021.723676)
Supplement: Supplementary file 6 [file Table_6.XLSX]

## Sheet: expressed genes in prostate
chr19	58856544	58864865	A1BG	0	-
chr12	9220260	9268825	A2M	0	-
chr22	43088127	43117304	A4GALT	0	-
chr12	53701240	53718648	AAAS	0	-
chr4	170981373	171012850	AADAT	0	-
chr15	67493371	67547533	AAGAB	0	-
chr2	69688532	69901481	AAK1	0	-
chr2	219128850	219134980	AAMP	0	-
chr6	44267391	44281063	AARS2	0	-
chr17	41102543	41116515	AARSD1	0	-
chr4	57204456	57253666	AASDH	0	-
chr7	121715701	121784334	AASS	0	-
chr9	139901686	139923367	ABCA2	0	-
chr16	2325882	2390747	ABCA3	0	-
chr17	67240452	67323385	ABCA5	0	-
chr17	66863433	66951533	ABCA8	0	-
chr7	87133175	87342611	ABCB1	0	-
chr1	229652329	229694442	ABCB10	0	-
chr2	220074490	220083712	ABCB6	0	-
chrX	74273115	74376567	ABCB7	0	-
chr13	95672083	95953687	ABCC4	0	-
chr3	183637722	183735803	ABCC5	0	-
chr12	21950335	22094336	ABCC9	0	-
chr14	74752126	74769759	ABCD4	0	-
chr7	150904923	150924316	ABCF2	0	-
chr4	89011416	89152474	ABCG2	0	-
chr7	73150424	73153197	ABHD11	0	-
chrHG1257_PATCH	73201051	73203824	ABHD11	0	-
chr20	25275379	25371619	ABHD12	0	-
chr3	52002526	52017425	ABHD14B	0	-
chr17	27887565	27894155	ABHD15	0	-
chrHSCHR6_MHC_SSTO	31644674	31661153	ABHD16A	0	-
chr6	31654726	31671221	ABHD16A	0	-
chrHSCHR6_MHC_COX	31642141	31658607	ABHD16A	0	-
chrHSCHR6_MHC_QBL	31644972	31661447	ABHD16A	0	-
chrHSCHR6_MHC_DBB	31636901	31653368	ABHD16A	0	-
chrHSCHR6_MHC_MANN	31694219	31710687	ABHD16A	0	-
chrHSCHR6_MHC_MCF	31731009	31747477	ABHD16A	0	-
chr19	1876809	1885546	ABHD17A	0	-
chr9	74477368	74525847	ABHD17B	0	-
chr18	19230858	19284766	ABHD3	0	-
chr19	17402940	17421045	ABHD8	0	-
chr10	27035522	27150016	ABI1	0	-
chr3	100468000	100712359	ABI3BP	0	-
chr1	179068462	179198819	ABL2	0	-
chr10	116190872	116444762	ABLIM1	0	-
chr9	136125788	136150617	ABO	0	-
chrHG79_PATCH	136125799	136150736	ABO	0	-
chr17	906758	1132315	ABR	0	-
chr11	34172535	34379555	ABTB2	0	-
chr3	38144620	38178733	ACAA1	0	-
chr18	47309869	47340330	ACAA2	0	-
chr17	35441923	35766909	ACACA	0	-
chr3	132276982	132379567	ACAD11	0	-
chr2	211052663	211090215	ACADL	0	-
chr3	194995465	195163807	ACAP2	0	-
chr1	1227756	1244989	ACAP3	0	-
chr1	226332380	226374431	ACBD3	0	-
chr10	27484146	27531059	ACBD5	0	-
chr1	180244515	180472089	ACBD6	0	-
chr16	67691415	67694713	ACD	0	-
chr7	100487615	100494594	ACHE	0	-
chr14	23527773	23564823	ACIN1	0	-
chrHG185_PATCH	40023160	40075239	ACLY	0	-
chr17	40023161	40086795	ACLY	0	-
chr1	6324329	6454451	ACOT7	0	-
chr20	44470360	44486045	ACOT8	0	-
chrX	23720370	23784592	ACOT9	0	-
chr17	73937588	73975515	ACOX1	0	-
chr3	58490863	58523046	ACOX2	0	-
chr4	8368009	8442450	ACOX3	0	-
chr11	47260853	47270457	ACP2	0	-
chr19	11685475	11689823	ACP5	0	-
chr1	147101453	147142618	ACP6	0	-
chr4	185676749	185747972	ACSL1	0	-
chrX	108867473	108976632	ACSL4	0	-
chr16	20634559	20710212	ACSM1	0	-
chr20	24986868	25039616	ACSS1	0	-
chr1	229566992	229569845	ACTA1	0	-
chr10	90694831	90751147	ACTA2	0	-
chr7	5566782	5603415	ACTB	0	-
chr15	35080297	35088340	ACTC1	0	-
chrHG271_PATCH	79483771	79497647	ACTG1	0	-
chr17	79476997	79490873	ACTG1	0	-
chr14	69340860	69446157	ACTN1	0	-
chr10	104238986	104262482	ACTR1A	0	-
chr2	98272431	98280570	ACTR1B	0	-
chr7	149941005	150020814	ACTR3C	0	-
chr3	53901093	53916229	ACTR8	0	-
chr2	158592958	158732374	ACVR1	0	-
chr14	75519924	75536186	ACYP1	0	-
chr20	43248163	43280874	ADA	0	-
chr15	58887403	59042177	ADAM10	0	-
chr2	9628615	9695921	ADAM17	0	-
chr5	156822542	157002783	ADAM19	0	-
chr20	3648612	3662893	ADAM33	0	-
chr10	135075907	135090372	ADAM8	0	-
chr21	28208066	28217728	ADAMTS1	0	-
chrHG729_PATCH	8645126	8675619	ADAMTS10	0	-
chr19	8645126	8675620	ADAMTS10	0	-
chr1	161154098	161168846	ADAMTS4	0	-
chr3	64501333	64673676	ADAMTS9	0	-
chr7	937540	995043	ADAP1	0	-
chr1	154554538	154600475	ADAR	0	-
chr16	75630879	75657198	ADAT1	0	-
chr2	25042038	25142708	ADCY3	0	-
chr14	24787555	24804299	ADCY4	0	-
chr3	123001143	123168605	ADCY5	0	-
chr12	49159975	49182820	ADCY6	0	-
chr16	4003388	4166186	ADCY9	0	-
chr4	100226121	100242558	ADH1B	0	-
chr4	100257649	100274184	ADH1C	0	-
chr4	99992132	100009952	ADH5	0	-
chr2	3501132	3523507	ADI1	0	-
chr1	202909951	202927700	ADIPOR1	0	-
chr20	49505585	49547958	ADNP	0	-
chr15	73043710	73078187	ADPGK	0	-
chr8	26605667	26724790	ADRA1A	0	-
chr20	4201329	4229721	ADRA1D	0	-
chr4	7760441	7941653	AFAP1	0	-
chr10	116054583	116164515	AFAP1L2	0	-
chr2	100162323	100759201	AFF3	0	-
chr5	132211071	132299326	AFF4	0	-
chr18	12328943	12377313	AFG3L2	0	-
chr4	178351924	178363657	AGA	0	-
chr10	46321042	46349323	AGAP4	0	-
chrHG1211_PATCH	46321042	46349323	AGAP4	0	-
chr10	75434033	75457639	AGAP5	0	-
chr8	141541264	141645718	AGO2	0	-
chrHSCHR6_MHC_QBL	32093612	32103496	AGPAT1	0	-
chrHSCHR6_MHC_COX	32084466	32094350	AGPAT1	0	-
chrHSCHR6_MHC_SSTO	32142859	32152743	AGPAT1	0	-
chrHSCHR6_MHC_APD	32147333	32157217	AGPAT1	0	-
chrHSCHR6_MHC_MANN	32175416	32185300	AGPAT1	0	-
chr6	32135989	32145873	AGPAT1	0	-
chrHSCHR6_MHC_MCF	32212421	32222305	AGPAT1	0	-
chr9	139567595	139581875	AGPAT2	0	-
chr7	16831435	16873057	AGR2	0	-
chr1	230838269	230850043	AGT	0	-
chr9	88161455	88356944	AGTPBP1	0	-
chr1	247002400	247095280	AHCTF1	0	-
chr20	32868074	32899608	AHCY	0	-
chr1	27860546	27930942	AHDC1	0	-
chr6	135604670	135818914	AHI1	0	-
chr11	62201016	62323707	AHNAK	0	-
chr1	222841355	222886552	AIDA	0	-
chrX	129263337	129299861	AIFM1	0	-
chr10	71857979	71892690	AIFM2	0	-
chr14	23440383	23451851	AJUBA	0	-
chr9	130628759	130640022	AK1	0	-
chr1	33473585	33546597	AK2	0	-
chr9	4711155	4742043	AK3	0	-
chr17	19807615	19881656	AKAP10	0	-
chr19	15464196	15490609	AKAP8	0	-
chr19	15490859	15529952	AKAP8L	0	-
chr6	88384790	88411927	AKIRIN2	0	-
chr9	117096436	117156685	AKNA	0	-
chr7	134127102	134144036	AKR1B1	0	-
chr1	19630459	19638640	AKR7A2	0	-
chr14	105235686	105262088	AKT1	0	-
chr19	50372295	50381716	AKT1S1	0	-
chr19	40736224	40791443	AKT2	0	-
chr1	243651535	244014381	AKT3	0	-
chr16	53524952	53538323	AKTIP	0	-
chr9	116148597	116163613	ALAD	0	-
chr10	97365696	97416463	ALDH18A1	0	-
chr9	75515578	75695358	ALDH1A1	0	-
chr15	58245622	58790065	ALDH1A2	0	-
chr3	125822412	125916837	ALDH1L1	0	-
chr1	19197926	19229275	ALDH4A1	0	-
chr14	74523553	74551196	ALDH6A1	0	-
chr5	125877533	125931110	ALDH7A1	0	-
chr1	165631453	165668100	ALDH9A1	0	-
chr17	26900133	26904282	ALDOC	0	-
chr22	50293877	50312106	ALG12	0	-
chr9	101978708	101984238	ALG2	0	-
chr3	183960089	183967336	ALG3	0	-
chr13	37523912	37574398	ALG5	0	-
chr11	77811982	77850706	ALG8	0	-
chr11	111652919	111742305	ALG9	0	-
chrHG388_HG400_PATCH	111652919	111742304	ALG9	0	-
chr14	78138747	78174363	ALKBH1	0	-
chr12	109525996	109531436	ALKBH2	0	-
chr7	102096685	102105323	ALKBH4	0	-
chr19	36500022	36505141	ALKBH6	0	-
chr2	202565277	202645912	ALS2	0	-
chr3	46710487	46735194	ALS2CL	0	-
chr17	79845713	79849462	ALYREF	0	-
chr5	33986283	34008220	AMACR	0	-
chr11	46417964	46615675	AMBRA1	0	-
chr16	56395364	56459450	AMFR	0	-
chr1	110046797	110052360	AMIGO1	0	-
chr12	47469490	47473734	AMIGO2	0	-
chr2	128619204	128643496	AMMECR1L	0	-
chr12	31824071	31882108	AMN1	0	-
chrX	112017731	112084043	AMOT	0	-
chr3	134074716	134094321	AMOTL2	0	-
chr3	49454211	49460186	AMT	0	-
chr2	112523848	112642267	ANAPC1	0	-
chr4	145888264	146019693	ANAPC10	0	-
chr3	134196548	134205558	ANAPC13	0	-
chr11	71817424	71823826	ANAPC15	0	-
chr9	140069236	140082989	ANAPC2	0	-
chr12	121746048	121837699	ANAPC5	0	-
chrHG1595_PATCH	121746048	121837699	ANAPC5	0	-
chr12	110810705	110841535	ANAPC7	0	-
chr14	77253588	77292589	ANGEL1	0	-
chr1	213165524	213189168	ANGEL2	0	-
chr8	108261721	108510283	ANGPT1	0	-
chr1	178818840	178840187	ANGPTL1	0	-
chr9	129849611	129885162	ANGPTL2	0	-
chr10	61786056	62493248	ANK3	0	-
chr17	4067201	4167274	ANKFY1	0	-
chr5	14704910	14871887	ANKH	0	-
chr12	133302254	133338474	ANKLE2	0	-
chr2	241418839	241508626	ANKMY1	0	-
chr7	16639401	16685442	ANKMY2	0	-
chr5	72848160	72861511	ANKRA2	0	-
chr13	111530887	111567416	ANKRD10	0	-
chr16	89334038	89556969	ANKRD11	0	-
chr1	70726271	70820417	ANKRD13C	0	-
chr10	5903580	5931869	ANKRD16	0	-
chr4	73939093	74124515	ANKRD17	0	-
chr10	90581889	90611575	ANKRD22	0	-
chr19	33087913	33167503	ANKRD27	0	-
chr3	15708743	15901278	ANKRD28	0	-
chr18	21178890	21242849	ANKRD29	0	-
chrHG1287_PATCH	146552975	146572260	ANKRD35	0	-
chr2	98108978	98206428	ANKRD36B	0	-
chr2	96514587	96657541	ANKRD36C	0	-
chr2	97502348	97523832	ANKRD39	0	-
chr17	48770551	48785285	ANKRD40	0	-
chr8	101521980	101572012	ANKRD46	0	-
chr4	125585207	125633887	ANKRD50	0	-
chr12	56631591	56652175	ANKRD52	0	-
chr22	38226862	38245334	ANKRD54	0	-
chr1	1353800	1357149	ANKRD65	0	-
chr14	102973179	102976136	ANKRD9	0	-
chr16	4746513	4784379	ANKS3	0	-
chr9	101493611	101559247	ANKS6	0	-
chr3	43396351	43733086	ANO10	0	-
chr19	17434032	17445638	ANO8	0	-
chr11	417933	442011	ANO9	0	-
chr15	69070874	69113236	ANP32A	0	-
chr1	150190717	150208504	ANP32E	0	-
chr15	90328120	90358633	ANPEP	0	-
chr4	80822303	81046608	ANTXR2	0	-
chr10	81910645	81965328	ANXA11	0	-
chr15	60639333	60695082	ANXA2	0	-
chr4	122589110	122618268	ANXA5	0	-
chr5	150480273	150537443	ANXA6	0	-
chr10	75134859	75173834	ANXA7	0	-
chrHG1211_PATCH	47955610	47979557	ANXA8	0	-
chr7	36552456	36764154	AOAH	0	-
chr22	29723669	29819168	AP1B1	0	-
chr16	71762913	71843104	AP1G1	0	-
chr14	24028774	24037279	AP1G2	0	-
chr19	10683347	10697991	AP1M2	0	-
chrX	15843929	15873054	AP1S2	0	-
chr2	224616403	224702744	AP1S3	0	-
chr19	47341393	47354249	AP2S1	0	-
chr5	77296349	77590579	AP3B1	0	-
chr19	2100988	2164464	AP3D1	0	-
chr10	75881524	75910821	AP3M1	0	-
chr15	90373831	90437574	AP3S2	0	-
chr1	114437370	114447823	AP4B1	0	-
chr11	65543364	65548273	AP5B1	0	-
chr19	3750817	3761697	APBA3	0	-
chr11	6416355	6440644	APBB1	0	-
chr4	40812044	41218731	APBB2	0	-
chr5	139937853	139973337	APBB3	0	-
chr1	150237804	150241980	APH1A	0	-
chrHG1287_PATCH	150951819	150955995	APH1A	0	-
chr11	34874641	34938046	APIP	0	-
chr20	24943561	24973615	APMAP	0	-
chr3	195295573	195311076	APOD	0	-
chr22	36622256	36636000	APOL2	0	-
chr22	36536372	36562225	APOL3	0	-
chr22	36585172	36600886	APOL4	0	-
chrX	23851470	23926057	APOO	0	-
chr21	27252861	27543446	APP	0	-
chr17	58520520	58603580	APPBP2	0	-
chr12	105567074	105630016	APPL2	0	-
chr16	88875747	88878352	APRT	0	-
chr9	32972604	33025166	APTX	0	-
chr9	33441152	33447609	AQP3	0	-
chr15	35147732	35262040	AQR	0	-
chr11	72396114	72504644	ARAP1	0	-
chr5	141032968	141061788	ARAP3	0	-
chr14	75120140	75179818	AREL1	0	-
chr12	49329506	49351334	ARF3	0	-
chr3	57557090	57583947	ARF4	0	-
chr11	47185848	47198676	ARFGAP2	0	-
chr22	43192508	43254112	ARFGAP3	0	-
chr8	68085747	68255912	ARFGEF1	0	-
chr11	6496910	6502666	ARFIP2	0	-
chr20	62329996	62339377	ARFRP1	0	-
chr13	107194021	107220512	ARGLU1	0	-
chr11	46698630	46722165	ARHGAP1	0	-
chr10	32094365	32217742	ARHGAP12	0	-
chr16	24930706	25026987	ARHGAP17	0	-
chr6	129897277	130031370	ARHGAP18	0	-
chr10	98978996	99052413	ARHGAP19	0	-
chr10	24872538	25012597	ARHGAP21	0	-
chr10	49654077	49864310	ARHGAP22	0	-
chr17	43471275	43511787	ARHGAP27	0	-
chr1	94614544	94740624	ARHGAP29	0	-
chr1	161016736	161039760	ARHGAP30	0	-
chr11	128834955	129149219	ARHGAP32	0	-
chr8	145754563	145911194	ARHGAP39	0	-
chrX	153172821	153200452	ARHGAP4	0	-
chrHG1497_PATCH	153075838	153103469	ARHGAP4	0	-
chrX	11136239	11683821	ARHGAP6	0	-
chr12	57866038	57882597	ARHGAP9	0	-
chr17	79825597	79829282	ARHGDIA	0	-
chr12	15094951	15114662	ARHGDIB	0	-
chr1	156904632	157015162	ARHGEF11	0	-
chr1	16524349	16539104	ARHGEF19	0	-
chr1	155916630	155976861	ARHGEF2	0	-
chr3	56761446	57113357	ARHGEF3	0	-
chr7	143883176	143991230	ARHGEF35	0	-
chrX	135747706	135864247	ARHGEF6	0	-
chrX	62854847	63005426	ARHGEF9	0	-
chrHG1437_PATCH	62854437	63005016	ARHGEF9	0	-
chr1	235294949	235491534	ARID4B	0	-
chr12	101786898	101801598	ARL1	0	-
chr5	53179775	53606412	ARL15	0	-
chr17	79648204	79650954	ARL16	0	-
chr17	44594068	44657088	ARL17A	0	-
chr17	44352150	44439130	ARL17B	0	-
chr10	104433488	104474164	ARL3	0	-
chr2	235401685	235405697	ARL4C	0	-
chr2	152645498	152685006	ARL5A	0	-
chr16	18802991	18813000	ARL6IP1	0	-
chr1	202102532	202113869	ARL8A	0	-
chr8	66514694	66546442	ARMC1	0	-
chrX	100910267	100914876	ARMCX2	0	-
chrHG1439_PATCH	100910268	100914878	ARMCX2	0	-
chrX	100870110	100872991	ARMCX6	0	-
chrHG1439_PATCH	100870107	100872988	ARMCX6	0	-
chr1	150782181	150849244	ARNT	0	-
chr12	110872630	110888227	ARPC3	0	-
chr1	183592401	183604892	ARPC5	0	-
chr15	52839242	52862080	ARPP19	0	-
chr11	74975226	75062873	ARRB1	0	-
chr5	90664541	90679176	ARRDC3	0	-
chr22	51061182	51066607	ARSA	0	-
chr5	78073032	78281910	ARSB	0	-
chrX	2822011	2847392	ARSD	0	-
chr4	114821440	114900883	ARSJ	0	-
chr22	19957419	20004331	ARVCF	0	-
chr8	17913934	17942494	ASAH1	0	-
chr8	131064353	131455906	ASAP1	0	-
chr1	23755056	23811061	ASAP3	0	-
chr10	5680830	5708558	ASB13	0	-
chr14	94400499	94443137	ASB2	0	-
chr4	177134824	177198722	ASB5	0	-
chr9	132399171	132404444	ASB6	0	-
chr12	48541571	48574996	ASB8	0	-
chr10	73856278	73976892	ASCC1	0	-
chr22	30184597	30234271	ASCC2	0	-
chr6	100956070	101329248	ASCC3	0	-
chr11	2289725	2292182	ASCL2	0	-
chr1	155305059	155532598	ASH1L	0	-
chrX	1522032	1572655	ASMTL	0	-
chr7	97481430	97501854	ASNS	0	-
chr8	62413116	62627155	ASPH	0	-
chr3	130732719	130746493	ASTE1	0	-
chr9	119187504	120177348	ASTN2	0	-
chr2	25956622	26101385	ASXL2	0	-
chr10	89511269	89601100	ATAD1	0	-
chr8	124332090	124428590	ATAD2	0	-
chr10	123499939	123688316	ATE1	0	-
chr2	175936978	176033110	ATF2	0	-
chrHSCHR6_MHC_COX	32014365	32044486	ATF6B	0	-
chr6	32065953	32096030	ATF6B	0	-
chrHSCHR6_MHC_DBB	32041705	32071805	ATF6B	0	-
chrHSCHR6_MHC_MCF	32142344	32172461	ATF6B	0	-
chr12	53901640	54020199	ATF7	0	-
chr5	115163893	115177555	ATG12	0	-
chr14	55833110	55878576	ATG14	0	-
chr11	64662007	64684722	ATG2A	0	-
chr14	96747595	96830207	ATG2B	0	-
chr3	112251356	112280893	ATG3	0	-
chr6	106632351	106773666	ATG5	0	-
chr2	220074494	220094439	ATG9A	0	-
chr2	38522022	38604427	ATL2	0	-
chr11	63391559	63439393	ATL3	0	-
chr5	151121877	151152093	ATOX1	0	-
chrX	138808505	139027435	ATP11C	0	-
chr19	19756007	19774502	ATP13A1	0	-
chr1	17312453	17338423	ATP13A2	0	-
chr3	194123401	194219093	ATP13A3	0	-
chr17	3827169	3867736	ATP2A3	0	-
chr12	89981828	90103077	ATP2B1	0	-
chr16	67471917	67515140	ATP6V0D1	0	-
chr14	67761088	67826982	ATP6V1D	0	-
chr22	18074902	18111584	ATP6V1E1	0	-
chr2	46717889	46769696	ATP6V1E2	0	-
chr8	54628117	54756118	ATP6V1H	0	-
chr4	42410390	42659122	ATP8A1	0	-
chr18	55313658	55470333	ATP8B1	0	-
chr15	50150435	50475014	ATP8B4	0	-
chr20	50213053	50385173	ATP9A	0	-
chr1	47098409	47139539	ATPAF1	0	-
chr17	17880723	17942523	ATPAF2	0	-
chr3	142168077	142297668	ATR	0	-
chrX	76760356	77041702	ATRX	0	-
chrHG1426_PATCH	76765832	77047170	ATRX	0	-
chr6	16299343	16761722	ATXN1	0	-
chr12	111890018	112037480	ATXN2	0	-
chr14	92524896	92572965	ATXN3	0	-
chr7	105245514	105517050	ATXN7L1	0	-
chr17	42269173	42277481	ATXN7L3	0	-
chr9	93976097	94124195	AUH	0	-
chr2	74753772	74757066	AUP1	0	-
chr1	1309110	1310875	AURKAIP1	0	-
chr15	34158428	34331377	AVEN	0	-
chr10	99437181	99447080	AVPI1	0	-
chr16	337440	402673	AXIN1	0	-
chr17	63524681	63557765	AXIN2	0	-
chr7	99564343	99573780	AZGP1	0	-
chr3	28356494	28390618	AZI2	0	-
chr8	103838585	103906092	AZIN1	0	-
chr3	160801671	160823172	B3GALNT1	0	-
chr1	235613238	235667781	B3GALNT2	0	-
chr11	62382768	62389647	B3GAT3	0	-
chr16	67182008	67185117	B3GNT9	0	-
chr17	80900031	81009686	B3GNTL1	0	-
chr12	58017193	58027138	B4GALNT1	0	-
chr9	33104080	33167354	B4GALT1	0	-
chr1	161141100	161147287	B4GALT3	0	-
chr3	118930579	118959950	B4GALT4	0	-
chr20	48249482	48330415	B4GALT5	0	-
chr18	29202210	29265799	B4GALT6	0	-
chr17	19240867	19281495	B9D1	0	-
chr19	41860326	41870078	B9D2	0	-
chr11	117156402	117186975	BACE1	0	-
chr11	64037302	64052176	BAD	0	-
chr9	33247818	33264761	BAG1	0	-
chr14	104022881	104029168	BAG5	0	-
chrHSCHR6_MHC_SSTO	31596744	31610423	BAG6	0	-
chrHSCHR6_MHC_COX	31594212	31607897	BAG6	0	-
chrHSCHR6_MHC_QBL	31597040	31610723	BAG6	0	-
chrHSCHR6_MHC_DBB	31588979	31602664	BAG6	0	-
chrHSCHR6_MHC_MANN	31646291	31659974	BAG6	0	-
chrHSCHR6_MHC_MCF	31683095	31696765	BAG6	0	-
chr6	31606805	31620482	BAG6	0	-
chr7	97920963	98030380	BAIAP2L1	0	-
chr6	33540329	33548019	BAK1	0	-
chr3	52435029	52444366	BAP1	0	-
chr14	35221937	35344853	BAZ1A	0	-
chr7	72854728	72936608	BAZ1B	0	-
chrHG1257_PATCH	72905355	72987235	BAZ1B	0	-
chr12	56989380	57030600	BAZ2A	0	-
chr2	160175490	160473203	BAZ2B	0	-
chr19	47724081	47736023	BBC3	0	-
chr10	112658488	112679032	BBIP1	0	-
chr12	76738254	76742222	BBS10	0	-
chr16	56500748	56554195	BBS2	0	-
chr4	122745595	122791652	BBS7	0	-
chrX	152965947	152990152	BCAP31	0	-
chrHG1497_PATCH	152868964	152893169	BCAP31	0	-
chr16	75262928	75301951	BCAR1	0	-
chr1	94027347	94312706	BCAR3	0	-
chr20	52553316	52687304	BCAS1	0	-
chr1	115110178	115124260	BCAS2	0	-
chr19	49298319	49314286	BCAT2	0	-
chr12	50231573	50236912	BCDIN3D	0	-
chr1	85731931	85742773	BCL10	0	-
chr18	60790579	60987361	BCL2	0	-
chr20	30252255	30311792	BCL2L1	0	-
chr3	187439165	187463515	BCL6	0	-
chr7	72950686	72972332	BCL7B	0	-
chrHG1257_PATCH	73001313	73022959	BCL7B	0	-
chr16	30844947	30906281	BCL7C	0	-
chr11	118764584	118796317	BCL9L	0	-
chr6	136578001	136610989	BCLAF1	0	-
chrX	39909068	40036582	BCOR	0	-
chr3	197236654	197300194	BDH1	0	-
chr4	104000592	104021040	BDH2	0	-
chr17	40962152	40985367	BECN1	0	-
chr1	49193195	49242641	BEND5	0	-
chr10	13480484	13570974	BEND7	0	-
chr7	93592074	93633694	BET1	0	-
chr11	167784	207428	BET1L	0	-
chrX	102317579	102319168	BEX1	0	-
chrX	102564274	102565974	BEX2	0	-
chrX	101408680	101411029	BEX5	0	-
chrHG1440_PATCH	101408680	101411029	BEX5	0	-
chr12	26272959	26278060	BHLHE41	0	-
chr9	95473645	95527094	BICD2	0	-
chr22	18216906	18257536	BID	0	-
chr2	127805603	127864931	BIN1	0	-
chr12	51674822	51718452	BIN2	0	-
chr8	22477931	22526661	BIN3	0	-
chr20	36120874	36156333	BLCAP	0	-
chr17	28575218	28619074	BLMH	0	-
chrHG339_PATCH	97951459	98031303	BLNK	0	-
chr10	97951458	98031344	BLNK	0	-
chr10	102033713	102046469	BLOC1S2	0	-
chr6	8013800	8064647	BLOC1S5	0	-
chr19	40953696	40971747	BLVRB	0	-
chr15	40380091	40401093	BMF	0	-
chr14	54416454	54425479	BMP4	0	-
chr6	55618443	55740362	BMP5	0	-
chr20	55743804	55841685	BMP7	0	-
chr15	59951345	59981733	BNIP2	0	-
chr10	133781578	133795435	BNIP3	0	-
chr5	173034517	173043663	BOD1	0	-
chr4	13570362	13629347	BOD1L1	0	-
chr16	29464914	29466285	BOLA2	0	-
chr16	30204255	30205627	BOLA2B	0	-
chr2	74362525	74375121	BOLA3	0	-
chrHG243_PATCH	145317005	145346273	BOP1	0	-
chr8	145486055	145515082	BOP1	0	-
chr1	220230824	220263804	BPNT1	0	-
chr7	140419127	140624564	BRAF	0	-
chr12	112079950	112123790	BRAP	0	-
chr7	2577511	2595361	BRAT1	0	-
chr22	50166931	50221160	BRD1	0	-
chr9	136895427	136933657	BRD3	0	-
chr19	15347647	15443356	BRD4	0	-
chr16	50347398	50402845	BRD7	0	-
chr5	137475455	137514675	BRD8	0	-
chr5	850406	892939	BRD9	0	-
chr14	105675623	105781926	BRF1	0	-
chr8	37700786	37707422	BRF2	0	-
chr16	2259254	2261951	BRICD5	0	-
chr1	190066792	190446759	BRINP3	0	-
chr11	66104804	66112596	BRMS1	0	-
chr21	40556102	40693485	BRWD1	0	-
chr11	62457747	62477317	BSCL2	0	-
chr1	32830704	32860332	BSDC1	0	-
chr19	17513748	17516457	BST2	0	-
chr15	83685174	83736106	BTBD1	0	-
chr11	13409548	13484844	BTBD10	0	-
chr19	1985447	2034880	BTBD2	0	-
chr14	93703896	93799438	BTBD7	0	-
chr6	38136227	38607924	BTBD9	0	-
chrHG706_PATCH	75610476	75660403	BTC	0	-
chr4	75669969	75719896	BTC	0	-
chr12	92536286	92539673	BTG1	0	-
chr21	18965971	18985265	BTG3	0	-
chr11	116618886	116643704	BUD13	0	-
chr6	105544697	105585049	BVES	0	-
chr10	124690419	124713919	C10orf88	0	-
chr10	104209594	104211300	C10orf95	0	-
chr11	68028803	68039469	C11orf24	0	-
chr11	65684279	65686588	C11orf68	0	-
chr11	114262165	114271139	C11orf71	0	-
chr11	63527364	63536113	C11orf95	0	-
chr12	4596894	4647674	C12orf4	0	-
chr12	121440225	121454305	C12orf43	0	-
chr12	104343980	104359486	C12orf73	0	-
chr12	110465872	110511491	C12orf76	0	-
chr14	23456110	23479375	C14orf93	0	-
chr15	83657193	83680393	C15orf40	0	-
chr16	85723690	85784735	C16orf74	0	-
chr16	46830519	46865323	C16orf87	0	-
chr16	5094123	5116111	C16orf89	0	-
chr16	1469745	1479345	C16orf91	0	-
chrHG747_PATCH	65987217	65989765	C17orf58	0	-
chr17	65987217	65989765	C17orf58	0	-
chr17	30651584	30677042	C17orf75	0	-
chr18	47008028	47013622	C18orf32	0	-
chr19	30191721	30206364	C19orf12	0	-
chr19	1461142	1479555	C19orf25	0	-
chr19	40825443	40854434	C19orf47	0	-
chr19	51300961	51308186	C19orf48	0	-
chr19	41246761	41257458	C19orf54	0	-
chr2	68268262	68338080	C1D	0	-
chrX	119759648	119764005	C1GALT1C1	0	-
chr1	38147242	38157914	C1orf109	0	-
chr1	207191866	207206101	C1orf116	0	-
chr1	231359509	231376933	C1orf131	0	-
chr1	1017198	1051741	C1orf159	0	-
chr1	3805689	3816857	C1orf174	0	-
chr1	230972865	231005335	C1orf198	0	-
chr1	43747554	43751288	C1orf210	0	-
chr1	36179476	36185073	C1orf216	0	-
chr1	228288427	228293112	C1orf35	0	-
chr1	154179182	154193104	C1orf43	0	-
chr1	85715639	85725355	C1orf52	0	-
chr17	5336097	5352150	C1QBP	0	-
chr17	43037061	43045439	C1QL1	0	-
chr11	119209652	119217383	C1QTNF5	0	-
chr22	37576207	37595425	C1QTNF6	0	-
chr13	24465238	24476794	C1QTNF9B	0	-
chr12	7187513	7245203	C1R	0	-
chr12	7242183	7261869	C1RL	0	-
chr20	3229951	3388272	C20orf194	0	-
chr20	3734155	3749034	C20orf27	0	-
chr20	251504	271390	C20orf96	0	-
chr21	47720095	47743789	C21orf58	0	-
chr21	19161284	19191703	C21orf91	0	-
chr22	19338891	19435755	C22orf39	0	-
chrHG329_PATCH	19338881	19435745	C22orf39	0	-
chr21	43305221	43373999	C2CD2	0	-
chr11	73723763	73882255	C2CD3	0	-
chr15	62455734	62457482	C2CD4B	0	-
chr12	22601517	22697480	C2CD5	0	-
chr2	70377012	70475747	C2orf42	0	-
chr2	85833777	85839189	C2orf68	0	-
chr2	120059801	120124404	C2orf76	0	-
chr2	74641304	74648718	C2orf81	0	-
chr19	6677715	6730573	C3	0	-
chr12	8210898	8219067	C3AR1	0	-
chr3	50595462	50608458	C3orf18	0	-
chr3	155480401	155524140	C3orf33	0	-
chr3	49306035	49315342	C3orf62	0	-
chr3	184795838	184870802	C3orf70	0	-
chr4	120218207	120225600	C4orf3	0	-
chr5	133291201	133304478	C5orf15	0	-
chr5	126378250	126409184	C5orf63	0	-
chr6	42068856	42110357	C6orf132	0	-
chr6	42858005	42858554	C6orf226	0	-
chr6	24705089	24721064	C6orf62	0	-
chr7	42948325	42951904	C7orf25	0	-
chr7	1036622	1177896	C7orf50	0	-
chr8	124232196	124253638	C8orf76	0	-
chr8	145751117	145754516	C8orf82	0	-
chr8	91970865	91997485	C8orf88	0	-
chr9	112952328	112970469	C9orf152	0	-
chr9	86553226	86571901	C9orf64	0	-
chr9	27546544	27573864	C9orf72	0	-
chr9	132589569	132598142	C9orf78	0	-
chr19	49141199	49149569	CA11	0	-
chr15	63613577	63674360	CA12	0	-
chr9	26840683	26892802	CAAP1	0	-
chr13	49882786	50018262	CAB39L	0	-
chr7	81575760	82073114	CACNA2D1	0	-
chr3	50400233	50541675	CACNA2D2	0	-
chr17	37329709	37353956	CACNB1	0	-
chr19	3610639	3626813	CACTIN	0	-
chr10	120433679	120514761	CACUL1	0	-
chr11	115039938	115375675	CADM1	0	-
chr19	44126520	44143991	CADM4	0	-
chr7	121958481	122526813	CADPS2	0	-
chr12	54104903	54121529	CALCOCO1	0	-
chr2	188207856	188313187	CALCRL	0	-
chr10	105206543	105212660	CALHM2	0	-
chr2	47387221	47403740	CALM2	0	-
chr15	68483043	68498417	CALML4	0	-
chr3	9799026	9811676	CAMK1	0	-
chr7	44256749	44374176	CAMK2B	0	-
chr4	114372188	114683083	CAMK2D	0	-
chr10	75572259	75634343	CAMK2G	0	-
chr1	20808884	20812713	CAMK2N1	0	-
chr17	3763609	3798185	CAMKK1	0	-
chr12	121675497	121736111	CAMKK2	0	-
chr9	138700333	138799074	CAMSAP1	0	-
chr17	4871287	4890960	CAMTA2	0	-
chr17	76987799	77005949	CANT1	0	-
chr2	85621871	85645555	CAPG	0	-
chr1	223711349	223853436	CAPN8	0	-
chr12	30862486	30907885	CAPRIN2	0	-
chr12	75669759	75784708	CAPS2	0	-
chr1	19665267	19812066	CAPZB	0	-
chr22	37886400	37915549	CARD10	0	-
chr11	104912053	104972158	CARD16	0	-
chr19	48684027	48759203	CARD8	0	-
chr16	8946799	8962866	CARHSP1	0	-
chr13	111293759	111365950	CARS2	0	-
chrX	41374187	41782716	CASK	0	-
chr17	73496342	73511664	CASKIN2	0	-
chr11	104896170	104972158	CASP1	0	-
chr4	185548850	185570663	CASP3	0	-
chr11	104813593	104840163	CASP4	0	-
chr4	110609785	110624739	CASP6	0	-
chr1	15817327	15853029	CASP9	0	-
chr1	10696661	10856707	CASZ1	0	-
chr16	88941266	89043612	CBFA2T3	0	-
chr3	105374305	105588396	CBLB	0	-
chr4	169784921	169931426	CBR4	0	-
chr21	44473301	44497053	CBS	0	-
chr9	121041	188979	CBWD1	0	-
chr9	70432004	70497240	CBWD5	0	-
chr9	69204538	69269662	CBWD6	0	-
chr17	46147414	46178883	CBX1	0	-
chr17	77806955	77813228	CBX4	0	-
chr12	54624724	54673886	CBX5	0	-
chr22	39257455	39268319	CBX6	0	-
chr22	39516172	39548679	CBX7	0	-
chr1	52811395	52831865	CC2D1B	0	-
chr16	57546090	57570511	CCDC102A	0	-
chr5	114602885	114632528	CCDC112	0	-
chr2	131095814	131099922	CCDC115	0	-
chr3	46963216	47023500	CCDC12	0	-
chr2	27848506	27851879	CCDC121	0	-
chr13	44398045	44453827	CCDC122	0	-
chr5	68576002	68628636	CCDC125	0	-
chrHSCHR5_1_CTG1	68577165	68628568	CCDC125	0	-
chr5	196986	218330	CCDC127	0	-
chr3	123616152	123680564	CCDC14	0	-
chr2	74699113	74710535	CCDC142	0	-
chr4	24807739	24981826	CCDC149	0	-
chr6	37450696	37467698	CCDC167	0	-
chr13	36801182	36871977	CCDC169	0	-
chr8	27590835	27630170	CCDC25	0	-
chr10	12938627	13141652	CCDC3	0	-
chr11	27352374	27385415	CCDC34	0	-
chr17	42750437	42767147	CCDC43	0	-
chr17	61822610	61853711	CCDC47	0	-
chr3	48473574	48481866	CCDC51	0	-
chr17	80059336	80170706	CCDC57	0	-
chr12	82617460	82752584	CCDC59	0	-
chr10	61548521	61666414	CCDC6	0	-
chr18	52568740	52626739	CCDC68	0	-
chr5	150560613	150603706	CCDC69	0	-
chr3	49199968	49203754	CCDC71	0	-
chr7	106297211	106301442	CCDC71L	0	-
chr2	130896860	130902707	CCDC74B	0	-
chr19	46913629	46916841	CCDC8	0	-
chr3	112323407	112368377	CCDC80	0	-
chr11	96085933	96123087	CCDC82	0	-
chr14	99977603	100070363	CCDC85C	0	-
chr2	55514978	55647057	CCDC88A	0	-
chr14	91737667	91884188	CCDC88C	0	-
chr11	82970139	82997450	CCDC90B	0	-
chr12	124403207	124457378	CCDC92	0	-
chr2	118673054	118771709	CCDC93	0	-
chrHSCHR6_MHC_DBB	31103949	31119721	CCHCR1	0	-
chrHSCHR6_MHC_QBL	31102653	31118444	CCHCR1	0	-
chrHSCHR6_MHC_MANN	31155177	31170971	CCHCR1	0	-
chrHSCHR6_MHC_MCF	31188755	31204550	CCHCR1	0	-
chr6	31110216	31126015	CCHCR1	0	-
chrHSCHR6_MHC_COX	31102772	31118543	CCHCR1	0	-
chr3	42299317	42307699	CCK	0	-
chr17	34310327	34329100	CCL14	0	-
chr9	34689564	34691274	CCL19	0	-
chr9	34709002	34710121	CCL21	0	-
chr17	34340096	34345005	CCL23	0	-
chr5	43376747	43412493	CCL28	0	-
chr17	34415602	34417515	CCL3	0	-
chr17	34198495	34207797	CCL5	0	-
chrHG385_PATCH	34198510	34207812	CCL5	0	-
chr14	20779527	20801471	CCNB1IP1	0	-
chr6	99990256	100016849	CCNC	0	-
chr6	41902671	42018095	CCND3	0	-
chr5	86687311	86708836	CCNH	0	-
chr4	77968311	77997158	CCNI	0	-
chr3	156864297	156878549	CCNL1	0	-
chr1	1321091	1334708	CCNL2	0	-
chr12	49082247	49110681	CCNT1	0	-
chr15	55632230	55700708	CCPG1	0	-
chr1	229456758	229479041	CCSAP	0	-
chr1	156278759	156337664	CCT3	0	-
chr2	62095224	62115939	CCT4	0	-
chr21	30428126	30446118	CCT8	0	-
chr7	6833765	6866401	CCZ1B	0	-
chr5	140011313	140013286	CD14	0	-
chr12	7623409	7656489	CD163	0	-
chr6	109687717	109703762	CD164	0	-
chr1	27705666	27709870	CD164L2	0	-
chr11	66081958	66084515	CD248	0	-
chr16	30362087	30366682	CD2BP2	0	-
chr2	160625364	160654753	CD302	0	-
chr19	8367011	8373240	CD320	0	-
chr1	208057594	208084747	CD34	0	-
chr11	118209669	118213459	CD3D	0	-
chr3	107762145	107809872	CD47	0	-
chr1	160648536	160681641	CD48	0	-
chr1	117057157	117113661	CD58	0	-
chr11	33719807	33757991	CD59	0	-
chr12	56119107	56123491	CD63	0	-
chr12	9905082	9913497	CD69	0	-
chr17	80272744	80275478	CD7	0	-
chr5	149781200	149792492	CD74	0	-
chr17	62006100	62009714	CD79B	0	-
chr2	87011729	87035519	CD8A	0	-
chr20	23059986	23066977	CD93	0	-
chrX	149934810	150067289	CD99L2	0	-
chrHG1459_PATCH	149848059	149980538	CD99L2	0	-
chr15	43015757	43029324	CDAN1	0	-
chr9	99252523	99382112	CDC14B	0	-
chr5	137523339	137549032	CDC23	0	-
chr9	116018115	116037869	CDC26	0	-
chr17	45195069	45266788	CDC27	0	-
chr19	10501810	10530797	CDC37	0	-
chr1	227177566	227506175	CDC42BPA	0	-
chr14	103398716	103523799	CDC42BPB	0	-
chr11	64590859	64612041	CDC42BPG	0	-
chr2	37869032	37965611	CDC42EP3	0	-
chr17	71279763	71308314	CDC42EP4	0	-
chr19	54976210	54984411	CDC42EP5	0	-
chrHG1079_PATCH	54968280	54976518	CDC42EP5	0	-
chrHSCHR19LRC_COX1_CTG1	54900426	54908565	CDC42EP5	0	-
chrHSCHR19LRC_PGF1_CTG1	54898605	54906806	CDC42EP5	0	-
chr1	151023447	151042801	CDC42SE1	0	-
chr14	105475910	105487485	CDCA4	0	-
chr7	21940518	21985702	CDCA7L	0	-
chr3	45123770	45187914	CDCP1	0	-
chr16	64977656	65160015	CDH11	0	-
chr16	4560676	4588829	CDIP1	0	-
chr16	29869678	29875057	CDIPT	0	-
chr1	1634169	1655766	CDK11A	0	-
chr1	1570603	1590473	CDK11B	0	-
chr12	96672039	96794338	CDK17	0	-
chr6	110931181	111137161	CDK19	0	-
chr9	90581356	90589668	CDK20	0	-
chr12	123745528	123756881	CDK2AP1	0	-
chr11	67273968	67276120	CDK2AP2	0	-
chr12	58141510	58149796	CDK4	0	-
chr7	150750899	150755617	CDK5	0	-
chr20	31946645	31989367	CDK5RAP1	0	-
chr9	123151147	123342448	CDK5RAP2	0	-
chr7	92234235	92465908	CDK6	0	-
chr14	50796310	50883179	CDKL1	0	-
chr11	2904443	2907111	CDKN1C	0	-
chr5	133737778	133747589	CDKN2AIPNL	0	-
chr9	22002902	22009362	CDKN2B	0	-
chr19	10677138	10679735	CDKN2D	0	-
chr10	14861249	14880574	CDNF	0	-
chr5	115140430	115152651	CDO1	0	-
chr22	46639908	46646576	CDPF1	0	-
chr16	22357257	22448486	CDR2	0	-
chr17	15339332	15406922	CDRT4	0	-
chr16	80631803	80838226	CDYL2	0	-
chr19	43011456	43065386	CEACAM1	0	-
chr19	33790840	33793470	CEBPA	0	-
chr8	48649471	48651648	CEBPD	0	-
chr2	37428755	37458856	CEBPZ	0	-
chr11	47487496	47587121	CELF1	0	-
chr22	46756731	46933067	CELSR1	0	-
chr11	787104	790123	CEND1	0	-
chr20	3764498	3767337	CENPB	0	-
chr16	90036206	90038942	CENPBD1	0	-
chr4	68337521	68411324	CENPC	0	-
chr13	25457171	25497018	CENPJ	0	-
chr16	67862060	67881714	CENPT	0	-
chr17	16245848	16256970	CENPV	0	-
chr1	3728645	3773778	CEP104	0	-
chr17	63631656	64188202	CEP112	0	-
chr5	122680579	122759286	CEP120	0	-
chr1	243287730	243418650	CEP170	0	-
chr12	88442793	88535993	CEP290	0	-
chr3	138213186	138313380	CEP70	0	-
chr19	33369902	33462897	CEP89	0	-
chr22	47080308	47134158	CERK	0	-
chr1	150933059	150947479	CERS2	0	-
chr12	50523575	50561288	CERS5	0	-
chrHSCHR16_1_CTG3_1	55849157	55879488	CES1	0	-
chr16	55836763	55867249	CES1	0	-
chrX	151995517	151999321	CETN2	0	-
chrHG1497_PATCH	151995445	151999249	CETN2	0	-
chr5	89688078	89705603	CETN3	0	-
chr2	131350339	131357123	CFC1	0	-
chr16	75327596	75467383	CFDP1	0	-
chr4	110661852	110723335	CFI	0	-
chr11	65590493	65629497	CFL1	0	-
chr14	35179593	35184029	CFL2	0	-
chr3	88101094	88199035	CGGBP1	0	-
chr2	27321757	27341995	CGREF1	0	-
chr22	41625517	41636938	CHADL	0	-
chr22	24108021	24110630	CHCHD10	0	-
chr7	56169262	56174269	CHCHD2	0	-
chr7	132469629	132766848	CHCHD3	0	-
chr3	14153580	14166370	CHCHD4	0	-
chr5	98190908	98262240	CHD1	0	-
chr12	6679249	6716642	CHD4	0	-
chr20	40030741	40247133	CHD6	0	-
chr14	21853353	21924285	CHD8	0	-
chr3	53846362	53880417	CHDH	0	-
chr22	29083731	29138410	CHEK2	0	-
chr19	16628700	16653341	CHERP	0	-
chr12	133398773	133532890	CHFR	0	-
chr4	54875956	54930857	CHIC2	0	-
chr11	867357	915058	CHID1	0	-
chr11	67820326	67888911	CHKA	0	-
chr22	51017378	51039884	CHKB	0	-
chrX	85116185	85302566	CHM	0	-
chr16	89710839	89724253	CHMP1A	0	-
chr19	59062933	59066491	CHMP2A	0	-
chr2	86730554	86948245	CHMP3	0	-
chr14	24678789	24683075	CHMP4A	0	-
chr2	175664091	175870097	CHN1	0	-
chr11	89934328	89956532	CHORDC1	0	-
chr2	220403669	220408509	CHPF	0	-
chrX	109917084	110039286	CHRDL1	0	-
chr11	74407474	74442430	CHRDL2	0	-
chr11	62676151	62689279	CHRM1	0	-
chr8	27317279	27337400	CHRNA2	0	-
chr2	101008327	101034118	CHST10	0	-
chr10	125767184	125853206	CHST15	0	-
chr15	101715928	101792137	CHSY1	0	-
chr16	69151913	69166487	CHTF8	0	-
chr10	101948055	101989376	CHUK	0	-
chr16	57462081	57481440	CIAPIN1	0	-
chr15	90773207	90777279	CIB1	0	-
chr15	78396948	78423886	CIB2	0	-
chr14	102808956	102829253	CINP	0	-
chr2	175212750	175260443	CIR1	0	-
chrX	71521488	71527037	CITED1	0	-
chr6	139693393	139695757	CITED2	0	-
chr1	41326729	41328018	CITED4	0	-
chr9	130928343	130966662	CIZ1	0	-
chr12	106631655	106698057	CKAP4	0	-
chr11	46764598	46867847	CKAP5	0	-
chr14	103985996	103989448	CKB	0	-
chr19	45809672	45826235	CKM	0	-
chr2	122095352	122407163	CLASP1	0	-
chr3	33537737	33759848	CLASP2	0	-
chr1	109472130	109506111	CLCC1	0	-
chr16	1494935	1525581	CLCN7	0	-
chr3	190023490	190040264	CLDN1	0	-
chr7	100875373	100882101	CLDN15	0	-
chr7	73183328	73184600	CLDN3	0	-
chrHG1257_PATCH	73233955	73235227	CLDN3	0	-
chr22	19510547	19515068	CLDN5	0	-
chr17	7163222	7167302	CLDN7	0	-
chr21	31586324	31588391	CLDN8	0	-
chr3	98216756	98241910	CLDND1	0	-
chr17	6977856	6983626	CLEC10A	0	-
chr14	38723308	38725574	CLEC14A	0	-
chr12	10005583	10022735	CLEC2B	0	-
chr12	10269376	10282857	CLEC7A	0	-
chr4	141309609	141349122	CLGN	0	-
chr2	55401927	55459699	CLHC1	0	-
chrHSCHR6_MHC_SSTO	31688317	31697500	CLIC1	0	-
chr6	31698358	31707540	CLIC1	0	-
chrHSCHR6_MHC_COX	31685771	31694945	CLIC1	0	-
chrHSCHR6_MHC_QBL	31688591	31697781	CLIC1	0	-
chrHSCHR6_MHC_MANN	31737851	31747033	CLIC1	0	-
chrHSCHR6_MHC_DBB	31680530	31689717	CLIC1	0	-
chrHSCHR6_MHC_MCF	31774644	31783827	CLIC1	0	-
chr9	139889087	139891255	CLIC3	0	-
chr5	157212751	157286183	CLINT1	0	-
chr12	122755979	122907179	CLIP1	0	-
chr19	36505562	36524245	CLIP3	0	-
chr2	201717732	201729422	CLK1	0	-
chrHSCHR1_2_CTG31	155248063	155263686	CLK2	0	-
chr1	155232659	155248282	CLK2	0	-
chr5	178029665	178057616	CLK4	0	-
chr14	95648277	95786243	CLMN	0	-
chr11	122943035	123065989	CLMP	0	-
chr16	28477983	28506896	CLN3	0	-
chr15	68499330	68549549	CLN6	0	-
chr11	77225981	77348850	CLNS1A	0	-
chr4	56294070	56413305	CLOCK	0	-
chr5	1317859	1345214	CLPTM1L	0	-
chr15	65440557	65477680	CLPX	0	-
chr1	9789084	9884584	CLSTN1	0	-
chr5	175819456	175843570	CLTB	0	-
chr22	19166986	19279239	CLTCL1	0	-
chr8	27454434	27472548	CLU	0	-
chr17	2592680	2615957	CLUH	0	-
chr5	10275987	10308138	CMBL	0	-
chr16	81009698	81053875	CMC2	0	-
chrX	154289897	154299637	CMC4	0	-
chrHG1497_PATCH	154230090	154239830	CMC4	0	-
chr16	66648653	66730610	CMTM4	0	-
chr3	32522804	32544900	CMTM6	0	-
chr16	71315292	71323618	CMTR2	0	-
chr3	128888327	128902765	CNBP	0	-
chr19	42891171	42894439	CNFN	0	-
chr14	54893654	54908149	CNIH1	0	-
chr1	95362507	95392834	CNN3	0	-
chr16	58553855	58663790	CNOT1	0	-
chr7	135046547	135194875	CNOT4	0	-
chr4	78634541	78740769	CNOT6L	0	-
chr8	17086737	17104387	CNOT7	0	-
chr2	220036619	220042828	CNPPD1	0	-
chr12	56703626	56710120	CNPY2	0	-
chr2	68511303	68547183	CNRIP1	0	-
chr9	34551430	34590121	CNTFR	0	-
chr3	74311719	74570291	CNTN3	0	-
chr7	43648055	43769316	COA1	0	-
chr17	40947165	40950722	COA3	0	-
chr11	73583712	73588033	COA4	0	-
chr2	99215773	99224978	COA5	0	-
chr1	53152508	53164038	COA7	0	-
chr7	51083909	51384515	COBL	0	-
chr2	165510134	165700189	COBLL1	0	-
chr16	70514471	70557468	COG4	0	-
chr7	106842000	107204959	COG5	0	-
chr16	23399814	23464501	COG7	0	-
chr16	69354043	69373570	COG8	0	-
chr17	55015548	55038415	COIL	0	-
chr6	75794042	75915767	COL12A1	0	-
chr1	32117848	32169920	COL16A1	0	-
chr10	105791044	105845760	COL17A1	0	-
chr17	48260650	48278993	COL1A1	0	-
chr5	177664619	178017556	COL23A1	0	-
chr13	110801318	110959496	COL4A1	0	-
chrX	107386780	107682727	COL4A6	0	-
chr2	189896622	190044605	COL5A2	0	-
chr19	10070237	10121147	COL5A3	0	-
chr2	238232646	238323018	COL6A3	0	-
chr3	48601506	48632700	COL7A1	0	-
chr1	36560837	36590821	COL8A2	0	-
chr6	70924764	71012786	COL9A1	0	-
chr1	40766159	40783488	COL9A2	0	-
chr18	319361	500722	COLEC12	0	-
chr3	149456257	149470286	COMMD2	0	-
chr8	146066427	146079121	COMMD5	0	-
chr13	76099350	76123575	COMMD6	0	-
chr20	31290493	31331803	COMMD7	0	-
chr4	47452885	47465736	COMMD8	0	-
chr11	36295051	36310999	COMMD9	0	-
chr10	76993727	76995788	COMTD1	0	-
chr1	160259063	160313190	COPA	0	-
chr11	14464986	14521573	COPB1	0	-
chr3	139074442	139108574	COPB2	0	-
chr19	19010323	19030206	COPE	0	-
chrHG1308_PATCH	130146082	130332402	COPG2	0	-
chr7	130146089	130353598	COPG2	0	-
chr17	30178883	30186356	COPRS	0	-
chr15	49398268	49447858	COPS2	0	-
chr17	17150141	17184607	COPS3	0	-
chr8	67955314	67996018	COPS5	0	-
chr17	46103533	46115392	COPZ2	0	-
chr4	84182689	84206067	COQ2	0	-
chr6	99817276	99842080	COQ3	0	-
chr12	120941077	120972237	COQ5	0	-
chr11	67205519	67211292	CORO1B	0	-
chr12	109038885	109125372	CORO1C	0	-
chr9	100883257	100954922	CORO2A	0	-
chr17	27941774	27949925	CORO6	0	-
chr16	4404543	4475706	CORO7	0	-
chr16	84599200	84651683	COTL1	0	-
chr17	53029263	53046146	COX11	0	-
chr10	101471601	101491857	COX15	0	-
chr14	70791798	70826448	COX16	0	-
chr3	119373360	119396301	COX17	0	-
chr4	73921797	73935472	COX18	0	-
chr7	938415	1015235	COX19	0	-
chr15	75212132	75230509	COX5A	0	-
chr8	100885428	100906290	COX6C	0	-
chr19	36641824	36643771	COX7A1	0	-
chr6	75947391	75960039	COX7A2	0	-
chr2	42560686	42652228	COX7A2L	0	-
chr3	148880197	148939842	CP	0	-
chr8	68334360	68658620	CPA6	0	-
chr19	17003758	17137625	CPAMD8	0	-
chr10	93806449	94050844	CPEB3	0	-
chr4	778745	819986	CPLX1	0	-
chr12	69235977	69365350	CPM	0	-
chr20	34213953	34252878	CPNE1	0	-
chr3	131252399	132004254	CPNE4	0	-
chr3	98239976	98312567	CPOX	0	-
chr16	12756919	12897874	CPPED1	0	-
chrHG243_PATCH	145448132	145464191	CPSF1	0	-
chr8	145618444	145634753	CPSF1	0	-
chr11	61170121	61197503	CPSF7	0	-
chr11	68522088	68611878	CPT1A	0	-
chr22	51007290	51017899	CPT1B	0	-
chr7	29034847	29235067	CPVL	0	-
chr20	2774715	2781283	CPXM1	0	-
chr10	125465723	125699783	CPXM2	0	-
chr1	156669398	156675608	CRABP2	0	-
chr9	131857089	131873468	CRAT	0	-
chr3	3190676	3221394	CRBN	0	-
chr7	137559725	137686813	CREB3L2	0	-
chr16	3775055	3930727	CREBBP	0	-
chr11	85370752	85393951	CREBZF	0	-
chr1	167498914	167523004	CREG1	0	-
chr6	43267448	43276535	CRIP3	0	-
chr17	1323983	1366456	CRK	0	-
chr17	29096406	29151794	CRLF3	0	-
chr4	5749811	5894785	CRMP1	0	-
chr20	20015012	20036690	CRNKL1	0	-
chr1	153920145	153931101	CRTC2	0	-
chr12	107385142	107487607	CRY1	0	-
chr11	111779289	111794446	CRYAB	0	-
chrHG388_HG400_PATCH	111779288	111794445	CRYAB	0	-
chr13	20977806	21099996	CRYL1	0	-
chr16	21250195	21314404	CRYM	0	-
chr1	75171170	75199092	CRYZ	0	-
chr21	34961647	35016232	CRYZL1	0	-
chr12	56665483	56694176	CS	0	-
chr12	53551447	53575135	CSAD	0	-
chr1	115259534	115301297	CSDE1	0	-
chr5	149432854	149492935	CSF1R	0	-
chr1	36931644	36948879	CSF3R	0	-
chr8	19261672	19615540	CSGALNACT1	0	-
chr5	148871760	148931007	CSNK1A1	0	-
chr17	80196899	80231607	CSNK1D	0	-
chr22	38686697	38794527	CSNK1E	0	-
chr20	459116	524465	CSNK2A1	0	-
chr16	58191811	58231824	CSNK2A2	0	-
chr15	75966663	76005189	CSPG4	0	-
chr3	39183346	39196053	CSRNP1	0	-
chr12	51454990	51477447	CSRNP2	0	-
chr1	201452658	201478584	CSRP1	0	-
chr12	77252495	77272840	CSRP2	0	-
chr20	23728190	23731905	CST1	0	-
chr20	23608534	23619110	CST3	0	-
chr21	45192393	45196326	CSTB	0	-
chr10	53455247	53459355	CSTF2T	0	-
chr11	33098734	33183917	CSTF3	0	-
chr4	1205236	1243741	CTBP1	0	-
chr10	126676421	126849739	CTBP2	0	-
chr1	85015289	85040163	CTBS	0	-
chr17	8130191	8151362	CTC1	0	-
chr17	7146910	7155810	CTDNEP1	0	-
chr12	58213710	58240522	CTDSP2	0	-
chr9	111704851	111775809	CTNNAL1	0	-
chr1	9908334	9970394	CTNNBIP1	0	-
chrX	16606126	16731059	CTPS2	0	-
chr8	11700033	11726957	CTSB	0	-
chr11	88026760	88070955	CTSC	0	-
chr11	1773982	1785222	CTSD	0	-
chr11	66330934	66336312	CTSF	0	-
chr15	79213400	79241916	CTSH	0	-
chr1	150768684	150780799	CTSK	0	-
chrHSCHR4_1_CTG12	156845270	156875063	CTSO	0	-
chr4	156845270	156875069	CTSO	0	-
chr1	150702672	150738433	CTSS	0	-
chr20	57570240	57582302	CTSZ	0	-
chr19	51600863	51611627	CTU1	0	-
chr19	7989372	7991051	CTXN1	0	-
chr17	55938604	56032684	CUEDC1	0	-
chr10	104183002	104192418	CUEDC2	0	-
chr10	35297479	35379570	CUL2	0	-
chr2	225334867	225450110	CUL3	0	-
chrX	119658464	119709649	CUL4B	0	-
chr6	43005355	43021683	CUL7	0	-
chr6	33384219	33386094	CUTA	0	-
chrHSCHR6_MHC_SSTO	33523607	33525482	CUTA	0	-
chr11	94695787	94706776	CWC15	0	-
chrHG348_PATCH	94695787	94706777	CWC15	0	-
chr2	180809603	180871840	CWC22	0	-
chr17	36956687	36981734	CWC25	0	-
chr10	101992055	102027437	CWF19L1	0	-
chr11	107197071	107328572	CWF19L2	0	-
chr4	76942273	76944650	CXCL10	0	-
chr4	76954835	76962568	CXCL11	0	-
chr10	44793038	44881941	CXCL12	0	-
chr5	134906373	134914969	CXCL14	0	-
chr17	4636821	4643217	CXCL16	0	-
chr19	42932440	42947200	CXCL17	0	-
chr4	74962752	74965010	CXCL2	0	-
chr4	74902306	74904524	CXCL3	0	-
chr4	76922428	76928641	CXCL9	0	-
chr2	136871919	136875735	CXCR4	0	-
chrX	40488285	40506819	CXorf38	0	-
chrX	118672112	118699397	CXorf56	0	-
chr18	47808713	47814674	CXXC1	0	-
chr17	61509665	61523739	CYB561	0	-
chr11	61116217	61129771	CYB561A3	0	-
chr18	71920530	71959251	CYB5A	0	-
chr1	202930997	202936408	CYB5R1	0	-
chr11	7686331	7698453	CYB5R2	0	-
chr22	43013846	43045574	CYB5R3	0	-
chr16	88709691	88717560	CYBA	0	-
chr7	25159710	25164980	CYCS	0	-
chr17	74523438	74547257	CYGB	0	-
chr8	145674965	145691060	CYHR1	0	-
chr2	38294116	38337044	CYP1B1	0	-
chr1	60358980	60392462	CYP2J2	0	-
chrHG873_PATCH	14899553	14913798	CYP2R1	0	-
chr11	14899553	14913798	CYP2R1	0	-
chr6	46517541	46620523	CYP39A1	0	-
chr7	99245817	99277621	CYP3A5	0	-
chr19	16023177	16045677	CYP4F11	0	-
chr7	91741465	91772266	CYP51A1	0	-
chr2	10196907	10221071	CYS1	0	-
chr17	76670130	76778379	CYTH1	0	-
chr7	6201407	6312275	CYTH3	0	-
chr2	158271131	158345473	CYTIP	0	-
chr4	5016313	5021199	CYTL1	0	-
chr21	27838528	27945603	CYYR1	0	-
chr5	39371780	39462402	DAB2	0	-
chr13	72012098	72441330	DACH1	0	-
chr6	168693510	168720434	DACT2	0	-
chr19	47150869	47164395	DACT3	0	-
chr14	23033805	23058175	DAD1	0	-
chr7	6448757	6523821	DAGLB	0	-
chr3	49052921	49059726	DALRD3	0	-
chr5	10679342	10761384	DAP	0	-
chr19	3958451	3971121	DAPK3	0	-
chrHSCHR6_MHC_SSTO	33436114	33436396	DAXX	0	-
chrHSCHR6_MHC_QBL	33215186	33225897	DAXX	0	-
chrHSCHR6_MHC_MCF	33456681	33467390	DAXX	0	-
chr6	33286335	33297046	DAXX	0	-
chrHSCHR6_MHC_COX	33207945	33218656	DAXX	0	-
chrHSCHR6_MHC_DBB	33264261	33274971	DAXX	0	-
chr5	176883609	176901402	DBN1	0	-
chr16	90071273	90086536	DBNDD1	0	-
chr19	49133287	49140695	DBP	0	-
chr3	137879854	137893791	DBR1	0	-
chr1	100652475	100715390	DBT	0	-
chr9	34086385	34127397	DCAF12	0	-
chr4	17802278	17812381	DCAF16	0	-
chr14	69517598	69619867	DCAF5	0	-
chr1	160185505	160254920	DCAF8	0	-
chr17	43100708	43138473	DCAKD	0	-
chr3	98514785	98620533	DCBLD2	0	-
chr11	6642556	6677085	DCHS1	0	-
chr10	115594488	115614142	DCLRE1A	0	-
chr10	14939358	14996431	DCLRE1C	0	-
chr12	91539025	91576900	DCN	0	-
chr3	53317447	53381654	DCP1A	0	-
chr12	2055220	2113701	DCP1B	0	-
chr4	183811213	183839089	DCTD	0	-
chr2	74588281	74619214	DCTN1	0	-
chr12	57923885	57941114	DCTN2	0	-
chr9	34613548	34620515	DCTN3	0	-
chr5	150088002	150138671	DCTN4	0	-
chr16	30434940	30441396	DCTPP1	0	-
chr3	182655862	182703741	DCUN1D1	0	-
chr13	114110134	114145267	DCUN1D2	0	-
chr11	102932805	102962944	DCUN1D5	0	-
chr17	79993012	79995608	DCXR	0	-
chr1	85784164	86043933	DDAH1	0	-
chrHSCHR6_MHC_SSTO	31684774	31688353	DDAH2	0	-
chr6	31694815	31698394	DDAH2	0	-
chrHSCHR6_MHC_COX	31682228	31685807	DDAH2	0	-
chrHSCHR6_MHC_QBL	31685048	31688627	DDAH2	0	-
chrHSCHR6_MHC_MANN	31734308	31737887	DDAH2	0	-
chrHSCHR6_MHC_DBB	31676987	31680566	DDAH2	0	-
chrHSCHR6_MHC_MCF	31771101	31774680	DDAH2	0	-
chr11	61066923	61110068	DDB1	0	-
chr14	53510686	53620000	DDHD1	0	-
chr12	57910371	57914300	DDIT3	0	-
chr1	20978270	20988000	DDOST	0	-
chr20	3170996	3185331	DDRGK1	0	-
chr22	24313554	24322660	DDT	0	-
chr22	38879445	38903665	DDX17	0	-
chr12	49223547	49246625	DDX23	0	-
chr14	94517266	94547591	DDX24	0	-
chr16	68055179	68057770	DDX28	0	-
chr9	135468384	135545788	DDX31	0	-
chr19	14519631	14530192	DDX39A	0	-
chrHSCHR6_MHC_COX	31485454	31501810	DDX39B	0	-
chrHSCHR6_MHC_APD	31509287	31518252	DDX39B	0	-
chrHSCHR6_MHC_DBB	31480180	31496536	DDX39B	0	-
chrHSCHR6_MHC_QBL	31488280	31504633	DDX39B	0	-
chrHSCHR6_MHC_MANN	31537515	31553854	DDX39B	0	-
chrHSCHR6_MHC_SSTO	31487943	31500172	DDX39B	0	-
chrHSCHR6_MHC_MCF	31574350	31590705	DDX39B	0	-
chr6	31497996	31510225	DDX39B	0	-
chr5	176938578	176944470	DDX41	0	-
chrHG183_PATCH	62576980	62585072	DDX5	0	-
chr17	62495734	62504317	DDX5	0	-
chr12	132621139	132628880	DDX51	0	-
chr17	35969787	36003493	DDX52	0	-
chr12	113594979	113623284	DDX54	0	-
chr7	44605016	44614650	DDX56	0	-
chr9	32455300	32526322	DDX58	0	-
chr1	200593024	200639097	DDX59	0	-
chr11	118620034	118661858	DDX6	0	-
chrHG122_PATCH	118620040	118661864	DDX6	0	-
chr4	169137444	169239958	DDX60	0	-
chr4	169277886	169458937	DDX60L	0	-
chr11	644233	706715	DEAF1	0	-
chr1	161090764	161102478	DEDD	0	-
chr19	42702750	42724292	DEDD2	0	-
chr8	6728097	6735544	DEFB1	0	-
chr6	18224099	18265054	DEK	0	-
chr9	126141933	126692431	DENND1A	0	-
chr1	197473878	197744826	DENND1B	0	-
chr19	6467218	6482568	DENND1C	0	-
chr7	140218220	140373793	DENND2A	0	-
chr1	111729796	111747157	DENND2D	0	-
chr15	65950384	66084631	DENND4A	0	-
chr1	153901977	153919172	DENND4B	0	-
chr11	9160372	9286937	DENND5A	0	-
chr3	57611184	57678816	DENND6A	0	-
chr22	50747459	50765489	DENND6B	0	-
chr8	124025404	124054663	DERL1	0	-
chr17	5374571	5390131	DERL2	0	-
chr22	41994032	42017100	DESI1	0	-
chr15	89054790	89089906	DET1	0	-
chr16	11022748	11036317	DEXI	0	-
chr1	10516579	10532583	DFFA	0	-
chrHG243_PATCH	145371194	145381813	DGAT1	0	-
chr8	145539954	145550573	DGAT1	0	-
chr22	19023795	19109967	DGCR2	0	-
chr22	20301799	20307603	DGCR6L	0	-
chr4	952675	980683	DGKQ	0	-
chr1	55315306	55352891	DHCR24	0	-
chr11	71139239	71163914	DHCR7	0	-
chr5	79922047	79950802	DHFR	0	-
chr19	12786531	12792716	DHPS	0	-
chr14	24759804	24769039	DHRS1	0	-
chr13	52342129	52378293	DHRS12	0	-
chr17	27224799	27230089	DHRS13	0	-
chr1	12627939	12677737	DHRS3	0	-
chr14	60610838	60636574	DHRS7	0	-
chrX	2137557	2420846	DHRSX	0	-
chr4	24519064	24586173	DHX15	0	-
chrHSCHR6_MHC_APD	30635497	30649062	DHX16	0	-
chrHSCHR6_MHC_QBL	30610400	30630349	DHX16	0	-
chrHSCHR6_MHC_DBB	30611130	30631079	DHX16	0	-
chrHSCHR6_MHC_MANN	30665566	30685513	DHX16	0	-
chrHSCHR6_MHC_SSTO	30612310	30632260	DHX16	0	-
chrHSCHR6_MHC_MCF	30699357	30719302	DHX16	0	-
chr6	30620896	30640814	DHX16	0	-
chrHSCHR6_MHC_COX	30610735	30630683	DHX16	0	-
chr5	54552073	54603550	DHX29	0	-
chr10	127524906	127585005	DHX32	0	-
chr17	5344232	5372380	DHX33	0	-
chr3	153990335	154042286	DHX36	0	-
chr12	125431371	125473668	DHX37	0	-
chr2	39024871	39103075	DHX57	0	-
chrHG185_PATCH	40257656	40268985	DHX58	0	-
chr17	40253422	40264751	DHX58	0	-
chr12	122692210	122712081	DIABLO	0	-
chr5	140894583	140998622	DIAPH1	0	-
chr14	95552565	95624347	DICER1	0	-
chr20	61509090	61569304	DIDO1	0	-
chr5	61683081	61699766	DIMT1	0	-
chr14	80663873	80854100	DIO2	0	-
chr10	320130	735683	DIP2C	0	-
chr19	2714565	2721416	DIRAS1	0	-
chr13	73329540	73356234	DIS3	0	-
chr11	11984653	12031316	DKK3	0	-
chr8	12940870	13373167	DLC1	0	-
chr3	196769431	197026171	DLG1	0	-
chr17	7093209	7123021	DLG4	0	-
chr10	79550549	79686378	DLG5	0	-
chr18	3496030	4455335	DLGAP1	0	-
chr6	43418090	43424370	DLK2	0	-
chr6	170591294	170599561	DLL1	0	-
chrX	31115794	33357558	DMD	0	-
chr19	35988122	36004560	DMKN	0	-
chr19	46272975	46285810	DMPK	0	-
chr19	46286205	46296060	DMWD	0	-
chr15	51739908	51915030	DMXL2	0	-
chr14	50091892	50101948	DNAAF2	0	-
chr16	46989299	47007699	DNAJA2	0	-
chr19	14625582	14640582	DNAJB1	0	-
chr10	74092588	74114988	DNAJB12	0	-
chr4	100817405	100867883	DNAJB14	0	-
chr10	22045466	22292698	DNAJC1	0	-
chr1	6694228	6761984	DNAJC11	0	-
chr12	56214744	56224608	DNAJC14	0	-
chr15	41060067	41099675	DNAJC17	0	-
chr5	138744279	138780180	DNAJC18	0	-
chr3	180701497	180707562	DNAJC19	0	-
chr7	102952921	102985320	DNAJC2	0	-
chr7	73095299	73097783	DNAJC30	0	-
chrHG1257_PATCH	73145926	73148410	DNAJC30	0	-
chrHG185_PATCH	40132691	40173905	DNAJC7	0	-
chr17	40128451	40173394	DNAJC7	0	-
chr1	28525967	28559536	DNAJC8	0	-
chr10	74943120	75008620	DNAJC9	0	-
chr22	39174513	39190203	DNAL4	0	-
chrX	153629579	153640449	DNASE1L1	0	-
chrHG1497_PATCH	153569706	153580580	DNASE1L1	0	-
chr19	12986025	12992282	DNASE2	0	-
chr9	139253932	139258241	DNLZ	0	-
chr10	101635334	101769676	DNMBP	0	-
chr19	10244021	10341962	DNMT1	0	-
chr2	25455845	25565459	DNMT3A	0	-
chr2	220238268	220264744	DNPEP	0	-
chr6	43193367	43197222	DNPH1	0	-
chr1	94333373	94345474	DNTTIP2	0	-
chr16	30016830	30034591	DOC2A	0	-
chr7	111366166	111846466	DOCK4	0	-
chr19	11309971	11373157	DOCK6	0	-
chr1	62920399	63153969	DOCK7	0	-
chr13	99445741	99738879	DOCK9	0	-
chr16	57505863	57521239	DOK4	0	-
chr9	131707809	131709898	DOLK	0	-
chr21	34931848	34961014	DONSON	0	-
chr11	118967213	118979041	DPAGT1	0	-
chr3	16299485	16306479	DPH3	0	-
chr1	101455179	101491644	DPH5	0	-
chr15	35509546	35838394	DPH6	0	-
chr9	140449356	140473387	DPH7	0	-
chr20	49551404	49575092	DPM1	0	-
chr9	130697378	130700763	DPM2	0	-
chr1	155112367	155113071	DPM3	0	-
chr2	162848751	162931052	DPP4	0	-
chr9	140004994	140009629	DPP7	0	-
chr15	65734801	65810042	DPP8	0	-
chr19	4675236	4724685	DPP9	0	-
chr1	168664697	168698502	DPT	0	-
chr7	34968488	35077883	DPY19L1	0	-
chr12	63952693	64062719	DPY19L2	0	-
chr2	32092878	32264881	DPY30	0	-
chr1	97543299	98386605	DPYD	0	-
chr8	105342552	105479281	DPYS	0	-
chr5	146770374	146889619	DPYSL3	0	-
chr1	111659955	111682838	DRAM2	0	-
chr5	31400604	31532303	DROSHA	0	-
chr18	28645940	28682378	DSC2	0	-
chr18	28569974	28622781	DSC3	0	-
chr20	35380194	35402221	DSN1	0	-
chr6	56322785	56819426	DST	0	-
chr1	205111632	205180727	DSTYK	0	-
chr14	31915242	31926716	DTD2	0	-
chr2	25600067	25896503	DTNB	0	-
chr6	15523032	15663289	DTNBP1	0	-
chr5	118173017	118324240	DTWD2	0	-
chr2	242615157	242626406	DTYMK	0	-
chr15	45409569	45422136	DUOXA1	0	-
chr17	80015382	80023763	DUS1L	0	-
chr19	5784843	5791249	DUS3L	0	-
chr5	172195093	172198198	DUSP1	0	-
chr1	221874766	221915518	DUSP10	0	-
chr2	73989311	74007284	DUSP11	0	-
chr20	30435440	30458550	DUSP15	0	-
chr12	12628829	12715317	DUSP16	0	-
chr22	31048038	31063877	DUSP18	0	-
chr2	96808905	96811179	DUSP2	0	-
chr17	41843489	41856356	DUSP3	0	-
chr12	89741009	89747048	DUSP6	0	-
chr3	52082935	52090566	DUSP7	0	-
chr1	1270656	1284730	DVL1	0	-
chr17	7128660	7137864	DVL2	0	-
chrHSCHR6_MHC_QBL	31927979	31930461	DXO	0	-
chrHSCHR6_MHC_SSTO	31929439	31931921	DXO	0	-
chrHSCHR6_MHC_COX	31925139	31927621	DXO	0	-
chr6	31937587	31940069	DXO	0	-
chrHSCHR6_MHC_DBB	31919773	31922255	DXO	0	-
chrHSCHR6_MHC_MCF	32014034	32016516	DXO	0	-
chr18	46570039	46987717	DYM	0	-
chr3	32567463	32612366	DYNC1LI1	0	-
chr16	66754796	66785701	DYNC1LI2	0	-
chr6	159057506	159065771	DYNLT1	0	-
chrX	37696010	37706890	DYNLT3	0	-
chr19	40315990	40324841	DYRK1B	0	-
chr13	96230457	96296957	DZIP1	0	-
chr2	11584501	11606297	E2F6	0	-
chr14	34985135	35008916	EAPP	0	-
chr16	23533335	23569052	EARS2	0	-
chr1	43629846	43736607	EBNA1BP2	0	-
chr13	50234859	50265611	EBPL	0	-
chr10	74889913	74928813	ECD	0	-
chr1	21543740	21671997	ECE1	0	-
chr19	39306062	39322645	ECH1	0	-
chr6	127609855	127664754	ECHDC1	0	-
chr1	53361656	53392884	ECHDC2	0	-
chr10	135175984	135187193	ECHS1	0	-
chr16	2289396	2302301	ECI1	0	-
chr6	4115923	4135831	ECI2	0	-
chr9	95256365	95298937	ECM2	0	-
chr5	138784245	138842328	ECSCR	0	-
chr19	11616731	11639989	ECSIT	0	-
chr15	74922899	74988633	EDC3	0	-
chr20	33703167	33865928	EDEM2	0	-
chr1	184659365	184724047	EDEM3	0	-
chr9	139756571	139760738	EDF1	0	-
chr5	83236373	83680611	EDIL3	0	-
chr13	78469616	78493903	EDNRB	0	-
chr12	93164413	93323107	EEA1	0	-
chr6	74225473	74233520	EEF1A1	0	-
chr20	62119366	62130505	EEF1A2	0	-
chr8	144661867	144681711	EEF1D	0	-
chr6	8073593	8102811	EEF1E1	0	-
chr11	62327073	62342401	EEF1G	0	-
chr19	3976054	3985467	EEF2	0	-
chr8	49623348	49647870	EFCAB1	0	-
chr14	90261013	90421121	EFCAB11	0	-
chr3	129120164	129147494	EFCAB12	0	-
chr1	47124366	47184824	EFCAB14	0	-
chr2	56093102	56151274	EFEMP1	0	-
chr11	65633912	65641063	EFEMP2	0	-
chr13	107142079	107187462	EFNB2	0	-
chr14	23825611	23834961	EFS	0	-
chr17	42927311	42977030	EFTUD2	0	-
chr1	231499497	231560790	EGLN1	0	-
chr14	34393437	34931980	EGLN3	0	-
chr10	64571756	64679660	EGR2	0	-
chr8	22545172	22550815	EGR3	0	-
chr11	64619114	64655768	EHD1	0	-
chr15	42190950	42264776	EHD4	0	-
chr3	184908412	184999778	EHHADH	0	-
chrHSCHR6_MHC_SSTO	31839421	31849264	EHMT2	0	-
chrHSCHR6_MHC_COX	31835086	31853014	EHMT2	0	-
chrHSCHR6_MHC_APD	31858893	31876828	EHMT2	0	-
chr6	31847536	31865464	EHMT2	0	-
chrHSCHR6_MHC_QBL	31837931	31855870	EHMT2	0	-
chrHSCHR6_MHC_DBB	31829721	31847649	EHMT2	0	-
chrHSCHR6_MHC_MCF	31924012	31941947	EHMT2	0	-
chr19	40028890	40030870	EID2	0	-
chr11	65764016	65769647	EIF1AD	0	-
chrX	20142636	20159962	EIF1AX	0	-
chr7	6061881	6098861	EIF2AK1	0	-
chr2	37326353	37384208	EIF2AK2	0	-
chr2	88856259	88927094	EIF2AK3	0	-
chr12	124104953	124118313	EIF2B1	0	-
chr1	45316450	45452282	EIF2B3	0	-
chr2	27587219	27593353	EIF2B4	0	-
chr1	206744620	206785904	EIF2D	0	-
chrHG1293_PATCH	206634853	206676024	EIF2D	0	-
chr20	32676104	32700138	EIF2S2	0	-
chr10	120794356	120840316	EIF3A	0	-
chr16	28390900	28415200	EIF3CL	0	-
chr22	36906897	36925483	EIF3D	0	-
chr8	109213445	109447562	EIF3E	0	-
chr19	10225693	10230596	EIF3G	0	-
chr8	117654369	117779164	EIF3H	0	-
chr17	78109013	78120982	EIF4A3	0	-
chr4	99792835	99851788	EIF4E	0	-
chr3	71724567	71803924	EIF4E3	0	-
chr22	31832963	31892094	EIF4ENIF1	0	-
chr11	10818597	10830657	EIF4G2	0	-
chr1	21132963	21503377	EIF4G3	0	-
chr20	33866714	33872788	EIF6	0	-
chr17	12895708	12921504	ELAC2	0	-
chr19	8023463	8070543	ELAVL1	0	-
chr13	41506056	41635576	ELF1	0	-
chr4	139949266	140098372	ELF2	0	-
chrX	129198849	129244691	ELF4	0	-
chrX	47494920	47510003	ELK1	0	-
chr1	205577071	205601090	ELK4	0	-
chr19	18553473	18632937	ELL	0	-
chr5	95220802	95297775	ELL2	0	-
chr7	36893961	37488852	ELMO1	0	-
chr20	44994688	45061704	ELMO2	0	-
chr19	11661962	11670051	ELOF1	0	-
chr1	43829068	43833696	ELOVL1	0	-
chr6	10980992	11044547	ELOVL2	0	-
chr6	80624529	80657297	ELOVL4	0	-
chr6	53132196	53213947	ELOVL5	0	-
chr5	60047618	60140216	ELOVL7	0	-
chr3	47537130	47555251	ELP6	0	-
chr5	49692026	49739082	EMB	0	-
chr1	19542158	19578046	EMC1	0	-
chr3	10004221	10052800	EMC3	0	-
chr15	34376218	34394149	EMC7	0	-
chr16	85805364	85833214	EMC8	0	-
chr14	24608174	24610797	EMC9	0	-
chr4	101316498	101801283	EMCN	0	-
chr20	39988606	39995467	EMILIN3	0	-
chr19	46110252	46148887	EML2	0	-
chr11	62369690	62380237	EML3	0	-
chr16	10622279	10674555	EMP2	0	-
chr1	225674537	225840844	ENAH	0	-
chr5	73923234	73937249	ENC1	0	-
chr9	130577291	130617035	ENG	0	-
chr9	34521038	34523039	ENHO	0	-
chr16	67696848	67701168	ENKD1	0	-
chr1	8921061	8939308	ENO1	0	-
chr18	670324	712676	ENOSF1	0	-
chr13	43787654	44361044	ENOX1	0	-
chrX	129757350	130037208	ENOX2	0	-
chr8	120569326	120685693	ENPP2	0	-
chr6	46126924	46138708	ENPP5	0	-
chr1	150573327	150602088	ENSA	0	-
chr9	139942550	139948497	ENTPD2	0	-
chr8	23243296	23315208	ENTPD4	0	-
chr14	74424713	74486102	ENTPD5	0	-
chr3	69024365	69063112	EOGT	0	-
chr6	131160487	131384462	EPB41L2	0	-
chr18	5392383	5630699	EPB41L3	0	-
chr5	111478138	111755013	EPB41L4A	0	-
chr9	111934255	112083244	EPB41L4B	0	-
chr10	32556679	32667726	EPC1	0	-
chr18	43427574	43547240	EPG5	0	-
chr7	143087382	143105985	EPHA1	0	-
chr1	16450832	16482582	EPHA2	0	-
chr2	222282747	222438922	EPHA4	0	-
chr6	93949738	94129265	EPHA7	0	-
chr7	100400187	100425121	EPHB4	0	-
chr6	145822719	146057160	EPM2A	0	-
chr3	37027357	37034795	EPM2AIP1	0	-
chr19	11488236	11495018	EPOR	0	-
chr1	51819935	51985000	EPS15	0	-
chr19	16466050	16582896	EPS15L1	0	-
chr12	15773092	16035263	EPS8	0	-
chr13	43460524	43566407	EPSTI1	0	-
chr5	96096521	96143803	ERAP1	0	-
chr19	45910591	45982086	ERCC1	0	-
chr19	45853095	45874176	ERCC2	0	-
chr2	128014866	128051752	ERCC3	0	-
chr10	50663414	50747584	ERCC6	0	-
chr5	60169658	60240900	ERCC8	0	-
chr19	42751724	42759309	ERF	0	-
chr21	39751949	40033704	ERG	0	-
chr12	29490285	29534122	ERGIC2	0	-
chr14	69846848	69865344	ERH	0	-
chr16	20791515	20911671	ERI2	0	-
chr1	44686742	44820932	ERI3	0	-
chr8	564746	688106	ERICH1	0	-
chr10	101909851	101948091	ERLIN1	0	-
chr9	5765076	5833117	ERMP1	0	-
chr17	62116502	62208179	ERN1	0	-
chr12	15066969	15092016	ERP27	0	-
chr9	102741461	102861322	ERP44	0	-
chr1	8064464	8086368	ERRFI1	0	-
chr7	64451187	64467121	ERV3-1	0	-
chr11	124622026	124632186	ESAM	0	-
chr18	19109242	19180845	ESCO1	0	-
chr13	47345391	47371367	ESD	0	-
chr20	13694969	13765532	ESF1	0	-
chr5	54273692	54318499	ESM1	0	-
chr16	68263014	68272005	ESRP2	0	-
chr7	158523686	158622944	ESYT2	0	-
chr5	137841784	137878989	ETF1	0	-
chr15	76507696	76603813	ETFA	0	-
chr19	51848423	51869672	ETFB	0	-
chr19	44010871	44031396	ETHE1	0	-
chr1	204100190	204121307	ETNK2	0	-
chr11	128328656	128457453	ETS1	0	-
chr1	157090983	157108266	ETV3	0	-
chr3	185764097	185828107	ETV5	0	-
chr1	36787632	36789755	EVA1B	0	-
chr17	29644578	29648902	EVI2A	0	-
chr17	29630784	29641130	EVI2B	0	-
chr1	92974253	93257961	EVI5	0	-
chr17	74000583	74023533	EVPL	0	-
chr9	140201348	140317714	EXD3	0	-
chr6	485133	693117	EXOC2	0	-
chr16	67218269	67224107	EXOC3L1	0	-
chr19	45715879	45737469	EXOC3L2	0	-
chr14	57670518	57735726	EXOC5	0	-
chr2	72403113	73053170	EXOC6B	0	-
chr17	74077087	74117657	EXOC7	0	-
chr1	231468480	231473598	EXOC8	0	-
chr10	99195899	99205774	EXOSC1	0	-
chr1	11126675	11159938	EXOSC10	0	-
chr9	37766975	37801434	EXOSC3	0	-
chr19	41892279	41903384	EXOSC5	0	-
chr16	70284134	70285833	EXOSC6	0	-
chr8	118806729	119124092	EXT1	0	-
chr1	101337943	101361554	EXTL2	0	-
chr8	72109668	72274467	EYA1	0	-
chr1	28296855	28415207	EYA3	0	-
chr17	40852293	40897071	EZH1	0	-
chr6	159186773	159240444	EZR	0	-
chr1	160965001	160991138	F11R	0	-
chr6	6144318	6321246	F13A1	0	-
chr1	94994781	95007356	F3	0	-
chrX	154064063	154255215	F8	0	-
chrHG1497_PATCH	154004256	154195408	F8	0	-
chrX	154686576	154688276	F8A3	0	-
chrHG1497_PATCH	154625383	154627083	F8A3	0	-
chr1	31838472	31849697	FABP3	0	-
chr11	61567099	61596790	FADS1	0	-
chr11	61640991	61659523	FADS3	0	-
chr1	50905150	51425935	FAF1	0	-
chr2	97749320	97760619	FAHD2B	0	-
chr12	50260679	50298000	FAIM2	0	-
chr9	130702858	130742792	FAM102A	0	-
chr17	71203492	71232892	FAM104A	0	-
chrX	55169535	55187743	FAM104B	0	-
chr3	58549844	58613337	FAM107A	0	-
chr10	14560556	14816896	FAM107B	0	-
chr5	153369688	153418496	FAM114A2	0	-
chr17	47787694	47866542	FAM117A	0	-
chr9	96208776	96215874	FAM120AOS	0	-
chr2	201838441	201936394	FAM126B	0	-
chr7	92190107	92219708	FAM133B	0	-
chr2	70523107	70529222	FAM136A	0	-
chr4	89647106	90032549	FAM13A	0	-
chr5	137273649	137387650	FAM13B	0	-
chr10	61005890	61122939	FAM13C	0	-
chr5	177134982	177210399	FAM153A	0	-
chrX	52976462	53024651	FAM156A	0	-
chr11	6232565	6255941	FAM160A2	0	-
chr14	74398204	74417117	FAM161B	0	-
chr6	117073363	117086886	FAM162B	0	-
chr11	73111532	73309234	FAM168A	0	-
chr2	131805449	131851033	FAM168B	0	-
chr10	15253642	15413061	FAM171A1	0	-
chr5	92953775	93447404	FAM172A	0	-
chr15	93160673	93353114	FAM174B	0	-
chrHSCHR1_2_CTG31	155232400	155240678	FAM189B	0	-
chr1	155216996	155225274	FAM189B	0	-
chr5	176946789	176981542	FAM193B	0	-
chr7	99143931	99156159	FAM200A	0	-
chr10	120065401	120101840	FAM204A	0	-
chr18	13663346	13726662	FAM210A	0	-
chr15	52873514	53002014	FAM214A	0	-
chr9	35104109	35116338	FAM214B	0	-
chr9	34398182	34458568	FAM219A	0	-
chr15	75192328	75199462	FAM219B	0	-
chr7	6369040	6388612	FAM220A	0	-
chr17	27082996	27182250	FAM222B	0	-
chr15	49619159	49913128	FAM227B	0	-
chr1	32826871	32829879	FAM229A	0	-
chrX	153733350	153744566	FAM3A	0	-
chr7	120988905	121036418	FAM3C	0	-
chr3	58619673	58652575	FAM3D	0	-
chr10	126307861	126432838	FAM53B	0	-
chr11	95502106	95523573	FAM76B	0	-
chr19	49104067	49118111	FAM83E	0	-
chr8	144806103	144815971	FAM83H	0	-
chrHG104_HG975_PATCH	144806103	144815971	FAM83H	0	-
chr8	12039605	12051642	FAM86B1	0	-
chr1	231154704	231175992	FAM89A	0	-
chr2	33808725	33824449	FAM98A	0	-
chr9	97861336	98079991	FANCC	0	-
chr11	22644079	22647387	FANCF	0	-
chr9	35073832	35080013	FANCG	0	-
chr2	58386378	58468507	FANCL	0	-
chr19	13033293	13044851	FARSA	0	-
chr2	223435255	223521056	FARSB	0	-
chr17	80036214	80056208	FASN	0	-
chr7	150773711	150777953	FASTK	0	-
chr2	170386259	170430385	FASTKD1	0	-
chr5	7859272	7869150	FASTKD3	0	-
chr20	3127165	3140543	FASTKD5	0	-
chr4	187508937	187647876	FAT1	0	-
chr11	64888100	64889945	FAU	0	-
chr5	154198051	154238812	FAXDC2	0	-
chr17	73905655	73937221	FBF1	0	-
chr19	40325098	40337054	FBL	0	-
chr14	92335756	92414331	FBLN5	0	-
chr15	48700503	48938046	FBN1	0	-
chr9	97365415	97402531	FBP1	0	-
chr19	9920943	9938492	FBXL12	0	-
chr12	1675159	1703331	FBXL14	0	-
chr5	107194736	107717799	FBXL17	0	-
chr17	37415384	37558776	FBXL20	0	-
chr13	77566740	77601330	FBXL3	0	-
chr6	99316420	99395849	FBXL4	0	-
chr4	15606162	15683302	FBXL5	0	-
chrHG243_PATCH	145410334	145414279	FBXL6	0	-
chr8	145579091	145583036	FBXL6	0	-
chr2	48016455	48132932	FBXO11	0	-
chr8	28205804	28347835	FBXO16	0	-
chr19	39432044	39466550	FBXO17	0	-
chr1	11708424	11715842	FBXO2	0	-
chr12	117581146	117628336	FBXO21	0	-
chr19	39481354	39523425	FBXO27	0	-
chr11	33762485	33796089	FBXO3	0	-
chr6	146114638	146135889	FBXO30	0	-
chr16	87360593	87425748	FBXO31	0	-
chr8	124510129	124553446	FBXO32	0	-
chr14	39866873	39901704	FBXO33	0	-
chr1	16573334	16678949	FBXO42	0	-
chr19	46213887	46234162	FBXO46	0	-
chr6	153291664	153304714	FBXO5	0	-
chr4	175157809	175205415	FBXO8	0	-
chr5	171288553	171433877	FBXW11	0	-
chr9	123514256	123555690	FBXW2	0	-
chr10	103370423	103455052	FBXW4	0	-
chr9	139834887	139839148	FBXW5	0	-
chr4	153242410	153457253	FBXW7	0	-
chr19	12798867	12807457	FBXW9	0	-
chr1	161511549	161600917	FCGR3A	0	-
chr5	141018869	141030986	FCHSD1	0	-
chr11	72547790	72853306	FCHSD2	0	-
chr17	72858619	72869156	FDXR	0	-
chr18	55215515	55254004	FECH	0	-
chr5	114856608	114880591	FEM1C	0	-
chr20	6055492	6104191	FERMT1	0	-
chr14	53323986	53419153	FERMT2	0	-
chr2	219845809	219850379	FEV	0	-
chr11	125315646	125366213	FEZ1	0	-
chr2	36778570	36873230	FEZ2	0	-
chrX	54471887	54522599	FGD1	0	-
chr5	44303646	44389808	FGF10	0	-
chrX	137713735	138304939	FGF13	0	-
chr8	38268656	38326352	FGFR1	0	-
chr10	123237848	123357972	FGFR2	0	-
chr7	76822688	76829143	FGL2	0	-
chr1	27938575	27961788	FGR	0	-
chr1	241660903	241683061	FH	0	-
chrHG1091_PATCH	59735036	61237194	FHIT	0	-
chr3	59735036	61237133	FHIT	0	-
chr2	105974169	106054970	FHL2	0	-
chr1	38462442	38471278	FHL3	0	-
chr16	67263290	67281561	FHOD1	0	-
chr11	65651212	65656010	FIBP	0	-
chr3	99548985	99833357	FILIP1L	0	-
chr7	100882739	100895597	FIS1	0	-
chr20	42931478	42939809	FITM2	0	-
chr19	56102746	56113336	FIZ1	0	-
chr12	49315301	49320257	FKBP11	0	-
chr7	30050203	30066300	FKBP14	0	-
chr9	115923286	115983641	FKBP15	0	-
chr20	1349622	1373806	FKBP1A	0	-
chr14	45584803	45604522	FKBP3	0	-
chr6	35541362	35696360	FKBP5	0	-
chr2	179328391	179343327	FKBP7	0	-
chr19	18642561	18654887	FKBP8	0	-
chr17	17115526	17140502	FLCN	0	-
chr17	18148150	18162230	FLII	0	-
chrX	153576892	153603006	FLNA	0	-
chrHG1497_PATCH	153516992	153543106	FLNA	0	-
chrHSCHR6_MHC_APD	30703731	30706525	FLOT1	0	-
chrHSCHR6_MHC_QBL	30685021	30700042	FLOT1	0	-
chrHSCHR6_MHC_DBB	30685747	30700772	FLOT1	0	-
chrHSCHR6_MHC_MANN	30740183	30755207	FLOT1	0	-
chrHSCHR6_MHC_SSTO	30686935	30701969	FLOT1	0	-
chrHSCHR6_MHC_MCF	30773972	30787802	FLOT1	0	-
chr6	30695486	30710510	FLOT1	0	-
chrHSCHR6_MHC_COX	30685348	30700375	FLOT1	0	-
chr17	27206353	27224697	FLOT2	0	-
chr20	14303634	14318262	FLRT3	0	-
chr13	28874489	29069265	FLT1	0	-
chr5	180028506	180076624	FLT4	0	-
chr12	50031724	50101948	FMNL3	0	-
chr1	146646930	146714700	FMO5	0	-
chr1	203309756	203320617	FMOD	0	-
chr2	216225163	216300895	FN1	0	-
chr9	132649466	132805473	FNBP1	0	-
chr11	47738072	47788995	FNBP4	0	-
chr2	27714750	27718112	FNDC4	0	-
chr5	130977407	131132710	FNIP1	0	-
chr11	49168187	49230222	FOLH1	0	-
chr14	38059189	38069245	FOXA1	0	-
chr1	42642210	42801548	FOXJ3	0	-
chr14	89591215	90085493	FOXN3	0	-
chr13	41129804	41240734	FOXO1	0	-
chr17	18574259	18576186	FOXO3B	0	-
chr3	71003844	71633140	FOXP1	0	-
chr22	36883237	36903148	FOXRED2	0	-
chr10	95427640	95462329	FRA10AC1	0	-
chr10	99092255	99094458	FRAT2	0	-
chr10	13685706	14504141	FRMD4A	0	-
chr3	69219141	69591734	FRMD4B	0	-
chr6	41737914	41754280	FRS3	0	-
chr4	48499378	48782339	FRYL	0	-
chr2	183698002	183731890	FRZB	0	-
chr3	120111140	120170100	FSTL1	0	-
chr21	47556176	47575481	FTCD	0	-
chr11	61727190	61735132	FTH1	0	-
chr17	61896793	61907372	FTSJ3	0	-
chr1	78409740	78444794	FUBP1	0	-
chr1	24171567	24194784	FUCA1	0	-
chr6	143815948	143832827	FUCA2	0	-
chrX	44382885	44402247	FUNDC1	0	-
chr10	135168658	135171529	FUOM	0	-
chr19	50310126	50320633	FUZ	0	-
chr17	7494548	7518189	FXR2	0	-
chr11	117707693	117748201	FXYD6	0	-
chr3	45959396	46037316	FYCO1	0	-
chr6	111981535	112194655	FYN	0	-
chr11	86656721	86666433	FZD4	0	-
chr2	208627310	208634287	FZD5	0	-
chr4	76567966	76649709	G3BP2	0	-
chrX	153759606	153775787	G6PD	0	-
chrHG1497_PATCH	153699859	153716040	G6PD	0	-
chr11	77926343	78129394	GAB2	0	-
chr17	7143333	7146089	GABARAP	0	-
chrHSCHR6_MHC_QBL	29523310	29600897	GABBR1	0	-
chrHSCHR6_MHC_APD	29523504	29601074	GABBR1	0	-
chrHSCHR6_MHC_DBB	29523343	29600923	GABBR1	0	-
chrHSCHR6_MHC_MANN	29522994	29600557	GABBR1	0	-
chr6	29523406	29601753	GABBR1	0	-
chrHSCHR6_MHC_MCF	29523204	29600766	GABBR1	0	-
chrHSCHR6_MHC_COX	29519995	29597568	GABBR1	0	-
chr15	50569389	50647605	GABPB1	0	-
chrX	151121596	151143152	GABRE	0	-
chr19	13064972	13068050	GADD45GIP1	0	-
chr4	843064	926161	GAK	0	-
chr14	88304164	88460009	GALC	0	-
chr1	24122089	24127271	GALE	0	-
chr17	73747675	73761792	GALK1	0	-
chr16	88880142	88923378	GALNS	0	-
chr11	11292423	11643552	GALNT18	0	-
chr2	166604101	166651192	GALNT3	0	-
chr12	89913185	89920039	GALNT4	0	-
chr19	1397091	1401569	GAMT	0	-
chr11	62392298	62414104	GANAB	0	-
chr21	34876238	34915797	GART	0	-
chrHSCHR21_4_CTG1_1	34880498	34925355	GART	0	-
chr9	89559279	89562104	GAS1	0	-
chr13	114523522	114567046	GAS6	0	-
chr17	9813926	10101868	GAS7	0	-
chr3	128198270	128212028	GATA2	0	-
chr20	61038553	61051026	GATA5	0	-
chrHG506_HG507_HG1000_PATCH	61038553	61051026	GATA5	0	-
chr1	153777201	153895451	GATAD2B	0	-
chrHSCHR1_1_CTG31	153794432	153912682	GATAD2B	0	-
chr15	45653322	45694525	GATM	0	-
chrHSCHR1_2_CTG31	155219647	155229865	GBA	0	-
chr1	155204243	155214490	GBA	0	-
chr9	35736863	35749983	GBA2	0	-
chr3	81538850	81811312	GBE1	0	-
chr9	136028340	136039332	GBGT1	0	-
chr1	89518002	89531043	GBP1	0	-
chr1	89571815	89616139	GBP2	0	-
chr1	89472349	89488577	GBP3	0	-
chr1	89646831	89664615	GBP4	0	-
chr7	127220672	127233665	GCC1	0	-
chr2	75879126	75938115	GCFC2	0	-
chr6	53362139	53481768	GCLC	0	-
chr1	94350761	94374966	GCLM	0	-
chr16	81115566	81130008	GCSH	0	-
chr16	19513015	19533467	GDE1	0	-
chr10	5807186	5884095	GDI2	0	-
chr16	30116131	30125177	GDPD3	0	-
chr11	75145685	75236948	GDPD5	0	-
chr8	95261481	95274578	GEM	0	-
chr17	647654	657239	GEMIN4	0	-
chr5	154266976	154317769	GEMIN5	0	-
chrX	14026398	14048012	GEMIN8	0	-
chr5	74017029	74063196	GFM2	0	-
chr6	13358062	13487894	GFOD1	0	-
chr16	67708434	67753324	GFOD2	0	-
chr2	69546905	69614382	GFPT1	0	-
chr5	179727690	179780387	GFPT2	0	-
chr16	23474863	23533316	GGA2	0	-
chr17	73232694	73258444	GGA3	0	-
chr13	101183810	101241782	GGACT	0	-
chr7	30536237	30591095	GGCT	0	-
chr2	85771846	85788670	GGCX	0	-
chr8	63927638	63951730	GGH	0	-
chr22	24615622	24641110	GGT5	0	-
chr17	4460222	4464113	GGT6	0	-
chr20	33432523	33460663	GGT7	0	-
chr17	40340817	40346531	GHDC	0	-
chr7	100277130	100287071	GIGYF1	0	-
chr7	150322463	150329473	GIMAP6	0	-
chrHG1063_PATCH	102421704	102455855	GIN1	0	-
chr5	102421704	102455855	GIN1	0	-
chr19	14588572	14606944	GIPC1	0	-
chr17	27900487	27921072	GIT1	0	-
chr12	110367607	110434194	GIT2	0	-
chr1	147228332	147245484	GJA5	0	-
chr17	42875816	42908184	GJC1	0	-
chr7	99520892	99527243	GJC3	0	-
chr3	141882414	141944449	GK5	0	-
chr9	86354336	86444431	GKAP1	0	-
chrX	100652791	100662913	GLA	0	-
chrHG1439_PATCH	100652791	100662913	GLA	0	-
chr3	33038100	33138722	GLB1	0	-
chr2	220101328	220110200	GLB1L	0	-
chr16	74485856	74641012	GLG1	0	-
chr7	42000548	42277469	GLI3	0	-
chr9	3824127	4348392	GLIS3	0	-
chr1	92711959	92764544	GLMN	0	-
chr6	38643701	38670917	GLO1	0	-
chr17	660337	685581	GLOD4	0	-
chr5	95087023	95158709	GLRX	0	-
chr1	193065598	193075244	GLRX2	0	-
chr3	52728505	52740048	GLT8D1	0	-
chr12	104382762	104457961	GLT8D2	0	-
chr12	110288748	110318293	GLTP	0	-
chr10	88810243	88854623	GLUD1	0	-
chr1	182350839	182361341	GLUL	0	-
chr16	4853204	4897343	GLYR1	0	-
chr6	1624041	2245926	GMDS	0	-
chr20	62218955	62258394	GMEB2	0	-
chr14	54941202	54955914	GMFB	0	-
chr19	39818993	39833012	GMFG	0	-
chr19	19740285	19754476	GMIP	0	-
chr3	49754277	49761384	GMPPB	0	-
chr7	2767746	2883958	GNA12	0	-
chr17	63006833	63052957	GNA13	0	-
chr9	80037995	80263223	GNA14	0	-
chr9	80331003	80646374	GNAQ	0	-
chr1	1716729	1822495	GNB1	0	-
chr3	179116990	179169378	GNB4	0	-
chr15	52413117	52483566	GNB5	0	-
chr9	36214438	36277053	GNE	0	-
chr1	68167149	68299150	GNG12	0	-
chr1	235710987	235814054	GNG4	0	-
chr1	84964008	84972248	GNG5	0	-
chr19	2511217	2702707	GNG7	0	-
chrHSCHR6_MHC_DBB	30499388	30515186	GNL1	0	-
chrHSCHR6_MHC_QBL	30498660	30514458	GNL1	0	-
chrHSCHR6_MHC_APD	30517400	30529581	GNL1	0	-
chrHSCHR6_MHC_MANN	30553829	30569626	GNL1	0	-
chrHSCHR6_MHC_SSTO	30500573	30516369	GNL1	0	-
chrHSCHR6_MHC_MCF	30587611	30603408	GNL1	0	-
chr6	30509154	30524951	GNL1	0	-
chrHSCHR6_MHC_COX	30498998	30514796	GNL1	0	-
chr1	38032417	38061536	GNL2	0	-
chr5	141371314	141392606	GNPDA1	0	-
chr4	44684217	44728612	GNPDA2	0	-
chr14	53241912	53258386	GNPNAT1	0	-
chr12	102139275	102224716	GNPTAB	0	-
chr12	65107225	65153227	GNS	0	-
chr9	127640646	127710771	GOLGA1	0	-
chr9	131018108	131038274	GOLGA2	0	-
chr12	133345495	133405444	GOLGA3	0	-
chr15	34671269	34880704	GOLGA8A	0	-
chr15	34817408	34880704	GOLGA8B	0	-
chr3	121382046	121468602	GOLGB1	0	-
chr3	167726465	167813763	GOLIM4	0	-
chr9	88641061	88715088	GOLM1	0	-
chr5	32124810	32174456	GOLPH3	0	-
chr1	150618701	150669630	GOLPH3L	0	-
chr1	204167288	204183220	GOLT1A	0	-
chr1	155719508	155829191	GON4L	0	-
chr6	117639374	117923691	GOPC	0	-
chr3	39138150	39149854	GORASP1	0	-
chr10	101156627	101190381	GOT1	0	-
chr16	58741035	58768261	GOT2	0	-
chr16	20320894	20339130	GP2	0	-
chrHSCHR6_MHC_SSTO	31618946	31624007	GPANK1	0	-
chrHSCHR6_MHC_COX	31616421	31621476	GPANK1	0	-
chrHSCHR6_MHC_QBL	31619246	31624306	GPANK1	0	-
chrHSCHR6_MHC_DBB	31611188	31616243	GPANK1	0	-
chrHSCHR6_MHC_MANN	31668499	31673553	GPANK1	0	-
chrHSCHR6_MHC_MCF	31705289	31710343	GPANK1	0	-
chr6	31629006	31634060	GPANK1	0	-
chr1	217600334	217804424	GPATCH2	0	-
chr1	27216979	27226957	GPATCH3	0	-
chr1	156564279	156571288	GPATCH4	0	-
chr17	42472652	42580798	GPATCH8	0	-
chr1	46092976	46153785	GPBP1L1	0	-
chrX	132669773	133119922	GPC3	0	-
chrX	132434131	132549518	GPC4	0	-
chr20	5525085	5591672	GPCPD1	0	-
chrX	48970334	48980151	GPKOW	0	-
chrHG1436_HG1432_PATCH	48972795	48983200	GPKOW	0	-
chr4	176554085	176923815	GPM6A	0	-
chrX	13789150	13956757	GPM6B	0	-
chr1	27202624	27216788	GPN2	0	-
chr12	110890289	110907073	GPN3	0	-
chr19	6729925	6737614	GPR108	0	-
chr2	175296966	175351822	GPR155	0	-
chr1	9160364	9189229	GPR157	0	-
chr1	168053997	168106821	GPR161	0	-
chr15	40091233	40213093	GPR176	0	-
chr13	99946784	99959659	GPR183	0	-
chr3	151011891	151034740	GPR87	0	-
chr1	145764411	145827103	GPR89A	0	-
[truncated: 9,796 more rows]

## Sheet: repressed genes in prostate
chr10	52559169	52645435	A1CF	0	-
chr1	33772367	33786699	A3GALT2	0	-
chr3	137842560	137851229	A4GNT	0	-
chr9	107543283	107690518	ABCA1	0	-
chr17	67143355	67240987	ABCA10	0	-
chr2	215796266	216003151	ABCA12	0	-
chr1	94458393	94586688	ABCA4	0	-
chr17	67074843	67138029	ABCA6	0	-
chr17	66970629	67057205	ABCA9	0	-
chrHSCHR2_1_CTG12	169796437	169904821	ABCB11	0	-
chr2	169779448	169887832	ABCB11	0	-
chr7	87031013	87109751	ABCB4	0	-
chr16	48200821	48281479	ABCC11	0	-
chr16	48116884	48189929	ABCC12	0	-
chr12	39943835	40013553	ABCD2	0	-
chr2	44039611	44066004	ABCG5	0	-
chr4	7967039	8160559	ABLIM2	0	-
chr8	107771711	107782473	ABRA	0	-
chr10	15119522	15130775	ACBD7	0	-
chrX	15579156	15620271	ACE2	0	-
chr19	6306153	6333640	ACER1	0	-
chr5	80625824	80689998	ACOT12	0	-
chr12	6747241	6756626	ACRBP	0	-
chr11	125541417	125551018	ACRV1	0	-
chr15	78459810	78538030	ACSBG1	0	-
chr5	131142683	131347936	ACSL6	0	-
chr16	20547548	20587749	ACSM2B	0	-
chr5	56775846	56778636	ACTBL2	0	-
chr7	100240720	100254084	ACTL6B	0	-
chr9	111616871	111619239	ACTL7B	0	-
chrHG729_PATCH	8762287	8763706	ACTL9	0	-
chr19	8807751	8809172	ACTL9	0	-
chrX	127184943	127186382	ACTRT1	0	-
chr3	169484709	169487683	ACTRT3	0	-
chr2	158383279	158485517	ACVR1C	0	-
chr11	67410026	67418130	ACY3	0	-
chr10	127700950	128077024	ADAM12	0	-
chr8	39601254	39695808	ADAM2	0	-
chr14	70989075	71001732	ADAM20	0	-
chr1	120436156	120439118	ADAM30	0	-
chr5	33523640	33892297	ADAMTS12	0	-
chr15	100511794	100882210	ADAMTS17	0	-
chr16	77281710	77469011	ADAMTS18	0	-
chr12	43747669	43945724	ADAMTS20	0	-
chr4	73146686	73434516	ADAMTS3	0	-
chr21	28290231	28338832	ADAMTS5	0	-
chr5	64444563	64777747	ADAMTS6	0	-
chr15	79051545	79103773	ADAMTS7	0	-
chr10	1228073	1779670	ADARB2	0	-
chr1	167778625	167883453	ADCY10	0	-
chr8	131792547	132054672	ADCY8	0	-
chr2	70834750	70995357	ADD2	0	-
chrHG953_PATCH	70834750	70995357	ADD2	0	-
chr4	100197524	100212185	ADH1A	0	-
chr4	100044808	100078949	ADH4	0	-
chr4	100123795	100140694	ADH6	0	-
chr4	100333418	100356894	ADH7	0	-
chr13	114076260	114107839	ADPRHL1	0	-
chr2	96778707	96781984	ADRA2B	0	-
chr8	37820516	37824483	ADRB3	0	-
chr6	11712287	11807279	ADTRP	0	-
chr12	58118980	58135940	AGAP2	0	-
chr11	47681143	47736941	AGBL2	0	-
chr1	48998527	50489585	AGBL4	0	-
chr1	15898848	15911605	AGMAT	0	-
chr7	15239943	15601640	AGMO	0	-
chr6	161551011	161695093	AGPAT4	0	-
chr7	16899029	16921611	AGR3	0	-
chr16	67516474	67517716	AGRP	0	-
chr5	34998206	35048198	AGXT2	0	-
chr14	105403581	105444694	AHNAK2	0	-
chr12	8754762	8765467	AICDA	0	-
chr1	159032274	159116886	AIM2	0	-
chr17	6297013	6338519	AIPL1	0	-
chr9	135600965	135754164	AK8	0	-
chr6	109814059	110012420	AK9	0	-
chr12	4724674	4758213	AKAP3	0	-
chrX	49955406	49965664	AKAP4	0	-
chrHG1436_HG1432_PATCH	50000162	50010412	AKAP4	0	-
chr1	109358520	109506106	AKNAD1	0	-
chrHG871_PATCH	5029587	5060223	AKR1C2	0	-
chr10	5029967	5060223	AKR1C2	0	-
chr1	19609052	19615744	AKR7A3	0	-
chr1	19592476	19600688	AKR7L	0	-
chrX	55035488	55057497	ALAS2	0	-
chr12	105413568	105478355	ALDH1L2	0	-
chr11	67429633	67448671	ALDH3B2	0	-
chr6	135238528	135271260	ALDH8A1	0	-
chr9	104182860	104198105	ALDOB	0	-
chr3	125648118	125655882	ALG1L	0	-
chr2	29415640	30144432	ALK	0	-
chr17	4534197	4545589	ALOX15	0	-
chr17	7999218	8022365	ALOXE3	0	-
chr18	56148479	56296189	ALPK2	0	-
chr1	110602616	110613322	ALX3	0	-
chr11	44281994	44331716	ALX4	0	-
chr9	116822407	116840752	AMBP	0	-
chrY	6733959	6742068	AMELY	0	-
chrX	63404997	63425624	AMER1	0	-
chr13	25735822	25746426	AMER2	0	-
chr3	49754267	49761349	AMIGO3	0	-
chr1	115215719	115238239	AMPD1	0	-
chr7	38423305	38671167	AMPH	0	-
chr1	104230037	104239302	AMY1B	0	-
chr8	6357172	6420930	ANGPT2	0	-
chr20	853296	896977	ANGPT4	0	-
chr11	101761405	101787253	ANGPTL5	0	-
chr19	10203014	10213472	ANGPTL6	0	-
chr12	133794898	133812681	ANHX	0	-
chr8	41510739	41754280	ANK1	0	-
chr10	92671853	92681033	ANKRD1	0	-
chr9	38540566	38620657	ANKRD18A	0	-
chr10	27280843	27389421	ANKRD26	0	-
chr2	132905164	133015542	ANKRD30BL	0	-
chr5	74364100	74532703	ANKRD31	0	-
chr5	79852574	79866307	ANKRD34B	0	-
chr1	173578700	173639001	ANKRD45	0	-
chr5	55395507	55529186	ANKRD55	0	-
chr20	56793551	56803709	ANKRD60	0	-
chr15	40573645	40574787	ANKRD63	0	-
chr12	99120235	100378432	ANKS1B	0	-
chr3	149478892	149686172	ANKUB1	0	-
chr12	5641035	6055398	ANO2	0	-
chr8	124693034	124749647	ANXA13	0	-
chr15	83328033	83378666	AP3B2	0	-
chr9	72042446	72287222	APBA1	0	-
chr20	57034157	57090187	APCDD1L	0	-
chrX	128779240	128788933	APLN	0	-
chr11	57001051	57004709	APLNR	0	-
chr11	116706467	116708666	APOA1	0	-
chr1	161192082	161193421	APOA2	0	-
chr11	116691419	116694022	APOA4	0	-
chr11	116660083	116663136	APOA5	0	-
chr2	21224301	21266945	APOB	0	-
chr12	7801996	7818499	APOBEC1	0	-
chr1	183615541	183622451	APOBEC4	0	-
chr12	56754353	56756607	APOF	0	-
chr17	64208151	64252643	APOH	0	-
chr2	241615835	241622323	AQP12B	0	-
chr18	24432002	24445782	AQP4	0	-
chr9	33384765	33402643	AQP7	0	-
chr8	143692405	143696833	ARC	0	-
chr11	110447766	110583912	ARHGAP20	0	-
chr9	35658872	35675863	ARHGEF39	0	-
chr9	34621376	34628104	ARID3C	0	-
chr17	37313147	37323737	ARL5C	0	-
chr19	4890449	4902879	ARRDC5	0	-
chr5	149675906	149718870	ARSI	0	-
chr12	14978503	14996429	ART4	0	-
chrX	25021811	25034065	ARX	0	-
chr10	51942538	52008370	ASAH2	0	-
chr7	150872785	150884919	ASB10	0	-
chrX	15298053	15333778	ASB11	0	-
chrX	63444076	63450511	ASB12	0	-
chr3	57302375	57326710	ASB14	0	-
chr1	76384558	76398116	ASB17	0	-
chr2	237102095	237173052	ASB18	0	-
chrX	15253410	15288589	ASB9	0	-
chr11	8959119	8964580	ASCL3	0	-
chr1	201083081	201096312	ASCL5	0	-
chr19	14230321	14247768	ASF1B	0	-
chr17	7076750	7082883	ASGR1	0	-
chr17	7004641	7019019	ASGR2	0	-
chr17	31340105	32501983	ASIC2	0	-
chr4	156750881	156787425	ASIC5	0	-
chr19	51014857	51017947	ASPDH	0	-
chr1	197053258	197115824	ASPM	0	-
chr2	70187226	70189397	ASPRV1	0	-
chr2	96789589	96804175	ASTL	0	-
chr1	176826438	177134109	ASTN1	0	-
chr7	117003276	117068177	ASZ1	0	-
chr7	150709297	150721586	ATG9B	0	-
chr10	69990386	69991871	ATOH7	0	-
chr5	159990127	160279221	ATP10B	0	-
chr3	193119866	193310900	ATP13A4	0	-
chr3	192992579	193096632	ATP13A5	0	-
chr19	42470734	42501649	ATP1A3	0	-
chrHG1350_HG959_PATCH	42472487	42503402	ATP1A3	0	-
chr3	10365707	10749716	ATP2B2	0	-
chr19	36040945	36054560	ATP4A	0	-
chr13	114303119	114312501	ATP4B	0	-
chr7	138391040	138484305	ATP6V0A4	0	-
chrHSCHR6_MHC_COX	31499694	31502076	ATP6V1G2	0	-
chrHSCHR6_MHC_DBB	31494420	31496802	ATP6V1G2	0	-
chrHSCHR6_MHC_QBL	31502517	31504899	ATP6V1G2	0	-
chrHSCHR6_MHC_MANN	31551738	31554120	ATP6V1G2	0	-
chrHSCHR6_MHC_SSTO	31502186	31504572	ATP6V1G2	0	-
chrHSCHR6_MHC_MCF	31588589	31602936	ATP6V1G2	0	-
chr6	31512239	31516204	ATP6V1G2	0	-
chrHSCHR1_3_CTG31	198503840	198521562	ATP6V1G3	0	-
chr1	198492352	198510075	ATP6V1G3	0	-
chr19	1782074	1812275	ATP8B3	0	-
chrX	13336770	13338518	ATXN3L	0	-
chr1	26158414	26185903	AUNIP	0	-
chr20	54944445	54967393	AURKA	0	-
chr17	8108056	8113918	AURKB	0	-
chr20	3063202	3065370	AVP	0	-
chr12	63539014	63544722	AVPR1A	0	-
chrHG1293_PATCH	206173253	206181260	AVPR1B	0	-
chrX	69260392	69269788	AWAT2	0	-
chr11	134248398	134281812	B3GAT1	0	-
chr6	71566382	71666741	B3GAT2	0	-
chr9	104122699	104145801	BAAT	0	-
chr6	90636248	91006627	BACH2	0	-
chr22	38480896	38506677	BAIAP2L2	0	-
chr1	91177096	91182794	BARHL2	0	-
chr9	96713905	96717654	BARX1	0	-
chr11	64755415	64764517	BATF2	0	-
chr1	212859760	212873327	BATF3	0	-
chr12	24964295	25102393	BCAT1	0	-
chr3	165490692	165555260	BCHE	0	-
chr14	99635624	99737861	BCL11B	0	-
chr15	80253231	80263788	BCL2A1	0	-
chr15	52401460	52404972	BCL2L10	0	-
chr1	114420790	114430169	BCL2L15	0	-
chr11	27676440	27743605	BDNF	0	-
chrX	18181051	18239024	BEND2	0	-
chr6	107386386	107436473	BEND3	0	-
chrHG357_PATCH	107513057	107563144	BEND3	0	-
chr12	70037140	70093256	BEST3	0	-
chr1	45249257	45253377	BEST4	0	-
chr20	17474550	17549865	BFSP1	0	-
chr20	61637331	61638387	BHLHE23	0	-
chr19	53792856	53794875	BIRC8	0	-
chr11	121986062	121986923	BLID	0	-
chr2	69092613	69098649	BMP10	0	-
chr1	40222854	40254533	BMP8B	0	-
chr15	83924655	83953466	BNC1	0	-
chr9	16409501	16870841	BNC2	0	-
chr2	198591603	198651486	BOLL	0	-
chr22	32809834	32860471	BPIFC	0	-
chrY	27177048	27208695	BPY2C	0	-
chr17	41196312	41277500	BRCA1	0	-
chr9	121915736	122131745	BRINP1	0	-
chr17	59758627	59940882	BRIP1	0	-
chrX	79926353	80065187	BRWD3	0	-
chr19	48471303	48495427	BSPH1	0	-
chr11	122848278	122852428	BSX	0	-
chr17	72352555	72358085	BTBD17	0	-
chr11	57510986	57519253	BTBD18	0	-
chr11	111338251	111383079	BTG4	0	-
chr3	112182815	112218408	BTLA	0	-
chrHSCHR6_MHC_QBL	32318107	32332375	BTNL2	0	-
chrHSCHR6_MHC_SSTO	32367231	32381497	BTNL2	0	-
chrHSCHR6_MHC_APD	32371619	32385878	BTNL2	0	-
chrHSCHR6_MHC_COX	32308863	32323110	BTNL2	0	-
chrHSCHR6_MHC_MANN	32400085	32414370	BTNL2	0	-
chr6	32361740	32374905	BTNL2	0	-
chrHSCHR6_MHC_DBB	32336148	32350396	BTNL2	0	-
chrHSCHR6_MHC_MCF	32436807	32451073	BTNL2	0	-
chr2	111395275	111435691	BUB1	0	-
chr10	73471458	73497581	C10orf105	0	-
chr10	124457225	124459338	C10orf120	0	-
chr10	23556124	23633774	C10orf67	0	-
chrHG311_PATCH	118423208	118429776	C10orf82	0	-
chr10	118423207	118429775	C10orf82	0	-
chr10	128113566	128359079	C10orf90	0	-
chr11	8941623	8954553	C11orf16	0	-
chr11	2316875	2324279	C11orf21	0	-
chr11	128769460	128775930	C11orf45	0	-
chr11	108179246	108338258	C11orf65	0	-
chr11	33719807	33722347	C11orf91	0	-
chr11	45928085	45928833	C11orf94	0	-
chr12	103631369	103889749	C12orf42	0	-
chr12	88373816	88427814	C12orf50	0	-
chr12	64660217	64784972	C12orf56	0	-
chr12	27233991	27235447	C12orf71	0	-
chr14	60863187	60982261	C14orf39	0	-
chr16	81087102	81110872	C16orf46	0	-
chr16	29753784	29757327	C16orf54	0	-
chr16	3543484	3545480	C16orf90	0	-
chr16	87117168	87351022	C16orf95	0	-
chr17	36991341	36997708	C17orf98	0	-
chr19	58469805	58485902	C19orf18	0	-
chr19	14192431	14196687	C19orf67	0	-
chr19	49621655	49622397	C19orf73	0	-
chr19	51891543	51893828	C19orf84	0	-
chr1	11006528	11042094	C1orf127	0	-
chr1	67557848	67697536	C1orf141	0	-
chr1	154171848	154178809	C1orf189	0	-
chr1	109648573	109656479	C1orf194	0	-
chr1	209955661	209957904	C1orf74	0	-
chr1	60452941	60539442	C1orf87	0	-
chr2	119913819	119916465	C1QL2	0	-
chr10	16555742	16564004	C1QL3	0	-
chr12	49726200	49730971	C1QL4	0	-
chr5	159774758	159797648	C1QTNF2	0	-
chr16	1140005	1146244	C1QTNF8	0	-
chr20	34111014	34117481	C20orf173	0	-
chr20	31219428	31261743	C20orf203	0	-
chr21	34162985	34186053	C21orf62	0	-
chrHSCHR21_3_CTG1_1	34165875	34186038	C21orf62	0	-
chr22	29454660	29457832	C22orf31	0	-
chr22	32544993	32555309	C22orf42	0	-
chr19	405438	409139	C2CD4C	0	-
chr1	151810295	151813033	C2CD4D	0	-
chr2	197669726	197675000	C2orf66	0	-
chr2	209030067	209054797	C2orf80	0	-
chr2	228474806	228498036	C2orf83	0	-
chr3	126245842	126277808	C3orf22	0	-
chr3	49215065	49229291	C3orf84	0	-
chr4	87797358	87857354	C4orf36	0	-
chr4	159814286	159959912	C4orf45	0	-
chr4	5958845	5991545	C4orf50	0	-
chr5	43486803	43515247	C5orf34	0	-
chr5	147260289	147286101	C5orf46	0	-
chr5	179068545	179072047	C5orf60	0	-
chr5	41142336	41261540	C6	0	-
chr6	165693153	165723096	C6orf118	0	-
chrHSCHR6_MHC_DBB	31072775	31074111	C6orf15	0	-
chrHSCHR6_MHC_QBL	31071421	31072757	C6orf15	0	-
chrHSCHR6_MHC_MANN	31123949	31125285	C6orf15	0	-
chrHSCHR6_MHC_MCF	31157528	31158864	C6orf15	0	-
chr6	31079000	31080336	C6orf15	0	-
chrHSCHR6_MHC_COX	31071500	31072836	C6orf15	0	-
chr7	100054238	100061894	C7orf61	0	-
chr1	57394883	57431813	C8B	0	-
chr8	96257147	96281429	C8orf37	0	-
chr8	38368352	38386180	C8orf86	0	-
chr5	39284364	39424970	C9	0	-
chr9	96080481	96108696	C9orf129	0	-
chr9	88835180	88874572	C9orf153	0	-
chr9	6467618	6470375	C9orf38	0	-
chr9	132374504	132383055	C9orf50	0	-
chr9	74666292	74687733	C9orf57	0	-
chr9	16203933	16276311	C9orf92	0	-
chr8	86239837	86291243	CA1	0	-
chr17	49707674	50237377	CA10	0	-
chr16	87921625	87970135	CA5A	0	-
chr11	67286383	67290899	CABP2	0	-
chr19	48533210	48547310	CABP5	0	-
chr19	13317256	13734804	CACNA1A	0	-
chrX	49061523	49089833	CACNA1F	0	-
chrHG1436_HG1432_PATCH	49064462	49092770	CACNA1F	0	-
chr1	201008642	201081694	CACNA1S	0	-
chr12	1901123	2028002	CACNA2D4	0	-
chr2	152689290	152955593	CACNB4	0	-
chr22	36959968	37099603	CACNG2	0	-
chr3	62384022	62861054	CADPS	0	-
chr6	7326889	7389976	CAGE1	0	-
chr8	91070836	91107703	CALB1	0	-
chrHG873_PATCH	14988217	14993851	CALCA	0	-
chr11	14988214	14993900	CALCA	0	-
chr7	93053799	93204042	CALCR	0	-
chr10	105213144	105218645	CALHM1	0	-
chr10	105232561	105238997	CALHM3	0	-
chr10	5540658	5541533	CALML5	0	-
chr7	71244476	71912136	CALN1	0	-
chr19	16589868	16607003	CALR3	0	-
chr10	135138927	135150475	CALY	0	-
chr5	149599054	149669854	CAMK2A	0	-
chr3	183977001	183979251	CAMK2N2	0	-
chr3	49895421	49907655	CAMKV	0	-
chr19	39220827	39260544	CAPN12	0	-
chr2	31395924	31456724	CAPN14	0	-
chr5	35904397	35938881	CAPSL	0	-
chr7	2945775	3083579	CARD11	0	-
chr11	104963196	104972158	CARD17	0	-
chr11	105008448	105010453	CARD18	0	-
chr16	2227184	2246526	CASKIN1	0	-
chr11	104756445	104769397	CASP12	0	-
chr11	104864962	104893895	CASP5	0	-
chr11	65784223	65793988	CATSPER1	0	-
chr14	92047040	92247051	CATSPERB	0	-
chr16	49311828	49315742	CBLN1	0	-
chr18	70203915	70305756	CBLN2	0	-
chr14	24895738	24900160	CBLN3	0	-
chr20	54572496	54580528	CBLN4	0	-
chrHG748_PATCH	77788214	77797765	CBX8	0	-
chr17	77765931	77775482	CBX8	0	-
chr5	179105584	179107975	CBY3	0	-
chr18	57098172	57364612	CCBE1	0	-
chr4	186366336	186392913	CCDC110	0	-
chr3	42734155	42814745	CCDC13	0	-
chr2	179694484	179914813	CCDC141	0	-
chr2	159027593	159313265	CCDC148	0	-
chr11	119060347	119067479	CCDC153	0	-
chr16	1484384	1494557	CCDC154	0	-
chr4	77234154	77343021	CCDC158	0	-
chr8	144788864	144790279	CCDC166	0	-
chrHG104_HG975_PATCH	144789522	144790224	CCDC166	0	-
chr13	103381801	103389159	CCDC168	0	-
chr1	46085716	46089729	CCDC17	0	-
chr2	170501935	170550943	CCDC173	0	-
chr14	59971257	60043549	CCDC175	0	-
chr14	70037483	70038032	CCDC177	0	-
chr11	22868477	22881972	CCDC179	0	-
chr1	169364108	169429907	CCDC181	0	-
chr17	55821842	55822673	CCDC182	0	-
chr12	96260826	96336752	CCDC38	0	-
chr3	180320646	180588793	CCDC39	0	-
chr17	8633252	8648537	CCDC42	0	-
chr11	32623792	32816204	CCDC73	0	-
chr16	772582	776954	CCDC78	0	-
chr11	66357640	66360554	CCDC87	0	-
chr11	85394893	85397320	CCDC89	0	-
chr4	7042579	7044728	CCDC96	0	-
chr12	91299399	91348953	CCER1	0	-
chr19	39399620	39402798	CCER2	0	-
chr4	26483022	26492084	CCKAR	0	-
chr17	32687347	32690250	CCL1	0	-
chr17	34323476	34329084	CCL15	0	-
chr17	34303529	34308532	CCL16	0	-
chr7	75440983	75452674	CCL24	0	-
chrHG1257_PATCH	75276622	75288313	CCL24	0	-
chr7	75398851	75419214	CCL26	0	-
chrHG1257_PATCH	75234490	75254853	CCL26	0	-
chr9	34661877	34664045	CCL27	0	-
chr17	34623842	34625731	CCL3L1	0	-
chr17	34522268	34524157	CCL3L3	0	-
chrHG75_PATCH	34522245	34524134	CCL3L3	0	-
chr4	122737599	122745087	CCNA2	0	-
chr8	95891998	95908906	CCNE2	0	-
chr5	159678659	159772403	CCNJL	0	-
chr3	46243200	46249887	CCR1	0	-
chr17	40830907	40835935	CCR10	0	-
chr17	38710021	38721724	CCR7	0	-
chr22	17071667	17073700	CCT8L2	0	-
chr1	145695798	145715614	CD160	0	-
chr12	7499281	7632493	CD163L1	0	-
chr5	66478103	66492627	CD180	0	-
chr1	158297741	158301321	CD1B	0	-
chr3	112640056	112693969	CD200R1	0	-
chr3	112534556	112565703	CD200R1L	0	-
chr2	71057347	71062952	CD207	0	-
chrHG953_PATCH	71057347	71062953	CD207	0	-
chr19	7804879	7812464	CD209	0	-
chr18	67498394	67629039	CD226	0	-
chr1	160799950	160832692	CD244	0	-
chr17	72537247	72542282	CD300C	0	-
chr17	72606026	72619897	CD300E	0	-
chr17	72517313	72527613	CD300LB	0	-
chr17	72575504	72588422	CD300LD	0	-
chr17	72690452	72709117	CD300LF	0	-
chr1	157800704	157868046	CD5L	0	-
chr19	6583194	6604114	CD70	0	-
chr3	119243140	119278449	CD80	0	-
chr1	160510885	160549306	CD84	0	-
chr5	54408799	54469005	CDC20B	0	-
chr3	48198636	48229892	CDC25A	0	-
chr5	137620954	137674044	CDC25C	0	-
chr12	6953957	6961230	CDCA3	0	-
chrHG344_PATCH	6953957	6961230	CDCA3	0	-
chr11	64833772	64851636	CDCA5	0	-
chr1	54598747	54619443	CDCP2	0	-
chr5	21750782	22853731	CDH12	0	-
chr16	66942025	66952887	CDH16	0	-
chr8	95139399	95229531	CDH17	0	-
chr5	19473060	20575982	CDH18	0	-
chr18	64168320	64271375	CDH19	0	-
chr18	25530930	25757410	CDH2	0	-
chr20	44802372	44937137	CDH22	0	-
chr16	61681146	62070939	CDH8	0	-
chr5	26880709	27121257	CDH9	0	-
chr3	49828165	49837268	CDHR4	0	-
chr11	616565	626078	CDHR5	0	-
chr4	76503215	76555900	CDKL2	0	-
chr5	133541305	133706738	CDKL3	0	-
chr2	39402787	39456729	CDKL4	0	-
chr11	125825691	125933230	CDON	0	-
chrX	139865425	139866723	CDR1	0	-
chr17	15468798	15522826	CDRT1	0	-
chr17	14138990	14140179	CDRT15	0	-
chrHSCHR6_MHC_DBB	31076642	31081981	CDSN	0	-
chrHSCHR6_MHC_QBL	31075288	31080647	CDSN	0	-
chrHSCHR6_MHC_MANN	31127873	31133179	CDSN	0	-
chrHSCHR6_MHC_MCF	31161395	31166747	CDSN	0	-
chr6	31082867	31088223	CDSN	0	-
chrHSCHR6_MHC_COX	31075367	31080724	CDSN	0	-
chr13	28536274	28545276	CDX2	0	-
chrY	26191376	26194166	CDY1B	0	-
chrY	19989290	19992100	CDY2B	0	-
chr19	45005729	45033811	CEACAM20	0	-
chr19	42125344	42133442	CEACAM4	0	-
chrHG1350_HG959_PATCH	42124876	42132979	CEACAM4	0	-
chr19	42177235	42210895	CEACAM7	0	-
chrHG1350_HG959_PATCH	42179212	42212881	CEACAM7	0	-
chr19	43084393	43099207	CEACAM8	0	-
chr14	23586513	23588825	CEBPE	0	-
chr12	51722227	51740463	CELA1	0	-
chr1	151674880	151689290	CELF3	0	-
chr18	34823010	35146000	CELF4	0	-
chr15	72577068	72612470	CELF6	0	-
chr3	48673902	48700348	CELSR3	0	-
chr16	2577081	2581420	CEMP1	0	-
chr4	104026963	104119566	CENPE	0	-
chr5	64813593	64858998	CENPK	0	-
chr22	42334725	42343168	CENPM	0	-
chr4	185615772	185655287	CENPU	0	-
chr14	80943330	81425861	CEP128	0	-
chr15	49005125	49103343	CEP152	0	-
chr6	118781935	119031238	CEP85L	0	-
chr9	14719722	14722715	CER1	0	-
chr2	182401403	182545392	CERKL	0	-
chr19	18979361	19007536	CERS1	0	-
chr15	100940600	101085200	CERS3	0	-
chrHSCHR16_1_CTG3_1	55892484	56002378	CES5A	0	-
chr16	55880066	55989943	CES5A	0	-
chrX	47483612	47489704	CFP	0	-
chr6	87795216	87804824	CGA	0	-
chr19	49538831	49552006	CGB1	0	-
chr19	49557531	49562117	CGB7	0	-
chr19	49550895	49552400	CGB8	0	-
chr10	90965694	90967071	CH25H	0	-
chr1	6161853	6240183	CHD5	0	-
chr1	203181955	203242769	CHIT1	0	-
chr1	241792155	241799232	CHML	0	-
chr15	30653443	30686052	CHRFAM7A	0	-
chr11	46406640	46408107	CHRM4	0	-
chr2	175612320	175629200	CHRNA1	0	-
chr11	3686817	3692614	CHRNA10	0	-
chr15	78885394	78913637	CHRNA3	0	-
chr20	61975420	62009753	CHRNA4	0	-
chr8	42607763	42651535	CHRNA6	0	-
chr15	78916461	79020096	CHRNB4	0	-
chr17	4801069	4806369	CHRNE	0	-
chr11	45670427	45687172	CHST1	0	-
chr16	75562433	75569145	CHST5	0	-
chr16	75510949	75529282	CHST6	0	-
chr18	24495595	24765281	CHST9	0	-
chr19	16272179	16284336	CIB3	0	-
chr2	26804070	26864236	CIB4	0	-
chr14	24774302	24780636	CIDEB	0	-
chr3	9908398	9921938	CIDEC	0	-
chr15	65488337	65503826	CILP	0	-
chr12	120123595	120315095	CIT	0	-
chr2	113493930	113522254	CKAP2L	0	-
chr19	40221890	40228668	CLC	0	-
chr21	37832919	37948867	CLDN14	0	-
chr21	31538241	31538971	CLDN17	0	-
chr1	43198764	43205925	CLDN19	0	-
chr4	184239220	184241927	CLDN22	0	-
chr4	184242917	184243579	CLDN24	0	-
chr16	3064713	3070072	CLDN6	0	-
chr16	74442529	74455368	CLEC18B	0	-
chr12	10138241	10166023	CLEC1B	0	-
chr12	10051272	10084980	CLEC2A	0	-
chr12	7882011	7904201	CLEC4C	0	-
chr2	71035775	71047732	CLEC4F	0	-
chrHG953_PATCH	71035775	71047732	CLEC4F	0	-
chr19	7793843	7798792	CLEC4G	0	-
chrHG7_PATCH	141627157	141646807	CLEC5A	0	-
chr7	141627157	141646807	CLEC5A	0	-
chr12	9868456	9885895	CLECL1	0	-
chr6	45868045	46048132	CLIC5	0	-
chr4	10488019	10686489	CLNK	0	-
chr11	72003469	72145692	CLPB	0	-
chr6	35762759	35765088	CLPS	0	-
chr3	150643950	150690786	CLRN1	0	-
chr10	129676105	129691211	CLRN3	0	-
chr1	36185819	36235568	CLSPN	0	-
chr14	24974559	24977471	CMA1	0	-
chr16	57917503	58005020	CNGB1	0	-
chr8	87566205	87755903	CNGB3	0	-
chr6	154708638	154831793	CNKSR3	0	-
chr7	155266901	155326557	CNPY1	0	-
chr6	88849583	88876078	CNR1	0	-
chr1	24197016	24285549	CNR2	0	-
chr9	39072764	39288312	CNTNAP3	0	-
chr6	116440086	116479910	COL10A1	0	-
chr1	103342023	103574052	COL11A1	0	-
chrHSCHR6_MHC_MCF	33300827	33330643	COL11A2	0	-
chrHSCHR6_MHC_COX	33052091	33081908	COL11A2	0	-
chrHSCHR6_MHC_QBL	33059284	33089101	COL11A2	0	-
chrHSCHR6_MHC_DBB	33108368	33138186	COL11A2	0	-
chrHSCHR6_MHC_SSTO	33269767	33296554	COL11A2	0	-
chrHSCHR6_MHC_MANN	33284377	33314194	COL11A2	0	-
chr6	33130458	33160276	COL11A2	0	-
chr8	139600478	139926249	COL22A1	0	-
chr1	86194916	86622626	COL24A1	0	-
chr4	109731877	110223813	COL25A1	0	-
chr12	48366748	48398269	COL2A1	0	-
chr19	18893583	18902123	COMP	0	-
chr16	31439052	31439967	COX6A2	0	-
chr19	55860674	55866182	COX6B2	0	-
chr4	46736844	46911252	COX7B2	0	-
chr13	46627321	46679211	CPB2	0	-
chr15	83211951	83317612	CPEB1	0	-
chr18	56942388	56985881	CPLX4	0	-
chr10	101801950	101841634	CPN1	0	-
chr3	194060494	194072057	CPN2	0	-
chr6	36708552	36807778	CPNE5	0	-
chr17	71244588	71258491	CPSF4L	0	-
chr2	101962013	102004057	CREG2	0	-
chr8	67088620	67090960	CRH	0	-
chr7	30692200	30739745	CRHR2	0	-
chr6	49801970	49844809	CRISP1	0	-
chr6	49660073	49681274	CRISP2	0	-
chr6	49695097	49712150	CRISP3	0	-
chr19	18683030	18718551	CRLF1	0	-
chrX	1314890	1331616	CRLF2	0	-
chr1	152381719	152386739	CRNN	0	-
chr1	159682079	159684379	CRP	0	-
chr2	219854911	219858143	CRYBA2	0	-
chr22	26995242	27014052	CRYBB1	0	-
chr2	209025464	209028300	CRYGA	0	-
chr2	209007297	209010892	CRYGB	0	-
chr2	208992861	208994554	CRYGC	0	-
chr2	208986331	208989225	CRYGD	0	-
chr7	151125921	151137899	CRYGN	0	-
chr3	186256230	186264491	CRYGS	0	-
chrHG1497_PATCH	151895956	151902207	CSAG1	0	-
chrX	151876743	151883038	CSAG3	0	-
chrHG1497_PATCH	151876733	151883021	CSAG3	0	-
chr17	61972275	61974021	CSH1	0	-
chr17	61949372	61951126	CSH2	0	-
chr17	61986957	61996198	CSHL1	0	-
chr8	2792875	4852494	CSMD1	0	-
chr1	33979609	34631443	CSMD2	0	-
chr8	113235157	114449328	CSMD3	0	-
chr4	70820974	70826725	CSN2	0	-
chr13	37677398	37679803	CSNK1A1L	0	-
chr11	11373489	11374904	CSNK2A3	0	-
chr3	47603729	47622282	CSPG5	0	-
chr11	19203578	19232120	CSRP3	0	-
chr20	23431040	23433494	CST11	0	-
chr20	23804406	23807368	CST2	0	-
chr20	23666277	23669677	CST4	0	-
chr20	23856572	23860387	CST5	0	-
chr20	23583047	23586513	CST9	0	-
chr20	23545369	23549386	CST9L	0	-
chrHG1443_HG1444_PATCH	134893822	134971309	CT45A3	0	-
chrX	134962849	134971244	CT45A6	0	-
chrX	120111460	120119642	CT47A1	0	-
chrX	120072561	120075873	CT47A10	0	-
chrX	120067700	120071012	CT47A11	0	-
chrX	120011344	120066151	CT47A12	0	-
chrX	120111466	120114778	CT47A2	0	-
chrX	120106606	120109918	CT47A3	0	-
chrX	120101746	120105058	CT47A4	0	-
chrX	120092019	120100198	CT47A5	0	-
chrX	120092025	120095337	CT47A6	0	-
chrX	120087142	120090454	CT47A7	0	-
chrX	120082282	120085594	CT47A8	0	-
chrX	120077421	120080733	CT47A9	0	-
chrX	120006457	120009779	CT47B1	0	-
chrX	134290461	134305322	CT55	0	-
chrHG1443_HG1444_PATCH	134290566	134305428	CT55	0	-
chrX	115592849	115594164	CT83	0	-
chrHG1463_PATCH	115578015	115579336	CT83	0	-
chrX	153845865	153847533	CTAG1B	0	-
chrX	153880246	153881853	CTAG2	0	-
chrHG1497_PATCH	153820440	153822047	CTAG2	0	-
chr18	19993564	19997878	CTAGE1	0	-
chr7	143452182	143454789	CTAGE6	0	-
chr6	132029581	132032206	CTAGE9	0	-
chr20	56071035	56100708	CTCFL	0	-
chr10	67672276	69455927	CTNNA3	0	-
chr16	75237994	75241083	CTRB2	0	-
chr16	67961543	67966317	CTRL	0	-
chrHG1293_PATCH	206072825	206087470	CTSE	0	-
chr9	99794940	99801925	CTSV	0	-
chr10	16865963	17171830	CUBN	0	-
chr10	124591665	124639146	CUZD1	0	-
chr3	39304985	39323226	CX3CR1	0	-
chr4	74861359	74864496	CXCL5	0	-
chr2	219027568	219031718	CXCR1	0	-
chrX	70835766	70838367	CXCR3	0	-
chrX	70934221	70938135	CXorf49	0	-
chrX	145895624	145896244	CXorf51A	0	-
chrHG1459_PATCH	145895821	145896441	CXorf51A	0	-
chrX	70323739	70326638	CXorf65	0	-
chrX	139037884	139047679	CXorf66	0	-
chr4	105389469	105416058	CXXC4	0	-
chr15	74630100	74660081	CYP11A1	0	-
chr8	143953772	143961262	CYP11B1	0	-
chr8	143991975	143999259	CYP11B2	0	-
chr10	104590288	104597290	CYP17A1	0	-
chr15	51500254	51630807	CYP19A1	0	-
chr15	75011883	75017951	CYP1A1	0	-
chr20	52769988	52790512	CYP24A1	0	-
chr2	72356367	72375167	CYP26B1	0	-
chr12	58156117	58162769	CYP27B1	0	-
chr2	127941696	127977654	CYP27C1	0	-
chr19	41349443	41356352	CYP2A6	0	-
chr19	41381344	41388657	CYP2A7	0	-
chr10	96796530	96829254	CYP2C8	0	-
chr7	99354604	99381888	CYP3A4	0	-
chr7	99302660	99332819	CYP3A7	0	-
chr1	47394849	47407156	CYP4A11	0	-
chr8	59402737	59412795	CYP7A1	0	-
chr3	42897497	42917633	CYP8B1	0	-
chrX	77526961	77583048	CYSLTR1	0	-
chr1	57460451	59012406	DAB1	0	-
chrY	25275502	25345241	DAZ1	0	-
chrY	26909216	26959626	DAZ3	0	-
chr3	16628299	16711813	DAZL	0	-
chr11	20177701	20182159	DBX1	0	-
chr12	45408455	45444882	DBX2	0	-
chrX	125683369	125686834	DCAF12L1	0	-
chrX	125298337	125300080	DCAF12L2	0	-
chr8	88882973	88886296	DCAF4L2	0	-
chrX	27996110	27999566	DCAF8L1	0	-
chr12	55038375	55042277	DCD	0	-
chr11	30851916	31391357	DCDC1	0	-
chr6	24171984	24358280	DCDC2	0	-
chr4	155153399	155412930	DCHS2	0	-
chr3	36753913	36781352	DCLK3	0	-
chr1	154990996	155006257	DCST2	0	-
chr13	95089558	95131936	DCT	0	-
chrX	110537007	110655603	DCX	0	-
chr7	50526134	50633154	DDC	0	-
chr4	101107027	101111939	DDIT4L	0	-
chr12	49388932	49393092	DDN	0	-
chr8	6835171	6837602	DEFA1	0	-
chr8	6854288	6875778	DEFA1B	0	-
chr8	6873391	6875823	DEFA3	0	-
chr8	6793344	6795860	DEFA4	0	-
chr8	6912831	6914256	DEFA5	0	-
chr8	6782215	6783598	DEFA6	0	-
chr8	7286410	7287870	DEFB103B	0	-
chr8	7327830	7332604	DEFB104B	0	-
chr8	7679488	7681411	DEFB105A	0	-
chr8	7340026	7343922	DEFB106B	0	-
chr8	7669242	7673238	DEFB107A	0	-
chr6	49976851	49989694	DEFB110	0	-
chr6	50011288	50016364	DEFB112	0	-
chr6	49936390	49937338	DEFB113	0	-
chr6	49927962	49931818	DEFB114	0	-
chr20	29891015	29896388	DEFB116	0	-
chr20	29964967	29978406	DEFB119	0	-
chr20	29992648	30000641	DEFB121	0	-
chr20	30053309	30064560	DEFB124	0	-
chr20	168494	170322	DEFB128	0	-
chr8	11850692	11853821	DEFB134	0	-
chr8	11831446	11832108	DEFB136	0	-
chr8	7272382	7274385	DEFB4B	0	-
chr1	115125469	115213043	DENND2C	0	-
chr12	31535157	31744031	DENND5B	0	-
chr1	68939835	68962904	DEPDC1	0	-
chr5	59892739	59996017	DEPDC1B	0	-
chr12	100597447	100660857	DEPDC4	0	-
chr22	24176690	24181315	DERL3	0	-
chr7	14184674	15014402	DGKB	0	-
chr3	185823457	186080026	DGKG	0	-
chr7	137065783	137531838	DGKI	0	-
chrX	50108408	50213737	DGKK	0	-
chr12	49483204	49488602	DHH	0	-
chr17	9674751	9694614	DHRS7C	0	-
chr13	60239717	60738121	DIAPH3	0	-
chr9	93372114	93405386	DIRAS2	0	-
chr4	107842959	108204963	DKK2	0	-
chr8	42231586	42234750	DKK4	0	-
chr13	51285144	51418075	DLEU7	0	-
chr1	35331037	35395186	DLGAP3	0	-
chr14	55614830	55658396	DLGAP5	0	-
chr2	172964167	172967628	DLX2	0	-
chr17	48067369	48072588	DLX3	0	-
chr7	96649704	96654409	DLX5	0	-
chr22	38914954	38966291	DMC1	0	-
chr1	50883222	50889172	DMRTA2	0	-
chrX	72091859	72163653	DMRTC1	0	-
chr10	70173821	70231879	DNA2	0	-
chr19	55670031	55678090	DNAAF3	0	-
chr12	124410971	124419531	DNAH10OS	0	-
chr3	57327727	57530071	DNAH12	0	-
chrHG280_PATCH	57327727	57578372	DNAH12	0	-
chr17	76419778	76573476	DNAH17	0	-
chr16	20944433	21170762	DNAH3	0	-
chr5	13690440	13944652	DNAH5	0	-
chr2	196602427	196933536	DNAH7	0	-
chr22	41255553	41258130	DNAJB7	0	-
chr3	128181282	128186091	DNAJB8	0	-
chr21	34860497	34864027	DNAJC28	0	-
chrHSCHR21_4_CTG1_1	34870054	34873585	DNAJC28	0	-
chr3	58177984	58200424	DNASE1L3	0	-
chr5	140050379	140053171	DND1	0	-
chr21	45666222	45682099	DNMT3L	0	-
chr17	5810	31427	DOC2B	0	-
chrHG417_PATCH	96017	121634	DOC2B	0	-
chrHSCHR17_1_CTG1	5810	31427	DOC2B	0	-
chr2	225629807	225907162	DOCK10	0	-
chr16	68021297	68034489	DPEP2	0	-
chr16	68009566	68014732	DPEP3	0	-
chr19	38701646	38720354	DPF1	0	-
chr14	73086004	73360809	DPF3	0	-
chr3	109012635	109035364	DPPA2	0	-
chr3	109044988	109056419	DPPA4	0	-
chr6	74062785	74064018	DPPA5	0	-
chr2	74745258	74753463	DQX1	0	-
chr5	174867042	174871211	DRD1	0	-
chr11	113280318	113346413	DRD2	0	-
chr3	113847499	113918254	DRD3	0	-
chr10	50572237	50603497	DRGX	0	-
chr18	28709199	28742819	DSC1	0	-
chr21	41382926	42219065	DSCAM	0	-
chr11	117298489	117688240	DSCAML1	0	-
chr8	120846216	120868250	DSCC1	0	-
chrHSCHR18_2_CTG2	65243268	65253666	DSEL	0	-
chr18	65173819	65184217	DSEL	0	-
chr15	45384848	45406542	DUOX2	0	-
chr10	76854192	76868979	DUSP13	0	-
chr19	57665389	57678811	DUXA	0	-
chr10	82095861	82116511	DYDC1	0	-
chr2	207516345	207583120	DYTN	0	-
chr20	18364011	18447925	DZANK1	0	-
chr20	32263489	32274210	E2F1	0	-
chr1	23832922	23857712	E2F2	0	-
chr12	77415027	77459360	E2F7	0	-
chr11	19245610	19263167	E2F8	0	-
chr8	25699246	25902913	EBF2	0	-
chr10	131633547	131762105	EBF3	0	-
chr10	22497743	22498950	EBLN1	0	-
chr2	233344537	233352538	ECEL1	0	-
chr2	109510927	109605828	EDAR	0	-
chr1	41944446	41950344	EDN2	0	-
chr7	105205567	105241322	EFCAB10	0	-
chr22	43924624	44208217	EFCAB6	0	-
chr3	19920964	19988517	EFHB	0	-
chrX	44007128	44202918	EFHC2	0	-
chr2	73518058	73520833	EGR4	0	-
chr3	170606204	170626482	EIF5A2	0	-
chr9	23690102	23826335	ELAVL2	0	-
chr19	11562141	11591861	ELAVL3	0	-
chr11	34500340	34535352	ELF5	0	-
chr22	37764000	37823505	ELFN2	0	-
chr15	44064798	44069741	ELL3	0	-
chr2	119599747	119605254	EN1	0	-
chr12	48103517	48119350	ENDOU	0	-
chr10	25270908	25305089	ENKUR	0	-
chr4	185009859	185142383	ENPP6	0	-
chr22	40139049	40289868	ENTHD1	0	-
chr9	140328816	140336268	ENTPD8	0	-
chr3	27757440	27764206	EOMES	0	-
chr15	43398423	43513481	EPB42	0	-
chr1	38179552	38230805	EPHA10	0	-
chr4	66185281	66536213	EPHA5	0	-
chr19	15337730	15344246	EPHX3	0	-
chr20	44165625	44176391	EPPIN	0	-
chrHG104_HG975_PATCH	144940157	144955423	EPPK1	0	-
chr8	144939497	144952632	EPPK1	0	-
chr1	110292702	110306649	EPS8L3	0	-
chr12	91357456	91398803	EPYC	0	-
chr9	27284656	27297137	EQTN	0	-
chr2	212240446	213403565	ERBB4	0	-
chr3	55542336	56502391	ERC2	0	-
chrX	71424510	71458897	ERCC6L	0	-
chr2	158175137	158184225	ERMN	0	-
chr6	11102722	11111965	ERVFRD-1	0	-
chr4	53588785	53617807	ERVMER34-1	0	-
chr7	92097694	92107300	ERVW-1	0	-
chr14	64550950	64804830	ESR2	0	-
chrX	103494719	103499614	ESX1	0	-
chrHG1441_PATCH	103504967	103509862	ESX1	0	-
chr4	109663196	109684210	ETNPPL	0	-
chr1	157061836	157069600	ETV3L	0	-
chr6	36322419	36356164	ETV7	0	-
chr2	75696428	75796848	EVA1A	0	-
chr2	176942200	176948641	EVX2	0	-
chr15	41474923	41522941	EXD1	0	-
chr11	108376158	108464465	EXPH5	0	-
chr6	64429876	66417118	EYS	0	-
chr7	148504475	148581413	EZH2	0	-
chr5	176829141	176836577	F12	0	-
chr1	197008321	197036397	F13B	0	-
chr5	75911307	75919259	F2RL2	0	-
chr1	169483404	169555826	F5	0	-
chr16	74746853	74808729	FA2H	0	-
chr2	88422510	88427635	FABP1	0	-
chr8	82437216	82443613	FABP12	0	-
chr4	120238405	120243545	FABP2	0	-
chr8	82390654	82395498	FABP4	0	-
chr8	82370576	82373814	FABP9	0	-
chr17	72873428	72889708	FADS6	0	-
chr2	225243415	225266802	FAM124B	0	-
chr7	143050493	143059863	FAM131B	0	-
chr1	16384264	16400127	FAM131C	0	-
chr8	139142266	139509065	FAM135B	0	-
chr1	55074855	55089229	FAM151A	0	-
chr13	107820883	108519083	FAM155A	0	-
chr2	62051989	62081278	FAM161A	0	-
chr9	136444079	136451319	FAM163B	0	-
chr9	140138036	140142222	FAM166A	0	-
chr9	35561828	35563896	FAM166B	0	-
chr8	11278972	11332224	FAM167A	0	-
chr5	74073399	74162776	FAM169A	0	-
chr15	98980391	99057611	FAM169B	0	-
chr10	50339199	50342053	FAM170B	0	-
chr17	42430583	42441243	FAM171A2	0	-
chr2	97541620	97684175	FAM178B	0	-
chr7	135413096	135433594	FAM180A	0	-
chr11	82443053	82444906	FAM181B	0	-
chr6	119280928	119470552	FAM184A	0	-
chr4	17630929	17783135	FAM184B	0	-
chr12	50720013	50790405	FAM186A	0	-
chr12	49976668	49999422	FAM186B	0	-
chr19	35715703	35719632	FAM187B	0	-
chr15	29412457	29862927	FAM189A1	0	-
chr9	34723052	34729464	FAM205A	0	-
chr6	4049668	4087578	FAM217A	0	-
chr9	35816388	35828744	FAM221B	0	-
chr22	38974125	39052634	FAM227A	0	-
chr10	49199649	49207818	FAM25C	0	-
chrHG1211_PATCH	48405841	48414013	FAM25C	0	-
chrHG1211_PATCH	47982667	47987141	FAM25G	0	-
chrX	34147869	34150447	FAM47A	0	-
chr4	1619642	1686029	FAM53A	0	-
chr5	156588857	156593275	FAM71B	0	-
chr19	50970042	50980010	FAM71E1	0	-
chr19	55866276	55874628	FAM71E2	0	-
chrHG1293_PATCH	206249817	206265981	FAM72A	0	-
chrHG1292_PATCH	121710269	121728190	FAM72B	0	-
chr1	149438750	149459549	FAM72C	0	-
chr1	143896452	143913143	FAM72D	0	-
chr9	134133463	134151934	FAM78A	0	-
chr1	166026674	166136206	FAM78B	0	-
chr20	33873534	33880204	FAM83C	0	-
chr8	12282913	12293915	FAM86B2	0	-
chr12	8373856	8380214	FAM90A1	0	-
chrX	8758836	8769424	FAM9A	0	-
chrX	8992273	9132680	FAM9B	0	-
chrX	13053737	13062801	FAM9C	0	-
chr16	89803957	89883065	FANCA	0	-
chrX	14861529	14891191	FANCB	0	-
chr3	10123001	10149915	FANCD2OS	0	-
chr2	163027194	163101661	FAP	0	-
chr5	150883654	150948505	FAT2	0	-
chr6	99719045	99797938	FAXC	0	-
chr5	127593601	127994878	FBN2	0	-
chr19	8130286	8214730	FBN3	0	-
chr9	97321002	97356075	FBP2	0	-
chr7	102453308	102715286	FBXL13	0	-
chr16	742500	755829	FBXL16	0	-
chr7	5470966	5553429	FBXL18	0	-
chr18	71740588	71815100	FBXO15	0	-
chr2	73481810	73511559	FBXO41	0	-
chr8	101145588	101158028	FBXO43	0	-
chr17	37092685	37123655	FBXO47	0	-
chr2	68686551	68694390	FBXO48	0	-
chr1	207131310	207143970	FCAMR	0	-
chr19	7753644	7767032	FCER2	0	-
chr1	120926979	120935937	FCGR1B	0	-
chr1	161592986	161601753	FCGR3B	0	-
chr1	27695603	27701315	FCN3	0	-
chr1	157764193	157789895	FCRL1	0	-
chr1	157715523	157746922	FCRL2	0	-
chr1	157644111	157670647	FCRL3	0	-
chr1	157543539	157567870	FCRL4	0	-
chr1	157483167	157522310	FCRL5	0	-
chr11	111744780	111751967	FDXACB1	0	-
chrHG388_HG400_PATCH	111744779	111751966	FDXACB1	0	-
chr7	19184405	19185044	FERD3L	0	-
chr7	121941448	121950745	FEZF1	0	-
chr3	62355356	62359999	FEZF2	0	-
chr4	155504278	155511918	FGA	0	-
chr12	95470525	95611258	FGD6	0	-
chr5	141971743	142077617	FGF1	0	-
chr3	191857184	192485553	FGF12	0	-
chr13	102372134	103054124	FGF14	0	-
chr11	69513000	69519410	FGF19	0	-
chr8	16849678	16859690	FGF20	0	-
chr12	4477393	4488894	FGF23	0	-
chrHG536_PATCH	69624992	69633792	FGF3	0	-
chr11	69624992	69633792	FGF3	0	-
chr11	69587797	69590171	FGF4	0	-
chr12	4537321	4554780	FGF6	0	-
chr10	103529899	103535854	FGF8	0	-
chr4	15937192	15940363	FGFBP1	0	-
chr4	15961866	15970932	FGFBP2	0	-
chr4	155525286	155534119	FGG	0	-
chr8	17721889	17767874	FGL1	0	-
chr9	133777825	133814673	FIBCD1	0	-
chr2	71004442	71017775	FIGLA	0	-
chrHG953_PATCH	71004442	71017775	FIGLA	0	-
chr2	164449906	164592522	FIGN	0	-
chr6	76001575	76203454	FILIP1	0	-
chrHSCHR6_MHC_COX	32044940	32046524	FKBPL	0	-
chr6	32096484	32098068	FKBPL	0	-
chrHSCHR6_MHC_DBB	32072259	32073843	FKBPL	0	-
chrHSCHR6_MHC_MCF	32172915	32174499	FKBPL	0	-
chr1	152274651	152297679	FLG	0	-
chr1	152321211	152332482	FLG2	0	-
chr13	28577411	28674729	FLT3	0	-
chr15	33057747	33486897	FMN1	0	-
chr5	156768608	156772729	FNDC9	0	-
chr11	65659520	65668044	FOSL1	0	-
chr20	22561643	22566093	FOXA2	0	-
chr5	72740654	72744352	FOXD1	0	-
chr9	116237	118417	FOXD4	0	-
chr9	70426623	70429731	FOXD4L4	0	-
chr9	70175707	70178815	FOXD4L5	0	-
chr9	69199480	69202204	FOXD4L6	0	-
chr8	145698795	145701718	FOXH1	0	-
chr2	88747726	88752131	FOXI3	0	-
chr17	74132414	74137380	FOXJ1	0	-
chr3	138663066	138665982	FOXL2	0	-
chr12	2966847	2986206	FOXM1	0	-
chr12	109715784	109747025	FOXN4	0	-
chrX	49106897	49121288	FOXP3	0	-
chrHG1436_HG1432_PATCH	49109835	49124225	FOXP3	0	-
chr20	30432103	30433420	FOXS1	0	-
chr9	14734664	14910993	FREM1	0	-
chr4	144498455	144621828	FREM3	0	-
chrHG1032_PATCH	190945506	190948412	FRG2	0	-
chr4	190945506	190948412	FRG2	0	-
chr10	135437399	135440299	FRG2B	0	-
chr6	116252312	116381921	FRK	0	-
chr6	168456425	168482237	FRMD1	0	-
chr9	85857905	86153461	FRMD3	0	-
chr15	44162962	44487450	FRMD5	0	-
chrX	131211021	131262048	FRMD7	0	-
chr10	49364601	49482941	FRMPD2	0	-
chr8	95390605	95449180	FSBP	0	-
chr14	44973545	44976482	FSCB	0	-
chr15	83424114	83474822	FSD2	0	-
chr2	49189296	49381676	FSHR	0	-
chr15	39892232	40075031	FSIP1	0	-
chr5	132532147	132948255	FSTL4	0	-
chr4	162305049	163085187	FSTL5	0	-
chr2	200625267	200715896	FTCDNL1	0	-
chrX	31089360	31090170	FTHL17	0	-
chr19	49251268	49258647	FUT1	0	-
chr19	5842899	5851485	FUT3	0	-
chr19	5865837	5903798	FUT5	0	-
chr19	5830621	5839742	FUT6	0	-
chr9	139924626	139927462	FUT7	0	-
chr11	117671559	117699413	FXYD2	0	-
chrX	153903529	153979858	GAB3	0	-
chrHG1497_PATCH	153843720	153920051	GAB3	0	-
chr22	17442826	17489112	GAB4	0	-
chr9	101050391	101471479	GABBR2	0	-
chr4	46250444	46477247	GABRA2	0	-
chrX	151334706	151619830	GABRA3	0	-
chr4	46920917	46996424	GABRA4	0	-
chr5	160715436	160976050	GABRB2	0	-
chr15	26788693	27184686	GABRB3	0	-
chr4	46037786	46126098	GABRG1	0	-
chr6	89887220	89940997	GABRR1	0	-
chr6	89966927	90025018	GABRR2	0	-
chr3	97705517	97754148	GABRR3	0	-
chr3	30767692	30936257	GADL1	0	-
chr22	30950622	30970574	GAL3ST1	0	-
chr11	65809423	65816651	GAL3ST3	0	-
chr2	31133333	31378068	GALNT14	0	-
chr12	51745031	51786651	GALNT6	0	-
chrHG996_PATCH	132680924	132910380	GALNT9	0	-
chr12	132680924	132905935	GALNT9	0	-
chr17	34071530	34079897	GAS2L2	0	-
chrHG385_PATCH	34071530	34079897	GAS2L2	0	-
chr1	89724633	89738544	GBP5	0	-
chr1	89597434	89641723	GBP7	0	-
chr7	150845676	150871832	GBX1	0	-
chr2	237073879	237077012	GBX2	0	-
chr4	72607410	72669758	GC	0	-
chr2	162999392	163008914	GCG	0	-
chr7	44183872	44237769	GCK	0	-
chr6	52991762	53013627	GCM1	0	-
chr6	10873456	10882174	GCM2	0	-
chr5	74323289	74326724	GCNT4	0	-
chr20	55066548	55100981	GCNT7	0	-
chr3	111839688	111852152	GCSAM	0	-
chr19	18979361	19006905	GDF1	0	-
chr10	48425815	48438976	GDF10	0	-
chr10	48413092	48416853	GDF2	0	-
chr12	7842378	7848372	GDF3	0	-
chr20	34021145	34042568	GDF5	0	-
chr8	97154562	97173020	GDF6	0	-
chr5	132196873	132202576	GDF9	0	-
chr5	37812779	37839788	GDNF	0	-
chr11	76927603	77012732	GDPD4	0	-
chr17	42982376	42994305	GFAP	0	-
chr1	92940319	92952433	GFI1	0	-
chr8	21547915	21669869	GFRA2	0	-
chr5	137588068	137610360	GFRA3	0	-
chr20	3639939	3644046	GFRA4	0	-
chr19	38874905	38878722	GGN	0	-
chr22	21562262	21581926	GGT2	0	-
chr20	23965690	23969416	GGTLC1	0	-
chr22	20366206	20368028	GGTLC3	0	-
chr17	61994560	61996179	GH1	0	-
chr17	61957578	61959295	GH2	0	-
chr20	35879489	35890238	GHRH	0	-
chr3	10327359	10334631	GHRL	0	-
chr3	172162923	172166246	GHSR	0	-
chr4	107279555	107288359	GIMD1	0	-
chr16	85709804	85723679	GINS2	0	-
chr17	47035916	47045958	GIP	0	-
chr13	20712394	20735188	GJA3	0	-
chr1	39330175	39347289	GJA9	0	-
chr13	20761609	20767037	GJB2	0	-
chr13	20796110	20806534	GJB6	0	-
chr6	87992696	88038996	GJB7	0	-
chr15	35043233	35047166	GJD2	0	-
chr4	80327508	80329372	GK2	0	-
chr2	69172364	69180102	GKN2	0	-
chr9	6532464	6645650	GLDC	0	-
chr5	151202074	151304403	GLRA1	0	-
chr4	175558065	175750465	GLRA3	0	-
chr12	56864736	56882198	GLS2	0	-
chr9	138515502	138531386	GLT6D1	0	-
chr11	58407899	58499447	GLYAT	0	-
chr11	58601542	58671688	GLYATL2	0	-
chr3	190570666	190610218	GMNC	0	-
chr1	110145889	110155679	GNAT2	0	-
chr7	80087987	80141336	GNAT3	0	-
chr22	19770747	19842462	GNB1L	0	-
chr16	848041	850733	GNG13	0	-
chr19	47137333	47137942	GNG8	0	-
chr17	47280153	47287936	GNGT2	0	-
chr8	25276776	25282170	GNRH1	0	-
chr4	68605046	68620078	GNRHR	0	-
chr15	74362198	74374891	GOLGA6A	0	-
chr15	82635130	82641706	GOLGA6L10	0	-
chr15	23684645	23692381	GOLGA6L2	0	-
chr15	20737094	20747114	GOLGA6L6	0	-
chr15	28764757	28778160	GOLGA8G	0	-
chrHSCHR15_1_CTG4	28776381	28789737	GOLGA8G	0	-
chr15	32684983	32695396	GOLGA8K	0	-
chr15	28947100	28983530	GOLGA8M	0	-
chr15	32737307	32747835	GOLGA8O	0	-
chr15	30695943	30706463	GOLGA8R	0	-
chr8	37791799	37797647	GOT1L1	0	-
chr3	194115550	194119995	GP5	0	-
chr19	55525073	55549632	GP6	0	-
chrHG1079_PATCH	55516960	55541519	GP6	0	-
chrHSCHR19LRC_COX1_CTG1	55445990	55470549	GP6	0	-
chrHSCHR19LRC_LRC_I_CTG1	55522577	55547136	GP6	0	-
chrHSCHR19LRC_LRC_S_CTG1	55524663	55549222	GP6	0	-
chrHSCHR19LRC_LRC_J_CTG1	55550114	55574673	GP6	0	-
chrHSCHR19LRC_COX2_CTG1	55187793	55212352	GP6	0	-
chrHSCHR19LRC_LRC_T_CTG1	55460956	55485515	GP6	0	-
chrHSCHR19LRC_PGF1_CTG1	55445374	55469933	GP6	0	-
chrHSCHR19LRC_PGF2_CTG1	55254752	55279311	GP6	0	-
chr1	167022073	167059868	GPA33	0	-
chr2	96687694	96705199	GPAT2	0	-
chr7	99767229	99774995	GPC2	0	-
chr11	64701943	64703360	GPHA2	0	-
chr14	63779549	63785593	GPHB5	0	-
chr6	24424793	24495433	GPLD1	0	-
chr2	207040040	207082771	GPR1	0	-
chrX	136112307	136113833	GPR101	0	-
chrX	129518319	129519511	GPR119	0	-
chr13	27329341	27334922	GPR12	0	-
chr14	105515728	105531782	GPR132	0	-
chr16	20042807	20085239	GPR139	0	-
chr3	154055461	154147504	GPR149	0	-
chr5	145892666	145895753	GPR151	0	-
chr11	67218772	67220200	GPR152	0	-
chr3	119883492	120003941	GPR156	0	-
chr3	150915619	150920988	GPR171	0	-
chr17	36481413	36499730	GPR179	0	-
chrHG745_PATCH	36481413	36499730	GPR179	0	-
chr13	99906968	99913998	GPR18	0	-
chr12	12813825	12849141	GPR19	0	-
chr8	142366600	142377367	GPR20	0	-
chr6	167569759	167571817	GPR31	0	-
chr14	31952173	31953171	GPR33	0	-
chr7	124386051	124405681	GPR37	0	-
chr19	46093022	46105466	GPR4	0	-
chr2	231772033	231825781	GPR55	0	-
chr6	97242002	97285353	GPR63	0	-
chr2	54080050	54087126	GPR75	0	-
chr11	94110477	94134585	GPR83	0	-
chr12	54756229	54758271	GPR84	0	-
chr7	112718386	112727833	GPR85	0	-
chr12	13093709	13105081	GPRC5D	0	-
chr6	117113248	117150200	GPRC6A	0	-
chr5	176022803	176037134	GPRIN1	0	-
chr4	90157537	90229161	GPRIN3	0	-
chr6	28471073	28495992	GPX6	0	-
chr17	18923986	18950950	GRAP	0	-
chr2	165349322	165478358	GRB14	0	-
chr10	87359312	88126250	GRID1	0	-
chr7	6537093	6591067	GRID2IP	0	-
chr7	2514360	2516528	GRIFIN	0	-
chr21	30909254	31312351	GRIK1	0	-
chr1	37261128	37499730	GRIK3	0	-
chr16	9852376	10276611	GRIN2A	0	-
chr12	13693165	14133053	GRIN2B	0	-
chr17	72838162	72857627	GRIN2C	0	-
chr9	104331635	104500862	GRIN3A	0	-
chr3	14530619	14583588	GRIP2	0	-
chr6	33989628	34123399	GRM4	0	-
chr11	88237744	88799113	GRM5	0	-
chr5	178405328	178423207	GRM6	0	-
chr7	126078652	126893348	GRM8	0	-
chr5	145239296	145252531	GRXCR2	0	-
chr14	95234553	95236562	GSC	0	-
chr22	19136089	19137796	GSC2	0	-
chrHG329_PATCH	19136089	19137796	GSC2	0	-
chr8	130760442	130799134	GSDMC	0	-
chr12	13236494	13256619	GSG1	0	-
chr16	27798850	28074830	GSG1L	0	-
chr6	52614897	52628367	GSTA2	0	-
chr6	52761437	52774483	GSTA3	0	-
chr6	52696453	52710893	GSTA5	0	-
chr12	54849734	54867386	GTSF1	0	-
chr20	42354804	42355638	GTSF1L	0	-
chr6	42152139	42162654	GUCA1B	0	-
chr3	108626639	108672742	GUCA1C	0	-
chr1	42628362	42630389	GUCA2A	0	-
chr11	106544738	106889250	GUCY1A2	0	-
chr12	14765576	14849519	GUCY2C	0	-
chrX	108616135	108725301	GUCY2F	0	-
chr4	145030457	145061904	GYPA	0	-
chr4	144917257	145061844	GYPB	0	-
chr4	144792020	144826716	GYPE	0	-
chr12	21689123	21757781	GYS2	0	-
chr12	96366440	96390143	HAL	0	-
chr5	153854532	153857824	HAND1	0	-
chr4	174446120	174451380	HAND2	0	-
chr20	7863628	7921121	HAO1	0	-
chrHG185_PATCH	39873994	39890896	HAP1	0	-
chr17	39873994	39890896	HAP1	0	-
chr5	82933624	83017432	HAPLN1	0	-
chr19	19366450	19373605	HAPLN4	0	-
chr19	52216365	52227247	HAS1	0	-
chr8	122624356	122653630	HAS2	0	-
chr5	156456424	156486130	HAVCR1	0	-
chr11	5253908	5256600	HBD	0	-
chr11	5289582	5526847	HBE1	0	-
chr11	5269313	5271122	HBG1	0	-
chr11	5274420	5667019	HBG2	0	-
chr12	123104824	123215390	HCAR1	0	-
chr12	123199303	123201439	HCAR3	0	-
chr5	45259349	45696253	HCN1	0	-
chr15	73612200	73661605	HCN4	0	-
chr17	40336078	40337470	HCRT	0	-
chrX	83572882	83757487	HDX	0	-
chr14	73945189	74025651	HEATR4	0	-
chr2	197059094	197458416	HECW2	0	-
chr9	100689073	100707138	HEMGN	0	-
chr11	124789089	124806308	HEPACAM	0	-
chr7	92817899	92855837	HEPACAM2	0	-
chr1	2460184	2461684	HES5	0	-
chr17	8023908	8027410	HES7	0	-
chr3	57231944	57260549	HESX1	0	-
chr1	91726323	91870426	HFM1	0	-
chr3	42734155	42744319	HHATL	0	-
chr1	222695602	222721445	HHIPL2	0	-
chr8	133073733	133123406	HHLA1	0	-
chr15	72968124	72978490	HIGD2B	0	-
chr19	40885178	40896094	HIPK4	0	-
chr2	234742062	234763212	HJURP	0	-
chr5	176307870	176326333	HK3	0	-
chrHSCHR6_MHC_MCF	33005421	33010855	HLA-DOA	0	-
chrHSCHR6_MHC_QBL	32900651	32906085	HLA-DOA	0	-
chrHSCHR6_MHC_DBB	32949907	32955340	HLA-DOA	0	-
chrHSCHR6_MHC_SSTO	33111813	33117246	HLA-DOA	0	-
chrHSCHR6_MHC_COX	32894248	32899682	HLA-DOA	0	-
chrHSCHR6_MHC_MANN	33125750	33131183	HLA-DOA	0	-
chr6	32971955	32977389	HLA-DOA	0	-
chrHSCHR6_MHC_DBB	32758669	32762954	HLA-DOB	0	-
chrHSCHR6_MHC_APD	32764306	32768591	HLA-DOB	0	-
chrHSCHR6_MHC_SSTO	32870615	32874900	HLA-DOB	0	-
chrHSCHR6_MHC_COX	32702866	32707151	HLA-DOB	0	-
chr6	32780540	32784825	HLA-DOB	0	-
chrHSCHR6_MHC_MCF	32814044	32818329	HLA-DOB	0	-
chrHSCHR6_MHC_QBL	32652598	32660056	HLA-DQB2	0	-
chrHSCHR6_MHC_DBB	32703042	32710500	HLA-DQB2	0	-
chrHSCHR6_MHC_APD	32708756	32716212	HLA-DQB2	0	-
chrHSCHR6_MHC_SSTO	32814683	32822138	HLA-DQB2	0	-
chrHSCHR6_MHC_COX	32647573	32655029	HLA-DQB2	0	-
chrHSCHR6_MHC_MANN	32877673	32885131	HLA-DQB2	0	-
chr6	32723875	32731311	HLA-DQB2	0	-
chrHSCHR6_MHC_MCF	32757661	32765119	HLA-DQB2	0	-
chr4	8847802	8873543	HMX1	0	-
chr1	12907261	12908578	HNRNPCL1	0	-
chr5	78668459	78810040	HOMER1	0	-
chr1	150670536	150693364	HORMAD1	0	-
chr7	27132612	27135615	HOXA1	0	-
chr7	27139721	27142430	HOXA2	0	-
chr7	27168126	27170418	HOXA4	0	-
chr17	46605888	46608359	HOXB1	0	-
chr17	46652875	46657473	HOXB4	0	-
chr17	46668619	46671323	HOXB5	0	-
chr17	46671639	46682354	HOXB6	0	-
chr17	46684594	46710934	HOXB7	0	-
chr17	46688739	46692478	HOXB8	0	-
chr17	46698518	46703839	HOXB9	0	-
chr1	40144320	40157361	HPCAL4	0	-
chr12	122277433	122301502	HPD	0	-
chr4	95219686	95264027	HPGDS	0	-
chr4	84213614	84256306	HPSE	0	-
chr11	6452279	6463847	HPX	0	-
chr19	49654455	49658681	HRC	0	-
chr20	60790026	60795323	HRH3	0	-
chr12	117293949	117319246	HRK	0	-
chr1	152184558	152196669	HRNR	0	-
chr4	11394774	11431389	HS3ST1	0	-
chr6	114376750	114664209	HS3ST5	0	-
chr16	1961464	1968441	HS3ST6	0	-
chrX	131760044	132095423	HS6ST2	0	-
chr9	98997588	99064434	HSD17B3	0	-
chr21	44949072	45079374	HSF2BP	0	-
chr17	56497528	56565745	HSF5	0	-
chrX	148674172	148676974	HSFX2	0	-
chrY	20893326	20990548	HSFY2	0	-
chrHSCHR6_MHC_COX	31764773	31770218	HSPA1L	0	-
chrHSCHR6_MHC_APD	31788760	31794206	HSPA1L	0	-
chr6	31777396	31783437	HSPA1L	0	-
chrHSCHR6_MHC_QBL	31767647	31773092	HSPA1L	0	-
chrHSCHR6_MHC_DBB	31759586	31765032	HSPA1L	0	-
chr5	63256183	63258334	HTR1A	0	-
chr6	78171948	78173490	HTR1B	0	-
chr1	23516993	23521222	HTR1D	0	-
chr13	47405685	47471169	HTR2A	0	-
chr2	231972944	231989832	HTR2B	0	-
chr5	147830595	148056798	HTR4	0	-
chr10	92500578	92617671	HTR7	0	-
chr6	655939	656963	HUS1B	0	-
chr16	70841281	71264625	HYDIN	0	-
chr1	43916824	43919660	HYI	0	-
chr10	1064847	1071799	IDI2	0	-
chr11	1753640	1771821	IFITM10	0	-
chr11	298200	299526	IFITM5	0	-
chr9	21206180	21207142	IFNA10	0	-
chr9	21367371	21368075	IFNA13	0	-
chr9	21239201	21239978	IFNA14	0	-
chr9	21216372	21217310	IFNA16	0	-
chr9	21227242	21228221	IFNA17	0	-
chr9	21384254	21385396	IFNA2	0	-
chr9	21165636	21166659	IFNA21	0	-
chr9	21186617	21187598	IFNA4	0	-
chr9	21304613	21305312	IFNA5	0	-
chr9	21349834	21351377	IFNA6	0	-
chr9	21201468	21202204	IFNA7	0	-
chr9	21077104	21077943	IFNB1	0	-
chr9	21480841	21482312	IFNE	0	-
chr12	68548548	68553527	IFNG	0	-
chr19	39734246	39735646	IFNL3	0	-
chr19	39737773	39739219	IFNL4	0	-
chr9	21140631	21142144	IFNW1	0	-
chr15	65619465	65670378	IGDCC3	0	-
chr15	65673802	65715410	IGDCC4	0	-
chr3	185361527	185542844	IGF2BP2	0	-
chr7	23349828	23510086	IGF2BP3	0	-
chr16	1840414	1844972	IGFALS	0	-
chr9	38408991	38424444	IGFBPL1	0	-
chr19	46623328	46627931	IGFL3	0	-
chr19	46543006	46580376	IGFL4	0	-
chr22	23915312	23922495	IGLL1	0	-
chrX	130407480	130533677	IGSF1	0	-
chr3	151143172	151176497	IGSF10	0	-
chr3	118619404	118864915	IGSF11	0	-
chr11	18725852	18747777	IGSF22	0	-
chr17	37921198	38020441	IKZF3	0	-
chr1	206940947	206945839	IL10	0	-
chr19	55875757	55881831	IL11	0	-
chr5	158741791	158757895	IL12B	0	-
chr19	18169805	18209754	IL12RB1	0	-
chrX	114238538	114254540	IL13RA2	0	-
chrHG1462_PATCH	114240445	114256447	IL13RA2	0	-
chr5	148750887	148783765	IL17B	0	-
chr6	52101479	52109335	IL17F	0	-
chr22	50432942	50451088	IL17REL	0	-
chr2	113531492	113542167	IL1A	0	-
chr2	113587328	113594480	IL1B	0	-
chr4	123372625	123377880	IL2	0	-
chr4	123533783	123542224	IL21	0	-
chr12	68642022	68647387	IL22	0	-
chr1	24446261	24469611	IL22RA1	0	-
chr6	137464968	137494785	IL22RA2	0	-
chr12	68595131	68619601	IL26	0	-
chr16	28510683	28523372	IL27	0	-
chr10	6052652	6104288	IL2RA	0	-
chr22	37521878	37571094	IL2RB	0	-
chr12	122656577	122658746	IL31	0	-
chr2	113779668	113810444	IL36B	0	-
chr19	50392911	50432796	IL4I1	0	-
chr5	131877136	131892530	IL5	0	-
chr3	3111233	3168297	IL5RA	0	-
chr8	79587978	79717758	IL7	0	-
chr5	135227935	135231516	IL9	0	-
chr1	166882443	166944719	ILDR2	0	-
chr6	76630832	76782395	IMPG1	0	-
chr3	100941390	101039404	IMPG2	0	-
chr7	41724712	41742706	INHBA	0	-
chr11	2181009	2182571	INS	0	-
chr19	17927321	17932383	INSL3	0	-
chr1	67263424	67266939	INSL5	0	-
chr9	5131979	5185668	INSL6	0	-
chr1	156809855	156828810	INSRR	0	-
chr6	154475631	154677926	IPCEF1	0	-
chr10	59951278	60027694	IPMK	0	-
chr9	95375466	95432547	IPPK	0	-
chr2	237232794	237416185	IQCA1	0	-
chr12	113633246	113658899	IQCD	0	-
chr3	51928892	51937351	IQCF1	0	-
chr3	51907737	51909600	IQCF5	0	-
chr3	51812580	51813009	IQCF6	0	-
chr1	156495197	156542396	IQGAP3	0	-
chr7	123092454	123175131	IQUB	0	-
chrX	107975712	107979651	IRS4	0	-
chr14	77940740	77965210	ISM2	0	-
chrHG1287_PATCH	146577623	146596604	ITGA10	0	-
chr17	42449548	42466873	ITGA2B	0	-
chr12	53585102	53601091	ITGB7	0	-
chr3	52846991	52865495	ITIH4	0	-
chrX	54775332	54824673	ITIH6	0	-
chr1	160846329	160854960	ITLN1	0	-
chr1	160914815	160924589	ITLN2	0	-
chr19	49244109	49250166	IZUMO1	0	-
chr19	50655805	50666452	IZUMO2	0	-
chr9	24542950	24545944	IZUMO3	0	-
chr4	6027926	6202318	JAKMIP1	0	-
chr5	146967990	147162338	JAKMIP2	0	-
chr1	62702651	62785085	KANK4	0	-
chr1	111059839	111061797	KCNA10	0	-
chr1	111136202	111174096	KCNA2	0	-
chr1	111214310	111217655	KCNA3	0	-
chr11	30031288	30038570	KCNA4	0	-
chr19	49570675	49576198	KCNA7	0	-
chr17	7825177	7833121	KCNAB3	0	-
chr12	75433857	75603648	KCNC2	0	-
chr19	50815194	50836772	KCNC3	0	-
chrX	48818639	48827976	KCND1	0	-
chrHG1436_HG1432_PATCH	48820777	48830968	KCND1	0	-
chr21	35818988	35884573	KCNE1	0	-
chr2	42669157	42721237	KCNG3	0	-
chr16	84255823	84273356	KCNG4	0	-
chr1	210856555	211307457	KCNH1	0	-
chr17	40308909	40333296	KCNH4	0	-
chr14	63173287	63568755	KCNH5	0	-
chr2	163227917	163695240	KCNH7	0	-
chr10	103585731	103603677	KCNIP2	0	-
chr4	20730239	21950422	KCNIP4	0	-
chr11	128706210	128737268	KCNJ1	0	-
chr1	160007257	160040038	KCNJ10	0	-
chr2	233631174	233641278	KCNJ13	0	-
chr22	38822332	38851205	KCNJ4	0	-
chr21	38979678	39288749	KCNJ6	0	-
chr14	88649113	88793251	KCNK10	0	-
chr2	47743720	47798078	KCNK12	0	-
chr6	39282474	39290744	KCNK16	0	-
chr6	39266777	39282329	KCNK17	0	-
chr6	39156749	39197226	KCNK5	0	-
chr11	65360326	65363467	KCNK7	0	-
chr8	140613081	140715299	KCNK9	0	-
chr3	178957530	178984790	KCNMB3	0	-
chr1	154669931	154842756	KCNN3	0	-
chr20	62037542	62103993	KCNQ2	0	-
chr8	133133108	133493200	KCNQ3	0	-
chr20	43720951	43729753	KCNS1	0	-
chr1	196194909	196578355	KCNT2	0	-
chr8	110975874	110988076	KCNV1	0	-
chr7	128502505	128550773	KCP	0	-
chr16	67323331	67360666	KCTD19	0	-
chr13	45766988	45775175	KCTD4	0	-
chr4	44175926	44450824	KCTD8	0	-
chrHG7_PATCH	142701710	142723277	KEL	0	-
chr7	142638201	142659768	KEL	0	-
chr12	91444268	91451760	KERA	0	-
chr6	73933267	73935493	KHDC1L	0	-
chr6	62389865	62996132	KHDRBS2	0	-
chr6	24544332	24646383	KIAA0319	0	-
chr6	127761488	127780536	KIAA0408	0	-
chr5	93488671	93954309	KIAA0825	0	-
chr7	138516126	138666064	KIAA1549	0	-
chr1	200520628	200589862	KIF14	0	-
chr11	28042167	28129855	KIF18A	0	-
chr17	43002077	43025082	KIF18B	0	-
chr1	200938520	200992828	KIF21B	0	-
chr9	34252379	34329198	KIF24	0	-
chr9	86451613	86536342	KIF27	0	-
chr6	39297766	39693181	KIF6	0	-
chr11	126293254	126873355	KIRREL3	0	-
chr1	204159469	204165614	KISS1	0	-
chr19	12995237	12997995	KLF1	0	-
chr13	74260226	74708394	KLF12	0	-
chrHG1308_PATCH	130394889	130397715	KLF14	0	-
chr7	130417401	130418888	KLF14	0	-
chr1	205305220	205326218	KLHDC8A	0	-
chr13	70274726	70682591	KLHL1	0	-
chrHG185_PATCH	40009797	40021683	KLHL11	0	-
chr17	40009797	40021684	KLHL11	0	-
chr18	30252634	30353025	KLHL14	0	-
chr5	136953189	137071779	KLHL3	0	-
chr6	53512699	53530506	KLHL31	0	-
chr14	20896970	20903801	KLHL33	0	-
chrX	21673609	21676448	KLHL34	0	-
chr11	75133438	75141674	KLHL35	0	-
chr8	124657767	124665190	KLHL38	0	-
chr3	183205319	183273477	KLHL6	0	-
chr19	51559463	51568371	KLK13	0	-
chr19	51580752	51587502	KLK14	0	-
chr19	51328545	51340469	KLK15	0	-
chr19	51446559	51456349	KLK5	0	-
chr19	51461887	51472929	KLK6	0	-
chr19	51479729	51487355	KLK7	0	-
chr19	51499263	51505967	KLK8	0	-
chr19	51503806	51512890	KLK9	0	-
chr10	89618918	89623194	KLLN	0	-
chr12	10594863	10607284	KLRC1	0	-
chr12	10579453	10594899	KLRC2	0	-
chr12	10564911	10573194	KLRC3	0	-
chr12	10559983	10562356	KLRC4	0	-
chr7	139137436	139168458	KLRG2	0	-
chr1	47011316	47017199	KNCN	0	-
chr7	98771197	98805129	KPNA7	0	-
chr17	8271955	8280029	KRBA2	0	-
chr12	53068520	53074191	KRT1	0	-
chrHSCHR17_4_CTG4	39017555	39023462	KRT12	0	-
chr17	39017555	39023462	KRT12	0	-
chr17	39766030	39772151	KRT16	0	-
chr12	53038342	53045948	KRT2	0	-
chrHSCHR17_4_CTG4	39032193	39041479	KRT20	0	-
chr17	39032193	39041479	KRT20	0	-
chr17	38810917	38821433	KRT222	0	-
chr17	38854243	38860002	KRT24	0	-
chr17	38904273	38911584	KRT25	0	-
chr17	38922490	38928414	KRT26	0	-
chr17	38933060	38938786	KRT27	0	-
chr17	38948455	38956211	KRT28	0	-
chr12	53183469	53189901	KRT3	0	-
chr17	39549976	39553844	KRT31	0	-
chrHSCHR17_1_CTG4	39557276	39561144	KRT31	0	-
chr17	39616063	39623681	KRT32	0	-
chr17	39502344	39507064	KRT33A	0	-
chrHSCHR17_1_CTG4	39502344	39507064	KRT33A	0	-
chr17	39519746	39526052	KRT33B	0	-
chrHSCHR17_1_CTG4	39519746	39526052	KRT33B	0	-
chr17	39533902	39538655	KRT34	0	-
chr17	39632941	39637392	KRT35	0	-
chr17	39642388	39648798	KRT36	0	-
chr17	39577005	39580775	KRT37	0	-
chrHSCHR17_1_CTG4	39584330	39588100	KRT37	0	-
chr17	39592698	39597173	KRT38	0	-
chrHSCHR17_4_CTG4	39114796	39123271	KRT39	0	-
chr17	39114669	39123144	KRT39	0	-
chrHSCHR17_4_CTG4	39134095	39143514	KRT40	0	-
chr17	39133968	39143387	KRT40	0	-
chr12	52840435	52845910	KRT6B	0	-
chr12	52862300	52867569	KRT6C	0	-
chr12	52937693	52946931	KRT71	0	-
chr12	52979373	52995322	KRT72	0	-
chr12	53001354	53012343	KRT73	0	-
chr12	52959566	52967609	KRT74	0	-
chr12	52817854	52828309	KRT75	0	-
chr12	53161939	53171129	KRT76	0	-
chr12	53083410	53097247	KRT77	0	-
chr12	53231588	53242876	KRT78	0	-
chr12	53215194	53228079	KRT79	0	-
chr12	52562780	52585784	KRT80	0	-
chr12	52679697	52685318	KRT81	0	-
chr12	52787715	52800139	KRT82	0	-
chr12	52708085	52715182	KRT83	0	-
chr12	52771596	52779436	KRT84	0	-
chr12	52753790	52761265	KRT85	0	-
chr17	39722096	39728310	KRT9	0	-
chrHSCHR17_4_CTG4	39196936	39197838	KRTAP1-1	0	-
chr17	39196811	39197713	KRTAP1-1	0	-
chrHSCHR17_4_CTG4	39190263	39191234	KRTAP1-3	0	-
chr17	39190142	39191107	KRTAP1-3	0	-
chrHSCHR17_4_CTG4	39186076	39186483	KRTAP1-4	0	-
chr17	39185949	39186356	KRTAP1-4	0	-
chrHSCHR17_4_CTG4	39182405	39183581	KRTAP1-5	0	-
chr17	39182278	39183454	KRTAP1-5	0	-
chr21	45958864	45960078	KRTAP10-1	0	-
chrHG237_PATCH	45958864	45960078	KRTAP10-1	0	-
chr21	45970240	45971388	KRTAP10-2	0	-
chrHG237_PATCH	45970240	45971388	KRTAP10-2	0	-
chr21	45977673	45978643	KRTAP10-3	0	-
chrHG237_PATCH	45977673	45978643	KRTAP10-3	0	-
chr21	45999332	46000481	KRTAP10-5	0	-
chrHG237_PATCH	45999338	46000487	KRTAP10-5	0	-
chr21	46011149	46012386	KRTAP10-6	0	-
chrHG237_PATCH	46011151	46012388	KRTAP10-6	0	-
chr21	32252966	32253874	KRTAP11-1	0	-
chr21	46101491	46102078	KRTAP12-1	0	-
chrHG237_PATCH	46101457	46102044	KRTAP12-1	0	-
chr21	46086106	46086844	KRTAP12-2	0	-
chrHG237_PATCH	46086072	46086810	KRTAP12-2	0	-
chr21	46074130	46074576	KRTAP12-4	0	-
chrHG237_PATCH	46074096	46074542	KRTAP12-4	0	-
chr21	31743709	31744557	KRTAP13-2	0	-
chr21	31797583	31798286	KRTAP13-3	0	-
chr17	39463952	39465505	KRTAP16-1	0	-
chrHSCHR17_1_CTG4	39463952	39465505	KRTAP16-1	0	-
chr17	39471173	39471947	KRTAP17-1	0	-
chrHSCHR17_1_CTG4	39471169	39471947	KRTAP17-1	0	-
chr21	31852018	31852663	KRTAP19-1	0	-
chr21	31859362	31859755	KRTAP19-2	0	-
chr21	31863782	31864275	KRTAP19-3	0	-
chr21	31869142	31869451	KRTAP19-4	0	-
chr21	31873975	31874435	KRTAP19-5	0	-
chr21	31913854	31914183	KRTAP19-6	0	-
chr21	31933194	31933633	KRTAP19-7	0	-
chr21	32410478	32410795	KRTAP19-8	0	-
chrHSCHR17_4_CTG4	39202918	39203693	KRTAP2-1	0	-
chr17	39202793	39203568	KRTAP2-1	0	-
chr17	39210750	39211482	KRTAP2-2	0	-
chrHSCHR17_4_CTG4	39215722	39216596	KRTAP2-3	0	-
chr17	39215495	39216344	KRTAP2-3	0	-
chrHSCHR17_4_CTG4	39221598	39222361	KRTAP2-4	0	-
chr17	39221369	39222131	KRTAP2-4	0	-
chr21	32127439	32127746	KRTAP21-1	0	-
chr21	32119112	32119551	KRTAP21-2	0	-
chr21	32090843	32091095	KRTAP21-3	0	-
chr21	31962424	31962716	KRTAP22-2	0	-
chr21	31720717	31720924	KRTAP23-1	0	-
chr21	31653629	31655276	KRTAP24-1	0	-
chr21	31661463	31661832	KRTAP25-1	0	-
chr21	31691452	31692607	KRTAP26-1	0	-
chr21	31709331	31710012	KRTAP27-1	0	-
chrHSCHR17_6_CTG4	39446708	39447733	KRTAP29-1	0	-
chr17	39458078	39459103	KRTAP29-1	0	-
chrHSCHR17_5_CTG4	39447756	39448781	KRTAP29-1	0	-
chrHSCHR17_4_CTG4	39164900	39175703	KRTAP3-1	0	-
chr17	39164773	39175576	KRTAP3-1	0	-
chrHSCHR17_4_CTG4	39155572	39156273	KRTAP3-2	0	-
chr17	39155447	39156138	KRTAP3-2	0	-
chrHSCHR17_4_CTG4	39149809	39150512	KRTAP3-3	0	-
chr17	39149686	39150385	KRTAP3-3	0	-
chr17	39340354	39341594	KRTAP4-1	0	-
chrHSCHR17_4_CTG4	39273915	39275094	KRTAP4-11	0	-
chr17	39273433	39274606	KRTAP4-11	0	-
chrHSCHR17_4_CTG4	39279811	39280887	KRTAP4-12	0	-
chr17	39279343	39280419	KRTAP4-12	0	-
chr17	39333698	39334460	KRTAP4-2	0	-
chr17	39323484	39324424	KRTAP4-3	0	-
chr17	39315910	39316983	KRTAP4-4	0	-
chr17	39305178	39306054	KRTAP4-5	0	-
chr17	39295685	39296739	KRTAP4-6	0	-
chr17	39253233	39254393	KRTAP4-8	0	-
chr11	1605572	1606513	KRTAP5-1	0	-
chr11	71292901	71314399	KRTAP5-11	0	-
chr11	1618409	1619524	KRTAP5-2	0	-
chr11	1628795	1629693	KRTAP5-3	0	-
chr11	1642188	1643368	KRTAP5-4	0	-
chr21	31985750	31986249	KRTAP6-1	0	-
chr21	31970909	31971219	KRTAP6-2	0	-
chr21	32201357	32202078	KRTAP7-1	0	-
chr21	32185016	32185570	KRTAP8-1	0	-
chr19	35978226	35986460	KRTDAP	0	-
chr12	117890817	118406788	KSR2	0	-
chr3	134321980	134370478	KY	0	-
chrX	153126969	153174677	L1CAM	0	-
chrHG1497_PATCH	153029986	153077694	L1CAM	0	-
chr12	55024595	55028679	LACRT	0	-
chr1	23279536	23291831	LACTBL1	0	-
chr12	48961467	48963849	LALBA	0	-
chr18	6941743	7117813	LAMA1	0	-
chr7	107663993	107770801	LAMB4	0	-
chr10	102986733	102989551	LBX1	0	-
chr2	74724644	74730443	LBX2	0	-
chr21	40777770	40817731	LCA5L	0	-
chr1	152777311	152779107	LCE1C	0	-
chr1	152595310	152595579	LCE3A	0	-
chr1	152551857	152552980	LCE3D	0	-
chr1	152538130	152539248	LCE3E	0	-
chr9	139654086	139660707	LCN15	0	-
chr9	139648838	139652678	LCN8	0	-
chr2	136545410	136594750	LCT	0	-
chr15	66839517	66858317	LCTL	0	-
chr5	135257968	135290723	LECT2	0	-
chr1	226073982	226099082	LEFTY1	0	-
chr1	226124298	226129189	LEFTY2	0	-
chr1	205350506	205425082	LEMD1	0	-
chr19	39292311	39304004	LGALS4	0	-
chr19	39261611	39264132	LGALS7	0	-
chr17	20352708	20370852	LGALS9B	0	-
chr4	25000469	25032501	LGI2	0	-
chr8	22004338	22014597	LGI3	0	-
chr6	63985856	64029882	LGSN	0	-
chr19	49519237	49520338	LHB	0	-
chr2	48859428	48982880	LHCGR	0	-
chrX	111873876	111923375	LHFPL1	0	-
chr3	9543481	9595486	LHFPL4	0	-
chr9	139088096	139096955	LHX3	0	-
chr12	113899839	113910085	LHX5	0	-
chr9	124964856	124991905	LHX6	0	-
chr22	30636436	30642840	LIF	0	-
chr19	54844456	54850421	LILRA4	0	-
chrHG1079_PATCH	54836439	54842404	LILRA4	0	-
chrHSCHR19LRC_COX2_CTG1	54843416	54849383	LILRA4	0	-
chrHSCHR19LRC_PGF2_CTG1	54843570	54849537	LILRA4	0	-
chr19	54818353	54824409	LILRA5	0	-
chrHSCHR19LRC_COX1_CTG1	54817385	54823441	LILRA5	0	-
chr19	54720737	54746649	LILRA6	0	-
chrHSCHR19LRC_COX1_CTG1	54720555	54746431	LILRA6	0	-
chrHSCHR19LRC_PGF1_CTG1	54720741	54746649	LILRA6	0	-
chr19	54777675	54785039	LILRB2	0	-
chrHG1079_PATCH	54777075	54784438	LILRB2	0	-
chr19	54720147	54746602	LILRB3	0	-
chrHG1079_PATCH	54719532	54746007	LILRB3	0	-
chrHSCHR19LRC_COX1_CTG1	54719965	54746384	LILRB3	0	-
chrHSCHR19LRC_PGF1_CTG1	54720151	54746602	LILRB3	0	-
chr19	54754263	54761164	LILRB5	0	-
chrHSCHR19LRC_PGF2_CTG1	54754289	54761190	LILRB5	0	-
chr19	51883163	51891214	LIM2	0	-
chr12	81186299	81331704	LIN7A	0	-
chr1	226418850	226497570	LIN9	0	-
chr15	77905369	78113242	LINGO1	0	-
chr9	27948076	28670283	LINGO2	0	-
chr19	2289774	2308156	LINGO3	0	-
chr1	151772740	151778630	LINGO4	0	-
chr21	15481134	15583166	LIPI	0	-
chr5	96427574	96478576	LIX1	0	-
chr11	8245851	8290263	LMO1	0	-
chr3	69156023	69172183	LMOD3	0	-
chr1	165171104	165325952	LMX1A	0	-
chr18	44056935	44236996	LOXHD1	0	-
chr6	160952515	161087407	LPA	0	-
chr12	6728001	6745613	LPAR5	0	-
chr12	133179736	133187037	LRCOL1	0	-
chr19	39797208	39805976	LRFN1	0	-
chr6	40359325	40555204	LRFN2	0	-
chr19	4536421	4540486	LRG1	0	-
chr10	85991349	86001217	LRIT1	0	-
chr10	85980254	85985345	LRIT2	0	-
chr2	140988992	142889270	LRP1B	0	-
chr2	169983619	170219195	LRP2	0	-
chr4	186285032	186317053	LRP2BP	0	-
chr1	53711217	53793742	LRP8	0	-
chr12	70002351	70004942	LRRC10	0	-
chr3	194075976	194090472	LRRC15	0	-
chr10	50117528	50143242	LRRC18	0	-
chr9	26993134	27005691	LRRC19	0	-
chr3	46556913	46621589	LRRC2	0	-
chr8	145747761	145752416	LRRC24	0	-
chr19	18501954	18508427	LRRC25	0	-
chr3	169556967	169587718	LRRC31	0	-
chr1	13801445	13840543	LRRC38	0	-
chr1	100614409	100643771	LRRC39	0	-
chr7	127667124	127672160	LRRC4	0	-
chr11	40135753	41481323	LRRC4C	0	-
chr1	74935562	74978298	LRRC53	0	-
chr4	52859868	52883786	LRRC66	0	-
chr6	43474707	43478424	LRRC73	0	-
chr7	91741473	91808845	LRRD1	0	-
chr1	74491699	74663871	LRRIQ3	0	-
chr1	204586298	204654861	LRRN2	0	-
chr20	6021424	6034695	LRRN4	0	-
chr2	80515483	80531874	LRRTM1	0	-
chr5	138204612	138211057	LRRTM2	0	-
chr2	76974845	77820445	LRRTM4	0	-
chr3	54952264	55001115	LRTM1	0	-
chr15	41795836	41806085	LTK	0	-
chr7	135612022	135612198	LUZP6	0	-
chrHSCHR6_MHC_SSTO	31676384	31679581	LY6G6C	0	-
chr6	31686425	31689622	LY6G6C	0	-
chrHSCHR6_MHC_COX	31673838	31677035	LY6G6C	0	-
chrHSCHR6_MHC_QBL	31676661	31679858	LY6G6C	0	-
chrHSCHR6_MHC_MANN	31725917	31729114	LY6G6C	0	-
chrHSCHR6_MHC_DBB	31668598	31671795	LY6G6C	0	-
chrHSCHR6_MHC_MCF	31762711	31765908	LY6G6C	0	-
chr8	144239331	144242128	LY6H	0	-
chr2	160628362	160761260	LY75	0	-
chr2	99900701	99921205	LYG1	0	-
chr2	99858709	99871745	LYG2	0	-
chr2	133402426	133429152	LYPD1	0	-
chr8	143831568	143833952	LYPD2	0	-
chr19	42341148	42348760	LYPD4	0	-
chr19	44300081	44331358	LYPD5	0	-
chr1	248902716	248903150	LYPD8	0	-
chr10	30900718	30918691	LYZL2	0	-
chr3	42438570	42452092	LYZL4	0	-
chr17	34261522	34270703	LYZL6	0	-
chr8	20103676	20161474	LZTS1	0	-
chr2	74785010	74875465	M1AP	0	-
chr13	36047926	36050832	MAB21L1	0	-
chr7	20174278	20257027	MACC1	0	-
chr4	120976763	120988229	MAD2L1	0	-
chr8	144501352	144512576	MAFA	0	-
chrX	152481522	152486115	MAGEA1	0	-
chrX	151301782	151307033	MAGEA10	0	-
chrX	151899293	151903184	MAGEA12	0	-
chrX	151918387	151922364	MAGEA2	0	-
chrX	151934652	151938240	MAGEA3	0	-
chrHG1497_PATCH	151934608	151938219	MAGEA6	0	-
chrHG1459_PATCH	148663377	148669190	MAGEA9	0	-
chrX	148663309	148669116	MAGEA9B	0	-
chrX	141290131	141293076	MAGEC2	0	-
chrX	75002823	75005079	MAGEE2	0	-
chr15	23888691	23891175	MAGEL2	0	-
chr6	10762956	10838764	MAK	0	-
chr19	49215999	49222978	MAMSTR	0	-
chr12	27915671	27924209	MANSC4	0	-
chr1	242158792	242162375	MAP1LC3C	0	-
chrX	19378174	19533379	MAP3K15	0	-
chr2	135722061	135805038	MAP3K19	0	-
chr14	71189243	71276251	MAP3K9	0	-
chrX	20024831	20135035	MAP7D2	0	-
chrHSCHR6_MHC_QBL	29454362	29455626	MAS1L	0	-
chrHSCHR6_MHC_APD	29454555	29455819	MAS1L	0	-
chrHSCHR6_MHC_DBB	29454408	29455672	MAS1L	0	-
chrHSCHR6_MHC_MANN	29454045	29455309	MAS1L	0	-
chr6	29454474	29455738	MAS1L	0	-
chrHSCHR6_MHC_SSTO	29454148	29455412	MAS1L	0	-
chrHSCHR6_MHC_MCF	29454259	29455523	MAS1L	0	-
chrHSCHR6_MHC_COX	29451051	29452315	MAS1L	0	-
chr1	11086580	11107290	MASP2	0	-
chr10	82031576	82049440	MAT1A	0	-
chr19	3777971	3802127	MATK	0	-
chr1	31184124	31196434	MATN1	0	-
chr2	20191872	20212455	MATN3	0	-
chr20	43922085	43937169	MATN4	0	-
chr3	192514604	192635950	MB21D2	0	-
chr19	7056220	7058651	MBD3L3	0	-
chr19	7037759	7040190	MBD3L4	0	-
chr10	54525140	54531460	MBL2	0	-
chr8	29989340	30002202	MBOAT4	0	-
chr18	13882043	13915706	MC2R	0	-
chr18	58038564	58040001	MC4R	0	-
chrX	138663929	138790386	MCF2	0	-
chr3	182895831	183146566	MCF2L2	0	-
chr6	100367786	100442123	MCHR2	0	-
chr5	54515442	54523143	MCIDAS	0	-
chr1	85391268	85462796	MCOLN2	0	-
chr1	85483765	85514182	MCOLN3	0	-
chr5	94039446	94620279	MCTP1	0	-
chrHSCHR5_1_CTG2	94039446	94636885	MCTP1	0	-
chr14	47308826	48144157	MDGA2	0	-
chr2	207602487	207630271	MDH1B	0	-
chr16	3292028	3306627	MEFV	0	-
chrHSCHR15_1_CTG8	66187417	66558222	MEGF11	0	-
chr15	66187417	66546085	MEGF11	0	-
chr16	1883984	1934295	MEIOB	0	-
chr17	41717756	41739322	MEOX1	0	-
chr7	15650837	15726437	MEOX2	0	-
chr13	103338094	103346854	METTL21C	0	-
chr1	156041804	156051789	MEX3A	0	-
chr15	82334119	82338482	MEX3B	0	-
chr12	8789942	8815484	MFAP5	0	-
chr11	119209652	119217383	MFRP	0	-
chr17	8700436	8702667	MFSD6L	0	-
chr4	140187317	140201492	MGARP	0	-
chr12	86372516	87232681	MGAT4C	0	-
chr12	56843286	56862950	MIP	0	-
chr10	129894923	129924649	MKI67	0	-
chr22	50497820	50524331	MLC1	0	-
chr6	33762450	33771788	MLN	0	-
chr7	73007524	73038873	MLXIPL	0	-
chrHG1257_PATCH	73058151	73089500	MLXIPL	0	-
chr7	4945620	4998844	MMD2	0	-
chr11	102660651	102668891	MMP1	0	-
chr11	102641234	102651359	MMP10	0	-
chr11	102733467	102745764	MMP12	0	-
chrHG305_PATCH	102733467	102745765	MMP12	0	-
chr11	102813724	102826463	MMP13	0	-
chrHG305_PATCH	102813725	102826464	MMP13	0	-
chr8	89044237	89340254	MMP16	0	-
chr11	102447566	102496063	MMP20	0	-
chr10	127455022	127464390	MMP21	0	-
chr11	102562218	102576537	MMP27	0	-
chrHG305_PATCH	102706532	102714534	MMP3	0	-
chr11	102706532	102714534	MMP3	0	-
chr11	102582526	102597781	MMP8	0	-
chr6	97590037	97731093	MMS22L	0	-
chr22	28144265	28197486	MN1	0	-
chr15	56713742	56757335	MNS1	0	-
chr7	156786745	156803345	MNX1	0	-
chr9	27325207	27529779	MOB3B	0	-
chr7	100838288	100844302	MOGAT3	0	-
chr3	108677086	108836989	MORC1	0	-
chr12	122089024	122110537	MORN3	0	-
chrHG1595_PATCH	122088922	122110435	MORN3	0	-
chr8	57025501	57026541	MOS	0	-
chr17	56347217	56358296	MPO	0	-
chr2	202509593	202563417	MPP4	0	-
chr11	68747490	68748455	MRGPRD	0	-
chr11	3248928	3253616	MRGPRE	0	-
chr11	3239174	3240043	MRGPRG	0	-
chr11	18955360	18961054	MRGPRX1	0	-
chr11	19076002	19082228	MRGPRX2	0	-
chr18	48324574	48351772	MRO	0	-
chr5	40998119	41071444	MROH2B	0	-
chr8	142443929	142517330	MROH5	0	-
chr8	144648357	144655141	MROH6	0	-
chr20	35729629	35807991	MROH8	0	-
chr11	59968726	60010561	MS4A4E	0	-
chr9	35752987	35756610	MSMP	0	-
chr10	75183339	75193319	MSS51	0	-
chr3	49924435	49941299	MST1R	0	-
chr2	190920423	190927455	MSTN	0	-
chr1	237167403	237167718	MT1HL1	0	-
chr6	136552162	136571473	MTFR2	0	-
chr8	17155539	17271037	MTMR7	0	-
chrX	63444187	63615333	MTMR8	0	-
chr4	187454809	187476721	MTNR1A	0	-
chrX	55207824	55208944	MTRNR2L10	0	-
chr20	55933496	55934878	MTRNR2L3	0	-
chr16	3421053	3422283	MTRNR2L4	0	-
chr10	37890366	37891859	MTRNR2L7	0	-
chr11	10529434	10530723	MTRNR2L8	0	-
chr3	124624289	124672663	MUC13	0	-
chr11	26580580	26593780	MUC15	0	-
chr19	8959520	9092018	MUC16	0	-
chr11	1012821	1036706	MUC6	0	-
chr12	133049334	133050726	MUC8	0	-
chr3	52867130	52869235	MUSTN1	0	-
chr17	79897521	79905109	MYADML2	0	-
chr8	67474410	67526482	MYBL1	0	-
chr11	47352957	47374253	MYBPC3	0	-
chr1	203136939	203144941	MYBPH	0	-
chr1	109834987	109849663	MYBPHL	0	-
chr17	10395624	10421860	MYH1	0	-
chr17	10201401	10276447	MYH13	0	-
chr3	108099216	108248169	MYH15	0	-
chr17	10424465	10453274	MYH2	0	-
chr17	10531843	10560626	MYH3	0	-
chr17	10346607	10372876	MYH4	0	-
chr14	23851199	23877486	MYH6	0	-
chr14	23881947	23904927	MYH7	0	-
chr17	10293639	10325267	MYH8	0	-
chr2	211154874	211179914	MYL1	0	-
chr7	101256605	101272576	MYL10	0	-
chr12	111348623	111358526	MYL2	0	-
chr3	46899362	46923659	MYL3	0	-
chr7	44178463	44180931	MYL7	0	-
chr16	46740891	46824319	MYLK3	0	-
chr6	2663863	2751200	MYLK4	0	-
chr12	57422301	57444982	MYO1A	0	-
chr7	45002261	45018697	MYO1G	0	-
chr1	171604557	171621823	MYOC	0	-
chr1	203052260	203055164	MYOG	0	-
chr1	24382525	24438665	MYOM3	0	-
chr10	75391412	75401515	MYOZ1	0	-
chr2	1792885	2335032	MYT1L	0	-
chr4	80146848	80247204	NAA11	0	-
chr17	59667794	59668563	NACA2	0	-
chr7	45120037	45128513	NACAD	0	-
chr13	101706130	102068843	NALCN	0	-
chr15	35376394	35377311	NANOGP8	0	-
chr19	46416475	46418036	NANOS2	0	-
chr20	25593571	25604811	NANP	0	-
chr19	50861734	50869087	NAPSA	0	-
chr7	100813774	100823557	NAT16	0	-
chr2	73867959	73869520	NAT8	0	-
chr1	148250249	148347506	NBPF20	0	-
chr1	108765963	108786689	NBPF4	0	-
chr2	133429374	134326034	NCKAP5	0	-
chrHSCHR6_MHC_APD	31567993	31572083	NCR3	0	-
chrHSCHR6_MHC_COX	31544080	31548170	NCR3	0	-
chrHSCHR6_MHC_DBB	31538820	31542910	NCR3	0	-
chrHSCHR6_MHC_QBL	31546917	31551005	NCR3	0	-
chrHSCHR6_MHC_MANN	31596159	31600249	NCR3	0	-
chrHSCHR6_MHC_SSTO	31546616	31550705	NCR3	0	-
chrHSCHR6_MHC_MCF	31632976	31637066	NCR3	0	-
chr6	31556672	31560762	NCR3	0	-
chr4	115748919	116035032	NDST4	0	-
chr2	152341850	152591001	NEB	0	-
chr8	24808468	24814624	NEFL	0	-
chr1	71861623	72748417	NEGR1	0	-
chr3	27151576	27410951	NEK10	0	-
chr1	211836114	211848960	NEK2	0	-
chr13	52611093	52703214	NEK5	0	-
chr18	70409549	70535381	NETO1	0	-
chr16	47111614	47177908	NETO2	0	-
chr20	44517264	44519926	NEURL2	0	-
chr2	182537815	182545603	NEUROD1	0	-
chr17	37759789	37766030	NEUROD2	0	-
chr7	31377075	31380508	NEUROD6	0	-
chr5	134869991	134871639	NEUROG1	0	-
chr4	113434672	113437328	NEUROG2	0	-
chr10	71331454	71332994	NEUROG3	0	-
chr22	42776416	42828401	NFAM1	0	-
chr12	54685895	54694905	NFE2	0	-
chr14	77731826	77737655	NGB	0	-
chr2	233743396	233877982	NGEF	0	-
chr1	115828539	115880857	NGF	0	-
chr1	116378998	116386538	NHLH2	0	-
chr6	18120718	18122851	NHLRC1	0	-
chr6	138743180	139013708	NHSL1	0	-
chr3	49460379	49466759	NICN1	0	-
chr1	31652592	31712401	NKAIN1	0	-
chr20	61872136	61904046	NKAIN4	0	-
chr19	45653008	45663408	NKPD1	0	-
chr4	1396720	1400119	NKX1-1	0	-
chr10	126135592	126138753	NKX1-2	0	-
chr14	36985602	36990354	NKX2-1	0	-
chr20	21491648	21494664	NKX2-2	0	-
chr20	21376005	21378666	NKX2-4	0	-
chr5	172659112	172662360	NKX2-5	0	-
chr8	23559964	23564111	NKX2-6	0	-
chr14	37049784	37051812	NKX2-8	0	-
chr4	13542454	13546674	NKX3-2	0	-
chr4	85413140	85419603	NKX6-1	0	-
chr10	134598297	134599556	NKX6-2	0	-
chr8	41502697	41508855	NKX6-3	0	-
chrX	5758678	6146904	NLGN4X	0	-
chr16	3589033	3627401	NLRC3	0	-
chr2	32449522	32490923	NLRC4	0	-
chr11	7980971	7986973	NLRP10	0	-
chr19	56296770	56348166	NLRP11	0	-
chr19	54296857	54327648	NLRP12	0	-
chr19	56403065	56443702	NLRP13	0	-
chr19	55434877	55477680	NLRP7	0	-
chrHG1079_PATCH	55426764	55469567	NLRP7	0	-
chrHSCHR19LRC_COX2_CTG1	55097598	55140400	NLRP7	0	-
chrHSCHR19LRC_COX1_CTG1	55355794	55398597	NLRP7	0	-
chrHSCHR19LRC_LRC_I_CTG1	55432381	55475184	NLRP7	0	-
chrHSCHR19LRC_LRC_S_CTG1	55434467	55477270	NLRP7	0	-
chrHSCHR19LRC_LRC_J_CTG1	55459918	55502721	NLRP7	0	-
chrHSCHR19LRC_LRC_T_CTG1	55370760	55413563	NLRP7	0	-
chrHSCHR19LRC_PGF2_CTG1	55164556	55207359	NLRP7	0	-
chr19	56219798	56249768	NLRP9	0	-
chr6	142379467	142409936	NMBR	0	-
chr3	137980279	138048728	NME9	0	-
chr1	183217372	183387737	NMNAT2	0	-
chr4	56461396	56502865	NMU	0	-
chr2	232387871	232395206	NMUR1	0	-
chr5	151771093	151812929	NMUR2	0	-
chr7	144094333	144107320	NOBOX	0	-
chr10	72192071	72207707	NODAL	0	-
chr18	31431064	31804916	NOL4	0	-
chr12	117645947	117889975	NOS1	0	-
chr17	26083792	26127525	NOS2	0	-
chr17	79910388	79919716	NOTUM	0	-
[truncated: 4,946 more rows]
