# Supplementary material for: Integrative Epigenome Map of the Normal Human Prostate Provides Insights Into Prostate Cancer Predisposition
Source: Front Cell Dev Biol. 2021 Aug 26;9:723676. doi: 10.3389/fcell.2021.723676 (PMC8427514; doi:10.3389/fcell.2021.723676)
Supplement: Supplementary file 7 [file Table_7.XLSX]

## Sheet: Figure4_tab
	E003	E004	E005	E006	E007	E008	E011	E012	E013	E014	E015	E016	E017	E019	E020	E021	E022	E026	E029	E032	E034	E037	E038	E039	E040	E041	E042	E043	E044	E045	E046	E047	E048	E049	E050	E055	E056	E058	E059	E061	E062	E063	E065	E066	E067	E068	E069	E071	E072
17158188:Nicotine dependence	0	0	0	0	0	0	0	0	0	0	0	0	0	0	0	0	0	0	0	0	0	0	0	0	0	0	0	0	0	0	0	0	0	0	0	0	0	0	0	0	0	0	0	0	0	0	0	0	0
17401363:Prostate cancer	0	0	0	0	0	0	0	0	0	0	0	0	0	0	0	0	0	0	0	0	0	0	0	0	0	0	0	0	0	0	0	0	0	0	0	0	0	0	0	0	0	0	0	0	0	0	0	0	0
17434096:Stroke	0	0	0	0	0	0	0	0	0	0	0	0	0	0	0	0	0	0	0	0	0	0	0	0	0	0	0	0	0	0	0	0	0	0	0	0	0	0	0	0	0	0	0	0	0	0	0	0	0
17463246:Type 2 diabetes	0	0	0	0	0	0	0	0	0	0	0	0	0	0	0	0	0	0	0	0	0	0	0	0	0	0	0	0	0	0	0	0	0	0	0	0	0	0	0	0	0	0	0	0	0	0	0	0	0
17463248:Type 2 diabetes	0	0	0	0	0	0	0	0	0	0	0	0	0	0	0	0	0	0	0	0	0	0	0	0	0	0	0	0	0	0	0	0	0	0	0	0	0	0	0	0	0	0	0	0	0	0	0	0	0
17463249:Type 2 diabetes	0	0	1.58332	0	0	0	0	0	0	0	0	0	0	0	0	0	0	0	0	0	0	0	0	0	0	0	0	0	0	0	0	0	0	0	0	0	0	0	0	0	0	0	0	0	0	0	0	0	0
17529967:Breast cancer	0	0	0	0	0	0	0	0	0	0	0	0	0	0	0	0	0	0	0	0	0	0	0	0	0	0	0	0	0	0	0	0	0	0	0	0	0	0	0	0	0	0	0	0	0	1.50242	1.6778	0	0
17554260:Type 1 diabetes	0	0	0	0	0	0	1.46105	0	0	0	0	0	0	0	0	0	0	0	0	0	0	0	0	0	0	0	0	0	0	0	0	0	0	0	0	0	0	0	0	0	0	0	0	0	0	0	0	0	0
17554261:Crohn's disease	0	0	0	0	0	0	0	0	0	0	0	0	0	0	0	0	0	0	0	0	0	0	0	0	0	0	0	0	0	0	0	0	0	0	0	0	0	0	0	0	0	0	0	1.17128	0	0	0	0	1.26852
17554300:Bipolar disorder	0	0	0	0	0	0	0	0	0	0	0	0	0	0	0	0	0	0	0	0	0	0	0	0	0	0	0	0	0	0	0	0	0	0	0	0	0	0	0	0	0	0	0	0	0	0	0	0	0
17554300:Crohn's disease	0	0	1.36658	0	0	0	0	0	0	0	0	0	0	0	0	0	0	0	0	0	1.48936	0	0	1.77938	1.93344	1.40575	0	0	1.77938	1.79901	1.40854	0	0	0	0	0	0	0	0	0	0	0	0	0	0	0	0	0	0
17554300:Rheumatoid arthritis	0	0	0	0	0	0	0	0	0	0	0	0	0	0	0	0	0	0	0	0	0	0	0	0	0	0	0	0	0	0	1.93627	0	0	0	0	0	0	0	0	0	0	0	0	0	0	0	0	0	0
17554300:Type 1 diabetes	0	0	0	0	0	0	1.61313	0	0	0	0	0	0	0	0	0	0	0	0	0	0	0	0	0	0	0	0	0	0	0	1.62642	0	0	0	0	0	0	0	0	0	0	0	0	0	0	0	0	0	0
17634449:Coronary heart disease	0	0	0	0	0	0	0	0	0	0	0	0	0	0	0	0	0	0	0	0	0	0	0	0	0	0	0	0	0	0	0	0	0	0	0	0	0	0	0	0	0	0	0	0	0	0	0	0	0
17804836:Rheumatoid arthritis	0	0	0	0	0	0	0	0	0	0	0	0	0	0	0	0	0	0	0	3.08753	0	0	0	0	0	0	0	0	0	0	0	0	0	0	0	0	0	0	0	0	0	0	0	2.16618	0	0	0	2.27451	0
17903293:Select biomarker traits	0	0	0	0	0	0	0	0	0	0	0	0	0	0	0	0	0	1.03726	0	0	0	0	0	0	0	0	0	0	0	0	0	0	0	0	0	0	0	0	0	0	0	0	0	0	0	0	0	0	0
17903294:Hemostatic factors and hematological phenotypes	0	0	0	0	0	0	0	0	0	0	0	0	0	0	0	0	0	0.902577	0	0	0	0	0	0	0	0	0	0	0	0	0	0	0	0	0	0	0	0	0	0	0	0	0	0	0	0	0	0	0
17903296:Hip geometry	0	0	0	0	0	0	0	0	0	0	0	0	0	0	0	0	0	0	0	0	0	0	0	0	0	0	0	0	0	0	0	0	0	0	0	0	0	0	0	0	0	0	0.738007	0	0	0	0	0	0
17903297:Volumetric brain MRI	0	0	0	0	0	0	0	0	0	0	0	0	0	0	0	0	0	0	0	0	0	0	0	0	0	0	0	0	0	0	0	0	0	0	0	0	0	0	0	0	0	0	0	0	0	0	0	0	0
17903302:Tonometry	0	0	0	1.25145	0	0	0	0	0	0	0	0	0	0	0	0	0	0	0	0	0	0	0	0	0	0	0	0	0	0	0	0	0	0	0	0	0	0	0	0	0	0	0	0	0	0	0	0	1.04181
17903305:Breast cancer	0	0	0	0	0	0	0	0	0	0	0	0	0	0	0	0	0	0	0	0	0	0	0	0	0	0	0	0	0	0	0	0	0	0	0	0	0	0	0	0	0	0	0	0	0	0	0	0	0
17903305:Prostate cancer	0	0	0	0	0	0	0	0	0	0	0	0	0	0	0	0	0	0	0	0	0	0	0	0	0	0	0	0	0	0	0	0	0	0	0	0	0	0	0	0	0	0	0	0	0	0	0	0	0
17903306:Heart rate variability traits	0	0	0	0	0	0	0	0	0	0	0	0	0	0	0	0	0	0	0	0	0	0	0	0	0	0	0	0	0	0	0	0	0	0	0	0	0	0	0	0	0	0	0	0	0	0	0	0	0
17903307:Pulmonary function	0	0	0	0	0	0	0	0	0	0	0	0	0	0	0	0	0	0	0	0	0	0	0	0	0	0	0	0	0	0	0	0	0	0	0	0	0	0	0	0	0	1.235	0	0	0	0	0	0	0
18193043:HDL cholesterol	0	0	0	0	0	0	0	2.44339	0	0	0	0	0	0	0	0	0	0	0	0	0	0	0	0	0	0	0	0	0	0	0	0	0	0	0	0	0	0	1.98267	0	0	0	0	1.26653	0	0	0	0	0
18193043:LDL cholesterol	0	0	0	0	0	0	0	0	0	0	0	0	0	0	0	0	0	0	0	0	0	0	0	0	0	0	0	0	0	0	0	0	0	0	0	0	0	0	0	0	0	0	0	0	0	0	0	1.4791	0
18193043:Triglycerides	0	0	0	0	0	0	0	0	0	0	0	0	0	0	0	0	0	0	0	0	0	0	0	0	0	0	0	0	0	0	0	0	0	0	0	0	0	0	0	0	0	0	0	0	0	0	0	0	0
18193044:HDL cholesterol	0	0	0	0	0	0	0	0	0	0	0	0	0	0	0	0	0	0	0	0	0	0	0	0	0	0	0	0	0	0	0	0	0	0	0	0	0	0	0	0	0	0	0	2.69075	0	0	0	0	0
18193044:LDL cholesterol	0	0	0	1.70223	0	0	0	0	0	0	0	0	0	0	0	0	0	0	0	0	0	0	0	0	0	0	0	0	0	0	0	0	2.35644	0	0	0	0	0	0	0	0	0	0	0	0	0	0	1.4791	0
18193044:Triglycerides	0	0	0	0	0	0	0	2.3376	0	0	0	0	0	0	0	0	0	0	0	0	0	0	0	0	0	0	0	0	0	0	0	0	0	0	0	0	0	0	0	0	0	1.32046	0	0	0	1.16444	0	0	0
18193045:Height	0	0	0	0	0	0	0	0	0	0	0	0	2.00663	0	0	0	0	0	0	0	0	0	0	0	0	0	0	0	0	0	0	0	0	0	0	0	0	0	0	0	0	0	0	0	0	0	0	0	0
18204098:Systemic lupus erythematosus	0	0	0	0	0	0	0	0	0	0	0	0	0	0	0	0	0	0	0	0	0	0	0	0	0	0	0	0	0	0	0	0	0	0	0	0	0	0	0	0	0	0	0	0	0	0	0	0	0
18204446:Systemic lupus erythematosus	0	0	0	0	0	0	0	0	0	0	0	0	0	0	0	0	0	0	0	0	0	0	0	0	0	0	0	0	0	0	0	0	0	1.7141	0	0	0	0	0	0	0	0	0	0	0	0	0	0	0
18264096:Prostate cancer	0	0	0	0	0	0	0	0	0	0	0	0	0	0	0	0	0	0	0	0	0	0	0	0	0	0	0	0	0	0	0	0	0	0	0	2.21926	0	0	0	0	0	0	0	0	0	0	0	0	0
18264097:Prostate cancer	0	0	0	0	0	0	0	0	0	0	0	0	0	0	0	0	0	0	0	0	0	0	0	0	0	0	0	0	0	0	0	0	0	0	0	0	0	0	0	0	0	0	0	0	0	0	0	0	0
18311140:Celiac disease	0	0	0	0	0	0	0	0	0	0	0	0	1.58761	0	0	0	0	0	0	0	0	0	0	0	0	0	0	0	0	0	0	0	0	1.46484	0	0	0	0	0	0	0	0	0	0	0	0	0	0	0
18372901:Colorectal cancer	0	0	0	0	0	0	0	0	0	0	0	0	0	0	0	0	0	0	0	0	0	0	0	0	0	0	0	0	0	0	0	0	0	0	0	0	0	0	0	0	0	0	0	0	0	0	0	0	0
18372903:Type 2 diabetes	0	0	1.20147	0	0	0	0	0	0	0	0	0	0	0	0	0	0	0	0	0	0	0	0	0	0	0	0	0	0	0	0	0	0	0	0	0	0	0	0	0	0	0.876852	0	0	0	0	0	0	0
18372905:Colorectal cancer	0	0	0	0	0	0	0	0	0	0	0	0	0	0	0	0	0	0	0	0	0	0	0	0	0	0	0	0	0	0	0	0	0	0	0	0	0	0	0	0	0	0	0	0	0	0	0	0	0
18391950:Height	0	0	0	0.941261	0	0	0	0	1.02545	0	0	0	0.942116	0	0	0	0	0	0	0	0	1.18046	0	0	0	0	0	0	1.50885	0	0	0	0	0	0	0	0	0	0	0	0	0	0	0	0	0	0	0	0
18391951:Height	1.2515	0.315311	0.822356	1.57712	1.0764	0	0.42928	0	0.720459	0.512262	0	1.4962	0	0	0	0	0.622342	0.579318	0	0.67016	0	0	0	0	0	0.436282	0	0	0	0	0	0	0.743499	0.22978	0	0	1.23243	0	0	0.529339	0	0.461261	1.88863	0	0.183854	0.96039	0.212201	0.415527	0.740258
18391952:Height	0	0.895695	0	1.58846	0	0	0	0	0.94758	2.06686	0	1.54407	0.866129	0	0	0	0	0	0	0	0	0	0	0	0	0	0	0	0	0	0	0	0	0.760915	0	0	0	0	0	0	0	1.3574	0	0	0	0	0.731178	0	0
18464913:Protein quantitative trait loci	0	0	0	0	0	0	0	0	0.391226	0.559766	0	0	0	0	0	0	0	0	1.15761	0	0	0.505526	0	0	0	0	0	0	0	0	0	0	1.46285	0	0	0	0	0.687365	0	0	0	0.238378	0.162725	0	0.213724	0.377956	0	0	0.211693
18483556:Black vs. blond hair color	0	0	0	0	0	0	0	0	0	0	0	0	0	0	0	0	0	0	0	0	0	0	0	0	0	0	0	0	0	0	0	0	0	0	0	0	0	0	0	2.20998	0	0	0	0	0	0	0	0	0
18483556:Black vs. red hair color	0	0	0	0	0	0	0	0	0	0	0	0	0	0	0	0	0	0	0	0	0	0	0	0	0	0	0	0	0	0	0	0	0	0	0	0	0	0	0	2.20998	0	0	0	0	0	0	0	0	0
18587394:Crohn's disease	0	0	0.74269	0	0	0	0	0	0	0	0	0	0.595061	0	0	0	0	1.08492	0.925885	0	0	0	0	0	0	0	0	0	0	0	0.778538	0	0	0.503321	0	0	0	0	0	0	0	0.46967	0	1.25666	0	0	0	0	0
18615156:Response to TNF antagonist treatment	0	0	0	0	0	0	0	0	0	0	0	0	0	0	0	0	0	0	0	0	0	0	0	0	0	0	0	0	0	0	0	0	0	0	0	0	0	0	0	0	0	0	0	0	0	0	0	0	0
18711365:Bipolar disorder	0	0.860873	0	0	0	0	0	0	0	0	0	0	0	0	0	0	0	0	0	0	0	0	0	0	0	0	0	0	0	0	0	0	0	0	0	0	0	0	0	0	0	0	0.561773	0	0	1.09354	0.698543	0.646928	0
18758461:Chronic lymphocytic leukemia	0	0	0	0	0	0	0	0	0	0	0	0	0	0	0	0	0	0	0	0	0	0	0	0	0	0	0	0	0	0	0	0	0	0	0	0	0	0	0	0	0	0	0	0	0	0	0	0	0
18758464:Inflammatory bowel disease	0	0	0	0	0	0	0	0	0	0	0	0	1.83995	0	0	0	0	0	0	0	0	0	0	0	0	0	0	0	0	0	2.07532	0	0	0	0	0	0	0	0	0	0	0	0	1.50963	0	0	0	0	0
18759275:Uric acid levels	0	0	0	0	0	0	0	0	0	0	0	0	1.7032	0	0	0	0	1.65804	0	0	0	0	0	0	0	0	0	0	0	0	0	0	0	0	0	0	0	0	0	0	0	0	0	0	1.48219	0	0	0	1.47801
18794853:Rheumatoid arthritis	0	0	0	0	0	0	0	0	0	0	0	0	0	0	0	0	0	0	0	0	0	0	0	0	0	0	0	0	0	0	0	0	0	0	0	0	0	0	0	0	0	0	0	0	0	0	0	0	0
18821565:Attention deficit hyperactivity disorder	0	0	0	0	0	0	0	0	0	0	0	0	0	0	0	0	0	0	0	0	0	0	0	0	0	0	0	0	0	0	0	0	0	0	0	0	0	0	0	0	0	0	0	0	0	0.62435	0	0.71277	0.711871
18821565:Inattentive symptoms	0	0	0	0	0	0	0	0	0	0	0	0	0	0	0	0	0	0	0	0	0	0	0	0	0	0	0	0	0	0	0	0	0	0	0	0	0	0	0	0	0	0	0	0	0	0	0	0	0
18839057:Attention deficit hyperactivity disorder	0	2.09262	0	0.685768	0	0	0	0	0	0	0	0	0	0	0	0	0	0.650835	0	0	0	0	0	0	0	0	0	0	0	0	0	0	0	0	0	0	0	0	0	0	0	0	1.44235	0	3.18594	0.879017	2.50373	2.3568	1.62841
18846501:Conduct disorder (maternal expressed emotions interaction)	0	0	0	0	0	0	0	0	0	0	0	0	0	0	0	0	0	0	0	0	1.37287	0	0	0	0	0	0	0	0	0	0	0	0	0	1.68584	0	0	0	0	0	0	0	0.782439	0.788429	0.879941	0	0.933949	0	0.876254
18940312:Liver enzyme levels	0	0	0	0	0	0	0	0	0	0	0	0	0	0	0	0	0	0	0	0	0	0	0	0	0	0	0	0	0	0	0	0	0	0	0	0	0	0	0	0	0	0	0	1.85362	0	0	0	0	0
18951430:Attention deficit hyperactivity disorder and conduct disorder	0	0	0	0	0	0	0.866656	0	0	0	0	0	0.686543	0	0	0	0	1.23538	0	0	0	0	0	0	0	0	0	0	0	0	0	0	0	0	0	0	0	0	0	0	0	0	0.437228	0.442058	0.517098	0	0	0	0.514032
18978792:Type 1 diabetes	0	0	0	0	0	0	2.34152	0	0	0	0	0	0	0	0	0	0	0	0	1.65827	0	0	0	0	0	0	0	0	1.71686	0	1.34856	0	0	0	1.74371	0	0	0	0	0	0	0.974557	0	0	0	0	0	0	0
19010793:Brain lesion load	0	0	0	0	0	0	0	0	0	0	0	0	0	0	0	0	0	0	0	0	0	0	0	0	0	0	0	0	0	0	0	0	0	0	0	0	0	0	2.92363	0	0	0	0	0	0	0	0	0	0
19010793:Multiple sclerosis (severity)	0	0	0	0	0	0	0	0	0	0	0	0	0	0	0	0	0	0	0	0	0	0	0	0	0	0	0	0	0	0	0	0	0	0	0	0	0	0	0	1.67576	0	0	0	0	0	0	0	0	0
19011631:Colorectal cancer	0	0	0	2.21804	0	0	0	0	0	0	0	0	0	0	0	0	0	0	0	0	0	0	0	0	0	0	0	0	0	0	0	0	0	0	0	0	0	0	0	2.59582	0	0	0	1.87935	0	0	2.0528	1.98598	1.98484
19056611:Type 2 diabetes	0	0	0	0	0	0	0	0	0	0	0	0	0	0	0	0	0	0	0	0	0	0	0	0	0	0	0	0	0	0	0	0	0	0	0	0	0	0	0	0	0	0	0	0	0	0	0	0	0
19060906:HDL cholesterol	0	0	0	0	0	0	0	0	0	0	0	0	0	0	0	0	0	0	0	0	0	0	0	0	0	0	0	0	0	0	0	0	0	0	0	0	0	0	0	0	0	0.974557	0	0	0	0	0	0	0
19060906:LDL cholesterol	0	0	0	1.32138	0	0	0	0	0	0	0	0	0	0	0	0	0	0	0	0	0	0	0	0	0	0	0	0	0	0	0	0	0	0	0	0	0	0	0	0	0	0	0	2.85941	0	0	0	1.10989	0
19060910:LDL cholesterol	0	1.73755	0	0	0	0	0	0	0	0	0	0	1.7032	0	0	0	0	1.65804	0	0	0	0	0	0	0	0	0	0	0	0	0	0	0	0	0	0	0	0	0	0	0	1.53152	0	0	0	1.37043	0	0	0
19060911:Cholesterol, total	0	0	1.25216	0	0	0	0	0	0	0	0	0	0	0	0	0	0	0	0	0	0	1.32397	0	0	0	0	0	0	0	0	0	0	0	0	0	0	0	0	1.44893	0	0	0.923648	0	0	1.62254	0.782304	0.933949	0.877214	0.876254
19060911:HDL cholesterol	0	0	0	0	0	0	0	0	0	0	0	0	0	0	0	0	0	0	0	0	0	0	0	0	0	0	0	0	0	0	0	0	0	0	0	0	0	0	0	0	0	1.235	0	0	0	0	0	0	0
19060911:LDL cholesterol	0	0	0	0	0	0	0	0	0	0	0	0	0	0	0	0	0	0	0	0	0	0	0	0	0	0	0	0	0	0	0	0	0	0	0	0	0	0	1.63337	0	0	1.09145	0	0	1.89688	0.942868	1.10222	1.04282	1.04181
19060911:Triglycerides	0	0	0	0	0	0	0	0	0	0	0	0	0	0	0	0	0	0	0	0	0	0	0	0	0	0	0	0	0	0	0	0	0	0	0	0	0	0	0	0	0	0	0	0	0	1.25957	1.42952	0	1.3654
19079260:Body mass index	0	0	0	0	0	0	0	0	0	0	0	0	0	0	0	0	0	0	0	0	0	0	0	0	0	0	0	0	0	0	0	0	0	0	0	0	0	0	0	0	0	0	0	0	0	0	0	0	0
19079260:Weight	0	0	0	0	0	0	0	0	0	0	0	0	0	0	0	0	0	0	0	0	0	0	0	0	0	0	0	0	0	0	0	0	0	0	0	0	0	0	0	0	0	0	0	0	0	0	0	0	0
19079261:Body mass index	0	0	0	0	0	0	0	0	0	0	0	0	0	0	0	0	0	0	0	0	0	0	0	0	0	0	0	0	0	0	0	0	0	0	0	0	0	0	0	0	0	0	0	0	0	0	0	0	0
19079262:Bone mineral density (hip)	0	0	0	0	0	0	0	0	0	0	0	0	0	0	0	0	0	0	0	0	0	0	0	0	0	0	0	0	0	0	0	0	0	0	0	0	0	0	0	0	0	0	0	0	0	0	0	0	0
19079262:Bone mineral density (spine)	0	0	0	0	0	0	0	0	0	0	0	0	0	0	0	0	0	0	0	0	0	0	0	0	0	0	0	0	0	0	0	0	0	0	0	0	0	0	0	0	0	0	0	0	0	0	0	0	0
19084217:Iron status biomarkers	0	0	0	0	0	0	0	0	0	0	0	0	0	0	0	0	0	0	0	0	0	0	0	0	0	0	0	0	0	0	0	0	0	0	0	0	0	0	0	0	0	0	0	0	0	0	0	0	0
19096518:Glycated hemoglobin levels	0	0	0	0	0	0	0	0	0	0	0	0	0	0	0	0	0	0	0	0	0	0	0	0	0	0	0	0	0	0	0	0	0	0	0	0	0	0	0	0	0	0	0	0	0	0	0	0	0
19110211:Mean platelet volume	0	0	0	0	0	0	0	0	0	0	0	0	0	0	0	0	0	0	0	0	0	0	0	0	0	0	0	0	0	0	0	0	0	0	0	0	0	0	0	0	0	0	0	0	0	0	0	0	0
19122664:Ulcerative colitis	0	0	0	0	0	0	0	0	0	0	0	0	0	0	0	0	0	0	0	0	0	0	0	0	0	0	0	0	0	0	0	0	0	0	0	0	0	0	0	0	0	0	0	0	0	0	0	0	0
19165232:Panic disorder	0	0	0	0	0	0	0	0	0	0	0	0	0	0	0	0	0	0	0	0	0	0	0	0	0	0	0	0	0	0	0	0	0	0	0	0	0	0	0	0	0	0	0	0	0	0.697013	0	0	0
19165918:Systemic lupus erythematosus	0	0	0	0	0	0	0	0	0	0	0	0	0	0	0	0	0	0	0	0	0	0	0	0	0	0	0	0	0	0	0	0	0	1.46484	0	0	2.12231	0	0	0	0	1.41811	0	0	0	0	0	0	0
19176441:Response to treatment for acute lymphoblastic leukemia	0	0	0	0	0	0	0	0	0	0	0	0	0	0	0	0	0	0	0	0	0	0	0	0	0	0	0	0	0	0	0	0	0	0	0	0	0	0	0	0	0	0	0	0	0	0	0	0	0
19197348:Quantitative traits	1.1297	0	0	0	0	0	0	0	0	0.944159	0	0	0	0	0	0	0	0	0	0	0	0	0	0	0	0	0	0	0	0	0	0	0	0	0	0	0	0	0	0	0	0	0	0.421355	0	0	0	0	0
19198609:Myocardial infarction (early onset)	0	0	1.67281	0	0	0	0	0	0	0	0	0	0	0	0	0	0	0	0	0	0	0	0	0	0	0	0	0	0	0	0	0	0	0	0	0	0	0	0	0	0	0	0	0	0	0	0	0	0
19198610:Eosinophil counts	0	0	0	0	0	0	0	0	0	0	0	0	0	0	0	0	0	0	0	0	0	0	0	0	0	0	0	0	0	0	0	0	0	0	0	0	0	0	0	0	0	0	0	0	0	0	0	0	0
19247474:Smoking behavior	0	0	0	0	0	0	0	0	0	0	0	0	0	0	0	0	0	0	0	0	0	0	0	0	0	0	0	0	0	0	0	0	0	0.727841	0	0	0	0	0	0	0	0	0.561773	1.10261	0	0.561653	0	0	0
19305408:QT interval	0	0	0	0	0	0	0	2.16023	0	0	0	0	1.32231	0	0	0	0	0	2.94451	0	0	0	0	0	0	0	0	0	0	0	0	0	0	0	0	0	0	0	0	0	0	0	1.00837	0	0	0	0	0	0
19305409:QT interval	0	0	0	0	0	0	0	3.49771	0	0	0	0	0	0	0	0	0	0	0	0	0	0	0	0	0	0	0	0	0	0	0	0	0	0	0	0	0	0	0	0	0	0	0	0	0	0	0	0	0
19340012:Tanning	0	0	0	0	0	0	0	0	0	0	0	0	0	0	0	0	0	0	0	0	0	0	0	0	0	0	0	0	0	0	0	0	0	0	0	0	0	0	0	0	0	0	0	0	0	0	0	0	0
19343178:Height	0	0	1.85103	0.865294	0	0	0	0	0	0	0	1.54407	0	2.54512	0	0	0	0	0	1.36694	0	0	0	0	0	1.06773	0	0	0	0	1.07036	0	0	2.21817	0	0	1.34902	0	0	0	0	0	0	0	0.681241	0.591889	0.731178	0.678728	1.28618
19414484:Bilirubin levels	0	0	0	0	0	0	0	0	0	0	0	0	0	0	0	0	0	0	0	2.14153	0	0	0	0	0	0	0	0	0	0	0	0	0	0	0	0	0	0	0	0	0	0	0	0	0	0	0	0	0
19416921:Bipolar disorder	0	0	0	0	0	0	0	0	0	0	0	0	0	0	0	0	0	0	0	0	0	0	0	0	0	0	0	0	0	0	0	0	0	0	0	0	0	0	0	0	0	0	0	0.890434	0	0	0	0	0
19430479:Diastolic blood pressure	0	0	0	0	0	0	0	0	0	0	0	0	1.7032	0	0	0	0	0	0	0	0	0	0	0	0	0	0	0	0	0	0	0	0	0	0	0	0	0	0	0	0	0	0	0	0	0	0	0	0
19430479:Systolic blood pressure	0	0	0	0	0	0	0	0	0	0	0	0	0	0	0	0	0	0	0	0	0	0	0	0	0	0	0	0	0	0	0	0	0	0	0	0	0	0	0	0	0	0	0	0	0	0	0	0	0
19430480:Type 1 diabetes	0	0	0.590097	0.902973	1.31568	0	0	0	0	0	0	0	2.13269	0	0	0	0.829905	0	0.761027	0.88234	1.28976	1.22424	1.853	1.68229	1.06926	0.621034	2.91425	0	1.68229	0.950479	0	1.39033	0	0.373693	0	0	0	0	0	0	2.25203	0	0	0	0	0	0.351293	0.31264	0
19430483:Diastolic blood pressure	0	0	0	1.83896	0	0	0	0	0	0	0	0	0	0	0	0	0	0	0	0	0	0	0	0	0	0	0	0	0	0	0	0	0	0	0	0	0	0	0	0	0	0	0	0	0	2.6796	0	1.61288	0
19430483:Systolic blood pressure	0	0	0	0	0	0	0	0	0	0	0	0	0	0	0	0	0	0	0	0	0	0	0	0	0	0	0	0	0	0	0	0	0	0	0	0	0	0	0	0	0	0	3.93235	0	0	0	0	0	0
19451621:Amyotrophic lateral sclerosis	0	0	0	0	0	0	0	0	1.16449	0	0	0	0	0	0	0	0	0	0	0	0	0	0	0	0	0	0	0	0	0	0	0	0	0.965946	0	0	0	0	0	1.41877	0	0	0	0	0	0.782304	0	0	0
19458352:Primary biliary cholangitis	0	0	0	0	0	0	0	0	0	0	0	0	0	0	0	0	0	0	0	0	0	0	0	0	0	0	0	0	0	0	0	0	0	0	0	0	0	0	0	0	0	0	0	0	0	0	0	0	0
19478329:Male infertility	0	0	0	0	0	0	0	0	0	0	0	0	0	0	0	0	0	0	0	0	0	0	0	0	0	0	0	0	0	0	0	0	0	0	0	0	0	0	0	0	0	0	0	0	0	0	0	0	0
19483681:Testicular germ cell tumor	0	0	0	0	0	0	0	0	0	0	0	0	0	0	0	0	0	0	0	0	0	0	0	0	0	0	0	0	0	0	0	0	0	0	0	0	0	0	0	0	0	0	0	0	0	0	0	0	0
19525953:Multiple sclerosis	0	0	0	0	0	0	0	0	0	0	0	0	0	0	0	0	0	0	0	0	0	0	0	0	0	0	0	0	0	0	0	0	0	0	0	0	0	0	0	0	0	0	0	0	0	0	0	0.877214	0
19525955:Multiple sclerosis	0	0	0	0	0	0	0	0	0	0	0	0	0	0	0	0	0	0	0	3.61903	0	0	0	0	0	0	0	0	0	0	0	0	0	0	0	0	0	0	0	0	0	0	0	0	0	0	0	0	0
19567438:C-reactive protein	0	0	0	0	0	0	0	0	0	0	0	0	0	0	0	0	0	0	0	0	0	0	0	0	0	0	0	0	0	0	0	0	0	0	0	0	0	0	0	0	0	0	0	1.67164	0	0	0	0	0
19571811:Schizophrenia	0	0	0	0	0	0	0	0	0	0	0	0	0	0	0	0	0	0	0	0	0	0	0	0	0	0	0	0	0	0	0	0	0	0	0	0	0	0	0	0	0	0	0	0	0	0	0	0	0
19578365:Cutaneous nevi	0	0	0	0	0	0	0	0	0	0	0	0	0	0	0	0	0	0	0	0	0	0	0	0	0	0	0	0	0	0	0	0	0	0	0	0	0	0	0	0	0	0	0	0	0	0	0	0	0
19581569:Alcohol dependence	0	0	0	0	0	0	0	0	0	0	0	0	0	0	0	0	0	0	0	0	0	0	0	0	0	0	0	0	0	0	0	0	0	0	0	0	0	0	0	0	0	0	0	0	0	0	0	0	1.61177
19584346:Aortic root size	0	0	2.03068	1.83896	0	0	2.06157	0	0	0	0	0	0	0	0	0	0	0	0	0	0	0	0	0	0	0	0	0	0	0	0	0	0	0	0	0	0	0	0	0	0	0	2.67985	0	0	0	0	0	0
19654303:Lung cancer	0	0	0	0	0	0	0	0	0	0	0	0	0	0	0	0	0	0	0	0	0	0	0	0	0	0	0	0	0	0	0	0	0	0	0	0	0	0	0	0	0	0	1.37059	0	0	0	0	0	0
19668339:Hippocampal atrophy	0	0	0	0	0	0	0	0	0	0	0	0	0	0	0	0	0	0	0	0	0	0	0	0	0	0	0	0	0	0	0	0	0	0	0	0	0	0	0	0	0	0.68914	0	0	0	0	0	0	0
19684603:Acute lymphoblastic leukemia (childhood)	0	0	0	0	0	0	0	0	0	0	0	0	0	0	0	0	0	0	0	0	0	0	0	0	0	0	0	0	0	0	0	0	0	0	0	0	1.63971	0	0	0	0	0	0	0	0	0	0	0	0
19684604:Acute lymphoblastic leukemia (childhood)	0	0	0	0	0	0	0	0	0	0	0	0	0	0	0	0	0	0	0	3.08753	2.84059	2.7868	0	0	3.31142	0	0	0	0	3.17045	2.75297	0	0	0	0	0	0	3.04127	0	2.89079	0	0	0	0	0	0	0	2.27451	0
19721433:Response to antipsychotic treatment	0	0	0	0	0	0	0	0	0	0	0	0	0	0	0	0	0	0	0	0	0	0	0	0	0	0	0	0	0	0	0	0	0	0	0	0	0	0	0	0	0	0	0	0	0	0	0	0	0
19734545:Cognitive performance	0	0.265861	0.353319	0.923671	0	0	0.75673	0.835664	0	0	0	0	0	0	0	0	0	0.225237	0	0	0.434238	0	0	0	0	0	0	0	0	0	0	0	0	0	0	1.09172	0	0	0	0	0	0	0	0	0.999734	0.264201	0.172253	0.343919	0.627614
19734902:Alzheimer's disease	0	0	0	0	0	0	0	0	0	0	0	0	0	0	0	0	0	0	0	0	0	0	0	0	0	0	0	0	0	0	0	0	0	0	0	0	0	0	0	0	0	0	0	0	0	0	0	0	2.27336
19767753:Prostate cancer	0	0	0	0.902018	0	0	0	0	1.78061	0	0	0	0	0	0	0	0	0	0	0	0	0	0	0	0	0	0	0	0	0	0	0	0	0	0	0	0	0	0	0	0	0	0	0	0	0	0	0	0
19798445:Sphingolipid levels	0	0	0	0	0	0	0	0	0	0	0	0	0	0	0	0	0	0	0	0	0	0	0	0	0	0	0	0	0	0	0	0	0	0	0	0	0	0	0	0	0	0	0	0	0	0	0	0	0
19801982:Bone mineral density (hip)	0	0	0	0	0	0	0	0	0	0	0	0	0	0	0	0	0	0	0	0	0	0	0	0	0	0	0	0	0	0	0	0	0	0	0	0	0	0	0	0	0	0	0.884217	0	0	0	0	0	0
19801982:Bone mineral density (spine)	0	0	0	0	0	0	0	0	0	0	0	0	0	0	0	0	0	0	0	0	0	0	0	0	0	0	0	0	0	0	0	0	0	0	0	0	0	0	0	0	0	0	0.738007	0	0	0	0	0	0
19820697:Hematological parameters	0	0	0	0	0	0	0	0	0	0	0	0	0	0	0	0	0	0	0	0	0	0	0	0	0	0	0	0	0	0	0	0	1.88049	0	0	0	0	0	0	0	0	0	0	0	0	0	1.10222	0	1.04181
19820697:Mean platelet volume	0	0	0	0	0	0	0	0	0	0	0	0	0	0	0	0	0	0	0	0	0	1.32397	0	0	0	0	0	0	0	0	0	0	2.88611	0	0	2.68483	0	2.68076	0	0	0	0	0	0	0	0	0	0.877214	0.876254
19838193:Systemic lupus erythematosus	0	0	0	0.941261	0	0	0	0	0	0	0	0	0	0	0	0	0	0	0	0	0	0	0	0	1.65918	0	0	0	0	1.52797	3.0802	0	0	0	1.53514	0	0	0	1.30254	1.27303	0	0	0	1.26864	0	0.659291	0	0	0
19838195:Systemic lupus erythematosus	0	0.918849	0	0	0	0	0	0	0.505876	0	0	0	0.441057	0	0	0	0	0	1.37874	1.57183	0	0	0	0	0	1.15279	0	0	0	0	0.606967	0	0	0	0	0	0	0	0.734575	0	0	0.331474	0	0.244183	0.302301	0.240447	0	0	0.633926
19862010:Hematocrit	0	0	0	0	0	0	0	0	0	0	0	0	0	0	0	0	0	0	0	0	0	0	0	0	0	0	0	0	0	0	0	0	2.23579	0	0	0	0	0	0	0	0	0	1.25973	0	1.36951	1.25957	0	0	1.3654
19862010:Hemoglobin	0	0	0	0	0	0	0	0	0	0	0	0	0	0	0	0	0	0	0	0	0	0	0	0	0	0	0	0	0	0	0	0	2.35644	0	0	0	0	0	0	0	0	0	0	0	1.48219	1.37043	0	0	1.47801
19862010:Mean corpuscular hemoglobin	0	0	0	0	0	0	0	0	0	0	0	0	0	0	0	0	0	0	0	0	0	1.74849	0	0	0	0	0	0	0	0	0	0	2.13092	0	0	0	0	0	0	0	0	0	1.1646	0	0	0	0	0	0
19862010:Mean corpuscular volume	0	1.01483	2.05051	0	0	0	0	0	1.06847	0	0	0	0	0	0	0	0	0	0	0	0	3.24482	0	0	0	0	0	0	1.5556	0	0	2.05347	4.00589	0.874725	0	0	0	0	0	0	0	0	0	0.702912	0	0	0	0	0
19875103:Response to antipsychotic therapy (extrapyramidal side effects)	0	0	0	0	0	0	0	0	0	0	0	0	0	0	0	0	0	0	0	0	0	0	0	0	0	0	0	0	0	0	0	0	0	0	0	0	0	0	0	0	0	0	0	0	0	0	0	0	0
19890347:Vitiligo	0	0	0	0	0	0	0	0	0	0	0	0	0	0	0	0	0	0	0	0	0	0	0	0	0	0	0	0	0	0	0	0	0	0	0	0	0	0	0	0	0	0	1.87205	0	0	0	0	0	0
19893584:Height	0	0	0	0	0	0	0	0	0	0	0	0	0	0	0	0	0	0	0	0	0	0	0	0	0	0	0	0	0	0	0	0	0	0	0	0	0	0	0	0	0	0	0.782439	0	0	0	0	0	0
19896111:Hair morphology	0	0	0	0	0	0	0	0	0	0	0	0	0	0	0	0	0	0	0	0	0	0	0	1.84749	0	0	0	0	1.84749	0	0	0	0	0	0	0	0	0	0	0	0	0	0	0	0	0	0	0	0
19915572:Ulcerative colitis	0	0	1.36658	0	0	0	0	0	0	0	0	0	0	0	0	0	0	0	0	0	0	0	0	0	0	0	0	0	0	0	0	0	0	0	0	0	0	0	0	0	0	0	0	0	0	0	0	0	0
19915573:Ulcerative colitis	0	0	0	0	0	0	0	0	0	0	0	0	0	0	0	0	0	0	0	0	0	0	0	0	0	0	0	0	0	0	0	0	0	0	0	0	0	0	0	0	0	0	0	0	0	0	0	0	0
19915575:Parkinson's disease	0	0	0	0	0	0	0	0	0	0	0	0	0	0	0	0	0	0	0	0	0	0	0	0	0	0	0	0	0	0	0	0	0	0	0	0	0	0	0	0	0	0	0	1.0882	0	0	0	0	0
19936222:Lipid metabolism phenotypes	0	1.22113	1.36658	2.1158	0	0	2.43819	0	1.27717	1.51265	0	0	3.20485	0	0	0	0	0	1.57744	0	0	0	0	0	0	0	0	0	0	0	0	0	1.8122	1.07376	0	0	0	0	0	1.53597	0	1.03022	0	3.60613	0	0	0	0.98233	0
20010834:Pulmonary function	0	0	0	0	0	0	0	0	0	0	0	0	0	0	0	0	0	0	0	0	0	0	0	0	0	0	0	0	0	0	0	0	0	0	0	0	0	0	0	0	0	0	0	0	0	0	0	0	0
20010835:Pulmonary function	0	0	0	0	0	0	0	0	0	0	0	0	0	0	0	0	0	0	0	0	0	0	0	0	0	0	0	0	0	0	0	0	0	0	0	0	0	0	0	0	0	0	0	0	0	0	0	0	0
20018961:Leprosy	0	0	0	0	0	0	0	0	0	0	0	0	0	0	0	0	0	0	0	2.403	0	0	0	0	0	0	0	0	0	0	2.07532	0	0	0	0	0	0	0	0	0	2.88173	0	0	0	0	0	0	0	0
20031603:QT interval	0	0	0	0	0	0	0	0	0	0	0	0	0	0	0	0	0	0	0	0	0	0	0	0	0	0	0	0	0	0	0	0	0	0	0	0	0	0	0	0	0	0	0	0	0	0	0	0	0
20031603:RR interval (heart rate)	0	0	0	0	0	0	0	0	0	1.16865	0	0	0.866129	0	0	0	0	0.827568	0	0	0	0	0	0	0	0	0	0	0	0	0	0	0	0	0	0	0	0	1.21983	0	0	0.721628	0	0.597456	0.681241	0	0	0	0.677845
20041166:HIV-1 control	0	0	0	0	0	0	0	0	0	0	0	0	0	0	0	0	0	0	0	0	0	0	0	0	0	0	0	0	0	0	0	0	0	0	0	0	0	0	0	0	0	0	0	0	0	0	0	0	0
20062060:PR interval	0	0	0	0	0	0	0	0	0	0	0	0	0	0	0	0	0	0	0	0	0	0	0	0	0	0	0	0	0	0	0	0	0	1.36654	0	0	0	0	0	0	0	0	0	0	0	0	0	0	0
20062062:Ankylosing spondylitis	0	0	0	0	0	0	0	0	0	0	0	0	1.4878	0	0	0	0	0	0	0	0	0	0	0	0	0	0	0	0	0	0	0	0	0	0	0	0	0	0	0	0	0	0	0	0	0	0	0	0
20062063:Electrocardiographic traits	0	0	0	0	0	0	0	0	0	0	0	0	0	0	0	0	0	0	0	0	0	0	0	0	0	0	0	0	0	0	0	0	0	0	0	0	0	0	0	0	0	0	0	0	0.985146	0	0	0	0
20070850:Parkinson's disease	0	0	0	0	0	0	0	0	0	0	0	0	0	0	0	0	0	0	0	0	0	0	0	0	0	0	0	0	0	0	0	0	0	0	0	0	0	0	0	0	0	0	0	0	0	1.50242	0	0	0
20081857:Two-hour glucose challenge	0	0	0	0	0	0	0	0	0	0	0	0	0	0	0	0	0	0	0	0	0	0	0	0	0	0	0	0	0	0	0	0	0	0	0	0	0	0	0	0	0	1.83054	1.66447	0	0	0	0	0	0
20081858:Fasting blood glucose	0	0	0	0	0	0	0	0	0	0	0	0	0	0	0	0	0	0	0	0	0	0	0	0	0	0	0	0	0	0	0	0	0	0	0	0	0	0	0	0	0	0	0.738007	0.743886	0.83382	0.737874	0	0.831137	0
20081858:Homeostasis model assessment of beta-cell function	0	0	0	0	0	0	0	0	0	0	0	0	0	0	0	0	0	0	0	0	0	0	0	0	0	0	0	0	0	0	0	0	0	0	0	0	0	0	0	0	0	0	0	0	0	0	0	1.18488	0
20100581:Brain imaging	0	0	0	0	0	0	0	0	0	0	0	0	0	0	0	0	0	0	0	0	0	1.74849	0	0	0	0	0	0	0	0	0	0	0	0	0	0	0	0	0	0	0	0	0	0	0	0	0	0	0
20125193:Cognitive performance	0	0	0	0.27015	0	0	0	0	0	0	0	0	0.270672	0	0	0	0	0	0	0	0	0	0	0	0	0	0	0	0	0	0	0	0	0	0	0	0	0	0	0	0	0.750566	0	0	0.686657	0.293961	0.191113	0.377897	0.681339
20139978:Hematological and biochemical traits	0	0	0	0	0	0	0	0	0	0	0	0	0	0	0	0	0	0	0	0	0	0	0	0	0	0	0	0	0	0	0	0	0	0	0	0	0	0	0	0	0	0	0	0	0	0	0	0	0
20139978:Mean corpuscular hemoglobin	0	0	0	0	0	0	0	0	0	0	0	0	0	0	0	0	0	0	0	1.60087	2.39563	2.31989	0	1.65913	0	1.29063	0	0	2.83635	2.86611	1.29337	0	0	0	0	0	0	0	0	0	0	0	0.782439	0.788429	0	0.782304	0	0	0.876254
20139978:Mean corpuscular volume	0	0	0	0	0	0	0	0	0	0	0	0	0	0	0	0	0	0	0	1.498	0	2.1606	0	0	0	0	0	0	0	0	0	0	0	0	0	0	0	0	0	0	0	0	0.697144	0	0	0	0	0	0.787716
20139978:Platelet count	0	0	0	0	0	0	0	0	0	0	0	0	0	0	0	0	0	0	0	0	0	2.10833	0	0	0	0	0	0	0	0	0	0	2.49827	0	0	0	0	0	0	0	0	0	0	0	1.61602	0	0	0	1.61177
20139978:Red blood cell count	0	0	0	0	0	0	0	0	0	0	0	0	0	0	0	0	0	0	0	0	0	0	0	0	0	0	0	0	0	0	0	0	0	0	0	0	0	0	0	0	0	0	0	0	0	0	0	0	1.3654
20171287:Brain structure	0	0	0	0	0	0	0	0	0	0	0	0	0	0	0	0	0	0	0	0	0	0	0	0	0	0	0	0	0	0	0	0	0	0	0	0	0	0	0	0	0	0	0	0	0	0	0	0	0
20189936:Height	0	0.740285	0	0	0	0	0	0	0	0	0	0	0	0	0	0	0	0	0	0	0	0	0	0	0	0	0	0	0	0	0	0	0	0.614111	0	0	0	0	0	0	0	0.577707	0.459102	0	0.540489	0.458991	0	0	1.0489
20190752:Celiac disease	0	0.894588	0.558745	0.42658	0	0	0	0	0.491231	0	0	0	0.427225	0	0	0	0	0.804804	0.726686	1.54323	1.23502	0.615672	0	0.896756	1.83598	1.78449	1.05936	1.32118	0	2.51419	1.78956	1.34993	1.66845	1.77498	0	0.81168	0.830497	1.48421	0	0	1.25762	0	0	0.513787	0	0.230086	0.326194	0.288912	0
20195266:Response to antipsychotic treatment	0	0	0	0	0	0	1.19457	0	0	0	0	0	0	0	0	0	0	0	0	0	0	0	0	0	0	0	0	0	0	0	0	0	0	0.387461	0	0	0	0	0	0	0	0	0	0	0.682985	0.262749	0.364687	0	0
20205591:HIV-1 viral setpoint	0	0	0	0	0	0	0	0	0	0	0	0	0	0	0	0	0	0	0	0	0	0	0	0	0	0	0	0	0	0	0	0	0	0	0	0	0	0	0	0	0	0	0	0	1.18783	1.08149	1.24609	1.18488	0
20208534:Eosinophilic esophagitis (pediatric)	0	0	0	0	0	0	0	0	0	0	0	0	0	0	0	0	0	0	0	0	0	0	0	0	0	1.3458	0	0	0	0	0	0	0	0	0	0	0	0	0	0	0	0	0	0.837064	0	0	0	0	0
20215924:Functional MRI	0	0	0	0	0	0	0	0	0	0	0	0	0	0	0	0	0	0	0	0	0	0	0	0	0	0	0	0	0	0	0	0	0	0	0	0	0	0	0	0	0	0	0	0	0	0	0	0	0
20228798:Ulcerative colitis	0	0	0	0	0	0	0	0	0	0	0	0	0	0	0	0	0	0	0	0	0	0	0	0	0	0	0	0	0	0	0	0	0	0	0	0	0	0	0	0	0	0	0	0	0	0	0	0	0
20228799:Ulcerative colitis	0	0	0	0	1.87969	0	0	0	0	0	0	0	1.64999	0	0	0	0	0	0	0	0	0	0	0	0	0	0	0	0	0	0	0	0	0	0	0	0	0	1.25992	0	0	0	0	0	0	0	0	0.71277	0
20339536:Response to statin therapy	0	0.997143	1.86933	0.955324	0	0	2.72552	2.0763	1.70507	0.74334	0	0	0.486024	0	0	0	0	0.903701	0	0	0	0	0	0	0	0	0	0	0	0	0	0	1.00139	1.33915	0	0	0	0	0	0	0	1.26254	0.589917	0	0.340526	0.589758	0.378689	0.338631	1.17738
20351715:Bipolar disorder	0	0.860873	0	0	0	0	0	0	0	0	0	0	0	0	0	0	0	0.793582	0	0	0	0	0	0	0	0	0	0	0	0	0	0	0	0	0	0	0	0	0	0	0	0	1.09374	0	0.649399	1.75611	0.698543	0.646928	0
20360315:Response to antidepressants	0	0	0	1.70223	0	0	0	0	0	0	0	0	0	0	0	0	0	0	0	0	0	0	0	0	0	0	0	0	0	0	0	0	0	1.57889	0	0	0	0	0	0	0	0	0	0	1.48219	1.37043	1.54309	0	1.47801
20364137:Intracranial aneurysm	0	0	0	0	0	0	0	0	0	0	0	0	0	0	0	0	0	1.79425	0	0	0	0	0	0	0	0	0	0	0	0	0	0	0	0	0	0	0	0	0	0	0	0	0	0	0	0	0	0	0
20372150:Birth weight	0	0	0	0	0	0	0	0	0	0	0	0	0	0	0	0	0	0	0	0	0	0	0	0	0	0	0	0	0	0	0	0	0	0	0	0	0	0	0	0	0	0	0	0	0	2.62132	0	0	0
20383146:Chronic kidney disease	1.99766	0	1.49953	1.25148	0	0	0	0	0.737008	0	0	0	0.661944	0	0	0	0	1.19503	1.00254	0	0.923299	0	0	1.18758	0	1.55459	1.36113	1.63583	0	1.20579	0	0	0	0.566276	0	0	0	0	0	0	0	0	0.843221	0.851336	0.494995	1.38905	0.539542	0.492765	0
20383147:Systemic sclerosis	0	0	0	0	0	0	0	0	0	0	0	0	0	0	0	0	0	0	0	0	0	0	0	0	0	0	3.04705	0	0	0	0	0	0	0	0	0	0	0	0	0	0	0	0	0	0	0	0	0	0
20385826:Age-related macular degeneration	0	0	0	0	0	0	0	0	0	0	0	0	0	0	0	0	0	0	0	0	0	0	0	0	0	0	0	0	0	0	0	0	0	1.20406	0	0	0	0	0	0	0	2.08087	0	0	1.11279	0	0	0	1.10886
20395239:Optic nerve measurement (disc area)	0	0	0	0	3.0754	0	0	0	0	0	0	0	0	0	0	0	0	0	0	0	0	0	0	0	0	0	0	0	0	0	0	0	0	0	0	0	0	0	0	0	0	0	0	0	0	0	0	0	0
20397748:Height	0	0	0	0	0	0	0	0	0	0	0	0	0	0	0	0	0	0	0	0	0	0	0	0	0	0	0	0	0	0	0	0	0	1.46484	0	0	0	0	0	0	0	0	1.25973	0	0	0	0	0	0
20410501:Vitiligo	0	0	0	0	0	0	0	0	0	0	0	0	0	0	0	0	0	0	0	0	0	0	0	0	0	0	0	0	0	2.02489	0	0	0	0	0	0	0	0	0	0	0	0	0	1.0882	0	0	0	0	0
20418890:Smoking behavior	0	0	0	0	0	0	0	0	0	0	0	0	0	0	0	0	0	0	0	0	0	0	0	0	0	0	0	0	0	0	0	0	0	0	0	0	0	0	0	0	0	0	1.66447	0	0	0	0	0	0
20442857:Lipoprotein-associated phospholipase A2 activity and mass	0	0	0	0	0	0	0	0	0	0	0	0	0	0	0	0	0	0	0	0	0	0	0	0	0	0	0	0	0	0	0	0	0	0	0	0	0	0	0	0	0	0	0	1.67164	0	0	0	0	0
20445134:Heart failure	0	0	0	0	0	0	0	0	0	0	0	0	0	0	0	0	0	0	0	0	0	0	0	0	0	0	0	0	0	0	0	0	0	0.918537	0	0	0	0	0	0	0	0	0	0	0	0	0	0	0
20453838:Breast cancer	0	0	0	0	0	0	0	0	0	0	0	0	0	0	0	0	0	0	0	1.72047	0	0	0	0	0	0	0	0	0	0	1.40854	0	0	1.07376	0	0	0	0	0	1.53597	0	0	0	0	0	0.884076	1.04083	0	0
20453842:Rheumatoid arthritis	0	0	0	0.615541	0	0	0	0	0	0	0	0	0	0	0	0	0	0	0	1.07926	1.59019	0	0	0	1.27534	0.799363	0	0	1.13304	2.02941	0	0	0	0	0	0	0	0	0	0	0	0.489057	0.378835	0.383375	0.454263	0	0	0.452111	0.451354
20460270:Biliary atresia	0	0	0	0	0	0	0	0	0	0	0	0	0	0	0	0	0	0	0	0	0	0	0	0	0	0	0	0	0	0	0	0	0	0	0	0	0	0	0	0	0	0	0	0	0	0	0	0	0
20485516:Central corneal thickness	0	0	0	0	0	0	0	0	0	0	0	0	0	0	0	0	0	0	0	0	0	0	0	0	0	0	0	0	0	0	0	0	0	0	0	0	0	0	0	0	0	0	0	2.62903	0	0	0	0	0
20512145:Nasopharyngeal carcinoma	0	0	1.89202	0	0	0	0	0	0	0	0	0	0	0	0	0	0	0	0	0	0	0	0	0	0	0	0	0	0	0	0	0	0	0	0	0	0	0	0	0	0	0	0	0	0	0	0	0	0
20526338:Platelet aggregation	0	1.16301	1.30697	0	0	0	0	0	0	0	0	0	0	0	0	0	0	0	0	0	0	0	0	0	0	0	0	0	0	0	0	0	0	0	0	0	0	0	0	0	0	0	0	0	0	0	0	0	0
20543847:Testicular germ cell cancer	0	0	0	0	0	0	0	0	0	0	0	0	0	0	0	0	0	0	0	0	0	0	0	0	0	0	0	0	0	0	0	0	0	0	0	0	0	0	0	0	0	0	0	0	0	0	0	0	0
20548946:Vertical cup-disc ratio	0	0	0	0	0	0	0	0	1.57988	0	0	0	0	0	0	0	0	0	0	0	0	0	0	0	0	0	0	0	0	0	0	0	0	0	0	0	0	0	0	0	0	0	0	0	0	1.16444	0	0	0
20581827:Type 2 diabetes	0	0	0	0.685768	0	0	0.866656	0	0.762502	0	0	0	0	0	0	0	0	1.23538	0	1.16193	0	0	0	0	0	0	0	0	0	0	0	0	0	0.589544	0	0	0	0	0	0	0	0	0	0	0	0	0	0	0
20585324:Conduct disorder	0	0	0	0	0	0	0	0	0	0	0	0	0	0	0	0	0	0	0	0	0	0	0	0	0	0	0	0	0	0	0	0	0	0	0	0	0	0	0	0	0	0	0	0	0	0	0	0	0
20585324:Conduct disorder (symptom count)	0	0	0	0	0	0	0	0	0	0	0	0	0	0	0	0	0	0	0	0	0	0	0	0	0	0	0	0	0	0	0	0	0	0	0	0	0	0	0	0	0	0	0	0	0.879941	0.782304	0	0	0.876254
20585627:Common traits (Other)	0	0	0	0	0	0	0	0	0	0	0	0	0	0	0	0	0	0	0	0	0	0	0	1.60555	1.75737	1.2396	0	0	0	0	0	0	0	0	0	0	0	0	0	0	0	0.876852	0	0	0	0	0	0	0
20585627:Eye color	0	0	0	0	0	0	0	0	0	0	0	0	0	0	0	0	0	0	0	0	0	0	0	0	0	0	0	0	0	0	0	0	0	0	0	0	0	0	0	2.20998	0	0	0	0	0	0	0	0	0
20585627:Freckling	0	0	0	0	0	0	0	0	0	0	0	0	0	0	0	0	0	0	0	0	0	0	0	0	0	0	0	0	0	0	0	0	0	0	0	0	0	0	0	2.59582	0	0	0	0	0	0	0	0	0
20585627:Hair color	0	0	0	0	0	0	0	0	0	0	0	0	0	0	0	0	0	0	0	0	0	0	0	0	0	0	0	0	0	0	0	0	0	0	0	0	0	0	0	3.15968	0	0	0	0	0	0	0	0	0
20639394:Bilirubin levels	0	0	0	0	0	0	0	0	0	0	0	0	0	0	0	0	0	0	0	0	0	0	0	0	0	0	0	0	0	0	0	0	0	0	0	0	0	0	0	0	0	0	0	0	0	0	0	0	0
20639880:Primary biliary cholangitis	0	0	0	0	0	0	0	0	0	0	0	0	0	0	0	0	0	0	0	2.403	0	0	0	0	0	0	0	0	0	0	2.07532	0	0	0	0	0	0	0	0	0	0	0	0	0	0	0	0	0	0
20676098:Prostate cancer	0	0	0	0	0	0	0	0	0	0	0	0	0	0	0	0	0	0	0	0	0	0	0	0	0	0	0	0	0	0	0	0	0	0	0	0	0	0	0	0	0	0	0	0	0	0	0	0	0
20686565:Cholesterol, total	0	0	1.34622	0.622913	0	0	0.856208	0	0.350531	0.512262	0	0	0.295781	0	0	0	0	0	0	0.67016	0	0.459959	0	0	0	0	0	0	0	0	0.438216	0	0.743499	0.504238	0	0	0.655484	0	1.06235	1.02468	0	0	0.327361	1.9078	0.418169	0.137129	1.27022	1.15231	0.414599
20686565:HDL cholesterol	0	0	0	0	0	0	0.510664	0	0	0	0	0	0.365461	0	0	0	0	0	0.649956	0	0.58131	0	0	0	0	0	0	0	0	0	0.520254	0	0	0	0	0.731977	0	0	0.641369	0	0	0.571022	0	2.88338	0.239568	0	0	0.237973	0
20686565:LDL cholesterol	0	0	0.606657	0.928655	0	0	0.629771	0	0.536887	0.725058	0	0	0.470423	0	0	0	0	0	0	0	0	0.665268	0	0	0	0	0	0	0	0	0	0	0.981382	0.788152	0	0	0	0	1.42204	1.38086	0	0	0.567856	1.49457	0.682985	0.262749	1.2447	1.70318	0.678548
20686565:Triglycerides	0	0.580963	1.31103	0.554739	0	0	0	0	0.626143	0.82367	0	0	0	0	0	0	0	0	0	0	0	0	0	0	0	0	0	0	0	0	0	0	0	0	0	0	0	0	0.870376	0	0	0.869551	0	1.17127	0	0.688799	0.441576	0.398612	0.397896
20686608:Pancreatic cancer	0	0	0	1.7816	0	0	0	0	0	0	0	0	0	0	0	0	0	0.944156	0	0	0	0	0	0	0	0	0	0	0	0	0	0	0	0	0	0	0	1.4554	0	0	0	0	0	0	0	0	0	0	0
20694011:Immunoglobulin A	0	0	0	0	0	0	0	0	0	0	0	0	0	0	0	0	0	0	0	0	0	0	0	0	0	1.47129	0	0	0	0	0	0	0	0	0	0	0	0	0	0	0	0	0	0	0	0	0	0	0
20694148:Metabolic syndrome	0	0	0	0	0	0	0	0	0	1.34392	0	0	0	0	0	0	0	0	0	0	0	0	0	0	0	0	0	0	0	0	0	0	0	0	0	0	0	0	0	0	0	0	0	0	0.83382	0	0	0.831137	0.830193
20705733:Calcium levels	0	0	1.58332	0	0	0	0	0	0	0	0	0	0	0	0	0	0	1.3566	0	0	0	0	0	0	0	0	0	0	0	0	0	0	0	1.28044	0	0	0	0	0	0	0	0	0	0	0	0	0	0	0
20708005:Non-alcoholic fatty liver disease histology (AST)	0	0	0	0	0	0	0	0	0	0	0	0	0	0	0	0	0	0	0	0	0	0	0	0	0	0	0	0	0	0	0	0	0	0	0	0	0	0	0	2.20998	0	0	0	0	0	0	0	0	0
20708005:Non-alcoholic fatty liver disease histology (other)	0	1.10966	0	0	0	0	0	0	0	0	0	0	0	0	0	0	0	0	0	0	0	0	0	0	0	0	0	0	0	0	0	0	0	0	0	0	0	0	0	0	0	0	0	0	0	0	0	0	0
20711176:Keloid	0	0	0	0	0	0	0	0	0	0	0	0	0	0	0	0	0	0	0	0	0	0	0	0	0	0	0	0	0	0	0	0	0	0	0	0	0	0	0	0	0	0	0	0	0	1.87189	0	0	0
20732626:Attention deficit hyperactivity disorder	0	0	0	0	0	0	0	0	0	0	0	0	0	0	0	0	0	0	0	0	0	0	0	0	0	0	0	0	0	0	0	0	0	0	0	0	0	0	0	0	0	0	0	0	0	0	0	0	0
20802204:Multiple sclerosis--Brain Glutamate Levels	0	0	0	0	0	0	0	0	0	0	0	0	0	0	0	0	0	0	0	0	0	0	0	0	0	0	0	0	0	0	0	0	0	0	0	0	0	0	0	0	0	0	0	0	1.77976	1.6643	0	0	1.77545
20834067:Longevity	0.860827	0.918849	0	0	0	1.28429	0	0	0	0	0	0	0	0	0	3.05443	1.48864	0	0.743569	0	0.671487	0	0	1.65243	1.04997	0	0	0	0	0	0	0	0	0	0	0	0	0	0	0	0	0	0.240529	0.244183	0	0	0	0	0.29988
20838585:Cardiovascular risk factors (age interaction)	0	0	0	0	0	0	0	0	0	0	0	0	0	0	0	0	0	2.17228	0	0	0	0	0	0	0	0	0	0	0	0	0	0	0	0	0	0	0	0	0	0	0	0	0	0	0	0	0	0	0
20848476:Ulcerative colitis	0	0	0	0	0	0	0	0	0	0	0	0	0	0	0	0	0	0	0	0	0	0	0	0	0	0	0	0	0	0	0	0	0	0	0	0	0	0	0	0	0	0	0	0	0	0	0	0	0
20852632:Ovarian cancer	0	0	0	0	0	0	0	0	0	0	0	0	0	0	0	0	0	0	0	0	0	0	0	0	0	0	0	0	0	0	0	0	0	0	0	0	0	0	0	0	0	0	0	0	0	0	0	0	0
20858683:Glycated hemoglobin levels	0	0	0	0	0	0	0	0	0	0	0	0	0	0	0	0	0	0	0	0	0	0	0	0	0	0	0	0	0	0	0	0	0	0	0	0	0	0	0	0	0	0	1.00837	0	0	0	0	0	0
20860503:Asthma	0	0	0	0	0	0	0	0	0	0	0	0	0	0	0	0	0	0	0	0	0	0	0	0	0	0	0	0	0	0	0	0	0	0	0	0	0	0	0	0	0	0	0	0	0	0	0	0	0
20864672:HDL cholesterol	0	0	0	0	0	0	0	0	0	0	0	0	0	0	0	0	0	0	0	0	0	0	0	0	0	0	0	0	0	0	0	0	0	0	0	0	0	0	1.63337	0	0	0	0.943011	1.74442	0	0.942868	0	1.04282	1.04181
20864672:LDL cholesterol	0	0	0	0	0	0	0	0	0	0	0	0	0	0	0	0	0	0	0	0	0	0	0	0	0	0	0	0	0	0	0	0	0	0	0	0	0	0	0	0	0	0	0	1.01482	0	0	0	0	0
20864672:Triglycerides	0	0	0	0	0	0	0	0	0	0	0	0	0	0	0	0	0	0	0	0	0	0	0	0	0	0	0	0	0	0	0	0	0	0	0	0	0	0	0	0	0	0	0	0	0	0	0	0	0
20881960:Height	0.438118	0.170223	0.7078	0.415519	1.54585	0	0.761809	0.201495	0.552457	0.122222	0	0.154718	0.611713	0	0	0	1.32192	0.748759	0.526601	0.230983	0.112422	0.0931342	0.667946	0.268615	0	0.180468	0.179605	0	1.18145	0	0.182257	0.340831	0	0.411759	0.118976	0.206561	1.02985	0.079714	1.48977	0.475104	0	1.18574	0.545719	0.746079	0.799517	1.44574	0.361706	0.174681	0.417271
20884846:Urate levels	0	0	0	0	0	0	0	0	0	0	0	0	0	0	0	0	0	0	0	0	0	0	0	0	0	0	0	0	0	0	0	0	0	0	0	0	0	0	0	0	0	0	0	0	0	0	0	0	0
20889312:Bipolar disorder and schizophrenia	1.59527	1.05171	0	0.658537	0	1.84091	0.994771	0.495531	0.796841	0.200583	0.742819	0.421264	0.397295	0	1.59743	1.08482	0.989503	0.598039	0	0	0	0	0	0	0	0.153552	0	0	0	0	0	0	0	0	0	1.01915	0.298405	0	0.495032	0.4673	0	0.117792	0.676358	0.063477	0.0981371	0.143211	0.0428986	0.380305	0.0965708
20932310:Cerebrospinal fluid AB1-42 levels	0	0	0	0	0	0	0	0	0	0	0	0	0	0	0	0	0	0	0	0	0	0	0	0	0	0	0	0	0	0	0	0	0	0	0	0	0	0	0	0	0	0	0	0	0	0	0	0	0
20932654:Erectile dysfunction and prostate cancer treatment	0	0	0	0	0	0	0	0	0	0	0	0	0	0	0	0	0	0	0	0	0	0	0	0	0	0	0	0	0	0	0	0	0	0	0	0	0	0	0	0	0	0	0.507123	0	0	0	0	0	0
20935629:Waist-hip ratio	0	0	0	1.02856	0	0	0	0	0	0	0	0	1.02944	0	0	0	0	0	0	0	0	0	0	0	0	0	0	0	0	0	0	0	0	0.918537	0	0	0	0	0	0	0	2.49934	1.39163	0	0	1.39142	0.887	1.54175	0
20935630:Body mass index	0	0	0	0	0	1.30451	0.612981	1.14266	0	0.707415	0	0	0	0	0	0	0.829905	0.425058	0	0	0	0	0	0	0	0	0	0	0	0	0	0	0	0	0	0	0	0	0	0	0	0	0	0	0	0	0	0	0
20953186:Psoriatic arthritis	0	0	0	0	0	0	0	0	0	0	0	0	0	0	0	0	0	0	0	0	0	0	0	0	0	0	0	0	0	0	0	0	0	0	0	0	0	0	0	0	0	0	0	0	0	0	0	0	0
20953190:Psoriasis	0	0	0	0	0	0	0	0	0	0	0	0	0	0	0	0	0	0	0	0	0	0	0	0	0	0	0	0	0	0	0	0	0	0	0	0	0	0	0	0	0	0	0	0	0	0	0	0	0
20966902:Waist circumference	0	0	0	0	0	0	0	0	0	0	0	0	0	0	0	0	0	1.54298	0	0	0	0	0	0	0	0	0	0	0	0	0	0	0	1.46484	0	0	0	0	0	0	0	0	0	0	0	0	0	0	0
20972438:Bladder cancer	0	0	1.67281	0	0	0	0	0	0	0	0	0	0	0	0	0	0	0	0	0	0	0	0	0	0	0	0	0	0	0	0	0	0	0	0	0	0	0	0	0	0	0	0	0	0	0	0	0	0
20972440:Colorectal cancer	0	0	0	0	0	0	0	0	0	0	0	0	0	0	0	0	0	0	0	0	0	0	0	0	0	0	0	0	0	0	0	0	0	0	0	2.53138	0	0	0	0	0	0	0	0	0	0	0	0	0
21037568:Hodgkin's lymphoma	0	0	0	0	0	0	0	0	0	0	0	0	0	0	0	0	0	0	0	0	0	0	0	0	0	0	0	0	0	0	0	0	0	0	0	0	0	0	0	0	0	0	0	0	0	0	0	0	0
21060863:Retinal vascular caliber	0	0	0	0	0	0	0	0	0	0	0	0	0	0	0	0	0	0	0	0	0	0	0	0	0	0	0	0	0	0	0	0	0	0	0	0	0	0	0	0	0	0	0	0	0	0	1.84244	0	0
21076409:QRS duration	0	0	0	0	0	0	0	0	0	0	0	0	0	0	0	0	0	0	0	0	0	0	0	0	0	0	0	0	0	0	0	0	0	0	0	0	0	0	0	0	0	0	0	0	0	0	0	0	0
21102462:Menarche (age at onset)	0.809389	0	0	0	0	0	0	0	0	0	0	0	0	0	0	0	0	0	0	0	0	0	0	0	0	0	0	0	0	0	0	0	0	0	0	0	0	0	0	0	0	0	0	0	0.268895	0	0.638957	0	0.266609
21102463:Crohn's disease	0	0.429562	1.45924	0.400196	0.862075	0	0.28206	0	0.481235	0.351644	0	0	0.175755	0	0	0	1.43144	0.660146	0.791345	0	2.34148	1.08086	1.35987	1.02503	1.89886	2.1249	1.25334	1.62781	1.63283	1.66627	2.78827	0	1.68882	0.565781	0.550557	0	0	0	0	0	1.53628	0.271708	0.172913	0.599194	0	0.172828	0.279675	0.455533	0.093412
21105107:Hepatocellular carcinoma	0	0	0	0	0	0	0	0	0	0	0	0	0	0	0	0	0	0	0	0	0	0	0	0	0	0	0	0	0	0	0	0	0	0	0	0	0	0	0	0	0	0	0	0	0	0	0	0	0
21106707:Response to bleomycin (chromatid breaks)	0	0	0	0	0	0	0	0	0	0	0	0	0	0	0	0	0	0	0	0	0	0	0	0	0	0	0	0	0	0	0	0	0	0	0	0	0	0	0	0	0	0	0	0	0	0	0	0	2.27336
21107309:Response to antipsychotic treatment	0	0	0	0	0	0	0	0	0	0	0	0	0	0	0	0	0	0	0	0	0	0	0	0	0	0	0	0	0	0	0	0	0	0	0	0	0	0	0	0	0	0	0	0	0	0	0	2.7391	0
21107309:Response to antipsychotic treatment in schizophrenia (reasoning)	0	0	0	0	0	0	0	0	0	0	0	0	0	0	0	0	0	0	0	0	0	0	0	0	0	0	0	0	0	0	0	0	0	0	0	0	0	0	0	0	0	0	0	0	0	0	0	0	0
21116278:Total ventricular volume (Alzheimer's disease interaction)	0	0	0	0	0	0	0	0	0	0	0	0	1.32231	0	0	0	0	0	0	0	0	0	0	0	0	0	0	0	0	0	0	0	0	0	0	0	0	0	0	0	0	0	0	0	0	0	0	0	0
21130836:Information processing speed	0	0	0	0	0	0	0	0	0	0	0	0	0	0	0	0	0	0	1.05966	0	0	0.934181	0	0	0	0	0	0	0	0	0	0	1.27786	0.614111	0	0	0	0	0	0	0	0	0	0.464032	1.0541	0.458991	1.13054	1.05026	1.0489
21131588:Chronic lymphocytic leukemia	0	0	0	0	0	0	0	0	0	0	0	0	0	0	0	0	0	0	0	0	0	0	0	0	0	0	0	0	0	0	0	0	0	0	0	0	0	0	0	0	0	0	0	0	0	0	0	0	0
21131975:Renal cell carcinoma	0	0	0	0	0	0	0	0	0	0	0	0	0	0	0	0	0	2.17228	0	0	0	0	0	0	0	0	0	0	0	0	0	0	0	0	0	0	0	2.74533	0	0	0	0	0	1.87935	0	1.87189	2.0528	0	1.98484
21149283:Iron status biomarkers	0	0	0	0	0	0	0	0	0	0	0	0	0	0	0	0	0	0	0	0	0	0	0	0	0	0	0	0	0	0	0	0	0	0	0	0	0	0	0	0	0	0	0	0	0	0	0	0	0
21150874:Type 2 diabetes nephropathy	0	0	0	0	0	0	0	0	0	0	0	0	0	0	0	0	0	0	0	0	0	0	0	0	0	0	0	0	0	0	0	0	0	0	0	0	0	0	0	0	0	0	0	1.67164	0	0	1.84244	0	0
21160077:Serum prostate-specific antigen levels	0	0	0	0	0	0	0	0	0	0	0	0	0	0	0	0	0	0	0	0	0	0	0	0	0	0	0	0	0	0	0	0	0	0	0	0	0	0	0	0	0	0	0	0	0	0	0	0	0
21184583:Event-related brain oscillations	0	0	0	0	0	0	0	0	0	0	0	0	0	0	0	0	0	0	0	0	0	0	0	0	0	0	0	0	0	0	0	0	0	0	0	0	0	0	0	0	0	0	0	0	0	0	0	0	0
21196492:C-reactive protein	0	0	0	0	0	0	0	0	0	0	0	0	0	0	0	0	0	0	0	0	0	0	0	0	0	0	0	0	0	0	0	0	0	0	0	0	0	0	0	0	0	0	0	1.87935	0	0	0	0	0
21203500:N-glycan levels	0	0	0	0	0	0	0	0	0	0	0	0	0	0	0	0	0	0	0	0	0	0	0	0	0	0	0	0	0	0	0	0	0	0	0	0	0	0	0	0	0	0	0	0	0	0	0	0	0
21221126:Drug-induced Stevens-Johnson syndrome or toxic epidermal necrolysis (SJS/TEN)	0	0	0	0	0	0	0	0	0	0	0	0	0	0	0	0	0	0	0	0	2.54599	0	0	0	0	0	0	0	0	0	0	0	0	0	0	0	0	0	0	0	0	0	0	0	0	0	0	0	0
21239051:Coronary artery disease	0	0	2.70716	0	0	0	0	0	0	0	0	0	0	0	0	0	0	0	0	0	0	0	0	0	0	0	0	0	0	0	0	0	0	0	0	0	0	0	0	0	0	0	0	0	0	0	0	0	0
21244703:Multiple sclerosis	0	0	0	0	0	0	0	0	0	0	0	0	0	0	0	0	0	0	0	0	0	2.7868	0	0	3.31142	0	0	0	0	0	0	0	0	0	0	0	0	0	0	0	0	0	0	0	0	0	0	0	0
21292315:Parkinson's disease	0	0	0	0	0	0	0	0	0	0	0	0	0	0	0	0	0	0	0	0	0	0	0	0	0	0	0	0	0	0	0	0	0	0	0	0	0	0	0	0	0	0	0	0	0	0	0	0	0
21294900:Uric acid levels	0	0	0	0	0	0	0	0	0	0	0	0	0	0	0	0	0	0	0	0	0	0	0	0	0	0	0	0	0	0	0	0	0	0	0	0	0	0	0	0	0	0	0	0	0	0	0	0	0
21297633:Ulcerative colitis	0.733329	0	2.8947	0	0	1.14136	0	0	0	0.572535	0	0	1.1836	1.82066	0	0	0	0	1.17945	0.736397	0.554893	0.517804	0	0	0.914392	0.964828	0	0	0	0	0	0	0	0	0	0	0	0	0.613962	0	0	0.247115	0	1.59665	0	0.391913	0	1.307	0.219912
21300955:C-reactive protein levels	0	0	0	0	0	0	0	0	0	0	0	0	0	0	0	0	0	0	0	0	0	0	0	0	0	0	0	0	0	0	0	0	0	0	0	0	0	0	0	0	0	0	0	2.64875	0	0	0	0	0
21307088:Optic disc area	0	0	0	0	0	0	0	0	0	0	0	0	0	0	0	0	0	0	0	0	0	0	0	0	0	0	0	0	0	0	0	0	0	0	0	0	0	0	0	0	0	0	0	0	0	0	0	0	0
21310492:Diabetic retinopathy	0	0	0	0	0	0	0	0	0	0	0	0	0	0	0	0	0	0	0	0	0	0	0	0	0	0	0	0	0	0	0	0	0	0	0	0	0	0	0	0	0	0	0	0	0	0	0	0	0
21347282:HDL cholesterol	0	0	0	0	0	0	0	0	0	0	0	0	0	0	0	0	0	1.6514	0	0	0	0	0	0	0	0	0	0	0	0	0	0	0	0	0	0	0	0	0	0	0	0.793603	0	0	0	0	0	0	0
21347282:LDL cholesterol	0	1.10966	0	0	0	0	1.28066	1.89275	1.16449	1.3958	0	0	0	0	0	0	0	0	0	0	0	0	0	0	0	0	0	0	0	0	0	0	0	1.75931	0	0	1.58242	0	0	1.41877	0	0	0.782439	0	1.62254	1.4659	0.933949	0.877214	0.876254
21347284:PR interval	0	0	0	0	0	0	0	0	0	0	0	0	0	0	0	0	0	0	0	0	0	0	0	0	0	0	0	0	0	0	0	0	0	0	0	0	0	0	0	0	0	0	0	0	0	0	0	0	0
21348951:Cardiac hypertrophy	0	0	0	0	0	0	0	0	0	0	0	0	0	0	0	0	0	0	0	0	0	0	0	0	0	0	0	0	0	0	0	0	0	0	0	0	0	0	0	0	0	0	0	0	0	0	0	0	0
21378988:Coronary heart disease	0	0.932784	1.06949	0	0	0	0	0	0	0	0	0	0	0	0	0	0	0	0	0	0	0	0	0	0	0	0	0	0	0	0	0	0	0	0	0	0	0	0	0	0	0.756364	0	0	2.11981	0.62435	0.766061	0.71277	0.711871
21378990:Coronary heart disease	0	0	0.74269	0	0	0	0	0	0	0	0	0	0.595061	0	0	0	0	0.561184	0	0	0.848467	0	0	0	0	0	0	0	0	0	0	0	0	0.503321	0	0	0	0	0	0	0	0.46967	0	0.36593	0.435466	0.745859	0.477816	0.433352	0
21383967:Celiac disease or Rheumatoid arthritis	0	0	0	0	0	0	0	0	0	0	0	0	0	0	0	0	0	0	0	0	1.37287	0	0	0	0	0	0	0	1.65913	0	1.29337	0	0	0	0	0	0	0	0	0	0	0	0	0	0	0	0	0	0
21386085:HDL Cholesterol - Triglycerides (HDLC-TG)	0	0	0	0	0	0	0	0	0	0	0	0	0	0	0	0	0	0	0	0	0	0	0	0	0	0	0	0	0	0	0	0	0	0	0	0	0	0	0	0	0	0	0	0	0	0	0	0	0
21399635:Primary biliary cholangitis	0	0	0	0	0	0	0	0	0	0	0	0	0.831658	0	0	0	0	0	0	2.31334	2.9769	1.89956	2.35475	1.38449	1.53261	1.84978	0	1.84398	3.56	0	5.07366	0	0	0	0	0	0	0	0	0	0	0	0	0	0	0	0	0	0
21408207:Systemic lupus erythematosus	0	0	0	0	0	0	0	0	0	0	0	0	0	0	0	0	0	0	0	0	0	0	0	0	0	0	0	0	0	0	0	0	0	0	0	0	0	0	0	1.23063	0	0	0	0	0	0	0	0	0.711871
21441570:Diabetic retinopathy	0	0	0	0.902018	0	0	0	0	0	0	0	0	0	0	0	0	0	0	0	0	0	0	0	0	0	0	0	0	0	0	0	0	0	0.796243	0	0	0	0	0	0	0	0.756364	0	0.630026	0.715325	1.20009	0.766061	0	0
21460841:Alzheimer's disease (late onset)	0	0	0	0	0	0	0	0	0	0	0	0	0	0	0	0	1.97442	0	0	0	0	0	0	0	0	0	0	0	0	0	0	0	0	0	0	0	0	0	0	0	0	0	0	0	0	0	0	0	0
21478494:Cutaneous nevi	0	0	0	0	0	0	0	0	0	0	0	0	0	0	0	0	0	0	0	0	0	0	0	0	0	0	0	0	0	0	0	0	0	0	0	0	0	0	0	0	0	0	0	0	0	2.15859	0	0	0
21490707:Caffeine consumption	0	0	0	0	0	0	0	0	0	0	0	0	0	0	0	0	0	0	0	0	0	0	0	0	0	0	0	0	0	0	0	0	0	0	0	0	0	0	0	0	0	0	0	1.37752	0	0	0	0	0
21490949:Type 2 diabetes	0	0	0	0	0	0	0	0	0	0	0	0	0	0	0	0	0	0	0	0	0	0	0	0	0	0	0	0	0	0	0	0	0	0	0	0	0	0	0	0	0	0	0	0	0	0	0	0	0
21502085:AIDS progression	0	0	0	0	0	0	0	0	0	0	0	0	0	0	0	0	0	0	0	0	0	0	0	0	0	0	0	0	0	0	0	0	0	0	0	0	0	0	0	0	0	0	0	0	0	0	0	0	0
21502573:D-dimer levels	0	0	0	0	0	0	0	0	0	0	0	0	0	0	0	0	0	0	0	0	0	0	0	0	0	0	0	0	0	0	0	0	0	0	0	0	0	0	0	0	0	0	0	0	0	0	0	1.10989	0
21507922:Neutrophil count	0	0	0	0	0	0	0	0	0	0	0	0	0	0	0	0	0	0	0	0	0	0	0	0	0	0	0	0	0	0	0	0	0	0	0	0	0	0	0	0	0	0	0	0	0	0.591889	0	0	0
21507922:Platelet count	0	0	0	0	0	0	0	0	0	0	0	0	0	0	0	0	0	0	0	0	0	0	0	0	0	0	0	0	0	0	0	0	0	0	0	0	0	0	0	0	0	0	0	1.0882	0	0	0	0	0
21531791:Glioma	0	0	0	0	0	0	0	0	0	0	0	0	1.7032	0	0	0	0	0	0	0	0	0	0	0	0	0	0	0	0	0	0	0	0	0	0	0	0	0	0	0	0	0	0	1.37752	0	0	0	0	0
21546767:Dialysis-related mortality	0	0.714036	0	1.29237	0	0	0	0	0.762502	0	0	0	1.29363	0	0	0	0	3.68736	0	0	0	0	0	0	0	0	0	0	0	0	0	0	0	1.13466	0	0	0	0	0	0	0	0	0.437228	0.887442	0	0	0	0	0
21552555:Obesity	0	0	0	0	0	0	0	0	0	0	0	0	0	0	0	0	0	0	0	0	0	0	0	0	0	0	0	0	0	0	0	0	0	0	0	0	0	0	0	0	0	0	0	0	1.04568	0	0	0	0
21565293:Thyroid volume	0	0	0	0	0	0	0	0	0	0	0	0	0	0	0	0	0	0	0	0	0	0	0	0	0	0	0	0	0	0	0	0	0	0	0	0	0	0	0	0	0	0	1.87205	0	0	0	0	0	0
21572416:Blood pressure	0	0	0	0	0	0	0	0	0	0	0	0	0	0	0	0	0	0	0	0	0	0	0	0	0	0	0	0	0	0	0	0	0	0	0	0	0	0	0	0	0	0	0	0	0	0	0	0	0
21573907:Type 2 diabetes	0	0	2.19929	0	0	0	0	0	0	0	0	0	0	0	0	0	0	0	0	0	0	2.2776	0	0	0	0	0	0	0	0	0	0	2.67007	1.87923	0	0	0	0	0	0	0	0	0	0	0	0	0	0	0
21654844:Multiple sclerosis	0	0	0	0	0	0	0	0	0	0	0	0	0	0	0	0	0	0	0	0	0	0	0	0	0	0	0	0	0	0	0	0	0	0	0	0	0	0	0	0	0	0	0	0	0	0	0	0	0
21658281:Sudden cardiac arrest	0	0.709449	0.441562	1.12891	0	0	0.912314	0.954755	0.77313	1.68011	0	1.56263	0.673675	0	0	0	0	0	0	0	0	0	0	0	0	0	0	0	0	0	0	0	0	0	0	0.676128	0	0	1.12264	0.564887	0	0	0	0.37031	0	0.155842	0	0	0
21665990:Age-related macular degeneration	0	0	0	0	0	0	0	0	0	0	0	0	0	0	0	0	0	0	0	0	0	0	0	0	0	0	0	0	0	0	0	0	0	0	0	0	0	0	0	0	0	0	0	0	0	0	0	0	0
21666692:Migraine	0	0	0	0	3.59292	0	2.73886	3.39663	0	2.86571	0	0	0	0	0	0	0	0	0	0	0	0	0	0	0	0	0	0	0	0	0	0	0	0	0	0	0	0	0	0	0	0	0	0	0	2.15859	2.3423	0	2.27336
21685187:Age at smoking initiation in chronic obstructive pulmonary disease	0	0	0	0	0	0	1.33574	0	0	0	0	0	0	0	0	0	0	1.08975	0	0	0	0	0	0	0	0	0	0	0	0	0	2.22072	0	0	0	0	0	0	0	0	0	0.974557	0	0	0.930168	0	0.985012	0.927397	0.926422
21685187:Smoking cessation in chronic obstructive pulmonary disease	0	0	0	0	0	0	0	0	0	0	0	0	0	0	0	0	0	0	0	0	0	0	0	0	0	0	0	0	0	0	0	0	0	0	0	0	0	0	0	0	0	0	0	0	0	0	0	0	0
21685912:Progressive supranuclear palsy	0	0	0	0	0	0	0	0	0	0	0	0	0	0	0	0	0	0	0	0	0	0	0	0	0	0	0	0	0	0	0	0	0	0	0	0	0	0	0	2.88005	0	0	0	0	2.008	0	1.17019	1.10989	1.10886
21732829:Dupuytren's disease	0	0	0	1.25145	0	0	0	0	1.34148	0	0	0	0	0	0	0	0	0	0	0	0	0	0	0	0	0	0	0	0	0	0	0	0	0	0	0	0	0	0	0	0	0	0	0	0	0	0	1.04282	0
21738478:White blood cell types	0	0	0	0	0	0	0	0	0	0	0	0	0	0	0	0	0	0	0	0	0	0	0	0	0	0	0	0	0	0	0	0	0	0	2.56831	0	0	0	0	0	0	0	0	0	0	0	0	0	0
21738479:White blood cell count	0	0	0	0	0	0	0	0	0	0	0	0	0	0	0	0	0	0	0	0	0	0	0	0	0	0	0	0	0	0	0	0	0	0	0	0	0	0	0	0	0	0	0	0	0	0	0	0	0
21738480:White blood cell count	0	0	0	0	0	0	0	0	0	0	0	0	0	0	0	0	0	0	0	0	1.70925	0	0	0	0	0	0	0	0	0	0	0	0	0	0	0	0	0	0	0	0	0	0	0	0	0	0	0	0
21738487:Parkinson's disease	0	0	0	0	0	0	0	0	0	0	0	0	0	0	0	0	0	0	0	0	0	0	0	0	0	0	0	0	0	0	0	0	0	0	0	0	0	0	0	0	0	0	0	1.0882	0	0	0	0	0
21743057:Prostate cancer	0	0	0	0	0	0	0	0	0	0	0	0	0	0	0	0	0	0	0	0	0	0	0	0	0	0	0	0	0	0	0	0	0	0	0	0	0	0	0	0	0	0	0	0	0	0	0	0	0
21743467:Prostate cancer	0	0	0	0	0	0	0	0	0	0	0	0	0	0	0	0	0	0	0	0	0	0	0	0	0	0	0	0	0	0	0	0	0	0	0	0	0	0	0	0	0	0	0	0	0	0	0	0	0
21743469:Ankylosing spondylitis	0	0	0	0	0	0	0	0	0	0	0	0	0	0	0	0	0	0	0	0	0	0	0	0	0	0	0	0	0	0	0	0	0	0	0	0	0	0	1.56656	0	0	1.03022	0	0	0	0	0	0	0
21750679:Systemic sclerosis	0	0	0	0	0	0	0	0	0	0	0	0	0	0	0	0	0	0	0	0	0	0	0	0	0	0	0	0	0	0	0	0	0	0	0	0	0	0	0	0	0	0	0	0	0	0	0	0	0
21761138:Colorectal cancer	0	0	0	0	0	0	0	0	0	0	0	0	0	0	0	0	0	0	0	0	0	0	0	0	0	0	0	0	0	0	0	0	0	0	0	0	0	0	0	0	0	0	0	0	0	0	0	0	0
21779176:Restless legs syndrome	0	0	0	0	0	0	0	0	0	0	0	0	0	0	0	0	0	0	0	0	0	0	0	0	0	0	0	0	0	0	0	0	0	0	0	0	0	0	0	0	0	0	0	0	1.61602	1.50242	0	0	1.61177
21779181:Systemic sclerosis	0	0	0	0	0	0	0	0	0	0	0	0	0	0	0	0	0	0	0	0	0	1.85086	0	0	0	0	2.39231	0	0	2.22225	0	0	0	1.46484	0	0	0	0	0	0	0	0	0	0	0	0	0	0	0
21804548:Asthma	0	0	0	0	0	0	0	0	0	0	0	0	0	0	0	0	0	0	0	0	0	0	0	0	0	0	0	0	0	0	0	0	0	0	0	0	0	0	0	0	0	0	0	0	0	0	0	0	0
21810271:vWF and FVIII levels	0	0	0	0	0	0	1.53311	0	0	0	0	0	0	0	0	0	0	0	0	0	0	0	0	0	0	0	0	0	0	0	0	0	0	0	0	0	0	0	0	0	0	0	0	0	0	0	0	0	0
21810746:Nevirapine-induced rash	0	0	0	0	0	0	0	0	0	0	0	0	0	0	0	0	0	0	0	0	0	0	0	0	0	0	0	0	0	0	0	0	0	0	0	0	0	0	0	0	0	0	0	0	0	0	0	0	0
21829377:Plasma omega-3 polyunsaturated fatty acid levels (alphalinolenic acid)	0	0	0	0	0	0	0	0	0	0	0	0	0	0	0	0	0	0	0	0	0	0	0	0	0	0	0	0	0	0	0	0	0	0	0	0	0	0	0	0	0	0	0	0	0	0	0	0	0
21829377:Plasma omega-3 polyunsaturated fatty acid levels (docosapentaenoic acid)	0	0	0	0	0	0	0	0	0	0	0	0	0	0	0	0	0	0	0	0	0	0	0	0	0	0	0	0	0	0	0	0	0	0	0	0	0	0	0	0	0	0	0	0	0	1.25957	0	0	0
21829393:Type 1 diabetes	0	0	0	0	0	0	0	0	0	0	0	0	0.799232	0	0	0	0	0	0	0	0	0	0	0	0	0	0	0	0	0	0	0	0	0	0	0	0	0	0	0	0	0	0	0	0	0	0	0	0
21833088:Multiple sclerosis	0.447904	1.07379	0.514872	0.644758	0.814393	0	0	0.664244	0.192232	1.10767	0.934282	0.580572	0.152646	0	0	1.29526	0.409679	0.32189	0.357564	7.32347	4.37733	3.41256	0	0.490949	6.27196	2.60646	4.38819	4.27954	2.96052	7.74422	7.47217	1.59146	0.99628	0.813545	0.989386	1.3718	0.868095	0	0.350839	0	1.46004	0.23516	0.298792	0.524962	1.00091	1.13137	0.758571	0.664127	0.662565
21841780:Graves' disease	0	0	0	0	0	0	0	0	0	0	0	0	0	0	0	0	0	0	0	0	1.7998	3.00777	0	2.0974	0	0	0	0	0	0	0	0	3.59091	0	0	0	0	0	0	0	0	0	0	0	0	0	0	0	0
21844884:Response to platinum-based chemotherapy (cisplatin)	0	0	0	0	0	0	0	0	0	0	0	0	0.831658	0	0	0	0	0	0	0	0	0	0	0	0	0	0	0	0	0	0	0	0	0.727841	0	0	0	0	0	0	0	0	0	0.567112	0	0	0	0.646928	0
21873549:Proinsulin levels	0	0	0	0	0	0	1.61313	0	1.49127	0	0	0	0	0	0	0	0	0	0	0	0	0	0	0	0	0	0	0	0	0	0	0	0	0	0	0	0	0	0	0	0	0	0	0	0	0	0	0	0
21874001:Type 2 diabetes	0	0	0	1.83896	0	0	0	0	0	0	0	0	0	0	0	0	0	0	0	0	0	0	0	0	0	0	0	0	0	0	0	0	0	0	0	0	0	0	0	0	0	0	0	0	0	0	0	0	0
21886157:Metabolic traits	0	0	0.606657	0	0	0	0	0	0	0	0	0	0	0	0	0	0	0	0	0	0	0.665268	0	0	0	0	0	0	0	0	0	0	0	0	0	0	0	0	0	0	0	0.736044	0.567856	0.266656	0	0	0	0	0.324682
21897333:Fat distribution (HIV)	0	0	0	0	0	0	0	0	0	0	0	0	0	0	0	0	0	0	0	0	0	0	0	0	0	0	0	0	0	0	0	0	0	1.07376	0	0	0	0	0	0	0	0	0.884217	0	0.985146	0	0	0	0
21900946:Graves' disease	0	0	0	0	0	0	0	0	0	0	0	0	0	0	0	0	0	0	0	0	0	0	0	0	0	0	0	0	0	0	0	0	0	0	0	0	0	0	0	0	0	0	0	0	0	0	0	0	0
21908519:N-glycan levels	0	0	0	0	0	0	0	0	0	0	0	0	0	0	0	0	0	0	0	0	0	0	0	0	0	1.93333	0	0	0	0	3.32268	0	0	0	0	0	0	0	0	0	0	0	0	0	0	0	1.54309	0	1.47801
21909108:Carotid intima media thickness	0	0	0	0	0	0	0	0	0	0	0	0	0	0	0	0	0	0	0	0	0	0	0	0	0	0	0	0	0	0	0	0	0	0	0	0	0	0	0	0	0	0	0	0	0	0	0	1.36647	0
21909109:Gamma glutamyl transpeptidase	0	0	0	0	0	0	0	0	0	0	0	0	0	0	0	0	0	0	0	0	0	0	0	0	0	0	0	0	0	0	0	0	0	0	0	0	0	0	0	0	0	0	0	1.37752	0	0	0	0	0
21909109:HDL cholesterol	0	0	0	0	0	0	0	0	0	0	0	0	0	0	0	0	0	0	0	0	0	0	0	0	0	0	0	0	0	0	0	0	0	0	0	0	0	0	0	0	0	0	0	1.17128	0	0	0	0	0
21909109:Metabolite levels	0	0	0	0	0	0	0	0	0	0	0	0	0	0	0	0	0	0	0	0	0	0	0	0	0	0	0	0	0	0	0	0	0	0	0	0	0	0	0	0	0	0	0	0	0	0	0	0	0
21909110:Blood pressure	0	0.997143	1.18528	0.955324	0	0	0	0	2.44272	0	0	0	3.01002	0	0	0	0.867665	0.903701	0	0	0	0.68303	0	0.972403	1.10971	0	0	0	0	0	0	0	0	0.401841	0	0.88522	2.49869	0	0	0	0	1.26254	2.12507	0.278751	0.340526	0.589758	1.28115	0	1.17738
21909115:Diastolic blood pressure	0	0	0	0	0	0	0	0	0.985251	0	0	0	0.902863	0	0	0	0	0.863815	0	0	0	0	0	0	1.61453	0	0	0	0	0	0	0	0	0	0	0	0	0	0	0	0	1.41522	1.2003	0.630026	0	0	0.766061	0	0
21909115:Hypertension	0	0	0	0	0	0	0	0	0	0	0	0	0	0	0	0	0	0	0	0	0	0	0	0	2.0778	0	0	0	0	0	0	0	0	0	0	0	0	0	0	0	0	0	1.00837	0	0	0	0	0	0
21909115:Systolic blood pressure	0	0	0	0	0	0	0	0	0.94758	0	0	0	0.866129	0	0	0	0	0.827568	0	0	0	0	0	0	1.57243	0	0	0	0	0	0	0	0	0	0	0	0	0	0	0	0	1.3574	1.83136	0.597456	0	0	0.731178	0	0
21926972:Bipolar disorder	0	0	0	0	0	0	0	0	1.02545	0	0	0	0.942116	0	0	0	0	0	0	0	1.22817	0	0	0	0	0	0	0	1.50885	0	0	0	0	0	0	1.41183	0	0	0	0	0	0	0.659419	0	0	0.659291	0	0	0.748395
21926974:Schizophrenia	0	0	0	0	0	0	0	0	0	0	0	0	0	0	0	0	0	0	0	0	0	0	0	0	0	0	0	0	0	0	0	0	0	0	0	0	1.17464	0	1.87409	0	0	0	0	0.464032	0	0	0	0	0
21943158:Cardiovascular disease risk factors	0	1.01483	0	0.983324	0	0	0	0	0	0	0	0	0	0	0	0	0	0	0	0	0	1.22497	0	0	0	0	0	0	0	0	1.19489	2.05347	0	0	0	0	0	0	0	0	0	0	0	0	0	0	0.843643	0.788645	0
21946350:Pulmonary function	0	0	0.789539	0.637799	0	0	1.499	0	0	0	0	0	1.21373	0	0	0	0	2.62061	0	0	0	0	0	0	0	0	0	0	0	0	0.826079	0	0	1.05799	0	0	0	0	0	0	0	0.50947	2.69384	1.35052	1.52811	0.808943	1.01405	0	1.52094
21980299:Type 1 diabetes	0	0	0	0	0	0	0	0	0	0	0	0	1.4878	0	0	0	0	0	0	0	0	0	0	0	0	0	0	0	0	0	0	0	0	0	0	0	0	0	0	0	0	0	0	0	0	0	0	0	0
21983787:Melanoma	0	0	0	0	0	0	0	0	0	0	0	0	0	0	0	0	0	0	0	0	0	0	0	0	0	0	0	0	0	0	0	0	0	0	0	0	0	0	0	1.75692	0	0	0	0	0	0	0	0	0
21993531:Cytomegalovirus antibody response	0	0	0	0	0	0	0	0	0	0	0	0	0	0	0	0	0	0	0	0	0	0	0	0	0	0	0	0	0	0	0	0	0	0	0	0	0	0	0	0	0	0	0	0	0	0	0	0	0
21998595:Height	0	0	0	0	0	0	0	0	0	0	0	0	0	0	0	0	1.75131	0	0	0	0	0	0	1.08277	0	0	0	0	0	0	0	0	0	0.484353	0	0	0	0	0.892857	0	0	0	0	0	0.842559	0.344965	0.459251	1.37961	0.414811
22001757:Liver enzyme levels (alkaline phosphatase)	0	1.16301	0	0	0	0	0	0	0	0	0	0	0	0	0	0	0	0	0	0	0	0	0	0	0	0	0	0	0	0	0	0	0	0	0	0	0	0	0	0	0	0	0	0	0	0.830823	0	0.927397	0
22001757:Liver enzyme levels (gamma-glutamyl transferase)	0	0	0.840928	0.685768	0	0	0	0	1.41662	0	0	0	0	0	0	0	0	0	0	0	0	0	0	0	0	0	0	0	0	0	0	0	0	0	0	0	0	0	0	0	0	0.553701	0.437228	1.45422	0	0	0	0	0
22003152:Lipoprotein-associated phospholipase A2 activity and mass	0	0	0	0	0	0	0	0	0	0	0	0	0	0	0	0	0	0	0	0	0	0	0	0	0	0	0	0	0	0	0	0	0	0	0	0	0	0	0	0	0	0	0	1.37752	0	0	0	1.4791	0
22005930:Psychosis and Alzheimer's disease	1.85886	0	0	0	0	0	0	0	0	0	0	0	0	0	0	0	0	0	0	0	0	0	0	0	0	0	0	0	0	0	0	0	0	0	0	0	0	0	0	0	0	0	0	0	1.11279	0	0	0	0
22005931:Alzheimer's disease (age of onset)	0	0	0	0	0	0	0	0	0	0	0	0	0	0	0	0	0	0	0	0	0	0	0	0	0	0	0	0	0	0	0	0	0	0	0	0	0	0	0	0	0	0	0	0.949343	0	0	0	0	0
22010048:Renal cell carcinoma	0	0	0	0	0	0	0	0	0	0	0	0	0	0	0	0	0	0	0	0	0	0	0	0	0	0	0	0	0	0	0	0	0	0	0	0	0	0	0	0	0	0	0	0	0	2.15859	2.3423	2.27451	0
22010049:Gamma glutamyl transferase levels	0	0	0	0	0	0	0	0	0	0	0	0	0	0	0	0	0	0	0	0	0	0	0	0	0	0	0	0	0	0	0	0	0	0	0	0	0	0	0	0	0	0	0	1.87935	0	0	0	0	0
22020760:Response to platinum-based agents	0	0	0	0	0	0	0	0	0	0	0	0	0	0	0	0	0	0	0	0	0	0	0	0	0	0	0	0	0	0	0	0	0	0	0	0	0	0	0	0	0	0	0	0	0	0	0	0	0
22021425:Height	0	0	0	0	0	0	0	0	0	0	0	0	0	0	0	0	0	0	0	0	0	0	0	0	0	0	0	0	0	0	0	0	0	0	0	0	0	0	0	0	0	0	0	0	1.36951	0	0	0	0
22036096:Allergic rhinitis	0	0	0	0	2.52979	0	0	0	0	0	0	0	0	0	0	0	0	0	0	0	0	0	0	0	0	0	0	0	0	0	0	0	0	0	0	0	0	0	0	0	0	0	0	0	0	0	0	0	0
22037903:White blood cell count	0	0	0	0	0	0	0	0	0	0	0	0	0	0	0	0	0	0	0	0	0	0	0	0	0	0	0	0	0	0	0	0	0	0	0	0	0	0	0	0	0	0	0	0	0	0	0	0	0
22041458:Response to anti-depressant treatment in major depressive disorder	0	0.828098	0	0.798417	0	0	0	0	0	0	0	0	0	0	0	0	0	0	0	0	0	0	0	0	0	0	0	0	0	0	0	0	0	0	0	0	0	0	0	0	0	0	0	0	0	0.533422	0	0	0
22057235:Celiac disease	0	0.479054	0	0	0	0	0	0	1.62668	0	0	0	0	0	0	0	0	0	1.40726	1.60133	3.75845	1.92293	1.853	3.54136	1.89643	3.51345	2.91425	2.35105	2.5593	2.59662	3.52162	0	0	0.373693	0.956915	0	0	0	0	0	2.25203	0	0.945638	0.255145	0	0	0	1.10963	0.311998
22075330:IgE levels	0	0	0	0	0	0	0	0	0	0	0	0	0	0	0	0	0	0	0	0	0	0	0	0	0	0	0	0	0	0	0	0	0	0	0	0	0	0	0	0	0	0	0	0	0	0	0	0	0
22076464:Acute lymphoblastic leukemia (childhood)	0	0	0	0	0	0	0	0	0	0	0	0	0	0	0	0	0	0	0	0	1.27307	0	0	0	0	0	0	0	0	0	0	0	0	0	0	0	0	0	0	2.30559	0	0	0	0	0	0	0	0.788645	0
22080838:Chronic obstructive pulmonary disease	0	0	0	0	0	0	0	0	0	0	0	0	0	0	0	0	0	0	0	0	0	0	0	0	0	0	0	0	0	0	0	0	0	0	0	0	0	0	0	0	0	0	0	0	0	0	0	0	0
22120009:Multiple myeloma	0	0	0	0	0	0	0	0	0	0	0	0	0	0	0	0	0	0	0	0	0	0	0	0	0	0	0	0	0	0	0	0	0	0	0	0	0	0	0	0	0	0	0	0	0	0	0	0	0
22137330:Creutzfeldt-Jakob disease (variant)	0	0	0	0	0	0	0	0	0	0	0	0	0	0	0	0	0	0	0	0	0	0	0	0	0	0	0	0	0	0	0	0	0	0	0	0	0	0	0	0	0	0	0	0	0	0	0	0	0
22139419:Mean platelet volume	0	0.642776	0	0	0	0	0	0	1.2963	0	1.66857	0	1.8624	0	0	0	0	0	0.95035	1.91708	1.59019	0	0	2.00128	0	2.2776	0	0	1.13304	0	0.801781	0	1.16317	0.523248	1.15781	1.0421	0	1.03967	2.58892	3.51264	0	0.965011	1.291	1.30245	1.4781	0.776592	2.28968	0.902526	1.471
22139419:Platelet count	0	0.281298	1.24817	1.45536	0	0	0.389937	0	0	0	1.14893	0	2.02615	0	0	0	1.10215	1.37075	1.00195	2.62391	1.4523	1.36888	0	0.668754	1.4529	1.91868	2.29327	1.06485	1.25333	0.68419	0.802922	0	0	1.72802	3.72189	1.78025	1.81945	2.52422	1.58387	2.9632	1.78981	0.409303	0.860367	0.871728	2.02759	1.72213	1.64446	1.49797	1.49551
22158537:Type 2 diabetes	0	0	0	0	0	0	0	0	0	0	0	0	0	0	0	0	0	0	0	0	0	0	0	0	0	0	0	0	0	0	0	0	0	0	0	0	0	0	0	0	0	0	0	1.0882	0	0	0	0	0
22158540:Pancreatic cancer	0	0	0	0	0	0	0	0	0	0	0	0	0	0	0	0	0	0	0	0	0	0	0	0	0	0	0	0	0	0	0	0	0	2.15092	0	1.82124	0	1.81853	0	0	0	0	0	0	0	0	0	0	0
22159054:Alzheimer's disease	0	0	0	0	0	0	0	0	0	0	0	0	0	0	0	0	0	0	0	0	0	0	0	0	0	0	0	0	0	0	0	0	0	0	0	0	0	0	0	0	0	0	0	0	0	0	0	0	0
22174390:Heart rate variability traits	0	0	0	0	0	0	0	0	0	3.33657	0	0	0	0	0	0	0	0	0	0	0	0	0	0	0	0	0	0	0	0	0	0	0	0	0	0	0	0	0	0	0	0	0	0	0	0	0	0	0
22174851:HIV-1 susceptibility	0	0	0	0	0	0	1.7029	0	0	0	0	0	1.4878	0	0	0	0	0	0	0	0	0	0	0	0	0	0	0	0	0	0	0	0	0	0	0	0	0	0	0	0	0	0	1.17128	0	0	0	0	0
22174851:HIV-1 viral setpoint	0	0	0	0	0	0	0	0	0	0	0	0	0	0	0	0	0	0	0	0	0	0	0	0	0	0	0	0	0	0	0	0	0	0	0	0	0	0	0	0	0	0	0	0	0	0	0	0	0
22179738:Gout	0	0	0	0	0	0	0	0	0	0	0	0	0	0	0	0	0	0	0	0	0	0	0	0	0	0	0	0	0	0	0	0	0	0	0	0	0.904528	0	0	0	0	0.37132	0	0	0.340526	0	0.77333	0	0.702285
22190364:Multiple sclerosis	1.40434	0.932784	1.06949	1.64864	0	0	1.95644	0	0	2.13053	0	0	0	0	0	2.42931	1.3489	0	0	2.44015	0	0	0	0	0	0	0	0	0	0	2.986	0	0	0	0	0	0	0	0	0	0	0.756364	1.2003	0.630026	0.715325	0.62435	0.766061	0.71277	1.34315
22197929:IgA nephropathy	0	0	0	0	0	0	0	0	0	0	0	0	0	0	0	0	0	0	0	0	0	0	0	0	0	0	0	0	0	0	0	0	0	0	0	0	0	0	0	0	0	0	0	1.17128	1.27258	0	0	0	0
22197932:Atopic dermatitis	0	0	0	0	0	0	0	0	0	0	0	0	0	0	0	0	0	0	0	0	0	0	0	0	0	0	0	0	0	0	0	0	0	0	0	0	0	0	0	0	0	0	0	0	0	0	0	0	0
22205395:Interleukin-10 levels	0	0	0	0	0	0	0	0	0	0	0	0	0	0	0	0	0	0	0	0	0	0	0	0	0	0	0	0	0	0	0	0	0	0	0	0	0	0	0	0	0	0	0	0	0	0	0	0	0
22210626:Prion diseases	0	0	0	0	0	0	0	0	0	0	0	0	0	0	0	0	0	0	0	0	0	0	0	0	0	0	0	0	0	0	0	0	0	0	0	0	0	0	0	0	0	0	0	0	0	0	0	0	0
22216198:Anticoagulant levels	0	0	0	0	0	0	0	0	0	0	0	0	0	0	0	0	0	0	0	0	0	0	0	0	0	0	0	0	0	0	0	0	0	0	0	0	0	0	0	0	0	0	0	0	0	0	0	0	0
22228203:Inflammatory biomarkers	0	0	1.06949	0	0	0	0	0	0	0	0	0	0	0	0	0	0	0	0	0	1.18611	0	0	0	0	1.10659	0	0	0	0	0	0	0	0	0	0	0	0	0	0	1.86026	0	0	0	0	0	0	0	0
22247754:Life threatening arrhythmia	0	0	0	0	0	0	0	0	0	0	0	0	0	0	0	0	0	0	0	0	0	0	0	0	0	0	0	0	0	0	0	0	0	0	0	0	0	0	0	0	0	0	0	0	0	0	0	0	0
22267200:Thyroid cancer	0	0	0	0	0	0	0	0	0	0	0	0	0	0	0	0	0	0	0	0	0	0	0	0	0	0	0	0	0	0	0	0	0	2.38009	0	0	0	0	0	0	0	0	0	0	0	0	0	0	0
22286219:Lipid metabolism phenotypes	0	0	0	0	0	0	0	0	0	0	0	0	0	0	0	0	0	0	0	0	0	0	0	0	0	0	0	0	0	0	0	0	0	0	0	0	0	0	0	0	0	0	0	0	0	0	0	0	0
22286219:Metabolite levels	0	0	0	0	0	0	0	0	0	0	0	0	0	0	0	0	0	0	0	0	0	0	0	0	0	0	0	0	0	0	0	0	0	0	0	0	0	0	0	0	0	0	0	0.890434	0	0	0	0	0
22291604:Systemic lupus erythematosus	0	0	0	0	0	0	0	0	3.07745	0	0	0	0	0	0	0	0	0	0	0	0	0	0	0	0	0	0	0	0	0	0	0	0	0	0	0	0	0	0	0	0	0	0	0	0	0	0	0	0
22310353:Treatment response for severe sepsis	0	0	0	0	0	0	0	0	0	0	0	0	0	0	0	0	0	0	0	0	0	0	0	0	0	0	0	0	0	0	0	0	0	0	0	0	0	0	0	0	0	0	0	0	0	0	0	0	0
22319020:Coronary heart disease	0	0	0	0	0	0	0	0	0	0	0	0	0	0	0	0	0	0	0	0	0	0	0	0	0	0	0	0	0	0	0	0	0	0	0	0	0	0	0	0	0	0	0	0	0	1.6643	0	0	0
22322875:Hypertension risk in short sleep duration	0	0	0	0	0	0	0	0	0	0	0	0	0	0	0	0	0	0	0	0	0	0	0	0	0	0	0	0	0	0	0	0	0	0	0	0	0	0	0	0	0	0	0	0	0	0	0	0	0
22331829:Response to statins (LDL cholesterol change)	0	0	0	0	0	0	0	0	0	0	0	0	0	0	0	0	0	0	0	0	0	0	0	0	0	0	0	0	0	0	0	0	0	0	0	0	0	0	0	0	0	0	0	0	1.36951	1.25957	1.42952	1.36647	1.3654
22354554:Arthritis (juvenile idiopathic)	0	0	0	0	0	0	0	0	0	0	0	0	0	0	0	0	0	0	0	0	0	0	0	0	0	0	3.04705	0	0	0	0	0	0	0	0	0	0	2.74533	0	0	0	0	0	0	0	0	0	0	0
22359512:Phospholipid levels (plasma)	0	0	0	0	0	0	0	0	0	0	0	0	0	0	0	0	0	0	0	0	0	0	0	0	0	0	0	0	0	0	0	0	0	0	1.27238	0	0	0	0	0	0	0.577707	0	0	0	0	0	0	0
22359512:Sphingolipid levels	0	0	0	0	0	0	0	0	0	0	0	0	0	0	0	0	0	0	0	0	0	0	0	0	0	0	0	0	0	0	0	0	0	0	0	0	0	0	0	0	0	0	0	0	0	0	0	0	0
22379998:Adverse response to lamotrigine and phenytoin	0	0	0	0	0	0	0	0	0	0	0	0	0	0	0	0	0	0	0	0	0	0	0	0	0	0	0	0	0	0	0	0	0	0	0	0	0	0	0	0	0	0	0	0	0	0	0	0	0
22396660:Nephrolithiasis	0	0	0	0	0	0	0	0	0	0	0	0	0	0	0	0	0	0	0	0	0	0	0	0	0	0	0	0	0	0	0	0	0	0	0	0	0	0	0	0	0	0	0	0	0	0	0	0	0
22399527:Metabolic syndrome	0	0	0	0	0	0	0	0	0	0	0	0	0	0	0	0	0	0	0	0	0	0	0	0	0	0	0	0	0	0	0	0	0	0	0	0	0	0	0	0	0	0	0.53354	0.538775	0	0	0	0	0
22412388:Crohn's disease	0	0	0	0	0	0	0	0	0	0	0	0	0	0	0	0	0	0	0	0	1.27307	0	0	0	0	0	0	0	0	1.57482	2.11372	0	0	0	0	0	0	0	0	0	0	0	0.697144	1.33235	0	0	0	0	0
22419666:Orofacial clefts	0	0	0	0	0	0	0	0	0	0	0	0	0	0	0	0	0	0	0	0	0	0	0	0	0	1.2396	0	0	0	0	0	0	0	0	0	0	0	0	0	0	0	0	0	0	0	0	0	0	0
22423221:Mean platelet volume	0	0	0	0	0	0	0	0	0	0	0	0	0	0	0	0	0	0	0	0	0	0	0	0	0	0	0	0	0	0	0	0	0	0	0	0	0	0	0	0	0	0	0	0	0	0	0	0	0
22423221:Platelet count	0	0	0	0	0	0	0	0	0	0	0	0	1.40019	0	0	0	0	0	0	1.94505	0	1.65835	0	2.00494	2.16126	2.80712	0	0	2.00494	0	0	0	0	0	0	0	0	0	0	0	0	0	0	0	2.13245	1.08149	0	1.18488	2.12621
22424883:Pulmonary function decline	0	0	0.574137	0	0	1.28429	0.596792	0	0	1.29266	0	0	0.441057	0	0	0	0	0	0	0	0	0	0	0	0	0	0	0	0	0	0	0	0	0	0	0	0	0	0	0	0	0.689905	0	0.244183	0	0.526393	0.702212	0	0
22438815:Parkinson's disease	0	0	0	0	0	0	0	0	0	0	0	0	0	0	0	0	0	0	0	0	0	0	0	0	0	0	0	0	0	0	2.24432	0	0	0	0	0	0	0	0	0	0	0	0	0	0	0	0	0	0
22446963:Rheumatoid arthritis	0	0	0	0	0	0	0	0	0	0	0	0	0	0	0	0	0	0	0	2.74698	1.37287	0	0	1.65913	0	1.29063	0	0	0	0	2.27241	0	0	0	0	0	0	0	0	0	0	0	0	0	0	0	0	0	0
22472876:Major depressive disorder	0	0	0	0	0	0	0	0	0	0	0	0	0	0	0	0	0	0	0	0	0	0	0	0	0	0	0	0	0	0	0	0	0	0	0	0	0	0	0	0	0	0	0	0	0	0	0	0	0
22479202:Adiponectin levels	0	2.03364	1.49953	0	0	0	0	0	0	0	0	0	0.661944	0	0	0	0	0.626699	1.00254	0	0	0	0	0	0	0	0	0	0	0	0	0	1.21804	0.566276	0	0	0	0	0	0	0	3.2317	0	0.421355	0	0	0	0	0
22482804:Crohn's disease and psoriasis	0	0	0	0	0	0	0	0	0	0	0	0	0	0	0	0	0	0	0	0	0	0	0	0	0	0	0	0	0	0	0	0	0	0	0	0	0	0	0	0	0	0	1.87205	0	0	0	0	1.98598	0
22491018:Response to tocilizumab in rheumatoid arthritis	0	0	0	0	0	0	0	0	0	0	0	0	0	0	0	0	0	0	0	0	0	0	0	0	0	0	0	0	0	0	0	0	0	0	0	0	0	0	0	0	0	0	0	0	0	0.808943	0.517887	0	0
22493691:Hypothyroidism	1.40434	0.932784	1.06949	0	0	0	0	0	0	0	0	0	0	0	0	0	0	0	0	0	0	0	0	0	0	0	0	0	0	0	0	0	0	0	0	0	1.38996	0	0	0	0	0.756364	0	0.630026	0	0	0	0	0
22504420:Femoral neck bone mineral density	0	1.02526	0	0.501595	0	0	0.665295	0	0.570419	0.7623	0	0	0.984195	0	0	0	0	0	0.81719	0	0	1.31228	0	0	0	0	0	0	0	0	0.675871	0	0	0.839479	0	0	0	0	0	0.78196	0	0.786082	1.04609	1.05673	0.354495	0	0	0.352564	0
22504420:Lumbar spine bone mineral density	0	0	0	0.554739	0	0	0	0	0	0	0	0	0	0	0	0	0	0	0	0	0.803643	0	0	1.05906	0	0.732587	1.22835	0	0	0	0.734938	0	0	0	0	0	0	0	0	0.843808	0	0	0.329508	0.333768	0.400652	0	0.441576	0.809408	0
22542470:Immune response to smallpox vaccine (IL-6)	0	1.02526	0.641719	0	0	0	0	0	0.570419	0	0	0	0	0	0	0	0	0.470616	0.81719	0	0.742764	0	0	0.992934	0	0	0	0	0	0	0	0	0	0.839479	1.01689	0	0	0.902884	0	0	0	0.38584	0	0	0	0	0	0.352564	0
22544366:Atrial fibrillation	0	1.4334	1.58332	1.39925	0	0	0	0	0	0	0	0	0	0	0	0	0	0	0	0	0	0	0	0	0	0	0	0	0	0	0	0	0	0	0	0	0	0	1.78818	0	0	0	0	0	1.18783	1.08149	1.24609	1.18488	1.18384
22558069:Non-albumin protein levels	0	0	0	0	0	0	0	0	0	0	0	0	0	0	0	0	0	0	0	0	0	0	0	0	0	0	0	0	0	0	0	0	0	0	0	0	0	0	0	0	0	0	0	1.87935	0	0	0	0	0
22561518:Vitiligo	0	0	0	0	0	0	0	0	0	0	0	0	0	0	0	0	0	0	0	0	0	0	0	0	0	0	0	0	0	0	0	0	0	0	0	1.61757	1.63971	0	0	0	0	0	0	0	0.930168	0	0	0	0
22566498:Response to angiotensin II receptor blocker therapy	0	1.63691	0	0.865294	0	0	0	0	0	0	0	0	0.866129	0	0	0	0	1.52813	0	0	1.14659	0	0	1.42357	0	1.06773	1.60317	0	0	0	0	0	0	1.42096	0	0	0	0	0	0	0	0.721628	0	0	0	0	0	0	0
22566634:Economic and political preferences	0	0	1.15441	0	0	0	0	0	0	0	0	0	0	0	0	0	0	0.944156	0	0	0	0	0	0	0	0	0	0	0	0	0	0	0	0.874725	0	0	0	0	0	0	0	0	0	0	0	0	0	0	0
22566634:Economic and political preferences (environmentalism)	0	0	0	0	0	0	0	0	0	0	0	0	0	0	0	0	0	0	0	0	0	0	0	0	0	0	0	0	0	0	0	0	0	0	0	0	0	0	0	0	0	0	0	0	0	0	0	0	1.61177
22566634:Economic and political preferences (feminism/equality)	0	0	0	0	0	0	0	0	0	0	0	0	0	0	0	0	0	0	0	0	0	0	0	0	0	0	0	0	0	0	0	0	0	0	0	0	0	0	0	0	0	0	0	0	0	0	0	0	0
22569225:Response to TNF-alpha inhibitors in rheumatoid arthritis	0	0	0	0	0	0	0	0	0	0	0	0	0	0	0	0	0	0	0	0	0	0	0	0	0	0	0	0	0	0	0	0	0	0	0	0	0	0	0	0	0	0	0	0	0	0	0	0	0
22581228:Fasting blood glucose	0	1.21996	0	0	0	0	0.790587	0	1.2963	0	0	0	0	0	0	0	0	0	0	0	0	0	0	0	0	0	0	0	0	0	0	0	0	0	0	0	0	0	0	0	0	0.965011	1.291	2.63029	0.454263	0.378733	0	0.452111	0
22581228:Fasting blood glucose (BMI interaction)	0	1.14955	0	0	0	0	0.745293	0	1.22458	0.845786	0	0	0	0	0	0	0	0.541378	0	0	0	0	0	0	0	0	0	0	0	0	0	0	0	0.484353	0	0	0	0	0	0	0	0.899918	1.20181	2.47592	0.417617	0.344965	0	0.415541	0
22581228:Fasting blood insulin	0	0	1.58332	0	0	0	0	0	0	0	0	0	0	0	0	0	0	1.3566	0	0	0	0	0	0	0	0	0	0	0	0	0	0	0	1.28044	0	0	0	0	0	0	0	1.235	1.08164	0	0	0	0	0	0
22581228:Fasting blood insulin (BMI interaction)	0	0	0	0.865294	0	0	0	0	0	0	0	0	0	0	0	0	0	0.827568	0	0	0	0	0	0	0	0	0	0	0	0	0	0	0	1.42096	0	0	0	0	0	0	0	0	0	0	0	0	0	0	0
22589738:Subcutaneous adipose tissue	2.48309	2.25781	0	0	0	0	0	0	0	1.34962	0	1.88697	0	3.3597	1.63836	1.86352	1.54778	0.439612	0	0	0	0	0	0	0	0	0	0	0	0	0	0	0	0	0	0	0	0.863596	0	0.744403	0	0.357443	0	0	1.14851	0.977515	1.2447	1.14368	0.678548
22589738:Visceral adipose tissue adjusted for BMI	0	0	0.981261	0	0	0	0	0	0	0	0	0	0	0	0	0	0	0	0	0.780755	0	0	0	0	0	0	0	0	0	0	0	0	0	0	0	0	0	0	0	0	0	0	0	0.196578	0	0.193246	0	0	0.246731
22589738:Visceral adipose tissue/subcutaneous adipose tissue ratio	0	0	0.574137	0	0	0	0	0	0.988719	0	0	0	0	0	0	0	0	0.411089	0	0.864053	0	0	0	0	0	0	0	0	0	0	0	0	0	0	0	0.829165	0	0	0.734575	0	0	0	0.240529	0	0	0	0	0	0
22589738:Visceral fat	0	0	0.590097	0.902973	0	0	0	0	0	0	0	0	0.904096	0	0	0	0	0	0	0	0	0	0	0	0	0	0	0	0	0	0	0	0	0	0	0	0.86629	0	0	0	0	0	0.251408	0.55357	0.314465	0.251324	0.724979	0.656918	0.311998
22610502:Immune reponse to smallpox (secreted IFN-alpha)	0	0	0	0	0	0	0	0	0	0	0	0	0	0	0	0	0	0	0	0	0	0	0	1.05906	0	0	0	0	0	0	0	0	0	0	0	0	0	0	0	0	0	0	0	0	0.812921	0.688799	0	0.398612	0.808172
22610502:Immune reponse to smallpox (secreted IL-2)	1.59715	0	0	1.07741	0	0	1.28066	0	1.16449	0	0	1.78268	0	0	0	0	0	1.03726	0	0	0	0	0	0	0	0	0	0	0	0	0	0	0	0	0	0	0	0	0	0	0	0	0	1.47577	0	0	0	0	0
22658654:Parkinson's disease (motor and cognition)	0	0	0	0	0	0	0	0	0	0	0	0	0	0	0	0	0	0	0	0	0	0	0	0	0	0	0	0	0	0	0	0	0	0	0	0	0	0	0	0	0	0	0	0	0	1.6643	0	0	0
22658931:Immune response to anthrax vaccine	0	0	0	0	0	0	0	0	0	0	0	0	0	0	0	0	0	0	0	0	0	0	0	0	0	0	0	0	0	0	0	0	0	0	0	0	0	0	0	0	0	0	0	0	0	0	0	0	0
22675492:Testosterone levels	0	0	0	0	0	0	0	0	0	0	0	0	0	0	0	0	0	0	0	0	0	0	0	0	0	0	0	0	0	0	0	0	0	0	0	0	0	0	0	0	0	0	0	0	0	0	0	0	0
22683712:Migraine	0	0	2.74529	1.39925	0	0	0	0	0	2.97508	0	0	0	0	0	0	0	1.3566	0	0	0	0	0	0	0	0	0	0	0	0	0	0	0	0	0	0	0	0	0	1.75692	0	0	3.02453	0	1.18783	1.08149	1.24609	0	1.18384
22685421:Myopia (pathological)	0	0	0	0	0	0	0	0	0	0	0	0	0	0	0	0	0	0	0	0	0	0	0	0	0	0	0	0	0	0	0	0	0	0	0	0	0	0	0	0	0	2.04073	0	0	0	0	0	0	0
22688191:Bipolar disorder and schizophrenia	0	0	0	0	0	0	0	0	0	0	0	0	0	0	0	0	0	0	1.64432	0	0	0	0	0	0	0	0	0	0	0	0	0	0	0	0	0	0	0	0	0	0	0	0	0	0	0	0	0	0
22688191:Schizophrenia	0	0	0	0	0	0	0	0	0	0	0	0	1.13128	0	0	0	0	1.08975	0	0	0	0	0	0	0	0	0	0	0	0	0	0	0	0	0	1.61757	1.63971	0	0	0	0	0	0	0	0	0	0	0	0
22700719:Chronic lymphocytic leukemia	0	0	0	0	0	0	0	0	0	0	0	0	0	0	0	0	0	0	0	0	0	0	0	0	0	0	0	0	0	0	0	0	0	0	0	0	0	0	0	0	0	0	0	0	0	0	0	0	0
22705344:Age-related macular degeneration (choroidal neovascularisation)	0	0	0	0	0	0	0	0	0	0	0	0	0	0	0	0	0	0	0	0	0	0	0	0	0	0	0	0	0	0	0	0	0	0	0	0	0	0	0	0	0	0	0	0	0	0	0	0	0
22705344:Age-related macular degeneration (geographic atrophy)	0	0	0	0	0	0	0	0	0	0	0	0	0	0	0	0	0	0	0	0	0	0	0	0	0	0	0	0	0	0	0	0	0	0	0	0	0	0	0	0	0	0	0	0	0	0	0	0	0
22745009:Hippocampal atrophy	0	1.4334	0	0	0	0	0	0	1.49127	0	0	0	1.40019	0	0	0	0	0	0	0	0	0	0	0	0	0	0	0	0	0	0	0	0	0	0	0	0	0	0	0	0	0	0	0	0	0	0	0	0
22747683:Breast size	0	0	0	0	0	0	0	0	0	0	0	0	0	0	0	0	0	0.603769	0	0	0	0	0	0	0	0	0	0	0	0	0	0	0	0.544207	0	0	0	0	0	0	0	1.61325	0	0	0	0	0	0	0
22788528:C-reactive protein and white blood cell count	0	0	0	0	0	0	0	0	0	0	0	0	1.4878	0	0	0	0	1.44369	0	0	0	0	0	0	0	0	0	0	0	0	0	0	0	1.36654	0	0	0	0	0	0	0	0	0	0	0	0	0	0	0
22797727:Renal function-related traits (BUN)	0	1.98579	1.25216	1.93517	0	0	0	0	0	0	0	0	0	0	0	0	0	0	0	1.60087	0	1.32397	0	0	0	0	0	0	0	0	0	0	0	0	0	0	0	0	0	0	0	0.923648	0	0	0	0	0	0	0
22797727:Renal function-related traits (eGRFcrea)	0	0	0	0	0	0	0	0	0	0	0	0	0	0	0	0	0	0	0	0	0	0	0	0	0	0	0	0	0	0	0	0	0	0	0	0	0	0	0	0	0	0	0	0	0	0	0	0	0
22797727:Renal function-related traits (sCR)	0	0	0	0	0	0	0	0	0	0	0	0	0	0	0	0	0	0	0	0	0	0	0	0	0	0	0	0	0	0	0	0	0	0	0	0	0	0	0	0	0	0	0	0	0	0	0	0	0
22829776:Sex hormone-binding globulin levels	0	0	0	0	0	0	0	0	0	0	0	0	0	0	0	0	0	0	0	0	0	0	0	0	0	0	0	0	0	0	0	0	0	0	0	0	0	0	0	0	0	0	0	0.949343	0	0.942868	1.10222	1.04282	1.04181
22832960:Temperament	0	0	0	0	0	0	0	0	0	0	0	0	0	0	0	0	0	0	0	0	0	0	0	0	0	0	0	0	0	0	0	0	0	0	0	0	0	0	0	0	0	0	0	0.743886	0	0	0	0	0
22832964:Smoking behavior	0	0	0	0	0	0	0	0	0	0	0	0	0	0	0	0	0	0	0	0	0	0	0	0	0	0	0	0	0	0	0	0	0	0	0	0	0	0	0	0	0	0	0	0	0	0	0	1.77657	0
22837378:Airflow obstruction	0	0	0	0	0	0	0.767448	0	0	0	0	0	0	0	0	0	0	0.561184	0	0	0	0	0	0	0	0.776142	0	0	0	0	0	0	0	0	0	0	0	0	0	0	0	0	0	0	0.435466	0.745859	0	0.433352	0.432609
22863734:Orofacial clefts	0	0	0.868553	0.711668	0	0	0	0	0	0	0	0	0	0	0	0	0	0.676278	0	0	0	0	0	0	0	0	0	0	0	0	0	0	0	0	0	0	0	0	0	0	0	0	0	0	0.540489	0	0	0	0.537369
22864933:Capecitabine sensitivity	0	0	0	0	0	0	0	0	0	0	0	0	0	0	0	0	0	0	0	0	0	0	0	0	0	0	0	0	0	0	0	0	0	0	0	0	0	0	0	0	0	0	0	0	0	0.561653	0	0	0
22885922:Type 2 diabetes	0	0.33407	0.430532	1.10347	0	0	0.450767	0	0.755055	0	0	0	0.656565	0	0	0	0	0.288395	0.584002	0	0	0	0	0	0	0	0	0	0	0	0	0	0	0.922691	0.765048	0.663109	0	0	0	1.69204	0	0.221905	0	0.651439	0.788396	0.642517	0.500602	0.784221	0.782754
22885925:Polycystic ovary syndrome	0	0	0	2.3336	0	0	0	0	0	0	0	0	0	0	0	0	0	1.27924	0	0	0	0	0	0	0	0	0	0	0	0	0	0	0	0	0	0	0	0	0	0	0	2.08087	0	0	0	0	0	0	0
22890011:Response to fenofibrate	0	0	0	0	0	0	0	0	0	0	0	0	0	0	0	0	0	0	0	0	0	0	0	0	0	0	0	0	0	0	0	0	0	0	0	0	0	0	0	0	0	0	0	0	0	0	0	0	0
22895189:Malaria	0	0	0	0	0	0	0	0	0	0	0	0	0	0	0	0	0	0	0	0	0	0	0	0	0	0	0	0	0	0	0	0	0	0	0	0	0	0	0	0	0	0	0	0	0	0	0	0	0
22916037:Metabolite levels	0	0	0	0.637799	0	0	0	0	0	0	0	0	0	0	0	0	0	0	0.975877	0	0	0	0	0	0	0	0	0	0	0	0	0	0	0	0	0	0	0	0	0	0	0.50947	0	1.35052	0	0	0	0.471889	0
22922229:Autoimmune thyroid diseases (Graves disease or Hashimoto's thyroiditis)	0	0	0	0	0	0	0	0	0	0	0	0	0	0	0	0	0	0	0	0	1.70925	0	3.00881	0	0	1.62355	0	2.48543	2.00494	2.02489	0	0	0	0	0	0	0	0	0	0	2.41555	0	0	0	0	0	0	0	0
22922229:Graves' disease	0	0	0	0	0	0	0	0	0	0	0	0	0	0	0	0	0	0	0	0	1.62844	0	2.92302	0	0	1.54344	0	2.4008	1.92224	1.94208	0	0	0	0	0	0	0	0	0	0	2.33113	0	0	0	0	0	0	0	0
22936669:Crohn's disease	0	0	0	0	0	0	0	0	0	0	0	0	0	0	0	0	0	0	0	0	1.70925	0	0	0	0	0	0	0	0	0	1.62642	0	0	0	0	0	0	0	0	0	0	0	0	0	0	0	0	0	0
22936693:Primary biliary cirrhosis	0	0	1.15441	0	0	0	0	0	0	1.29565	0	0	0	0	0	0	0	0	0	0	2.23542	0	0	0	0	2.10952	2.95121	0	0	0	3.18086	0	0	0	0	0	0	0	0	0	0	0	0	0	0	0	0	0	0
22949513:Generalized epilepsy	0	0	0	0	0	0	0	0	0	0	0	0	0	0	0	0	0	0	0	0	0	0	0	0	0	0	0	0	0	0	0	0	0	0	0	0	0	0	0	0	0	1.235	0	0	0	0	0	0	0
22951594:Breast cancer	0	0	0	0	0	0	0	0	0	0	0	0	0	0	0	0	0	0	0	0	0	0	0	0	0	0	0	0	0	0	0	0	0	0	0	0	0	0	0	0	0	0	0	0	0	0	0	0	0
22951725:Vitiligo	0	0	0	0	0	0	0	0	0	0	0	0	0	0	0	0	0	0	0	0	0	0	0	0	0	0	0	0	0	0	0	0	0	0	0	0	0	0	0	0	0	0	0	0	0	0	0	0	0
22952603:Response to amphetamines	0	0	0	0	0	0	0.193614	0	0	0	0	0	0	0	0	0	0	0	0	0	0	0.214727	0	0	0	0	0	0	0.409235	0	0	0	0	0	0	0	0	0	0	0.264378	0	0	0	0	0.0509468	0	0.0643324	0.0503198	0
22959728:Amyotrophic lateral sclerosis (age of onset)	0	0	0	0	0	0	0	0	0	0	0	0	0	0	0	0	0	0	0	0	0	0	0	0	0	0	0	0	0	0	0	0	0	0	0	0	0	0	0	0	0	1.15926	0	0	0	0	0	0	0
22959728:Amyotrophic lateral sclerosis (C9orf72 mutation interaction)	0	0	0	0	0	0	0	0	0	0	0	0	0	0	0	0	0	2.46331	0	0	0	0	0	0	0	0	0	0	0	0	0	0	0	2.38009	0	0	0	0	0	0	0	0	0	0	0	0	0	0	0
22961000:Primary biliary cirrhosis	0	0	0	0	0	0	0	0	0	0	0	0	0.768662	0	0	0	0	0	0	2.19966	2.82203	1.79028	0	1.31234	0	1.74115	2.55941	0	1.31234	0	3.69156	1.79833	0	0	0	0	0	0	0	0	0	0	0.507123	0.512255	0	0	0	0	0
22961001:Barrett's esophagus	0	0	0	0	0	0	0	0	0	0	0	0	0	0	0	0	0	0	0	0	0	0	0	0	0	0	0	0	0	0	0	0	0	0	0	0	0	0	0	0	0	0	0	0	0	0	0	0	0
22961080:Type 2 diabetes	0	0	0	1.39925	0	0	0	0	0	0	0	0	0	0	0	0	0	0	0	0	0	0	0	0	0	0	0	0	0	0	0	0	0	0	0	0	0	1.90064	0	0	0	0	0	1.0882	0	0	0	0	0
22969067:Corneal curvature	0	0	0	0	0	0	0	0	0	0	0	0	0	0	0	0	0	0	0	0	0	0	0	0	0	0	0	0	0	0	0	0	0	0	0	0	0	0	0	0	0	0	0	0	0	0	0	0	0
22990020:Plasminogen activator inhibitor type 1 levels (PAI-1)	0	0	0	0	0	0	0	0	0	0	0	0	2.21905	0	0	0	0	0	0	0	0	0	0	0	0	0	0	0	0	0	0	0	0	0	0	0	0	0	0	0	0	3.60449	0	1.87935	0	0	0	0	0
22993228:Disc degeneration (lumbar)	0	0	0	0	0	0	0	0	0	0	0	0	0	0	0	0	0	0	0	0	0	0	0	0	0	0	0	0	0	0	0	0	0	0	0	0	0	0	0	0	0	0	0	0	0	0.737874	0	0	0
22997280:Growth differentiation factor-15 levels	0	0	0	0	0	0	0	0	0	0	0	0	0	0	0	0	0	0	3.40663	0	0	3.25706	0	0	0	0	0	0	0	0	0	0	0	0	0	0	0	0	0	0	0	0	0	0	0	0	0	0	0
23000144:Primary biliary cholangitis	0	0	0	0	0	0	0	0	0	0	0	0	0	0	0	0	0	0	0	0	2.02113	0	0	0	0	0	0	2.80887	2.32257	0	1.93627	0	0	0	0	0	0	0	0	0	2.73834	0	0	0	0	0	0	0	0
23001122:Breast cancer (male)	0	0	0	0	0	0	0	0	0	0	0	0	0	0	0	0	0	0	0	0	0	0	0	0	0	0	0	0	0	0	0	0	0	0	0	0	0	0	0	0	0	0	0	0	0	0	0	0	0
23006423:Response to taxane treatment (docetaxel)	0	1.06044	0	0	0	0	1.22972	0	1.11467	0	0	0	0	0	0	0	1.48745	0.988909	1.4073	0	0	0	0	0	0	0	0	0	0	0	0	0	0	0	0	0	0	0	0	0	0	0	0.738007	0.743886	0	0	0	0	0.830193
23007406:Acute lymphoblastic leukemia (childhood)	0	0	0	0	0	0	0	0	0	0	0	0	0	0	0	0	0	0	0	0	0	0	0	0	0	0	0	0	0	0	0	0	0	0	0	0	0	0	0	0	0	0	0	1.0882	0	0	0	0	0
23022100:Serum total protein level	0	0	0	0	0	0	0	0	0	0	0	0	0	0	0	0	0	0	0	0	0	0	0	0	0	0	0	0	0	0	0	0	0	0	0	0	0	0	0	0	0	0	0	0	0	0	0	0	0
23041239:Stroke (ischemic)	0	0	0	0	0	0	0	0	0	0	0	0	0	0	0	0	0	0	0	0	0	0	0	0	0	0	0	0	0	0	0	0	0	0	0	0	0	0	0	0	0	0	1.50258	0	0	1.50242	0	1.61288	0
23042114:Atopic dermatitis	0	0	0	0	0	0	0	0	0	0	0	0	0	0	0	0	0	0	0	0	1.37287	0	0	0	0	1.29063	0	0	0	0	0	0	0	0	0	0	0	0	0	0	0	0	0	0	0	0	0	0	0
23049088:Myopia (pathological)	0	0.914487	0	0.497658	0	0	0.712451	0.801014	0	0.422752	0	0	0.498541	0	0	0	0	1.23789	1.4833	0	0.817115	0	0	0	0	0.353032	0	0	0.61456	1.18859	0.354793	0	0	0.391117	0	0	0.556421	0.538106	0	0	0.942716	0.353148	1.1131	0.095913	0.315473	0.237541	0	0.579798	0.130126
23064961:Dental caries	0	0	0.720773	1.10571	0	0	0	0	1.22458	0	0	0	1.76236	0	0	0	0	1.68376	0	0	0	0	0	0	0	0	0	0	0	0	0	0	0	0.484353	0	0.992909	0	0	0.892857	0	0	0	0	0.349416	0.842559	1.20155	0.459251	0.838999	0.414811
23065704:Prostate cancer	0	0	0	0	0	0	0	0	0	0	0	0	0	0	0	0	0	0	0	0	0	0	0	0	0	0	0	0	0	0	0	0	0	0	0	0	0	0	0	0	0	2.79545	0	0	0	0	0	0	0
23092984:Bipolar disorder with mood-incongruent psychosis	0	0	0	0	0	0	0	0	0	0	0	0	0	0	0	0	0	0	0	0	1.32116	0	0	0	0	0	0	0	0	0	0	0	0	0	0	0	0	0	0	0	0	0	0	0	0	0.737874	0	0	0
23093944:Serum metabolite levels	0.917493	0	0	0	0	0	0	0	0	0.74334	0	0	0	0	0	0	1.57882	0	0	0	0	0	0	0	0	0	0	0	0	0	0	0	0	0	0	0	0	0	0	0	0	0	0	0.278751	0	0	0	0	0
23104006:Endometriosis	0	0	0	1.70223	0	0	0	0	0	0	0	0	0	0	0	0	0	0	0	0	0	0	0	0	0	0	0	0	0	0	0	0	0	0	0	2.21926	2.24234	0	0	0	0	0	0	0	0	0	0	0	0
23118302:Lipoprotein-associated phospholipase A2 activity and mass	0	1.52138	0	0	0	0	0	0	0	0	0	0	0	0	0	0	0	0	0	0	0	0	0	0	0	0	0	0	0	0	0	0	0	0	0	0	0	0	0	0	0	0	0	2.11522	1.27258	2.10451	0	2.2688	1.26852
23128233:Crohn's disease	0	0	0	0.594325	0	0	0	0	0	0	0	0	0	0	0	0	0	0	0	0	0.848467	0	0	0	0	0	0	0	0	0	0	0	0	0	0	0	0	0	0	0	0	0.46967	0	0.36593	0	0	0	0	0
23128233:Inflammatory bowel disease	0	0.889943	1.61602	2.00928	0.566936	0	1.24255	0.436719	0.404358	0.375412	0	0.366534	2.50248	0	0	0	0.867739	1.44704	4.89549	2.60478	3.76251	6.46597	3.72392	2.7795	4.03537	6.24558	4.1497	3.3646	4.24873	5.14822	6.26369	3.44917	1.6117	0.626215	1.07831	0	0	0.892189	1.14689	0.703758	5.92865	1.12755	0.344985	6.49298	0.297178	2.11572	0.572306	3.06715	0.716836
23128233:Ulcerative colitis	0	0	0	0	0	0	0	0	0	0	0	0	0	0	0	0	0	0	0	1.25666	1.86238	0	0	1.31234	1.45899	1.74115	0	2.98682	1.31234	0	0.96653	0	0	0	0	0	0	0	1.11243	0	0	0	0	0.512255	0	0.507007	0	0.589206	0
23139255:PR interval	0	0	0	0	0	0	0	0	0	0	0	0	0	0	0	0	0	0	0	0	0	0	0	0	0	0	0	0	0	0	0	0	0	0	0	0	0	0	0	0	0	1.66607	0	0	0	0	0	0	0
23143594:Psoriasis	0	0	0	0.469752	0	0	0	0	0	0	0	0	1.50633	0	0	0	0.848463	0.439612	0	0	0.705845	0	0	0	0	1.90053	0	0	0.952555	0.969777	0	0	0	0.788152	2.6538	1.57558	0.885086	2.40756	0	0	0	0	0.567856	0.988122	0.682985	0.977515	2.51551	2.34702	0.678548
23143596:Rheumatoid arthritis	0	0	0.502301	0	0	0	0	0	0	0	0	0	1.26971	0	0	0	0	0.348985	1.24876	2.21705	2.5546	0.557031	1.73214	1.51579	1.72503	3.16012	1.76857	1.2472	4.23969	1.54222	1.03341	2.21604	0.857681	1.61072	0	0	0	0	0.655705	0	2.07435	2.10552	0.437404	1.72587	0.24893	0.777164	0.281939	1.41213	0.536754
23143596:Rheumatoid arthritis (ACPA-negative)	0	0	0	0	0	0	0	0	0	0	0	0	0	0	0	0	0	0	0	0	0	0	0	3.62239	0	0	0	0	0	0	0	0	0	0	0	0	0	0	0	0	0	0	0	0	0	0	0	0	0
23143596:Rheumatoid arthritis (ACPA-positive)	0	0.364701	0.464688	0.343186	0	0	0	0	0.402266	0	0	0	0.709551	0	0	0	0	0.662497	1.17945	3.90434	5.08526	1.61149	2.83523	5.11888	4.52233	5.72627	3.5484	2.09241	5.11888	4.13152	4.76753	2.13621	1.4862	2.08482	0	0	0	0	0	0	5.25878	1.4078	0.706439	1.59665	0.221983	0.706234	0.547961	1.307	0.486744
23143601:Lung cancer	0	0	0	0	0	0	0	0	0	0	0	0	0	0	0	0	0	0	0	0	0	0	0	0	0	0	0	0	0	0	0	0	0	0	0	0	0	0	0	0	0	0	0	0	0	0	0	1.4791	0
23144319:Non-small cell lung cancer	0	0	0	0	0	0	0	0	0	0	0	0	0	0	0	0	0	0	0	0	0	0	0	0	0	0	0	0	0	0	0	0	0	0	0	0	0	0	0	0	0	0	0	0	0	0	0	0	0
23144326:Chronic obstructive pulmonary disease-related biomarkers	0	0	0	0	0	0	0	0	0	0	0	0	0	0	0	0	0	0	0	0	0	0	0	0	0	0	0	0	0	0	0	0	0	0	0	0	0	0	0	0	0	0	0	0.538775	0	0	0	0	0
23166209:QT interval	0	0.642776	0	1.86067	0	0	0	0	0	0	0	0	1.17652	0	0	0	1.02373	0.581957	0	0	0	0	0	0	0	0	0	0	0	0	0	0	0	1.02237	0	0	0	0	0	0	0	0	0.378835	0.383375	2.15311	1.90602	2.28968	1.47284	1.471
23192594:Waist-to-hip circumference ratio (alcohol intake interaction)	0	0	0	0	0	0	0	0	0	0	0	0	0	0	0	0	0	0	0	0	0	0	0	0	0	0	0	0	0	0	0	0	0	2.38009	0	0	0	0	0	0	0	0	0	0	0	0	0	0	0
23202124:Birth weight	0	0	0	0	0	0	0	0	0	0	0	0	0	0	0	0	0	0	0	0	0	0	0	0	0	0	0	0	0	0	0	0	0	0	0	0	0	0	0	0	0	0	0	0	0	1.96557	0	1.18488	0
23209189:Type 2 diabetes	0	0	0	0	0	0	0	0	0	0	0	0	0	0	0	0	0	0	0	0	0	0	0	0	0	0	0	0	0	0	0	0	0	0	0	0	0	0	0	0	0	0	0	0	0	0	0	0	0
23212062:Schizophrenia	0	0	0	1.85546	0	0	0	0	0	0	0	0	0	0	0	0	0	0	0	0	0	0	0	0	0	0	0	0	0	0	0	0	0	0	0	0	0	0	0	0	0	0	0	0	0	0	0	0	0
23218918:White matter integrity (bipolar disorder risk interaction)	0	0	0	0	0	0	0	0	0	0	0	0	0	0	0	0	0	0	0	0	0	0	0	0	0	0	0	0	0	0	0	0	0	0	0	0	0	0	0	0	0	0	0	0	0	0	0	0	0
23222517:Red blood cell traits	0	0.386968	1.54494	0	0	0	0	1.01665	0.851176	0	0	0	0	0	0	0	0	0.699739	0.649956	1.41224	0.58131	5.03572	0	1.49071	0.9455	1.00757	0	1.22991	0.814459	0.830916	0	0	7.72696	0.29186	5.34188	0	0	0	0	0.617375	0	0	0.752866	2.25023	0.523422	0.752655	0.582405	0.237973	0.901996
23247143:Cardiac Troponin-T levels	0	0	0	0	1.92535	0	1.13827	0	0	0	0	0	0	0	0	0	0	0	0	0	0	0	0	0	0	0	0	0	0	0	0	0	0	0	0	0	0	0	0	0	0	0	0	0	0	0	0	0	0
23251661:Obesity-related traits	0.607154	0.0142704	0.296348	0.0318578	0.215864	0.206947	0.459678	0.10136	2.22e-05	0.0637983	0.794285	0.459872	0.0182797	0.179138	0.312641	1.23218	0.159586	0.0342239	0.029228	0.0399323	0.0136631	0.00834513	0.123646	0.00299289	0.0294055	0.00220039	0	0.0178543	0.0268557	0.00354554	0.0836546	0.0660831	0.000812069	0.00755585	0	0.0299908	0.0351392	0.522651	0.226298	0.00904678	0.0423249	0.00384357	0.0317182	0.103704	0.0209339	0.0687861	0.06506	0.0201267	0.104377
23259602:Dental caries	0	0	0	0.615541	0	0	0	0	0	0	0	0	0	0	0	0	0	0	0	0	0	0	0	0	0	0	0	0	0	0	0	0	0	0	0	0	0	0	0	0	0	0	0	0	0	0	0	0	0
23263486:Urate levels	0.733329	2.48869	2.14766	2.39752	0	0	0.485566	0	1.94641	1.09737	1.28296	1.60969	1.75098	0	0	0	2.00374	1.11451	0	0	0	0.517804	0	0	0	0	0	0	0	0	0	0	0	0.996395	0	0	3.85047	0.701107	0	0.59035	0	0.247115	0.706439	4.15171	1.31289	1.10496	0.944296	0.487744	0.8519
23263489:Fasting blood proinsulin levels	0	0	0	0	0	0	2.06157	0	1.93505	0	0	0	0	0	0	0	0	0	0	0	0	0	0	0	0	0	0	0	0	0	0	0	0	0	0	0	0	0	0	0	0	0	0	0	0	0	0	0	0
23263863:Hematology traits	0	0	0	0	0	0	0	0	0	0	0	0	1.40019	0	0	0	0	0	0	0	0	2.86053	0	0	0	0	0	0	0	0	0	0	0	0	0	0	0	0	0	0	0	0	0	0	0	0	0	0	0
23263863:Mean corpuscular hemoglobin concentration	0	0	0	0	0	0	0	0	0	0	0	0	0	0	0	0	0	0	0	0	0	3.60796	0	0	0	0	0	0	0	0	0	0	0	0	2.49223	0	0	0	0	0	0	0	0	0	0	0	0	0	0
23263863:Mean corpuscular volume	0	0	0	0	0	0	0	0	0	0	0	0	0	0	0	0	0	0	0	0	0	3.00777	0	0	0	0	0	0	0	0	0	0	0	0	0	0	0	0	0	0	0	0	0	0	0	0	0	0	0
23263863:Platelet count	0	0	0	0	0	0	0	0	0	0	0	0	0	0	0	0	0	0	0	0	0	2.10833	0	0	0	0	0	0	0	0	0	0	0	0	0	0	0	0	0	0	0	0	0	0	0	0	0	0	0
23266556:Colorectal cancer	0	0	0	1.07741	0	0	0	0	1.16449	0	0	0	0	0	0	0	0	0	0	0	0	0	0	0	0	0	0	0	0	0	0	0	0	0	0	0	0	1.55776	0	0	0	0	0	0	0	0	0	0	0
23266558:Crohn's disease	0	0	0	0	0	0	0	0	0	0	2.49655	0	0	0	0	0	0	0	0	0	0	0	0	0	0	0	0	0	0	0	0	0	0	0	0	0	0	0	0	0	0	1.15926	0	0	0	0	0	0	0
23269536:Prostate-specific antigen levels	0	0	0	0	0	0	0	0	0	0	0	0	0	0	0	0	0	0	0	0	0	0	0	0	0	0	0	0	0	0	0	0	0	0	0	0	0	0	0	0	0	0	0	0	0	0	0	0	0
23273568:Systemic lupus erythematosus	0	0	0	1.71371	0	0	0	0	0.626143	0	0	0	0	0	0	0	0	1.01938	0	2.7258	0	0	0	1.05906	0	0	0	0	1.05906	1.07677	2.9938	0	0	0.46628	0	0	1.77402	0	0.870376	0.843808	2.46443	0	0.329508	0.69648	0.812921	0.688799	0	0	0.808172
23281178:Metabolite levels	0	0	0	0	0	0	0	0	0	0	0	0	0	0	0	0	0	0	0	0	0	0	0	0	0	0	0	0	0	0	0	0	0	0	0	0	0	0	0	0	0	0	0	1.17128	0	0	0	0	0
23284291:Pulmonary function (smoking interaction)	0	0	1.12899	0.454783	0	0	2.61899	0	0.521084	0.707415	0	0	0	0	0	0	0	1.39458	0	0	0	0	0	0	0	0	0	0	0	0	0.623255	0	0	1.26652	0	0	0.86629	0	0	1.35172	0	0	0.945638	0.55357	1.11441	0.546596	0.724979	0	1.10795
23291589:Corneal structure	0	0	0.840928	0	0	1.60768	0	0	0	0	0	0	0	0	0	0	1.10535	0	0	0	0	0	0	0	0	0	0	0	0	0	0	0	0	1.80661	0	0	1.14465	0	0	0	0	0	0.879203	0	0.517098	0.879017	0	0	0
23300138:Tumor biomarkers	0	0	0	0	0	0	0	0	0	0	0	0	0	0	0	0	0	0	0	0	0	0	0	0	0	0	0	0	0	0	0	0	0	0	0	0	0	0	0	0	0	0	0	0	0	0	0	0	0
23314186:Monocyte count	0	0	0	0	0	0	0	0	0	0	0	0	0	0	0	0	0	0	0	0	0	0	0	0	0	0	0	0	0	0	0	0	0	0	0	0	0	0	0	0	0	0	0	0	0	0	0	0	0
23319000:Metabolite levels (5-HIAA)	0	0	0	0	0	0	0	0	0	0	0	0	0	0	0	0	0	0	0	0	0	0	0	0	0	0	0	0	0	0	0	0	0	0	0	0	0	0	0	0	0	0	0	0	0	0	0	0	0
23319000:Metabolite levels (5-HIAA/ MHPG Ratio)	0	0	0	0	0	0	0	0	0	0	0	0	0	0	0	0	0	0	0	0	0	0	0	0	0	0	0	0	0	0	0	0	0	0	0	0	0	0	0	0	0	0	0	0	0	0	0	0	0
23319000:Metabolite levels (HVA-5-HIAA Factor score)	0	0	0	0	0	0	1.46105	0	1.34148	0	0	1.9729	0	0	0	0	0	0	0	0	0	1.5055	0	0	0	0	0	0	0	0	0	0	0	0	0	0	0	0	0	0	0	0	0	0	1.04568	1.73413	0	1.04282	1.04181
23319000:Metabolite levels (HVA)	0	0	0	0	0	0	1.3956	0	0	0	0	0	0	0	0	0	0	0	0	0	0	0	0	0	0	0	0	0	0	0	0	0	0	1.93655	0	0	0	0	0	0	0	0	0	0	0	0	0	0	0
23319000:Metabolite levels (HVA/MHPG ratio)	1.18851	0	0	0	0	0	0	0	0	1.00039	0	0	0	0	0	0	0	0	0	0	0	0	0	0	0	0	0	0	0	0	0	0	0	0	0	0	0	0	0	0	0	0	0	0	0	0	0	0	0
23322567:Corneal astigmatism	0	0	0	0	0	0	0	0	0	0	0	0	0	0	0	0	0	0	0	0	0	0	0	0	0	0	0	0	0	0	0	0	0	0	0	0	0	0	0	0	0	0	0	0	0.791285	0	0	0	0.787716
23326517:Age-related macular degeneration	0	0	0	0	0	0	0	0	0	0	0	0	0	0	0	0	0	0.793582	0	0	0	0	0	1.38449	0	1.03115	0	0	0	0	0	0	0	0.727841	0	0	1.31037	0	0	0	0	0.68914	0	1.10261	0	0	0	0	0
23358160:Schizophrenia	0	0	0	0	0	0	0	0	0	0	0	0	0	0	0	0	0	0	0	0	0	0	0	0	0	0	0	0	0	0	0	0	0	0	0	0	0	3.04127	0	0	0	0	0	0	0	0	0	0	0
23362303:Oleic acid (18:1n-9) levels	0	0	0	0	0	0	0	0	0	0	0	0	0	0	0	0	0	0	0	0	0	0	0	0	0	0	0	0	0	0	0	0	0	0	0	0	0	0	0	0	0	0	0	0	1.27258	0	0	0	0
23362303:Palmitic acid (16:0) levels	0	0	0	0	0	0	0	0	0	0	0	0	0	0	0	0	0	0	0	0	0	0	0	0	0	0	0	0	0	0	0	0	0	0	0	0	0	0	0	0	0	1.09145	0	0	0	0	0	0	0
23362303:Palmitoleic acid (16:1n-7) levels	0	0	0	0	0	0	1.28066	0	0	0	0	0	1.0783	0	0	0	0	0	0	0	0	0	0	0	0	0	0	0	0	0	0	0	0	0	0	0	0	0	0	0	0	0	0	0	0	0.782304	0	0	0
23362303:Stearic acid (18:0) levels	0	0	0	0	0	0	0	0	0	0	0	0	0	0	0	0	0	0	0	0	0	0	0	0	0	0	0	0	0	0	0	0	0	0	0	0	0	0	0	0	0	0	0	0	1.27258	0	0	0	0
23364394:Coronary heart disease	0	0	0	0	0	0	0	0	0	0	0	0	0	0	0	0	0	0	0	0	0	0	0	0	0	0	0	0	0	0	0	0	0	0	0	0	0	0	0	0	0	2.33006	0	0	0	0	0	0	0
23377640:Major depressive disorder	1.48349	0.848539	0	0	0	0	1.6949	0	0.463516	0	0	0	0	0	0	0	1.40656	0.372385	0	0	0	0	0	0	0	0	0	0	0	0	0	0	0	0	0	0	0	0	0	0	0	0	0.210873	0	0	0	0	0	0
23378610:Metabolite levels	0	0	0	0	0	0	0	0	0	0	0	0	0	0	0	0	0	0	0	0	0	0	0	0	0	0	0	0	0	0	0	0	0	0	0	0	0	0	0	0	0	0	0	1.50963	0	1.50242	0	0	0
23381795:Circulating vasoactive peptide levels	0	0	0	0	0	0	0	0	0	0	0	0	0	0	0	0	0	0	0	0	0	0	0	0	0	0	0	0	0	0	0	0	0	0	0	0	0	0	0	0	0	0	0	0	0	0	0	0	0
23382691:IgG glycosylation	0.0629465	0.0955571	0.47069	0.459637	0	0.287672	0.135276	0.181593	0.331067	0.0591547	0.71311	0.266905	0.811192	0	0.941204	0	0.0484756	0.383754	0.0811568	0.450689	0.499923	0.0396536	0	0.0816802	0.0514046	0.973915	0.057881	0.330407	0.0816802	0.349195	0.377321	0	0.09277	0.178789	0.197911	0.125511	0.136821	0.600627	0.434159	0.578525	0	0.208506	0.072664	0.0242657	0.00626944	0.0423496	0.0113119	0.030542	0.030265
23382809:Schizophrenia (negative symptoms)	0	0	0	0	0	0	0	0	0	0	0	0	0	0	0	0	0	0	0	0	0	0	0	0	0	0	0	0	0	0	0	0	0	0	0	0	0	0	0	0	0	0	0	0	0	0	0	0	0
23393555:Retinopathy in non-diabetics	0	0	0	0	0	0	0	0	0	0	0	0	0	0	0	0	0	0	0	0	0	0	0	0	0	0	0	0	0	0	0	0	0	0	0	0	0	0	0	0	0	0	0	0	0	0	0	0	0
23394302:Coronary artery calcification	0	0	0	0	0	0	0	0	0	0	0	0	0	0	0	0	0	0	0	0	0	0	0	0	0	0	0	0	0	0	0	0	0	0	0	0	0	0	0	0	0	0	2.62149	0	0	0	0	0	0
23396134:Refractive error	0	0	0	0	0	0	0	0	0	0	0	0	0	0	0	0	1.10535	0	0	0	0	0	0	0	0	0	0	0	0	0	0	0	0	0	0	0	0	0	0	0	0	0	0.437228	0	0.517098	0	0	0	0
23400010:Thiazide-induced adverse metabolic effects in hypertensive patients	0	0	0	0	0	0	0	0	0	0	0	0	0	0	0	0	0	0	0	0	0.847808	0	0	0	0	0.369761	0	0	0.635486	0	0	0	0	0.181872	0	0	0	0	0	0	0	0.161569	0.255094	0.104271	0.615825	0.792508	1.08116	0.612076	1.39943
23408906:Thyroid hormone levels	0	0	0	0	0	0	0	0	0	0	0	0	0.712453	0	0	0	0	0	0	0	0	0	0	0	0	0	0	0	0	0	0	0	0	0	0	0	0	0	0	0	0	1.11593	0.459102	0	0	0	0	0	0
23417110:Beta-2 microglubulin plasma levels	0	0	0	0	0	0	0	0	0	0	0	0	0	0	0	0	0	0	0	0	0	0	0	0	0	0	0	0	0	0	0	0	0	0	0	0	0	0	0	0	0	0	0	0	0	0	0	0	0
23449627:Pubertal anthropometrics	0	0	0.897611	0.738989	0	0	0	0	0	0	0	0	0	0	0	0	0	0.703139	0	0	0	0	0	0	0	0	0	0	0	0	0	0	0	0.640089	0	0	0	0	0	0	0	0.603118	0	0	0	0	0	0	0
23453885:Autism spectrum disorder, attention deficit-hyperactivity disorder, bipolar disorder, major depressive disorder, and schizophrenia (combined)	0	0	0	0	0	0	0.684701	0	0	0	1.06095	0	0.21456	0	0	0	0	0	0.449201	0	0	0	0	0	0	0	0	0	0	0	0	0	0	0	0	0	0	0	0	0	0	0	0	0	0.122338	0.0861552	0.145061	0.121241	0
23455636:Age-related macular degeneration	0	0	0	0	0	0	0	0	0	0	0	0	0	0	0	0	0	0	0	0	0	0	0	0	0	0	0	0	0	0	0	0	0	0.796243	0	0	0	0	0	0	0	0	0	0.630026	0.715325	0	0	0	0
23459443:QT interval (drug interaction)	0	0	0	0	0	0	0	0	0	0	0	0	0	0	0	0	0	0	0	0	0	0	0	0	0	0	0	0	0	0	0	0	0	0	0	0	0	0	0	0	0	0	0	0	0	0	0	0	0.787716
23463857:Electrocardiographic conduction measures	0	0	0	0	0	0	0	0	0	0	0	0	0	0	0	0	0	0	0	0	0	0	0	0	0	0	0	0	0	0	0	0	0	0	0	0	0	0	0	0	0	0	0	0	0	0	0	0	0
23472165:Endometriosis	0	0	0	0	0	0	0	0	0	0	0	0	0	0	0	0	0	0	0	0	0	0	0	0	0	0	0	0	0	0	0	0	0	0	0	0	0	0	0	1.60255	0	0	0.943011	0	0	0	0	0	0
23478653:Response to irinotecan and platinum-based chemotherapy in non-small-cell lung cancer	0	0	0	0	0	0	0	0	0	0	0	0	0	0	0	0	0	0	0	0	0	0	0	0	0	0	0	0	0	0	0	0	0	0	0	0	0	0	0	0	0	0	0	0	0	0	0	0	0
23496005:Narcolepsy with cataplexy	0	0	0	0	0	0	2.44508	0	2.31619	0	0	0	0	0	0	0	0	0	0	0	0	0	0	0	0	0	0	0	0	0	0	0	0	0	0	0	0	0	0	0	0	0	0	0	0	0	0	0	0
23502783:Multiple myeloma (hyperdiploidy)	0	0	0	0	0	0	0	0	0	0	0	0	0	0	0	0	0	0	0	0	0	0	0	0	0	0	0	0	0	0	0	0	0	0	0	0	0	0	0	0	0	0	0	0	0	0	0	0	0
23502783:Multiple myeloma (IgH translocation)	0	0	0.960547	0	0	0	0	0	0	0	0	0	0	0	0	0	0	0	0	0	0	0	0	0	0	2.72994	1.52533	0	1.34748	0	0	0	0	0	0	0	0	0	0	0	0	0	0	0	0	0	0	0	0
23505323:Hypertriglyceridemia	0	1.52138	0	0	2.52979	0	0	0	0	0	0	0	0	0	0	0	0	0	0	0	0	0	0	0	0	0	0	0	0	0	0	0	0	0	0	0	0	0	0	0	0	0	0	0	0	0	0	0	0
23509613:Presence of antiphospholipid antibodies	0	0	0	0	0	0	0	0	0	0	0	0	0	0	0	0	0	0	0	0	0	0	0	0	0	0	0	0	0	0	0	0	0	0	0	0	0	0	0	0	0	0	0	0	0	0	0	0	0
23511034:Ulcerative colitis	0	0	0	0	0	0	0	0	0	0	0	0	0	0	0	0	0	0	0	2.26168	0	0	0	0	0	0	0	0	0	0	0	0	0	0	0	0	0	0	0	0	0	0	0	0	0	0	0	0	0
23512250:Acute lymphoblastic leukemia (childhood)	0	0	0	0	0	0	0	0	0	0	0	0	0	0	0	0	0	0	0	0	0	0	0	0	0	0	0	0	0	0	0	0	0	0	0	0	0	0	0	0	0	0	0	0	0	0	0	0	0
23517042:Body mass index in asthmatics	0	0	0	0	0	0	0	0	0	0	0	0	0	0	0	0	0	0	0	0	0	0	0	0	0	0	0	0	0	0	0	0	0	0	0	0	0	0	0	0	0	0	0	0	0	0	0	0	0
23518928:Estradiol plasma levels (breast cancer)	1.44791	0	0	0	1.92535	0	1.13827	0	1.02545	1.25058	0	2.78465	0	0	0	0	0	0.902577	0	0	0	0	0	0	0	0	0	0	0	0	0	0	0	0	0	0	0	0	0	1.27303	0	0.793603	0.659419	0	0	0	0	0.749309	0
23527680:Attention deficit hyperactivity disorder (combined symptoms)	2.03332	0	0	0	0	0	0	0	0	1.82382	0	0	0	0	0	0	0	1.44369	0	0	0	0	0	0	0	0	0	0	0	0	0	0	0	0	0	0	0	0	0	0	0	0	0	0	0	0	0	0	0
23534349:PR interval	0	0	0	0	0	0	0	0	0	0	0	0	1.4878	0	0	0	0	0	0	0	0	0	0	0	0	0	0	0	0	0	0	0	0	1.36654	0	0	0	0	0	0	0	0	0	0	0	0	0	0	0
23534349:QRS duration	0	0	0	0	0	0	0	0	0	0	0	0	0	0	0	0	0	0	0	0	0	0	0	0	0	0	0	0	0	0	0	0	0	0	0	0	0	0	0	0	0	0	0	0	0	0	0	0	0
23535033:Alzheimer's disease (cognitive decline)	0.777628	0.398709	0	0	0	0	0	0	0.872257	0.613252	0	0	0	0	0	0	0.730328	0	0.664359	0	0	0	0	0	0	0.531427	0	0	0	0	0	0	0	0	0	0.74697	0.765302	0.744768	0	0	0	0.589038	0.19332	0.786846	0.540773	1.20391	0.281939	0.929931	1.41001
23535729:Breast cancer	0	0.5559	0.344872	0.522767	0	0	0.7416	0	0.290601	0	0	0	0.90516	0	0	0	0.545014	0.21848	0.951064	1.77615	0.847808	0.791014	0	0.635486	0	0	1.43711	1.82369	0	1.22336	0.756013	1.8663	0.660898	0.737446	0	0	1.74354	0	0.938145	0.902052	0	2.04347	0.792756	1.18341	0.335702	0.254989	0.166414	0	0
23535732:Prostate cancer	0	0	0	0.767857	0	0	0	0	0	0	0	0	1.42952	0	0	0	0	0	0	0	0	0	0	0	0	0	0	0	0	0	0	0	0	0	0	0	1.23907	0	0	0	0	0.630062	0	0	0	0	0	0	0
23535733:Breast cancer	0	0	0	1.7816	0	0	1.1824	0	0	0	0	0	0	0	0	0	0	0	0	0	0	0	0	0	0	0	0	0	0	0	0	0	0	2.48773	0	0	1.47976	1.4554	0	0	0	0.833646	0	0	0.791285	0	0	0	0
23535734:Telomere length	0	0	0	0	0	0	0	0	0	0	0	0	0	0	0	0	0	0	0	0	0	0	0	0	0	0	0	0	0	0	0	0	0	0	0	0	0	0	0	0	0	0	0	0	0	0	0	0	0
23541324:Pulmonary function in asthmatics	0	0	0	0	0	0	0	0	0	0	0	0	0	0	0	0	0	0	0	0	0	0	0	0	0	0	0	0	0	0	0	0	0	0	0	0	0	0	0	0	0	2.04073	1.87205	1.87935	0	1.87189	0	0	0
23548203:Hair color	0	0	0	0	0	0	0	0	0	0	0	0	0	0	0	0	0	0	0	0	0	0	0	0	0	0	0	0	0	0	0	0	0	0	0	0	0	0	0	2.20998	0	0	0	0	0	0	0	0	0
23548203:Tanning	0	0	0	0	0	0	0	0	0	0	0	0	0	0	0	0	0	0	0	0	0	0	0	0	0	0	0	0	0	0	0	0	0	0	0	0	0	0	0	2.38003	0	0	0	0	0	0	0	0	0
23551011:Preeclampsia	0	0	0	3.66499	0	0	0	0	1.84595	0	0	1.63056	0	0	0	0	0	1.6514	0	0	0	0	0	0	0	0	0	0	0	0	0	0	0	0.834079	0	1.41183	0	0	0	0	0	0.793603	0.659419	0	0	0	0	0	0
23555189:PCA3 expression level	0	0	0	0	0	0	0	0	0	0	0	0	0	0	0	0	0	0	0	0	0	0	0	0	0	0	0	0	0	0	0	0	0	0	0	0	0	0	0	0	0	0	0	0	0	0	0	0	0
23555300:Response to anti-TNF therapy in rheumatoid arthritis	0	0	0	0	0	0	0	0	0	0	0	0	2.21905	0	0	0	0	0	0	0	0	0	0	0	0	0	0	0	0	0	0	0	0	0	0	0	0	0	0	0	0	0	0	0	0	0	0	0	0
23563607:Height	1.37971	0.357682	0.4857	0.139965	2.21745	0.777928	0	1.20273	0	1.05935	0	0.556838	0	0	0	1.26501	2.55251	0.123884	0	1.38583	0.605061	0.555612	2.2108	0.920088	1.74149	0.522735	0.601676	1.50688	1.48232	0.942825	0.525414	1.54763	0	0.0978066	0.487358	0	1.35558	0.400479	0.331702	0	0	0	1.4351	1.07606	0.187041	0.272637	0.0871666	0.0699427	0
23563607:Obesity	0	0	0	0	0	0	0.703678	0	0.606784	0	0	0	0	0	0	0	0	0	0	0	0.782556	0	0	0	0	0	0	0	0	0	0	0	0	0	0	0	0	0	0	0	0	0	0.314759	0	0	0.314665	0	0.382508	0.381804
23563609:Obesity (early onset extreme)	0	0	0	0	0	0	0	0	1.02545	0	0	0	0	0	0	0	0	0.902577	0	0	1.22817	0	0	0	0	0	0	0	1.50885	0	1.15065	0	0	0	0	1.41183	1.43344	0	0	0	0	0.793603	0.659419	0.665078	0	0	0	0	0
23568457:Bulimia nervosa	0	0	0	0	0	0	0	0	0	0	0	0	0	0	0	0	0	0	0	0	0	0	0	0	0	0	0	0	0	0	0	0	0	0.667604	0	0	0	0	0	0	0	0	0.507123	0	0	0	0	0	0
23568457:Eating disorders (purging via substances)	0	0	0	0	0	0	0	0	0	0	0	0	0	0	0	0	0	0	0	0	0	0	0	0	0	0	0	0	0	0	0	0	0	0	0	0	0	0	0	0	0	0	0	0	0	0	0	0	0
23583979:Heart rate	0	0	0	1.8096	0	0	0	0	0	0	0	0	0.595061	0	0	0	0	0	0	0	0	0	0	0	0	0	0	0	0	0	0	0	0	0.503321	0	0	1.85013	0	0	0	0	1.51384	0	0.36593	0.435466	0.745859	0	0	0.432609
23583980:Interstitial lung disease	0	0	0	0	0	0	0	0	0	0	0	0	0	0	0	0	0	0	0	0	0	0	0	0	0	0	0	0	0	0	0	0	0	0	0	0	0	0	0	0	0	0	0	0	0	0	0	0	0
23603761:Juvenile idiopathic arthritis (oligoarticular or rheumatoid factor-negative polyarticular)	0	0	0	0	0	0	0.745293	0	0	0	0	0	0	0	0	0	0	0	0	0	3.25737	0.782835	0	0	2.14114	0.753905	0	1.52361	1.08277	1.10058	0.756279	0	0	0	1.10726	0	0	0	0	0	0	0.899918	0	1.21298	0	0	0.459251	0	0
23603763:Primary sclerosing cholangitis	0	0	0	0	0	0	0	0	0	0	0	0	0	0	0	0	0	1.08975	1.51615	1.65827	0	1.37943	0	0	1.87017	1.3458	0	0	0	0	0	0	0	0	0	0	0	0	0	0	2.12063	0	0	1.55708	0	1.54707	0	1.70133	1.69978
23620142:Circulating myeloperoxidase levels (serum)	0	0	0	0	0	0	0	0	0	0	0	0	0	0	0	0	0	0	0	0	0	0	0	0	0	0	0	0	0	0	0	0	0	0	0	0	0	0	0	0	0	1.83054	0	0	0	0	0	0	0
23648065:Adverse response to chemotherap	0.341735	0	0.371798	0.456194	0	0.669223	0.173716	0.538238	0	0.228972	0	0	0.0950606	0	0.937341	1.13952	0.307988	0.6814	0.262617	0.343999	0.832996	0.193655	0	0	0	0	0	0	0	0	1.12146	0	0	0.167715	1.30476	0	0.332849	0.318188	0	0	0	1.11899	0.327857	1.10718	0.0424491	0	0.0543443	0	0.119973
23650146:Venous thromboembolism	0	0	0	0	0	0	0	0	0	0	0	0	0	0	0	0	0	1.54298	0	0	0	0	0	0	0	1.81548	0	0	0	0	0	0	0	1.46484	0	0	0	2.0966	0	0	0	1.41811	0	1.26653	0	0	0	0	0
23666239:Testicular germ cell tumor	0	0	0	0	0	0	0	0	0	0	0	0	0	0	0	0	0	0	0	0	0	0	0	0	0	0	0	0	0	0	0	0	0	0	0	0	0	0	0	0	0	0	0	0	1.11279	0	1.17019	0	1.10886
23666240:Testicular germ cell tumor	0	0	0	0	0	0	0	0	0	0	0	0	0	0	0	0	0	0	0	0	0	0	0	0	0	0	0	0	0	0	0	0	0	0	0	0	0	0	0	0	0	0	0	0	0.879941	0	0.933949	0	0.876254
23667675:Menarche (age at onset)	0	0	0	0	0	0	1.80488	0	0	0	0	0	0	0	0	0	0	0	0	0	0	0	0	0	0	0	0	0	0	0	0	0	0	0	0	0	0	0	0	0	0	0	0	0	0	1.25957	0	0	1.3654
23696881:Lipid or lipoprotein levels	0	0	0	0	0	0	0	0	0	0	0	0	0	0	0	0	0	0	0	0	0	2.10833	0	0	0	0	0	0	0	0	0	0	0	0	0	0	0	0	0	0	0	1.66607	0	1.50963	0	0	0	0	0
23704328:Primary tooth development (number of teeth)	0	0	0	0	0	0	0	0	0	0	0	0	1.32231	0	0	0	0	0	0	0	0	0	0	0	0	0	0	0	0	0	0	0	0	0	0	0	1.84378	0	0	0	0	0	0	0	0	0	0	0	0
23704328:Primary tooth development (time to first tooth eruption)	0	1.22113	0	1.18813	0	0	1.3956	0	1.27717	0	0	0	1.18904	2.92379	0	0	0	0	0	0	0	0	0	0	0	0	0	0	0	0	0	0	0	0	0	0	2.90927	0	0	0	0	0	0	0	0	0	0	0	0
23717212:Malaria	0	0	0	0	0	0	0	0	0	0	0	0	0	0	0	0	0	0	0	0	0	0	0	0	0	0	0	0	0	0	0	0	0	0	0	0	0	0	0	0	0	0	0	0	0	0	0	0	0
23720494:Blood trace element (Cu levels)	0	0	0	0	0	0	0	0	0	0	0	0	0	0	0	0	0	0	0	0	0	1.96901	0	0	0	0	0	0	0	0	0	0	2.35644	0	0	0	0	0	0	0	0	0	0	0	0	0	0	0	0
23722424:Educational attainment	0	0	0	0	0	0	0	0	0	0	0	0	0	0	0	0	0	0	0	0	0	0	0	0	0	0	0	0	0	0	0	0	0	0	0	0	0	0	0	0	0	0	0	0	0	0	0	1.26958	0
23725790:DNA methylation (variation)	0	0	1.15441	0	0	0	0	0	0	0	0	0	0	0	0	0	0	0	0	0	0	0	0	0	0	0	0	0	0	0	0	0	0	0	0	0	0	0	0	0	0	0	0	0	0	0	0	0	0
23726511:Post-traumatic stress disorder (asjusted for relatedness)	0	0	0	0	0	0	0	0	0	0	0	0	0	0	0	0	0	0	0	0	0	0	0	0	0	0	0	0	0	0	0	0	0	0	0	0	0	0	0	0	0	0	0	0	0.879941	0	0	0	0.876254
23727859:Atopic dermatitis	0	0	0	0	0	0	0	0	0	0	0	0	0	0	0	0	0	0	0	0	0	0	0	0	0	0	0	0	0	0	0	0	0	0	0	0	0	0	0	0	0	1.32046	0	0	1.27258	2.10451	1.33171	1.26958	0
23728906:Sleep duration	0	0	0	0	0	0	0	0	0	0	0	0	0	0	0	0	0	0	0	0	0	0	0	0	0	0	0	0	0	0	0	0	0	0	0	0	0	0	0	0	0	0	0	0	0	0	0	0	0
23738518:Reading and spelling	0	0	0	0	0	0	0	0	0	0	0	0	0	0	0	0	0	0	0	0	0	0	0	0	0	0	0	0	0	0	0	0	0	0	0	0	0	0	0	0	0	0	0	0	0	0	0	0	0
23738518:Word reading	0	0	1.25216	0	0	0	0	0	0	0	0	0	0	0	0	0	0	0	0	0	1.37287	0	0	0	0	0	0	0	0	0	0	0	0	0	0	0	0	0	0	0	0	0	0	0	0	0	0	0	0
23740937:Systemic lupus erythematosus and Systemic sclerosis	0	0	0	0	0	0	0	0	0	0	0	0	0	0	0	0	0	0	3.239	0	0	0	0	0	1.57243	1.06773	1.60317	1.88495	1.42357	1.44249	1.07036	0	0	0	0	0	0	0	0	0	1.81721	0	0	1.84408	0	0.591889	0	0	0.677845
23743675:Alcohol consumption	0	0	0	0	0	0	0	0	0	0	0	0	0	0	0	0	0	0	0	0	0	0	0	0	0	0	0	0	0	0	0	0	0	0	0	0	0	0	0	0	0	0	0	0	0	0	0	0	0
23749187:Ankylosing spondylitis	0	0.600637	0	0	0	0	0.745293	0	0	0	0	1.19668	0	0	1.78359	0	0	0.541378	1.63672	1.0296	1.51428	2.23705	0	0	0	2.17227	0	0	1.08277	0	0.756279	0	0	0	1.10726	0	0	0	0	0	1.45819	0.899918	0	0.724431	0.417617	0	1.48693	0.415541	1.3778
23761726:Corneal astigmatism	0	0	0	0	0	0	0	0	0	0	0	0	0	0	0	0	0	0	0	0	0	0	0	0	0	0	0	0	0	0	0	0	0	0	0	0	0	0	0	0	0	0	0	0	0	0	0	0	0
23770605:Chronic lymphocytic leukemia	0	0	0	0	0	0	0	0	0	0	0	0	0	0	0	0	0	0	1.19231	0	1.10934	1.0628	0	1.38449	2.62878	0	1.56321	0	1.38449	1.4033	0	1.87443	0	0	0	0	0	0	0	1.15317	1.77646	2.0515	0	0	0	0	0	0	0
23776197:Paclitaxel-induced neuropathy	0	0	0	0	0	0	0	0	0	0	0	0	0	0	0	0	0	0	0	0	0	0	0	0	0	0	0	0	0	0	0	0	0	0	0	0	0	0	0	0	0	0	0	1.0882	0	1.08149	0	0	0
23793025:Migraine	0	0.273457	0.739705	0.944069	0	0	0.772248	0	0.30643	0.459899	0	0.756555	0.550256	0	0	0	0	0	0	0	0	0	0	0	0	0	0	0	0	0	0	0	0	0.194354	0	0.580955	0	0	0	0.476258	0	0	1.22796	0.278745	0	0.273757	0.406995	0.151382	0.150944
23793025:Migraine - clinic-based	0	0.494342	0.606657	0	0	0	1.88181	0	0	0	0	0	0	0	0	0	0	0	0	0	2.05551	0	0	0.952555	0	0	0	1.38241	0	0	1.21155	0	0	0	0	0.865902	0	0.863596	0	0	0	0	0.977749	0.988122	0.327196	0.262749	0.364687	0	0.324682
23793025:Migraine with aura	1.25311	0	0	0.767857	0	0	0	0	0.84734	0	1.86063	0	1.42952	0	2.03347	2.26469	0	0.731543	0	0	0	0	0	0	0	0	0	0	0	0	0	0	0	0.667604	0	2.13971	1.23907	0	1.11243	0	0	1.20419	1.00015	1.00877	1.14084	0.507007	1.21915	1.13689	0.588366
23793025:Migraine without aura	0	0.580963	1.31103	1.07312	0	0	0	0	0	0.82367	0	1.17238	0.555457	0	0	0	0	0	0	0	0	0	0	0	0	0	0	0	0	0	0	0	0	0.924911	0	0	0	0	0	0.843808	0	0	2.3852	0.333768	0.812921	1.15998	0.441576	0	0.397896
23817569:Self-reported allergy	0	0.526831	0	0	0	0	0.665295	0	0	0.7623	1.51586	0	0	0	0	0	0	0	2.30748	1.69573	1.37909	0	0	0	0	1.26697	2.03926	0	1.77776	0	2.81273	0	0	0	0	0	0	0.902884	0	0	0	1.91265	0	0.291467	0.354495	0	0	0	0
23817571:Allergic sensitization	0	0	0	0	0	0	0	0	0	0	2.41962	0	0	0	0	0	0	0	0	0	0	0	0	0	0	0	0	0	0	0	0	0	0	0	0	0	0	0	0	0	0	0	0	0	0	0	0	0	0
23818313:Obesity	0	0	0	0	0	0	0	0	0	0	0	0	0	0	0	0	0	0	0	0	0	0	0	0	0	0	0	0	0	0	0	0	0	0	0	0	0	0	0	0	0	0	0	2.16618	0	0	0	0	0
23823483:Metabolite levels	0.178397	0.248368	0.212829	0.302647	0	0.0911918	0.26355	0.112502	1.08207	0.539116	0.650882	0.463979	0.241715	0.181877	0.345325	0.110321	0.44664	0.21239	0.284525	0.0123358	0.00826137	0.00863685	0	0.00990998	0.0021559	0.0105651	0.0217344	0.0270787	0.00990998	0.000473522	0.115959	0.0325464	0.0283208	0.486418	0.0128083	0.203816	0.320104	1.5356	0.571457	0.293717	0.0428038	0.176674	0.043117	0.0478151	0.00491917	0.204461	0.305549	0.039585	0.0994842
23824729:Homocysteine levels	0	0	0	0	0	0	0	0	0	0	0	0	0	0	0	0	0	0	0	0	0	0	0	0	0	0	0	0	0	0	0	0	0	0	0	0	0	0	1.348	0	0	0	1.32296	0	0	0	0	0	0
23844046:C-reactive protein	0	0	0	0	0	0	0	0	0	0	0	0	0	0	0	0	0	0	0	0	0	0	0	0	0	0	0	0	0	0	0	0	0	0	0	0	0	0	0	0	0	0	0	1.87935	0	0	0	0	0
23850713:Crohn's disease	0	0	0	0	0	0	0	0	0	0	0	0	0	0	0	0	0	0	0	2.14153	0	0	0	0	0	1.81548	0	0	0	0	0	0	0	0	0	0	0	0	0	0	0	0	0	0	1.36951	0	1.42952	1.36647	0
23870195:Coronary artery calcification	0	0	1.45506	0.332916	0	0	0	0	0.391226	0	0	0	0.333494	0	0	0	0	1.6232	0	0	1.047	0	0	0	0	0.944378	0	0	0	0	0.48291	0	0	0.971056	0	0	0	0	0	0	0	0.238378	0.162725	0	0.833863	1.53983	0.91948	0.212221	0.828088
23894747:Schizophrenia	0	0	0	0	0	0	0	0	0	0	0	0	0	0	0	0	0	0	0	0	0	0	0	0	0	0	0	0	0	0	0	0	0	0	0	0	0	0	0	0	0	0	0	0	0	0	0	0	0
23897914:Bronchopulmonary dysplasia	0	0	0	0	0	0	0	1.43847	0.762502	0	0	0	0	0	0	0	0	0	0	0	0	0.905953	0	0	0	0	0	0	0	0	0	0	0	0	0	0	0	0	1.02053	0	0	0	0	0	0	0	0	0	0
23903073:Personality dimensions	0	0	0	0	0	0	0	0	0	0	0	0	0	0	0	0	0	0	0	0	0	0	0	0	0	0	0	0	0	0	0	0	0	0	0	0	0	0	0	0	0	0	0	0	0	0	0	0	0
23921680:Allergic dermatitis (nickel)	0	0	0	0	0	0	0	0	0	0	0	0	0	0	0	0	0	0	0	0	0	0	0	0	0	0	0	0	0	0	0	0	0	0	0	0	0	0	0	0	0	2.79545	0	0	0	0	0	0	0
23932459:Pulmonary function	0	0	0	0	0	0	0	0	0	0	0	0	0	0	0	0	0	0	0	0	0	0	0	0	0	0	0	0	0	0	0	0	0	0	0	0	0	0	0	0	0	0	0	0	0	0	0	1.4791	1.47801
23934736:Metabolite levels (X-11787)	0	0	0	0	0	0	0	0	0	0	0	0	0	0	0	0	0	0	0	0	0	0	0	0	0	0	0	0	0	0	0	0	0	0	0	0	0	0	0	0	0	0	0	0	0	0	0	0	0
23934736:Metabolite levels (Dihydroxy docosatrienoic acid)	0	0	0	0	0	0	0	0	0	0	0	0	0	0	0	0	0	0	0	0	0	0	0	0	0	0	0	0	0	0	0	0	0	0	0	0	0	0	0	0	0	0.721628	0	0	0	0.591889	0	0	0
23934736:Metabolite levels (Pyroglutamine)	0	0.797181	0	0	0	0	0	0	0	1.06238	0	0	0	0	0	0	0	0	0	0	0	0	0	0	0	0	0	0	0	0	0.96653	0	0	0	0	0	0	0	0	0	0	0	0.507123	0	0	0	0	0	0
23936387:Celiac disease	0	0	0	0	0	0	0	0	0	0	0	0	0	0	0	0	0	0	0	0	0	0	0	0	0	0	0	0	0	0	0	0	0	0	0	0	0	0	0	0	0	0	0	0	0	0	0	0	0
23942779:Behavioural disinhibition (generation interaction)	0	0	0	0	0	0	0	0	0	0	0	0	0	0	0	0	0	0	0	0	0	1.09966	0	0	0	0	0	0	0	0	0	0	0	0.760915	1.44958	0	0	0	0	0	0	0	0	0	1.29172	1.14502	0.731178	0.678728	1.28618
23942779:Illicit drug use	0	0	0	0	0	0	0	0	0	0	0	0	0	0	0	0	1.88266	0	0	0	0	0	0	0	0	0	0	0	0	0	0	0	0	0	0	0	0	0	0	0	0	0	1.08164	0	0	0	0	0	0
23942779:Non-substance related behavioral disinhibition	0	0	0	0	0	0	0	0	0	0	0	0	0	0	0	0	0	0	0	0	0	0	0	0	0	0	0	0	0	0	0	0	0	0	0	0	0	0	0	0	0	0	0	0	0	0	0	0	0
23945395:Type 2 diabetes	0	0	0	0	0	0	1.22972	0	0	1.34392	0	0	0	0	0	0	0	0	0	0	0	0	0	0	0	0	0	0	0	0	0	0	0	0	0	0	0	0	0	0	0	0	0	0	0	0	0	0	0
23955597:Multiple myeloma	0	1.87468	0	0	0	0	0	0	0	2.18543	0	0	0	0	0	0	0	0	0	0	0	0	0	0	0	0	0	0	0	0	0	0	0	0	0	0	0	0	0	0	0	0	0	0	1.61602	1.50242	1.6778	1.61288	1.61177
23958962:Cocaine dependence	0	0	0	0	0	0	0	0	0	0	0	0	0	0	0	0	0	0	0	0	0	0	0	0	0	0	0	0	0	0	0	0	0	0	0	0	0	0	0	0	0	0	0	0	0	0	0	0	0
23966867:Waist circumference	0	0	0	0	0	0	0	0	0	0	0	0	0	0	0	0	0	0	0	0	0	0	0	0	0	0	0	0	0	0	0	0	0	1.57889	0	0	0	0	0	0	0	0	0	0	0	0	0	0	0
23966867:Waist-hip ratio	0	1.87468	0	0	0	0	0	0	0	0	0	0	0	0	0	0	0	0	0	0	0	0	0	0	0	0	0	0	0	0	0	0	0	0	0	0	0	0	0	0	0	0	0	0	0	0	0	0	0
23967269:IgE levels in asthmatics	0	0	0	0	0	0	0	0	0	0	0	0	0	0	0	0	0	0	0	0	0	0	0	0	0	0	0	0	0	0	0	0	0	0	0	0	0	0	0	0	0	0	1.87205	0	0	0	0	0	0
23969696:Fibrinogen	0	0.797181	0	0	0	0	0.954697	0	0	0	0	0	0.768662	0	0	0	0	0	1.12256	0	0	0	0	0	0	0.963975	0	0	0	0	0	0	1.34347	0	0	0	0	0	0	0	0	0	0.507123	0.512255	0.591595	0	0	0.589206	1.1355
23974872:Schizophrenia	0	0	0	0	1.6193	0	0	0	0	0	0	0	0	0	0	0	0	0	0	0	0	0	0	0	0	0	0	0	0	0	0	0	0	1.13466	0	1.12408	0	0	0	0	0	0	0.437228	0.442058	1.01419	0.437119	0.562393	0.51483	0.514032
23989729:Infantile hypertrophic pyloric stenosis	0	0	0	0	0	0	0	0	0	0	0	0	0	0	0	0	0	0	0	0	0	0	0	0	0	0	0	0	0	0	0	0	0	0	0	0	0	0	0	0	0	0	0	0	0	0	0	0	0
23996088:Acute lymphoblastic leukemia (B-cell precursor)	0	2.04175	0	0	0	0	0	0	0	0	0	0	0	0	0	0	0	0	0	2.57429	2.33055	2.2776	0	0	0	0	0	0	0	0	2.24432	0	0	0	0	0	0	0	0	0	0	0	0	0	0	0	0	0	0
23999434:Serum protein levels (sST2)	0	0	0	0	0	0	0	0	0	0	0	0	0	0	0	0	0	2.17228	0	0	0	0	0	0	0	0	0	0	0	0	0	0	0	0	0	0	0	0	0	0	0	0	0	0	0	0	0	0	0
24001895:Blood pressure	0	0	0	0	0	0	0	0	0	0	0	0	0	0	0	0	0	0	0	0	0	0	0	0	0	0	0	0	0	0	0	0	0	0	0	0	0	0	0	0	0	0	0	0	0	0	1.6778	0	0
24002674:Intraocular pressure	0	0	0	0	0	0	0	0	0	0	0	0	0	0	0	0	0	0	0	0	0	0	0	0	0	0	0	0	0	0	0	0	0	0	0	0	0	0	0	0	0	0	0	0	0	1.08149	0	0	0
24009623:Response to mTOR inhibitor (rapamycin)	0	0	0	0	0	0	0	0	0	0	0	0	0	0	0	0	0	0	0	0	0	0	0	0	0	0	0	0	0	0	0	0	0	0	0	2.53138	0	0	0	0	0	0	0	0	0	0	0	0	0
24023260:Lipid traits	0	0	0	0	0	0	0	0	0	0	0	0	0	0	0	0	0	0	0	0	0	0	0	0	0	0	0	0	0	0	0	0	0	0	0	0	0	0	0	0	0	0	0	1.67164	0	0	0	0	0
24023788:Lung function (forced expiratory flow during mid-portion (25% and 75%) of forced vital capacity)	0	0	0	0	0	0	0	0	0	0	0	0	1.25237	0	0	0	0	0	0	1.78826	0	0	0	0	0	0	0	0	0	0	0	0	0	0	0	0	0	0	0	0	0	0	0	0.949343	0	0	0	0	0
24023788:Lung function (FVC)	0	0	0	0	0	0	0	0	0	0	0	0	0	0	0	0	0	0	0	0	0	0	0	0	0	0	0	0	0	0	0	0	0	0	0	0	0	0	0	0	0	1.32046	1.1646	0	0	0	0	0	0
24024966:Periodontitis (CDC/AAP)	0	0	0	0	0	0	0	0	0.789311	0	0	0	0.712453	0	0	0	0	0	0	0	0	0	0	0	0	0	0	0	0	0	0	0	0	1.17601	0	0	0	0	1.04968	1.02166	0	0.577707	0.459102	0	0.540489	0.91704	0.586539	0	0.537369
24024966:Periodontitis (Mean PAL)	0	0	0	0	0	0	0	0	0	0	0	0	0	0	0	0	0	0.487144	0	0.961954	0	0	0	0	0	0	0	0	0	1.0317	0	0	1.0435	0	0	0	0	0.923591	0	0	0	0.812713	0.300764	2.26805	0.757526	0.63698	0.408669	0	0.752903
24024966:Periodontitis (PAL4Q3)	0	0	0	0	0	0	0	0	0	0	0	0	0	0	0	0	0	0	0	0	0	0	0	0	0	0	0	0	0	0	0	0	0	0	0	0	0	0	0	0	0	0	0	0	0	0	0	0	0
24025145:Adverse response to chemotherap	0	0.642776	1.41927	0	0	0	0	0	0	0.892851	0	0	0	0	0	0	0	0	0	0	0	0	0	0	0	0	0	0	0	0	0	0	0	0	0	0	0	0	0	0	0	0	0	0.383375	0	0.378733	0	0	0
24026423:Mean platelet volume	0	0	0	0	0	0	0	0	0	0	0	0	0	0	0	0	0	0	0	0	0	0	0	0	0	0	0	0	0	0	0	0	1.95541	1.20406	0	0	0	0	0	0	0	0	1.00837	0	1.11279	0	1.17019	0	0
24026423:Platelet count	0	0	0	0	0	0	0	0	0	0	0	0	0	0	0	0	0	0	0	0	0	0	0	2.20209	0	0	0	0	0	0	0	0	0	0	2.2298	0	0	0	0	0	0	0	0	0	0	1.25957	0	0	0
24047446:Anxiety in major depressive disorder	0	0	0	0	0	0	0	0	0	0	0	0	0	0	0	0	0	0	0	0	0	0	0	0	0	0	0	0	0	0	0	0	0	0	0	0	0	0	0	0	0	0	0	0	0	0	0	1.36647	0
24057671:Tuberculosis	0	0	0	0	0	0	0	0	0	0	0	0	0	0	0	0	0	0.703139	0	0	0	0	0	0	0	0	0	0	0	0	0	0	0	0	0	0	0	0	0	0	0	0.603118	0	0.487388	0	0	0	0	0
24058526:Systolic blood pressure in sickle cell anemia	0	0	0	0	0	0	0	0	0	1.73308	0	0	0	0	0	0	0	1.3566	0	0	0	0	0	0	0	0	0	0	0	0	0	0	0	0	0	0	0	0	0	0	0	0	0	0	0	0	0	0	0
24068947:Relative hand skill in reading disability	0	0	0	0	0	0	0	0	0	0	0	0	0	0	0	0	0	0	0	0	0	0	0	0	0	0	0	0	0	0	0	0	0	0	0	0	0	0	0	0	0	0	0	0	0	0	0	0	0
24068962:Calcium levels	0	0	0	0	0	0	0	0	0	0	0	0	0	0	0	0	0	0	0	0	0	1.43967	0	1.77938	0	0	0	0	0	0	0	0	0	0	0	0	0	0	0	0	0	0	0	0.890434	0	0	0	0	0
24076602:Multiple sclerosis	0	0	0	0.324479	0	0	0	0	1.0131	0	0	0	0.32532	0	0	0	0.508622	0.496777	1.66424	2.62717	6.84054	4.97117	6.00075	5.0938	4.90968	4.78795	5.95283	7.31942	7.79142	7.9128	3.44549	6.3892	1.62674	1.26259	1.0895	0.244489	0	0	0.426388	0.400559	6.98915	0.0289575	0.206953	2.615	0.304188	1.74714	0.365612	1.35625	0.161072
24096698:Endometrial cancer	0	1.73755	0	0	0	0	0	0	0	0	0	0	0	0	0	0	0	0	0	0	0	0	0	0	0	0	0	0	0	0	0	0	0	0	0	0	0	0	0	0	0	0	0	0	0	1.37043	0	0	0
24097066:Sjogren's syndrome	0	0	0	0	0	0	0	0	0	0	0	0	0	0	0	0	0	0	0	0	2.33055	0	0	0	0	0	0	0	0	0	0	0	0	0	0	0	0	0	0	0	0	0	0	0	0	0	0	0	0
24097067:Sjogren's syndrome	0	0	0	0	0	0	0	0	0	0	0	0	0	0	0	0	0	0	0	0	0	0	0	0	0	0	0	0	0	0	0	0	0	0	0	0	1.38996	0	0	0	0	0	0	0.630026	0	0	0.766061	0	0
24097068:Cholesterol, total	0.923711	0.180657	1.41423	0.686095	0.842504	0	0.979984	0	0.460828	0.695925	0	0	0.382296	0	0	0	0.431551	0	0.766116	1.49449	0	0.294562	0	0	0	0.585021	1.2238	0	0	0	0.27686	0	0.538013	0.539544	0.53381	0	0.906443	0.443408	0.754186	0.720938	0	0.103057	0.327288	1.22396	0.435111	0.0590195	0.499747	0.712472	0.2222
24097068:HDL cholesterol	0	0	0.272062	0	0	0	0.288512	0	0	0	0	0	0.731666	0	0	0	0	1.05617	1.92148	0	0.344329	0.654699	0	0	0.654659	0.294359	0	0	1.03928	0.553805	1.0508	0.939733	0	0.923038	1.07188	0.92103	0.484317	0	0.39316	0	0	1.23737	0.0669878	2.75496	0.0982025	0	0	0.0972423	0
24097068:LDL cholesterol	0	0.273457	0.362009	0.549334	0	0	0.38079	0	0.30643	0.459899	0	0	0.945451	0	0	0	0	0	0	0.611967	0	0.409958	0	0	0	0	0	0	0	0	0.389275	0	0.683114	1.19616	0	0	0	0	0.971512	1.50686	0	0	0.837152	1.24272	0.357313	0.110946	0.727575	1.01891	0.354007
24097068:Triglycerides	0	0.436614	1.67778	0.831324	0	0	0	0	0	0	0	0	0	0	0	0	0.777764	0.782285	0.71035	0	0	0	0	0	0	0	0	0	0	0	0	0	0	0.335729	0	0	0	0	0.701493	0	0	1.63444	0	1.32746	0.279544	0.488492	0	0.593857	0.277214
24105470:Adiponectin levels	0	0	0	0	0	0	0	0	0	0	0	0	0	0	0	0	0	0	0	1.94505	0	0	0	0	0	1.62355	0	0	0	0	0	0	0	0	0	0	0	0	0	0	0	0	0	1.0882	0	0	2.22343	1.18488	1.18384
24121790:Digestive system disease (Barrett's esophagus and esophageal adenocarcinoma combined)	0	0	0	0	0	0	0	0	0	0	0	0	0	0	0	0	0	0	0	0	0	0	0	0	0	0	0	0	0	0	0	0	0	0	0	0	0	0	0	0	0	0	0	0	0	0	0	0	0
24124411:Liver enzyme levels (alanine transaminase)	0	0	0	0	0	0	0	0	0	0	0	0	0	0	0	0	0	0	0	0	0	0	0	0	0	0	0	0	0	0	0	0	0	0	0	0	0	0	0	0	0	0	1.00837	0	0	1.00823	0	0	1.10886
24124411:Liver enzyme levels (aspartate transaminase)	0	0	0	0	0	0	0	0	0	0	0	0	0	0	0	0	0	0	0	0	0	0	0	0	0	0	0	0	0	0	0	0	0	0	0	0	0	0	0	0	0	0	0	0	0	0	0	0	0
24132900:Psychosis (atypical)	0	0	0	0	0	0	0	0	0	0	0	0	0	0	0	0	0	0	0	0	0	0	0	0	0	0	0	0	0	0	0	0	0	0	0	0	0	0	0	0	0	0	0	1.0882	0	0	0	0	0
24143190:Breast cancer	0	2.25455	2.41364	0	0	0	4.21945	0	0	0	0	0	0	0	0	3.86344	0	0	0	0	0	0	0	0	0	0	0	0	0	0	0	0	0	0	0	0	0	0	0	0	0	0	0	0	0	0	0	0	1.98484
24144296:Axial length	0	0	0	0	0	0	0	0	0	0	0	0	0	0	0	0	0	0	0	0	0	0	0	0	0	0	0	0	0	0	0	0	0	0	0	0	0	0	0	0	0	0	0	0	0	0	0	0	0
24149102:Hodgkin's lymphoma	0	0	0	0	0	0	0	0	0	0	0	0	0	0	0	0	0	0	0	0	0	0	0	0	0	0	0	0	0	0	0	0	0	0	0	0	0	0	0	0	0	0	0	0	0	0	0	0	0
24159190:Asymmetrical dimethylarginine levels	0	0	0	0	0	0	0	0	0	0	0	0	0	0	0	0	0	0	0	0	0	0	0	0	0	0	0	0	0	0	0	0	0	0	0	0	0	0	0	0	0	0	0	0	0	0	0	0	0
24159190:Serum dimethylarginine levels (asymmetric/symetric ratio)	0	0	0	0	0	0	0	0	0	0	0	0	0	0	0	0	0	0.703139	0	0	0	0	0	0	0	0	0	0	0	0	0	0	0	0.640089	0	1.18524	0	0	0	0	0	0	0	0	0	0	0	0	0
24159190:Symmetrical dimethylarginine levels	0	0	0	0	0	0	0	0	0	0	0	0	0.616287	0	0	0	0	0	0	0	0	0	0	0	0	0	0	0	0	0	0	0	0	0	0	0	0	0	0.940657	0	0	0	0.378835	0	0	0	0	0	0
24162737:Alzheimer's disease (late onset)	0	0	0	0	0	0	0	0	0	0.82367	0	0	0.555457	0	0	0	0	0	3.40757	0	0.803643	0	0	0	0	0	0	0	1.05906	0	0.734938	0	0	0	1.08342	0	0	0.967354	0	0	0	0.869551	0	0.69648	0.400652	0.688799	0	0.809408	0.808172
24163127:Bladder cancer	0	0	0	0	0	0	0	0	0	0	0	0	0	0	0	0	0	0	0	0	0	0	0	0	0	1.19219	0	0	0	1.57482	1.19489	0	0	0	0	0	0	0	0	0	0	0	0	0	0	0	0	0	0
24204295:Narcolepsy (onset before 2009 H1N1 influenza pandemic)	0	0	0	0	0	0	0	0	0	0	0	0	0	0	0	0	0	0	0	3.55982	0	0	0	0	0	0	0	0	0	0	3.22295	0	0	0	3.65097	0	0	0	0	0	0	0	0	0	0	0	0	0	0
24204828:Homeostasis model assessment of beta-cell function (dietary factor interaction)	0	0	0	0	0	0	0	0	0	0	0	0	0	0	0	0	0	0	0	0	0	0	0	0	0	0	0	0	0	0	0	0	0	0	0	0	0	0	0	0	0	0	0	0.949343	0	0	0	0	0
24204828:Homeostasis model assessment of insulin resistance (dietary factor interaction)	0	0	0	0	0	0	0	0	0	0	0	0	0	0	0	0	0	0	0	0	0	0	0	0	0	0	0	0	0	0	0	0	0	0	0	0	0	0	0	0	0	0	0	0	0	0	0	0	0
24236485:Acute urticaria and angioedema (non-steroidal anti-inflammatory drug-induced)	0	0	0	0	0	0	0	0	0	0	0	0	0	0	0	0	0	0	0	0	0	0	0	0	0	0	0	0	0	0	0	0	0	0	0	0	0	0	0	0	0	0	0	0	0	0	0	0	0
24249740:Bone mineral density	0	0	0	0	0	0	0	0	0	0	0	0	0.98419	0	0	0	0	0	0	0	0	0	0	0	0	0	0	0	0	0	0	0	0	0.874725	0	0	0	0	0	0	0	0	0	0.702912	0	0	0	0	0
24262325:Coronary artery disease	0	0.797181	0.928228	0	0	0	0	0	0	0	0	0	0	0	0	0	0	0	0	0	1.04084	0.995069	0	1.31234	0	0.963975	0	0	1.31234	0	0	0	0	0	0	0	0	0	0	0	0	0	0	0.512255	0.591595	0	0.639177	0	0
24262325:Coronary artery disease or ischemic stroke	0	0	0	0	0	0	0	0	0	0	0	0	0	0	0	0	0	0	0	0	0	1.37943	0	0	0	0	0	0	0	0	0	0	0	0	0	0	0	0	0	0	0	0	0	0	0	0	0	0.927397	0
24262325:Coronary artery disease or large artery stroke	0	0	0	0	0	0	0	0	0	0	0	0	0	0	0	0	0	0	0	0	0	1.22497	0	0	0	0	0	0	0	0	0	0	0	0	0	0	0	0	0	0	0	0	0.697144	0	0	0	0	0.788645	0
24292274:Chronic lymphocytic leukemia	0	0	1.06949	0.902018	0	0	0	0	0	0	0	0	0	0	0	0	0	0	0	1.40798	0	0	0	0	1.61453	0	0	0	0	0	0	0	0	0	0	0	0	0	0	0	1.86026	0	0	0	0.715325	0.62435	0.766061	0	0.711871
24315451:Fractional exhaled nitric oxide (childhood)	0	0	0	0	0	0	0	0	0	0	0	0	0	0	0	0	0	0	0	0	0	0	0	0	0	0	0	0	0	0	0	0	0	0	0	0	0	0	0	0	0	0	0.782439	0.788429	0	0	0	0	0
24322204:Bipolar disorder (body mass index interaction)	0	0	0	0	0	0	0	0	0	0	0	0	0	0	0	0	0	0	0	0	0	0	0	0	0	0	0	0	0	0	0	0	0	0	0	0	0	0	0	0	0	0.38584	0.287474	0.620154	0	0	0	0	0
24324551:Antibody status in Tripanosoma cruzi seropositivity	0	0	0	0	0	0	0	0	0	0	0	0	1.58979	0	0	0	0	0	0	0	0	0	0	0	0	0	0	0	0	0	0	0	0	0	0	0	0	1.32511	0	0	0	0	0	0	0	0	0	0.678728	0.677845
24324551:Ejection fraction in Tripanosoma cruzi seropositivity	0	0	0	0	0	0	0.894527	0	0.789311	1.00039	0	0	0.712453	0	0	0	0	1.27779	0	0	0	0	0	0	0	0	0	0	0	0	0	0	0	1.17601	0	0	0	1.15145	0	1.02166	0	0	0	0.925592	0.540489	0.458991	0	0.538181	0.537369
24324551:Parasitemia in Tripanosoma cruzi seropositivity	0	0	0	0	0	0	0	0	0	0	0	0	0	0	0	0	0	0	0	0	0	0	0	0	0	0	0	0	0	0	0.935557	0	0	0	0	0	0	0	0	0	0	0	0	0.487388	0	0	0	0	0
24324551:PR interval in Tripanosoma cruzi seropositivity	0.352534	0.826425	0.386108	0.100178	0	0	0	0	0.314459	0.516046	1.47281	0.473595	0	0	0	0	0.318279	0.0871088	0	0	0	0.201804	0	0	0.493683	0.186005	0	0	0	0.809314	0	0	0.823864	0	0.408734	0.330225	0.343519	0	0	0	0	0	0.02765	0	0	0.0276289	0.321676	0	0.127621
24324551:QRS duration in Tripanosoma cruzi seropositivity	0	0	0	0	0	0	0	0	0	0	0	0	0	0	0	0	0	0	0	0	0	0	0	0	0	0	0	0	0	0	0.640145	0	0	0	0	0	0	0	0	0	0	0	0	0	0.682985	0	0.364687	0.679702	0.678548
24342994:General cognitive ability	0	0	0	1.70223	0	0	0	0	0	0	0	0	0	0	0	0	0	0	0	0	0	0	0	0	0	0	0	0	0	0	0	0	0	0	0	0	0	0	0	0	0	0	0	0	0	0	0	0	0
24347629:Periodontal disease-related phenotype (Socransky)	0	0	0	0	0	0	0	0	0	0	0	0	0	0	0	0	0	0	0	0	0	0	0	0	0	0	0	0	0	0	0	0	0	0	0	0	0	0	0	0	0	0	0	0	0	0	0	0	0
24357727:Thrombin generation potential phenotypes	0	0	0	0	0	0	0	0	0	0	0	0	0	0	0	0	0	0	0	0	0	0	0	0	0	0	0	0	0	0	0	0	0	2.38009	0	0	0	0	0	0	0	0	0	0	0	0	0	0	0
24376456:Mean arterial pressure (alcohol consumption interaction)	0	0	0	0	0	0	0	0	0	0	0	0	0	0	0	0	0	0	0	0	0	0	0	0	0	0	0	0	0	0	0	0	0	0	0	0	0	0	0	0	0	0	0	0	0	0	0	0	0
24376456:Systolic blood pressure (alcohol consumption interaction)	0	0	0	0	0	0	0	0	0	0	0	0	0	0	0	0	0	0	0	0	0	0	0	0	0	0	0	0	0	0	0	0	0	0	0	0	0	0	0	0	0	0	0	0	0	0	0	0	0
24386095:Lipid traits	0	0	1.36658	0	0	0	0	0	0	0	0	0	0	0	0	0	0	0	0	0	0	0	0	0	0	0	0	0	0	0	0	0	0	0	0	0	0	0	0	0	0	0	0	0	0	0	0	0	0
24387989:Systemic sclerosis	0	0	0	0	0	0	0	0	0	0	0	0	0	0	0	0	0	0	0	0	0	0	0	0	0	1.81548	0	0	0	0	0	0	0	0	0	0	0	0	0	0	0	0	0	0	0	0	0	0	0
24388013:Asthma and hay fever	0	0	0	0	0	0	0	0	0	0	0	0	0	0	0	0	0	0	0	0	0	0	0	0	0	0	0	0	0	0	0	0	0	0	0	0	0	0	0	0	0	0.756364	0	0	0	0	0	0	0
24390342:Rheumatoid arthritis	0.814001	1.39144	1.73385	0.128698	0	0	0	0	0.38011	0.598079	0	0.534364	0.90998	0	0	0	1.81543	0.838255	2.25931	5.07637	1.46984	0.24336	0	3.57382	0	3.76866	3.28861	2.24845	4.4221	1.4631	5.33362	1.50577	0	0.718082	0.466058	0.382604	3.32784	0	0.313764	0	1.3763	0.389433	0.439781	1.00933	0.581619	0.248857	0.400692	0.340316	0.33933
24399259:Acne (severe)	0	0	0	0	0	0	0	0	0	0	0	0	0	0	0	0	0	0	0	0	0	0	0	0	0	2.74992	0	0	0	0	0	0	0	0	0	0	0	0	0	0	0	0	0	0	0	0	0	0	0
24403052:Basal cell carcinoma	0	0	0	0	0	0	0	0	0	0	0	0	0	0	0	0	0	0	0	1.94505	0	0	0	0	0	0	0	0	0	0	0	0	0	0	0	0	0	0	0	0	0	0	0	1.0882	0	1.08149	0	1.18488	0
24468470:Cognitive decline (age-related)	0	0	0	0	0	0	0	0	0	0	0	0	0	0	0	0	0	0	0	0	0	0	0	0	0	0	0	0	0	0	0	0	0	0	0	0	0	0	0	0	0	0	0	0	0	0	0	0	0
24478790:Telomere length	0	0	0	0	0	0	0	0	0	0	0	0	0	0	0	0	0	0	0	0	0	0	0	0	0	0	0	0	0	0	0	0	0	0	0	0	0	0	0	0	0	0	0	0	0	0	0	0	0
24483146:Response to cytadine analogues (cytosine arabinoside)	0	0	0	0.798417	0	0	0	0	0	0	0	0	0.799232	0	0	0	0	0	0	0	0	0	0	0	0	0	0	0	0	0	0	0	0	0	0	0	0	0	0	0	0	0	0	0	0	0	0	0	0
24483146:Response to cytidine analogues (gemcitabine)	0	0	0	0	0	0	0	0	0	0	0	0	0	0	0	0	0	0	0	0	0	0	0	0	0	0	0	0	0	0	0	0	0	0	0	0	0	1.90064	0	0	0	0	0	0	0	0	0	0	0
24489884:Anger	0	0	0	0	0	0	0	0	0	0	0	0	0	0	0	0	0	0	0	0	0	0	0	0	0	0	0	0	0	0	0	0	0	0	0	0	0	0	0	0	0	0	0	0	0	0	0	0	0.926422
24507774:HDL cholesterol	0	0	0	0	0	0	1.92264	0	0	0	0	0	0	0	0	0	0	0	0	0	0	0	0	0	0	0	0	0	0	0	0	0	0	0	0	0	0	0	0	0	0	0	0	0	0	0	0	0	0
24507774:Triglycerides	0	0	0	0	0	0	0	0	0	0	0	0	0	0	0	0	0	0	0	0	0	0	0	0	0	0	0	0	0	0	0	0	0	0	0	0	0	0	0	0	0	0	1.37059	0	0	0	0	0	0
24509480:Type 2 diabetes	0	0.237739	0.32091	1.29428	0	0	0.698407	0	0.979766	0	0	0	0	0	0	0	0	0.199493	0.903599	0	0	0	0	0	0	0	0	0	0	0	0	0	1.18824	0.685501	1.18094	0.530437	0.54668	0	0	0.855485	0	0	0.089905	0.233811	0.908072	0.443524	0.351926	0.564355	1.31057
24529757:Amyotrophic lateral sclerosis (sporadic)	0.347086	0.108476	0.37888	0	0	0.676245	0.403256	0	0.128717	0.233373	0	0.467396	0.0977312	0	0	1.14773	0.313085	0.216771	0	0	0	0	0	0	0	0.411928	0	0	0	0	0.183327	0	0	0	0	0	0.695251	0.669329	0	0.245352	0	0.148371	0.0820438	0.0844221	0.461587	1.11147	0.313928	0.261235	0.456576
24532676:Rheumatoid arthritis (ACPA-positive)	0	0.658577	0.409468	0.295235	0	0	0	0	0.350531	0	0	0	0	0	0	0	1.17826	0	1.07582	1.96243	3.00481	0.908281	1.59622	2.90457	1.53513	2.77238	3.34146	1.1201	3.82529	0.73283	3.5753	0	2.12826	0.504238	2.11766	0	0.655484	0	0	0	1.05898	0.206664	0.327361	0.972554	0	0.96039	0.212201	0.741692	0.414599
24554482:Response to anti-retroviral therapy (ddI/d4T) in HIV-1 infection (Grade 1 peripheral neuropathy)	1.85886	0	0	0	0	2.33887	0	0	0	1.65209	0	0	0	0	0	0	0	0	0	0	0	0	0	0	0	0	0	0	0	0	0	0	0	0	0	0	0	0	0	0	0	0	1.00837	0	0	0	0	0	0
24554482:Response to anti-retroviral therapy (ddI/d4T) in HIV-1 infection (Grade 3 peripheral neuropathy)	0	0	0	0	0	0	0	0	0	0	0	0	0	0	0	0	0	0	0	0	0	0	0	0	0	0	0	0	0	0	0	0	0	0	0	0	0	0	0	0	0	0	0	0	0	0.884076	0	0	0
24556642:Smooth-surface caries	0	1.92351	0	0	0	0	0	0	0.689581	0	0	1.24813	0.616287	0	0	0	0	0	0.95035	0	0	0	0	0	0	0	0	0	0	0	0	0	0	0	0	0	0	0	0	0	0	0	0	0.784641	0.454263	0	0	0.452111	0
24586183:Thyroid peroxidase antibody levels	0	0	0	0	0	0	0	0	0	0	0	0	0	0	0	0	0	0	0	0	0	0	0	0	0	0	0	0	0	0	0	0	0	0	0	0	0	0	0	0	0	0	0	0	0	0	0	0	0
24586183:Thyroid peroxidase antibody positivity	0	0	0	0	0	0	0	0	0	0	0	0	0	0	0	0	0	0	0	0	0	0	0	0	0	0	0	0	0	0	0	0	0	0	0	0	0	0	0	0	0	0	0	0	0	1.16444	0	0	0
24586186:Urinary metabolites (H-NMR features)	0	0	0	0	0	0	0	0	0	0	0	0	0	0	0	0	0	0	0	0	0	0	0	0	0	0	0	0	0	0	0	0	0	0	0	0	0	0	0	0	0	0	0	0	0	0	0	0	0
24621683:Chronic obstructive pulmonary disease (severe)	0	0	0	0	0	0	0	0	0	0	0	0	0	0	0	0	0	1.79425	0	0	0	0	0	0	0	0	0	0	0	0	0	0	0	0	0	0	0	0	0	0	0	0	0	0	0	0	0	0	0
24625756:Serum metabolite levels	0	0	0	0	0	0	0	0	0	0	0	0	0	0	0	0	0	0	0	0	0	0	0	0	0	0	0	0	0	0	0	0	0	0	0	0	0	0	0	0	0	0	0	2.55749	0	0	0	0	0
24647736:Glycated hemoglobin levels	0	0	0	0	0	0	0	0	0	0	0	0	0	0	0	0	0	1.20982	0	0	0	1.5055	0	0	0	1.47129	0	0	0	0	0	0	0	0	0	0	0	0	0	0	0	0	0.943011	0	0	0	0	0	0
24651765:Plasma homocysteine levels (post-methionine load test)	0	0	0	0	0	0	0	0	0	0	0	0	0	0	0	0	0	0	0	0	0	0	0	0	0	0	0	0	0	0	0	0	0	0	0	0	0	0	0	0	0	0	0	1.67164	0	0	0	0	0
24665060:Smoking initiation	0	0	0	0	0	0	0	0	0	0	0	0	0	0	0	0	0	0	0	0	0	0	0	0	0	0	0	0	0	0	0	0	0	0	0	0	1.97622	0	0	0	0	0	0	0	0	0	0.539542	0	0
24665060:Smoking quantity	0	0	0	0	0	0	0	0	0	0	0	0	0	0	0	0	0	0	0	0	0	1.85086	0	0	0	0	0	0	0	0	0	0	0	0	0	0	0	0	0	0	0	0	0	0	0	0	0	0	0
24677629:Post-traumatic stress disorder	0	1.73755	0	0	0	0	0	0	0	0	0	0	0	0	0	0	0	0	0	0	0	0	0	0	0	0	0	0	0	0	0	0	0	0	0	0	0	0	0	0	0	0	0	0	0	0	0	0	0
24684796:Cognitive function	0	0	0	0	0	0	0	0	0	0	0	0	0.712453	0	0	0	0	0	0	0	0	0	0	0	0	0	0	0	0	0	0	0	0	0	0	0	0	0	0	0	0	0	0	0.464032	0	0	0	0	0
24688116:Longevity (85 years and older)	0	0	0	0	0	0	0	0	0	0	0	0	0	0	0	0	0	0	0	0	0	0	0	0	0	0	0	0	0	0	0	0	0	0	0	0	0	0	0	0	0	0	0	0	0	0	0	0	0
24700089:Cervical cancer	0	0	0	0	0	0	0	0	0	0	0	0	0	0	0	0	0	0	0	0	0	0	0	0	0	0	0	0	0	0	0	0	0	1.36654	0	0	0	0	0	0	0	0	0	0	0	1.16444	0	0	0
24709693:Response to methotrexate in juvenile idiopathic arthritis	0	0	0	0	0	0	0	0	0	0	0	0	0	0	0	0	0	0	0	0	0	0	0	0	0	0	0	0	0	0	0	0	0	0	0	0	0	0	0	0	0	0	0	0	0	0.697013	0	0	0
24737748:Colorectal cancer	0	0	0	0	0	0	0	0	0	0	0	0	0	0	0	0	0	0	0	0	0	0	0	0	0	0	0	0	0	0	0	0	0	0	0	0	0	0	0	0	0	0	0	0	0	0	0	0	0
24740154:Prostate cancer (early onset)	0	0	0	0	0	0	0	0	0	0	0	0	0	0	0	0	0	0	0	0	0	0	0	0	0	0	0	0	0	0	0	0	0	0	0	0	0	2.21648	0	0	0	0	0	0	0	0	0	0	0
24768677:Autoimmune hepatitis type-1	0	0	0	0	0	0	0	0	0	0	0	0	0	0	0	0	0	0	0	0	0	0	0	0	0	0	0	0	0	0	0	0	0	0	0	0	0	0	0	0	0	0	0	0	0	0	0	0	0
24782177:Rheumatoid arthritis	0	0	0	0	0	0	0	0	0	0	0	0	0	0	0	0	0	0	0	0	0	0	0	0	0	0	0	0	0	0	2.07532	0	0	0	0	0	0	0	0	0	0	0	0	0	1.61602	0	0	0	0
24785509:Response to radiotherapy in cancer (late toxicity)	0	0	0	0	0	0	0	0	0	0	0	0	0	0	0	0	0	0	0	0	0	0	0	0	0	0	0	0	0	0	0	0	0	0	0	0	0	0	0	0	0	0	0	0	0	0	0	0	0
24800985:Conotruncal heart defects	0	0	0	0	0	0	0	0	0	0	0	0	0	0	0	0	0	0	0	0	0	0	0	0	0	0	0	0	0	0	0	0	0	0	0	0	0	0	0	0	0	0	0	0	0	0	0	0	0
24816252:Blood metabolite levels	0.256061	0.0638214	0.105805	0.311761	0	0	0	0	0	0	0	0	0	0	0	0	0.226896	0.0471423	0.188343	0.551998	0.150822	0.313063	1.79559	0.28969	0.379923	0.288263	0	0.597252	0.28969	0.628312	0	0.620179	0	0.216609	0	0.237019	0	0	0.18348	0	0	1.46334	0.195906	2.11436	0.155023	0.195788	0.0870815	0.0207991	0.0206819
24816252:Blood metabolite ratios	0	0	0	0	0	0	0	0	0	0	0	0	0	0	0	0	0	0.297599	0	0.70883	0.530031	0.493618	0	0	0	0	0	0	0	0.77265	0.471222	0	0	0	0.7787	0	0	0	0	0	0	0.879143	0	0	0	0	0	0.204323	0
24823311:Plasma omega-6 polyunsaturated fatty acid levels (dihomo-gamma-linolenic acid)	0	0	0	0	0	0	0	0	0	0	0	0	0	0	0	0	0	0	0	0	0	0	0	0	0	0	0	0	0	0	0	0	0	0	0	0	0	0	0	0	0	0	0	1.26653	0	0	0	0	0
24836286:Colorectal cancer	0	0.895695	0	0.865294	0	0	0	0	0	0	0	0	0	0	0	0	0	0.827568	0	0	0	0	0	0	0	0	0	0	0	0	0	0	0	0.760915	0	0	0	3.43965	0	2.10137	0	0.721628	0.592012	2.64875	0.681241	0.591889	0.731178	0.678728	0
24839885:Preschool internalizing problems	2.93209	0	0	0	0	3.65706	0	0	0	0	0	3.21846	0	0	0	2.76194	2.84399	0	0	0	0	0	0	0	0	0	0	0	0	0	0	0	0	0	0	0	0	0	0	0	0	0	0	0	0	0	0	0	0
24847357:Staphylococcus aureus infection	0	0	0	0	0	0	0	0	0	0	0	0	0	0	0	0	0	0	0	0	0	0	0	0	0	0	0	0	0	0	0	0	0	0	0	0	0	0	0	0	0	0	0	0	0	0	0	0	0
24850809:PR segment duration	0	0	0	0	0	0	0	0	0	0	0	0	0	0	0	0	0	0	0	0	0	0	0	0	0	0	0	0	0	0	0	0	0	0	0	0	0	0	0	0	0	0	0	0	0	0	0	0	0
24861553:Body mass index	0	0	0	0	0	0	0	0	0	0	0	0	0	0	0	0	0	0	0	0	0	0	0	0	0	0	0	0	0	0	0	0	0	0	0	0	0	0	0	0	0	0	0	0	0	0	0	0	0
24869959:Upper eyelid sagging severity	0	0	0	0	0	0	0	0	0	0	0	0	0	0	0	0	0	0	0	0	0	0	0	0	0	0.996629	0	0	1.34748	0	0	0	0	0	0	0	0	0	0	0	0	0	0	0	0	0	0	0	0
24871463:Systemic lupus erythematosus	0	0	0	0	0	0	0	0	0	0	0	0	0	0	0	0	0	0	0	0	0	0	0	0	0	0	0	0	0	0	0	0	0	0	0	0	0	0	0	0	0	0	0	0	0	0	0	0	0
24886709:HDL cholesterol	0	0	0	0	0	0	0	0	0	0	0	0	0	0	0	0	0	0	0	0	0	0	0	0	0	0	0	0	0	0	0	0	0	0	0	0	0	0	0	0	0	0	0	0	0	0	0	0	0
24886709:Triglycerides	0	0	0	0	0	0	0	0	0	0	0	0	0	0	0	0	0	0	0	0	0	0	0	0	0	0	0	0	0	0	0	0	0	0	0	0	0	0	0	0	0	0	0	0	0	0	0	0	0
24916648:Myocardial infarction	0	0	0	0	0	0	0	0	0	0	0	0	0	0	0	0	0	0	0	0	0	0	0	0	0	0	0	0	0	0	0	0	0	0	0	0	0	0	0	0	0	0	0	0	0	0	0	0	0
24925725:Lupus nephritis in systemic lupus erythematosus	0	0	0	0	0	0	0	0	0	0	0	0	0	0	0	0	0	0	0	0	0	0	0	0	0	0	0	0	0	0	0	0	0	0	0	0	0	0	0	0	0	0	0.697144	0	0	0	0	0	0
24927181:Acne (severe)	0	0	0	0	0	0	0	0	1.21844	0	0	0	1.13128	0	0	0	0	0	0	0	0	0	0	0	0	0	0	0	0	0	0	0	0	0	0	0	0	0	0	0	0	0	0	0	0	0	0	0	0
24939585:Age-related hearing impairment	0	0	0	0	0	0	0	0	0	0.97161	0	0	0.686543	0	0	0	0	0	0	0	0	0	0	0	0	0	0	0	0	0	0	0	0	0	0	0	0	0	0	0	0	0	0	0	0	0	0	0	0
24945404:Bone mineral density (paediatric, total body less head)	0	0	0	0	0	0	0	0	0	0	0	0	0	0	0	0	0	0	0	0	0	0	0	0	0	0	0	0	0	0	0	0	0	0	0	0	0	0	0	0	0	0	0	0	0	0	0	1.26958	0
24952745:QT interval	0	0	0	0	0	0	0	0	0	0	0	0	0.810166	0	0	0	0	0.372385	1.2984	0	0	1.11988	0	0	0	0.559272	0	0	0.862364	0	0	0	0.890393	0	0	0.778331	1.46349	0	0	0	0	0.627117	0.82922	0.214287	0.268895	0.829	0.303146	0.574447	0.573371
24954895:Blood pressure	0	0	0	0	0	0	0	0	0	0	0	0	0.799232	0	0	0	0	0	0	0	0	0	0	0	0	0	0	0	0	0	0	0	0	0.6968	0	0	0	0	0	0	0	0	0.53354	0	0	0	0	0	0
24962325:Alcohol dependence (age at onset)	0	0	0	0	0	0	0	0	0	0	0	0	0	0	0	0	0	0	0	0	0.95058	0	0	1.21666	0	0	0	0	1.21666	0	0	0	0	0.589544	0	0	0	1.12161	0	0	0	0	0	0	0	0	0	0	0
25006744:Local histogram emphysema pattern	0	0	0	0	0	0	0	0	0	0	0	0	0	0	0	0	0	0	0	0	0	0	0	0	0	0	0	0	0	0	0	0	0	0	0	0	0	0	0	0	0	0	0	0	0	0	0	1.36647	0
25017104:Eosinophilic esophagitis	0	0	0	0	0	0	0	0	0	0	0	0	0	0	0	0	0	0	0	0	0	0	0	0	0	0	0	0	0	0	0	0	0	0	0	0	0	0	0	0	0	1.54341	0.697144	1.33235	0.791285	0	0.843643	0.788645	2.2942
25035420:PR interval	0	0	0	0	0	0	0	0	0	0	0	0	0	0	0	0	0	0	0	0	0	0	0	0	0	0	0	0	0	0	0	0	0	0	0	0	0	0	0	0	0	0	0	0	0	0	0	0	0
25035420:QRS duration	0	0	0	0	0	0	0	0	0	0	0	0	0	0	0	0	0	0	0	0	0	0	0	0	0	0	0	0	0	0	0	0	0	0	0	0	0	0	0	0	0	0	0	0	0	0	0	0	0
25055868:Electrocardiographic traits	0	0	0	0	0	0	0	0	0	0	0	0	0	0	0	0	0	0	0	0	0	0	0	0	0	0	0	0	0	0	0	0	0	0	0	0	0	0	0	0	0	0	0	0	0	0	0	0	0
25056061:Schizophrenia	0	0.092489	0.338454	0	0	0	0.155972	0	0	0	0	0	0	0	0	0	0.599013	0.0709857	0	0	0	0.174783	0	0	0	0	0	0	0	0	0	0	0	0.146446	0	0	0	0.293691	0	0	0	0.1248	0.286648	0.0681851	0.634902	0.152367	0.271188	0.222807	0.222028
25064007:Ossification of the posterior longitudinal ligament of the spine	0	0	0	0	0	0	0	0	0	0	0	0	0	0	0	0	0	0	0	0	0	0	0	0	0	1.81548	0	0	0	0	0	0	0	1.46484	0	0	0	0	0	0	0	0	0	0	0	0	0	0	0
25064009:Parkinson's disease	0	0	0	0.685768	0	0	1.58354	0	0	0	0	0	0	0	0	0	0	0	0	0	0	0	0	0	0	0	0	0	0	0	0	0	0	0	0	0	0	0	0	0	0	0	0	0	0	0	0	0.51483	0.514032
25065397:Reading disability or specific language impairment (pleiotropy)	0	0	0	0	0	0	0	0	0	0	0	0	0	0	0	0	0	0	0	0	0	0	0	0	0	0	0	0	0	0	0	0	0	0	0	0	0	0	0	0	0	0	0	0	0	0	0	0	0
25082827:Ulcerative colitis	0	0	0	0	0	0	0	0	0	0	0	0	0	0	0	0	0	0	0	0	0	0	0	0	0	0	0	0	0	0	0	0	0	0	0	0	0	0	0	0	0	0	0	0	0	0	0	0	0
25085501:Allergic rhinitis	0	0	0.960547	0	0	0	0	0	0	0	0	0	0	0	0	0	0	0	0	0	0	0	0	0	0	0	0	0	0	0	0	0	0	0.6968	0	0	0	0	0	0	0	0	0	0	0	1.68574	0	0	0
25086665:Pancreatic cancer	0	0	0	0	0	0	0	0	0	0	0	0	0	0	0	0	0	0	0	0	1.70925	0	0	0	0	0	0	0	0	2.02489	0	0	0	0	0	0	0	1.90064	0	0	0	1.235	1.08164	0	1.18783	1.08149	1.24609	1.18488	1.18384
25096241:Monocyte count	0	0	0	0	0	0	0	0	0	0	0	0	0	0	0	0	0	0	0	0	0	0	0	0	0	0	0	0	0	0	0	0	0	0	0	0	0	0	0	0	0	0	0	0	0	0	0	0	0
25096241:White blood cell count	0	0	0	0	0	0	0	0	0	0	0	0	0	0	0	0	0	0	0	0	0	0	0	0	0	0	0	0	0	0	0	0	0	0	3.58186	0	0	0	0	0	0	0	0	0	0	0	0	0	0
25101718:Chronic obstructive pulmonary disease	0	0	0	0	0	0	0	0	0	0	0	0	0	0	0	0	0	0	0	0	0	0	0	0	0	0	0	0	0	0	0	0	0	0	0	0	0	0	0	0	0	0	0	0	0	0	0	0	0
25101718:Pulmonary artery enlargement in chronic obstructive pulmonary disease	0	0	0	0	0	0	0	0	0	0	0	0	0	0	0	0	0	0	0	0	0	0	0	0	0	0	0	0	0	0	0	0	0	0	0	0	0	0	0	0	0	0	0	0	0	0	0	0	0
25102180:Type 2 diabetes	0	0	0	0	0	0	0	0	0	1.65209	0	0	0	0	0	0	0	0	0	0	0	0	0	0	0	0	0	0	0	0	0	0	0	0	0	0	0	0	0	0	0	0	0	0	0	0	0	0	0
25108383:Hypospadias	0	0	0	0	0	1.6733	0	1.50285	0.817548	1.84513	0	1.397	0	0	0	0	0	0	0	0	0	0	0	0	0	0	0	0	0	0	0	0	0	0	0	0	0	0	0	1.05204	0	1.15884	0	0	0	0	0	0	0
25117820:Response to chemotherapy in breast cancer hypertensive cases (cumulative dose) (bevacizumab)	0	0	0	0	0	0	0	0	0	0	0	0	0	0	0	0	0	0	0	0	0	0	0	0	0	0	0	0	0	0	0	0	0	0	0	0	0	0	0	0	0	1.03022	0	0	1.79672	0	0	0	0.981339
25130324:Heschl's gyrus morphology	0	0.562139	1.27777	1.04186	0	0	0	0	0.606784	1.47603	0	0	0	0	0	0	0.929527	0.504413	0	0	1.44415	0.740532	0	0	0	1.33053	0	0	0	2.82696	0.714458	0	0	0	0	0	0	0.945065	0	0	0	0	0.662444	0	1.29935	0.662277	0.85378	0.781138	0.779919
25134534:Epithelial ovarian cancer	0	0	0	0	0	0	0	0	0	0	0	0	0	0	0	0	0	0	0	0	0	0	0	0	0	0	0	0	0	0	0	0	0	0	0	0	0	0	0	0	0	0	0	0	0	0	0	0	0
25147783:Vitamin B levels in ischemic stroke	0	0	0	0	0	0	0	0	0	0	0	0	0	0	0	0	0	0	0	0	0	0	0	0	0	0	0	0	0	0	0	0	0	0	0	0	0	0	0	0	0	0	1.25973	0	0	0	0	0	0
25173106:Intraocular pressure	0	0	0	0	0	0	0	0	1.68069	1.92677	0	0	1.58761	0	0	0	0	0	0	0	0	0	0	0	0	0	0	0	0	0	1.81839	0	0	0	0	0	0	0	0	0	0	0	0	0	0	0	0	0	0
25187353:Clozapine-induced agranulocytosis	0	0	0	1.2125	0	0	0	0	0.712731	0	0	0	0	0	0	0	0	0	0	0	0	0.85337	0	0	0	0	0	0	0	0	0	0	1.19003	1.05799	0	0	0	0	0	0	0	0.50947	0.809124	0.401824	0	0	0.517887	0	0.935376
25187374:Fasting plasma glucose	0	0	0	1.13039	0	0	1.33574	0	0	0	0	0	0	0	0	0	0	0	0	0	0	0	0	0	0	0	0	0	0	0	0	0	0	0	0	0	0	0	0	0	0	0	0	0	0	0	0	0	0
25188341:Dementia and core Alzheimer's disease neuropathologic changes	0	0	0	0	0	0	0	0	0	0	0	0	0	0	0	0	0	0	1.12256	0	0	0	0	0	0	0	0	0	0	0	0.96653	0	0	0	0	0	0	0	1.11243	1.08399	0	0	1.61979	0	0.591595	0.999958	1.21915	1.81396	1.812
25188341:Hippocampal sclerosis	0	0	0	0	0	0	0	0	0	0	0	0	0	0	0	0	0	0	0	0	0	0	0	0	0	0	0	0	0	0	0	0	0	0	0	0	0	0	0	0	0	0	0	0	0	0	0	0	0.981339
25188341:Neuritic plaque	0	0	0	0	0	0	0	0	0	0	0	0	0	0	0	0	0	0	0	0	0	0	0	0	0	0	0	0	0	0	0	0	0	0	0	0	0	0	0	0	0	0	0.738007	0.743886	0	0	0	0	0
25188341:Neurofibrillary tangles	0	0	0	0	0	0	0	0	0	0	0	0	0	0	0	0	0	0	0	0	0	0	0	1.38449	0	1.84978	0	0	0	0	0	0	0	0	0	0	0	0	0	0	0	0	1.09374	0	0	0	0	0	0
25188341:Vascular brain injury	0	0	0	0	0	0	0	0	0	0	0	0	0	0	0	0	0	0	0	0	0	0	0	0	0	0	0	0	0	0	0	0	0	0	0	0	0	0	0	0	0	0	0	0	0	0	0	0	0
25189868:Blood pressure (smoking interaction)	0	0	0	0	0	0	0	0	0	0	0	0	0	0	0	0	0	0	0	0	0	0	0	0	0	0	0	0	0	0	0	0	0	0	0	0	0	0	0	0	0	0.50947	0.397188	0	1.52811	1.97072	1.63334	0.471889	0.935376
25199915:Longevity (90 years and older)	2.25777	0	0	0	0	0	0	0	0	0	0	0	0	0	0	0	0	0	0	0	0	0	0	0	0	0	0	0	0	0	0	0	0	1.57889	0	0	0	0	0	0	0	0	0	0	0	0	0	0	0
25200001:Acute anterior uveitis (with or without ankylosing spondylitis)	0	0	0	0	0	0	0	0	0	0	0	0	0	0	0	0	0	0	0	0	1.70925	0	0	0	0	0	0	0	0	0	0	0	0	0	0	0	0	0	0	0	0	0	0	0	0	0	0	0	0
25201988:Educational attainment	0	0	0	0	0	0	0	0.758056	0	0	0	0	0	0	0	0	0	0	0	0	0	0	0	0	0	0	0	0	0	0	0	0	0	0.35003	0	0	0	0	0.424789	0	0	0	0.2063	0	0.113682	0.0792048	0.135477	0.276611	0.112264
25217961:Prostate cancer	0	0	0	0	0	0	0	0	0	0	0	0	0	0	0	0	0	0.827568	0	0	0	0	0	0	0	0	0	0	0	0	0	0	0	0.760915	0	0	0	0	0	0	0	0.721628	0	0	0.681241	0	0	0	0.677845
25231870:Menarche (age at onset)	0.958899	0	0.11057	0.160481	0	0	0.865838	0.441693	0.411636	1.06436	0	0.75193	0.160967	0	0	0	0	0.496777	0	0.265827	0	0	0	0	0	0	0	0	0	0	0.300682	0	0	0.227002	0	0	0	0.243119	0	0	0	0	0	0.04426	0.163552	0.104763	0.202155	0.301225	0.161072
25233373:Hyperopia	0	0	0	2.00564	0	0	0	0	0	0	0	0	0	0	0	0	0	0	0	0	0	0	0	0	0	0	0	0	0	0	0	0	0	0	0	0	0	0	0	0	0	0	0	0	0	0	0	0	0
25234806:Chronic mucus hypersecretion	0	0	0	0	0	0	0	0	0	0	0	0	0	0	0	0	0	0	0	0	0	0	0	0	0	0	0	0	0	0	0	0	0	0	0	0	0	0	0	0	0	0	0	0	0	0	0	0	0
25240745:Mitochondrial DNA levels	0	0.895695	0	0	0	0	0	0	0.94758	0	0	0	0	0	0	0	0	0	0	0	0	0	0	0	0	0	0	0	0	0	0	0	0	0.760915	0	0	0	0	0	0	0	0	0	0.597456	0	0	0	0	0
25241763:Vertical cup-disc ratio	0	0	0	0	0	0	0	0	1.02545	0	0	0	0	0	0	0	0	1.6514	0	0	0	0	0	0	0	0	0	0	0	0	0	0	0	0	0	2.4481	0	1.40923	0	0	0	0	0	0	0	0	0	0	0
25241909:Chronic bronchitis and chronic obstructive pulmonary disease	0	0	0	0	0	0	0	0	0	0	0	0	0	0	0	0	0	0	0	0	0	0	0	0	0	0	0	0	0	0	0	0	0	0	0	0	0	0	0	0	0	0	0	0	0	0	0	0	0
25249183:Diastolic blood pressure	0	0	0	0	0	0	0	0	0	0	0	0	0	0	0	0	0	1.08975	0	0	0	0	0	0	0	0	0	0	0	0	0	0	0	1.01747	0	1.61757	0	0	0	0	0	0	0	0	0	0	0	0	0
25249183:Hypertension	0	0	0	0	0	0	0	0	0	0	0	0	0	0	0	0	0	0	0	0	0	0	0	0	0	0	0	0	0	0	0	0	0	0	0	1.74707	0	0	0	0	0	0	0	0	0	0	0	0	0
25249183:Systolic blood pressure	0	0	0	0	0	0	0	0	0	0	0	0	0	0	0	0	0	1.03726	0	0	0	0	0	0	0	0	0	0	0	0	0	0	0	0.965946	0	1.56041	0	0	0	0	0	0	0	0	0	0	0	0	0
25261932:Diffuse large B cell lymphoma	0	0	0	0	0	0	0	0	0	0	0	0	0	0	0	0	0	0	0	0	0	0	0	0	0	1.81548	2.39231	0	0	0	0	0	0	0	0	0	0	0	0	0	0	0	0	0	0	0	0	0	0
25279986:Follicular lymphoma	0	0	0	0	0	0	0	0	0	0	0	0	0	0	0	0	0	0	0	3.44835	1.7998	0	0	2.0974	0	2.95402	0	0	2.0974	0	0	0	0	0	0	0	0	0	0	0	0	0	1.1646	0	0	0	0	0	0
25281659:Birth length	0	0	0	0	0	0	0	0	0	0	0	0	0	0	0	0	0	0	0	0	0	0	0	0	0	0	0	0	0	0	0	0	0	0	0	0	0	0	0	0	0	0	0	0	0	1.50242	0	0	0
25281659:Infant length	0	0	0	0	3.4798	0	2.25266	0	2.07164	0	0	0	0	0	0	0	0	0	0	0	0	0	0	0	0	0	0	0	0	0	0	0	0	0	0	0	0	0	0	0	0	0	0.782439	0	0	0	0	0	0.876254
25282103:Height	0.143057	0.0696628	0.260791	0.921707	0.389093	0	0.0496398	0.590765	0.0885987	0.0770429	0	0	0.436986	0	0	0	0.867517	0.22686	0.45514	0	0	0.322267	0	0	0	0	0	0	0	0	0	0	0.181864	0.923683	0.405361	0.566756	0	0.56369	1.47566	0.0834046	0	0.0663981	0.494984	0.220716	0.20442	0.49471	0.259009	0.109679	0.495939
25305756:IgA nephropathy	0	0	0	0	0	0	0	0	0	0	0	0	0	0	0	0	0	0	0	0	0	0	0	0	0	0	0	0	0	0	0	0	0	0	0	0	0	0	0	0	0	0	0	0	0	0	0	0	0
25310577:Acute lymphoblastic leukemia (childhood)	0	0	0	0	0	0	0	0	0	0	0	0	0	0	0	0	0	0	0	0	0	0	0	0	0	0	0	0	0	0	0	0	0	0	0	0	0	0	0	0	0	0	0	0	0	0	0	0	0
25327703:Breast cancer	0	0	0	0	0	0	0	0	0	0	0	0	0	0	0	0	0	0	0	0	0	0	0	0	0	0	0	0	0	0	0	0	0	0	0	0	0	0	0	0	0	0	0	2.62903	0	0	0	0	0
25335168:Superior frontal gyrus grey matter volume	0	0	1.77453	0	0	0	0	0	0	0	0	0	0	0	0	0	0	0	0	0	0	0	0	0	0	0	0	0	0	0	0	0	0	1.46484	0	0	0	0	0	0	0	0	0	0	0	0	0	0	0
25338677:Interferon alpha levels in systemic lupus erythematosus	0	0	0	0	0	0	0	0	0	0	0	0	0	0	0	0	0	0	0	0	0	0	0	0	0	0	0	0	0	0	0	0	0	0	0	0	0	0	0	0	0	0	0	0	0	0	0	0	0
25342443:Mammographic density (dense area)	0	0	0	0	0	0	0	0	0	0	0	0	0	0	0	0	0	0	0	0	0	0	0	0	0	0	0	0	0	0	0	0	0	0	0	0	0	0	0	0	0	0	0	0	0	0	0	0	0
25342443:Mammographic density (non-dense area)	0	0	0	1.58665	0	0	0	0	0	0	0	0	0	0	0	0	0	0	0	0	0	0	0	0	0	0	0	0	0	0	0	0	0	0	0	0	0	0	0	0	0	2.51099	0	0	1.36951	0	0	0	0
25344690:Febrile seizures (MMR vaccine-related)	0	0	0	0	0	0	0	0	0	0	0	0	0	0	0	0	0	0	0	0	0	0	0	0	0	1.62355	0	0	0	0	0	0	0	0	0	0	0	0	0	0	0	0	0	0	0	0	0	0	0
25352340:Iron status biomarkers (ferritin levels)	0	0	0	0	0	0	0	0	0	0	0	0	0	0	0	0	0	0	0	0	0	0	0	0	0	0	0	0	0	0	0	0	0	0	0	0	0	0	0	0	0	0	0	0	0	0	0	0	0
25352340:Iron status biomarkers (transferrin levels)	0	0	0	0	0	0	0	0	0	0	0	0	0	0	0	0	0	0	0	0	0	0	0	0	0	0	0	0	0	0	0	0	0	0	0	0	0	0	0	0	0	0	0	0	0	0	0	0	0
25378659:Very long-chain saturated fatty acid levels (fatty acid 20:0)	0	0	0	0	0	0	0	0	0	0	0	0	0	0	0	0	1.26981	0	0	0	0	0	0	0	0	0	0	0	0	0	0	0	0	0	0	0	0	0	0	0	0	0	0	0.567112	0.649399	1.09354	0	1.23424	1.23282
25378659:Very long-chain saturated fatty acid levels (fatty acid 22:0)	0	0	0	0	0	0	0	0	0	0	0	0	0	0	0	0	0	0	0	0	0	0	0	0	0	0	0	0	0	0	0	0	0	0	0	0	0	0	0	0	0	0	0	0	0	0	0	0	1.10886
25378659:Very long-chain saturated fatty acid levels (fatty acid 24:0)	0	0	0	0	0	0	0	0	0	0	0	0	0	0	0	0	0	0	0	0	0	0	0	0	0	0	0	0	0	0	0	0	0	0	0	0	0	0	0	0	0	0	0	0	1.98921	0	0	0	1.98484
25383866:General cognitive ability	0	0	0	0	0	0	0	0	0	0	0	0	0	0	0	0	0	0	0	0	0	0	0	0	0	0	0	0	0	0	0	0	0	0	0	0	0	0	0	0	0	0	0	0	0	0	0	0	0
25387704:Electroencephalogram traits	0	0	0	1.33533	0	0	0	0	1.46067	0	1.79109	0	0.712453	0	0	0	0	1.27779	0	0	0.979187	0.934181	0	0	0	1.64334	0	0	1.24707	0	0.906145	0	0	1.86625	0	1.15394	1.17464	1.15145	0	1.83002	0	0	0.459102	0	0	0	0	0.538181	0.537369
25390645:Anxiety disorder	0	0	0	0	0	0	0	0	0	0	0	0	0	0	0	0	0	0	0	0	0	0	0	0	0	0	0	0	0	0	0	0	0	0.965946	0	0	0	0	0	0	0	0	0	0	0	0.782304	0	0	0
25420145:Cervical artery dissection	0	0	0	0	0	0	0	0	0	0	0	0	0	0	0	0	0	0	0	0	0	0	0	0	0	0	0	0	0	0	0	0	0	0	0	0	0	0	0	0	0	0	1.66447	0	0	0	0	0	0
25429064:Height	2.66158	2.20072	0.2809	2.08448	1.74957	2.4561	0.890049	2.07481	1.04223	1.09069	0.691822	2.50261	1.63095	1.16787	2.30981	1.02762	1.89327	1.50819	0.448698	0.273887	0	0.335114	0	0	0	0.129683	0	0	0	0	0.130725	0	0.672066	1.30123	1.11231	0	0.959296	0.539051	0.439222	0.182924	0	1.55194	1.43242	0.828587	1.40817	0.813546	0.381632	1.05662	0.314579
25434496:Prostate-specific antigen levels	0	0	0	0	0	0	0	0	0	0	0	0	0	0	0	0	0	0	0	0	0	0	0	0	0	0	0	0	0	0	0	0	0	0	0	0	0	0	0	0	0	0	0	0	0	0	0	0	0
25436638:Serum thyroid-stimulating hormone levels	0	0	0	0	0	0	0	0	0	0	0	0	0	0	0	0	0	0	0	0	0	1.18046	0	0	0	0	0	0	0	0	0	0	0	1.54204	0	0	0	0	1.30254	1.27303	0	0	0	0	0	0	0.803449	0	0.748395
25461247:Response to abacavir-containing treatment in HIV-1 infection (virologic failure)	0	0	0	0	0	0	0	0	0	0	0	0	0	0	0	0	0	0	0	0	0	0	0	0	0	0	0	0	0	0	0	0	0	0	0	0	0	0	0.992706	0	0	0	0	0	0	0	0	0	0.491982
25461247:Response to efavirenz-containing treatment in HIV 1 infection (virologic failure)	0	0	0	0	0	0	0	0	0	0	0	0	0.519247	0	0	0	0	0.959184	0	0	0	0	0	0	0	0	0	0	0	0	0	0	0	0.43259	0	0.925942	0.945498	0	0	0.801796	0	0	0.637144	0.304845	0	0	0	0	0
25469926:Sleep duration	0	0	0	0	0	0	0	0	0	0	0	0	0	0	0	0	0	0	0	0	0	0	0	0	0	0	0	0	0	0	0	0	0	0	0	0	0	0	0	0	0	0	0	0	0	0	0	0	0
25489960:Crohn's disease	0	0	0	0	0	0	0	0	0	0	0	0	0	0	0	0	0	0	0	0	0	0	0	0	0	0	0	0	0	0	0	0	0	0	0	0	0	0	0	0	0	0	0	0	0	0	0	0	0
25514360:Airway responsiveness in chronic obstructive pulmonary disease	0	0	0	0	0	0	0	0	0	0	0	0	0	0	0	0	0	0	0	0	0	0	0	0	0	0	0	0	0	0	0	0	0	0	0	0	0	0	0	0	0	0	0.659419	0	0	0	0	0	0
25521368:Circulating chemerin levels	0	0	0	0	0	0	0	0	0	0	0	0	0	0	0	0	0	0	0	0	0	0	0	0	0	0	0	0	0	0	0	0	0	0	0	0	0	0	0	0	0	0	0	2.16618	0	0	0	0	0
25524916:Glucose homeostasis traits	0	0.439605	0.579444	0.180382	0	0	0.288512	0	0.491818	0	0	0	0.410713	0	0	0	0	0	0	0	0	0	0	0	0	0	0.679165	0	0	0	0	0	0	0	0.559189	0	0	0	0	0	0	0.114261	0.0669878	0	0.0982025	0	0	0.244454	0.0969057
25534755:Autism spectrum disorder-related traits	0	0	0	0	0	0	0	0	0	0	0	0	0	0	0	0	0	0	0	0	0	2.2776	0	0	2.79597	0	0	0	0	0	0	0	0	0	0	0	0	0	0	0	0	0	0	0	0	0	0	0	0
25555482:Nicotine dependence symptom count	0.77014	0.0395968	0	0.217372	0	0.913139	0.0790046	0	0.140057	0	0.57447	0	0.218044	0	0	0	0	0.188079	0.138429	0.198166	0.496076	0.231027	0	0.492916	0	0.210057	0	0	0	0	0.0826091	0	0	0.0187339	0	0	0.189741	0	0	0.12322	0	0.0144642	0.216425	0.0572829	0.0951448	0.527318	0.123068	0.323666	0.093391
25557950:Crohn's disease-related phenotypes	0	0	2.03068	0	0	0	0	0	1.93505	0	0	0	0	0	0	0	0	0	0	0	0	0	0	0	0	0	0	0	0	0	0	0	0	1.7141	0	0	0	2.35754	0	0	0	0	1.50258	0	0	0	0	0	0
25574825:Inflammatory skin disease	0.557636	0.237739	0	0	0	0	0	0	0	0.414047	0	0	0.848501	0	0	0	0.515746	0	0	0	0.39861	0.746705	0	0.604447	0.724096	0.709441	0	0	0	1.17175	0.346745	0	1.18824	0.164722	0	0	0	0.52849	0	0	0.931091	0.342945	0.089905	0.233811	0.126917	0.0898581	0	0.125796	0
25574825:Psoriasis	0	0	0	0	0	0	0	0	0	0	0	0	0	0	0	0	0	0	0	0	0	0	0	0	0	1.90884	0	0	1.42357	1.44249	0	0	0	0	1.44958	0	0	0	0	0	0	0	0	0	0	0	0	0.678728	0
25581431:Epithelial ovarian cancer	0	0	0	0	0	0	0	0	0	0	0	0	0	0	0	0	0	0	0	0	0	0	0	0	0	0	0	0	0	0	0	0	0	0	0	0	0	0	0	0	0	0	0	0	0	0	0	0	0
25590795:Conjunctival UV autofluorescence (CUVAF)	0	0	0	0	0	0	0	0	0	0	0	0	0	0	0	0	0	0	0	0	0	0	0	0	0	0	0	0	0	0	0	0	0	0	0	0	0	0	0	0	0	0	1.66447	0	0	0	0	0	0
25604533:Takayasu arteritis	1.07583	0.642776	0	0	0	2.59923	0.790587	1.35169	0.689581	1.62286	0	0	0	2.22558	0	0	1.02373	0	0	0	0	0.828826	0	0	0	0	0	0	0	0	0	0	1.16317	1.02237	1.15781	0	0	0	0	0	0	0	0	0	0	0	0	0	0
25608926:Alopecia areata	0	1.77519	0.699774	2.45766	0	0	0	0	1.19092	0.82367	1.58826	0	1.07431	0	0	0	0	0.522474	0.879857	0	0	0	0	0	0	0.732587	0	0	0	0	0	0	0	0.924911	0	0	0	0.967354	0	0.843808	0	0.869551	0.329508	0.333768	0	0	0	0	0
25625282:Fasting blood glucose adjusted for BMI	0	0	0	0	0	0	0	0	0	2.04551	0	0	0	0	3.08528	0	0	0	0	0	0	0	0	0	0	0	0	0	0	0	0	0	0	0	0	0	0	0	0	0	0	0	0	0	0	0	0	0	0
25625606:Hippocampal volume	0	0	0	0	0	0	0	0	0	0	0	0	0	0	0	0	0	0	0	0	0	0	0	0	0	0	0	0	0	0	0	0	0	0	0	0	0	0	0	0	0	0	0	0	0	0	0	0	0
25628336:Motion sickness	0	0	0	0	0	0	0	0	0	0	0	0	0	0	0	0	0	0	0	0	0	0	0	0	0	0	0	0	0	0	0	0	0	0	0	0	0	0	0	0	0	0	0.287474	0	0	0	0	0	0
25629512:Exudative age-related macular degeneration	0	0	0	0	0	0	0	0	0	0	0	0	0	0	0	0	0	0	0	0	0	0	0	0	0	0	0	0	0	0	0	0	0	0	0	0	0	0	0	0	0	0	0	1.37752	0	0	0	0	0
25631608:Fasting blood glucose	0	0.860873	0	0	0	0	0	0	0.912179	0	0	0	0	0	0	0	0	0	0	0	0	0	0	0	0	0	0	0	0	0	0	0	0	0	0	0	0	0	0	0	0	0	0	0	0	0	0	0	0
25631608:Fasting blood insulin	0	0	0	0	0	0	0	0	0	0	0	0	0	0	0	0	0	0	0	0	0	0	0	0	0	0	0	0	0	0	0	0	0	0	0	0	0	0	0	0	0	1.53152	0	0	0	0	0	0	0
25631615:Optic cup area	0	1.4754	0	0	0	0	0	0	1.55576	0	0	0	2.22421	0	0	0	1.19902	0.731543	0	0	0	0	0	0	0	0	0	0	0	0	0	0	0	0.667604	0	1.21811	0	0	0	0	0	0.630062	0.507123	0	0	0.999958	0	0.589206	0
25642632:Leprosy	0	0	0	0	0	0	0	0	0	0	0	0	0	0	0	0	0	0	0	0	0	0	0	0	0	0	0	0	0	0	0	0	0	0	0	0	0	0	0	0	0	0	0	0	0	0	0	0	0
25644384:Cognitive function	0	0	0	0	0	0	0	0	0	0	0	0	0	0	0	0	0	0.522474	0	0	0	0.761253	0	0	0	0	0	0	0	0	0	0	1.08869	0	1.08342	0	0.989542	1.73899	0	0	0	0.433693	0.688968	0	0.812921	0.688799	0.882984	0.398612	0.397896
25646338:Trans fatty acid levels	0	0	0	0.454783	0	0	0	0	0	0	0	0	0	0	0	0	0	0	0	0	0	0	0	0	0	0	0	0	0	0	0	0	0	0	0	0	0	0	0	0	0	0	0	0	0.314465	0	0.351293	0	0.311998
25646370:Gout	0	0	0	0	0	0	0	0	0	0	0	0	0	0	0	0	0	0	0	0	0	0	0	0	0	2.07235	0	0	0	0	0	0	0	0	0	0	0	0	0	0	0	0	0	0	0	0	0	0	0
25648963:Verbal declarative memory	0	0	0	0	0	0	0	0	0	0	0	0	0	0	0	0	0	0	0	0	0	0.879049	0	1.18758	0	0	0	0	0	0	0	0	0	0	0	0	0	0	0	0	0	0	0	0	0	0.416516	0	0	0
25649181:Depressive symptoms (SSRI exposure interaction)	0	0	0	0	0	0	0	0	0	0	0	0	0	0	0	0	0	0	0	0	0	0	0	0	0	0	0	0	0	0	0	0	0	0	0	0	0	0	1.78818	0	0	0	0	0	0	0	0	0	0
25663218:White matter hyperintensity burden	0	0	0	0	0	0	0	0	0	0	0	0	0	0	0	0	0	0	0	0	0	0	0	0	0	0	0	0	0	0	0	0	0	0	0	0	0	0	0	0	0	0.721628	0.592012	0.597456	0.681241	0	0	0.678728	0
25673412:Hip circumference	0	0	0.709572	0	1.75645	0	0.363251	0	0	0	0	0	0	0	0	0	0.545014	0.21848	0	0	0	1.29932	0	0.635486	0	0.369761	0	0	0.635486	0	0.37156	1.05352	0	0.181872	0	0	0.5766	0	0	0	0	0.374543	0.486362	0.104271	0.335702	0.254989	0	0	0
25673412:Hip circumference adjusted for BMI	0.358084	0.522714	0.703305	0.786568	2.83211	0	1.62293	0	1.35086	0	0	0	0.103304	0	0	0	0.669796	0.438824	0.587142	0.734164	0	0.457167	0	0.39729	0	0.190037	0	0	0.39729	0	0.191329	0	0	0.362034	0	0	0.714338	0	0.980807	0.254668	0	2.02943	0.837764	1.54314	0.483406	0.569742	0.560956	0.743346	0.478276
25673412:Waist circumference	0	0	0.502301	0	1.20236	0	0	0	0.437727	1.16519	0	0	0.767898	0	0	0	2.10404	0	0	0	0	0.557031	0	0	0	0	0	0	0	0	0	0	0	0	0	0.74697	1.41213	0	0	0.631518	0	0.589038	0	0.196578	0	0	0	0	0
25673412:Waist circumference adjusted for body mass index	1.43253	0.166547	0.236775	1.9594	2.27754	1.47003	0.931958	0	1.17815	0.318265	0	1.74766	1.4563	1.44269	1.08613	0	1.33886	2.97692	0.730135	0	0	0	0	0	0	0	0	0	0	0	0	0	0	3.28968	0	0.42305	0.868095	0.839837	0.350839	1.14366	0	1.51574	2.45501	0.304763	1.00091	1.13137	0.242531	0.203222	0.202584
25673412:Waist-hip ratio	0	0	0.574137	0	0	0	0	0	0.505876	0	0	0	0	0	0	0	0	1.98751	0	0	0	0	0	0	0	0	0	0	0	0	0	0	0	1.81959	0	0	0.848104	0	0.734575	0	0	3.87838	0.240529	0.533252	0.302301	1.39386	0.338473	0.635048	0.29988
25673412:Waist-to-hip ratio adjusted for body mass index	0	0	0.822356	1.57712	1.0764	0	1.39504	0	2.41957	0.512262	0	0.818928	0.295781	0	0	0	0.622342	2.71893	1.07582	0	0	0	0	0	0	0	0	0	0	0	0	0	0	2.48383	0	1.20405	0.655484	1.20064	0.55201	1.02468	0	6.11313	0.327361	0.61226	0.418169	2.44716	0.471615	0.415527	0.414599
25673413:Body mass index	0.680544	0.335344	0.237074	0.292244	0.421875	0.412088	1.77206	0.116399	1.99742	0.23597	0	0.0831392	0.021552	0	0	0.499719	0.592501	0.148793	0.292946	0.252714	0.366309	0.179862	0	0.146763	0	0.275026	0.100581	0	0	0	0.27785	0.224724	0.162649	0.0232173	0.159758	0.396003	0.238901	0.0352317	0.0663416	0.423099	0	1.00526	0.208676	0.0866055	0.363534	0.0459386	0.332527	0.096681	0.492949
25710614:Milk allergy	0	0	0	0	0	0	0	0	0	0	0	0	0	0	0	0	0	0	0	0	0	0	0	0	0	0	0	0	0	0	0	0	0	0	0	0	0	0	0	0	0	0	0	0	0	0	0	0	0
25742292:Number of children	0	0	0	0	0	0	0	0	1.68069	0	0	0	0	0	0	0	0	0	0	0	0	0	0	0	0	0	0	0	0	0	0	0	0	0	0	0	0	0	0	0	0	0	0	0	0	0	0	0	0
25742292:Number of children (6+ vs. 0 or 1)	0	0	0	0	0	0	0	0	0	0	0	0	0	0	0	0	0	0	0	0	0	0	0	0	0	0	0	0	0	0	0	0	0	0	0	0	0	0	1.70679	0	0	0	0	0	0	0	0	0	0
25742292:Number of pregnancies	0	0	0	0	0	0	0	0	1.34148	0	0	0	0	0	0	0	0	0	0	0	0	0	0	0	0	0	0	0	0	0	0	0	0	0	0	0	0	0	0	0	0	0	0	0	0	0	0	0	0
25743335:Thyroid stimulating hormone levels	0	0	0	0	0	0	0	0	0	0	0	0	1.25237	0	0	0	0	0	0	0	0	0	0	0	0	0	0	0	0	0	0	0	0	0	0	0	0	0	0	0	0	0	0.943011	0	0	0	0	0	0
25751624:Type 1 diabetes	0	1.23692	0.464688	1.1821	1.1522	0	0	0	0.810953	0.572535	0	0	1.1836	0	0	0	1.28473	0	0	0.736397	0	0.517804	0	0	0	0.492933	0.9416	1.19661	0	1.46862	0	0	0	0	0	0	0	0	0.613962	0	1.13448	0	0.169858	0.715533	0.221983	0.706234	0.547961	0.22045	0
25751625:Breast cancer	0	0.410226	0.253739	1.07144	0	0	0.979984	0.690567	0.207471	0	0	0	0.687306	0	0	0	0.431551	0.147926	0.766116	1.49449	0.671218	0.619508	0	0.997323	0.627731	0	1.2238	1.59609	0.514501	1.6264	0.587835	2.48755	0.538013	0.86638	0	0	1.4635	0	0.754186	0.720938	0	1.60103	0.327288	0.866384	0.224784	0.327147	0.264159	0	0
25760438:Body mass index	0	0	0	0	0	0	1.53311	0	0	0	0	0	0	0	0	0	0	0	0	0	0	0	0	0	0	0	0	0	0	0	0	0	0	0	0	0	0	0	0	0	0	0	0	0	0	0	0	0	0
25760438:Type 2 diabetes	0	0	0	0	0	0	1.1824	0	0	0	0	0	0	0	0	0	0	0.944156	0	0	0	0	0	0	0	0	0	0	0	0	0	0	0	0	0	0	0	0	0	0	0	0	0	0	0	0	0	0	0
25763902:Classic bladder exstrophy	0	0	0	0	0	0	0	0	0	0	0	0	0	0	0	0	0	0	0	0	0	0	0	0	0	0	0	0	0	0	0	0	0	0	0	0	0	0	0	0	0	0	0	0	0	0	0	0	0
25772935:Venous thromboembolism	0	0	0	0	0	0	0	0	0	0	0	0	0	0	0	0	0	0	0	0	0	0	0	0	0	0	0	0	0	0	0	0	0	0	0	0	0	0	0	0	0	0	0	0	0	0	0	0	0
25775280:Nonsyndromic cleft lip with or without cleft palate	0	0	0	0	0	0	0	0	0	0	0	0	0	0	0	0	0	0	0	0	0	0	0	0	0	0	0	0	0	0	0	0	0	0	0	0	0	0	0	0	0	0	0	0	0	0	0	0	0
25778476:Alzheimer's disease in APOE e4- carriers	0	0	0	0	0	0	0	0	0	0	0	0	0	0	0	0	0	0	0	0	0	0	0	0	0	0	0	0	0	0	0	0	0	0	0	0	0	0	0	0	0	1.20419	0	0.512255	0	0.507007	0	0.589206	0.588366
25781172:Bipolar disorder (inflammation and infection response interaction)	0	0	2.19929	0	0	0	0	0	0	0	0	0	0	0	0	0	0	0	0	0	0	0	0	0	0	0	0	0	0	0	0	0	0	0	0	0	0	0	0	0	0	0	0	0	0	0	0	0	0
25811787:Urate levels (BMI interaction)	0	0	0	0	0	0	0	0	0	0	0	0	0	0	0	0	0	0	0	0	0	0	0	0	0	0	0	0	0	0	0	0	0	0	0	0	0	0	0	0	0	0.68914	0	0	0.649399	0	0	0	0
25811787:Urate levels in lean individuals	0	0	0	0	0	0	0	0	0.789311	0	0	0	0.712453	0	0	0	1.13509	0	0	0	0	0	0	0	0	0	0	0	0	0	0	0	0	0	0	2.03742	0	1.15145	0	0	0	0.577707	0.917229	0.925592	0	0.458991	0	0.538181	0
25811787:Urate levels in obese individuals	0	0	0	0	0	0	0	0	0	0	0	0	0	0	0	0	0	0	0	0	0	0	0	0	0	0	0	0	0	0	0	0	0	0	0	0	0	0	0	0	0	0	0	0	0	0	0	0	0
25811787:Urate levels in overweight individuals	0	0.642776	0.765588	1.86067	1.53055	0	0	0	0.689581	0	0	0	0	0	0	0	0	0	0	0	0	0	0	0	0	0	0	0	0	0	0	0	0	0.523248	0	0	0	0	0	0	0	0	0	0.784641	0.454263	0.776592	0.978942	0.902526	0
25820613:Lead levels in blood	0	0	0	0	0	0	0	0	0	0	0	0	0	0	0	0	0	0	1.57744	0	0	0	0	0	0	0	0	0	0	0	0	0	0	0	0	0	0	0	0	0	0	1.03022	0	0.890434	0	0.884076	0	0	0.981339
25826619:Renal cell carcinoma	0	0	2.70716	0	0	0	0	0	0	0	0	0	0	0	0	0	0	0	0	0	0	0	0	0	0	0	0	0	0	0	0	0	0	0	0	0	0	0	0	0	0	0	0	2.16618	0	0	0	0	0
25839716:Polychlorinated biphenyl levels	0	0	0	0	1.20236	0	0	0	0	0	0	0	0.376909	0	0	0	0	0.348985	0	0	0	0	0	0	0	0	0	0	0	0	0.533522	0	0	0	0	0	0	0	0	0	0	0.27553	0.437404	0	0.24893	0.193246	0.281939	0.247303	0
25854761:Psoriasis	0	0	0	1.17529	0	0	0.790587	0	0	0	0	0	0	0	0	0	0	0	0	0	0	0	0	0	0	0	0	0	0	1.15105	1.47744	0	0	0	0	0	0	0	0	0	0	0	0	0.383375	0	0.378733	0	0	0
25855136:Basal cell carcinoma	0	0	0	0	0	0	0	0	0	0	0	0	0	0	0	0	0	0	0	1.72047	0	0	0	0	0	0	0	0	0	0	0	0	0	0	0	0	0	0	0	0	0	0	0	0.890434	0	0.884076	0	0.98233	0
25861811:Glaucoma (primary open-angle)	0	0	0	0	0	0	0	0	0	0	0	0	0	0	0	0	0	0	0	0	0	0	0	0	0	0	0	0	0	0	0	0	0	0	0	0	0	0	0	0	0	0	0	0	0	0	0	0	0
25865352:Atopic dermatitis	0	0	0	0	0	0	0	0	0	0	0	0	0	0	0	0	0	0	0	0	0	0	0	0	0	0	0	0	0	0	0	0	0	0	0	0	0	0	0	0	0	0	0	0	0	0	0	0	0
25865494:Sitting height ratio	0	0.600637	1.34564	0	0	0	1.38527	0	1.22458	1.54655	0	0	0	0	0	0	0	0	0	0	0	0	0	0	0	0	0	0	0	0	0	0	0	0	0	0	0	0	0	0	0	0.899918	0.7168	0.349416	0	0.344965	0.913516	0.415541	0
25866641:Survival in microsatellite instability low/stable colorectal cancer	0	0	0	0	0	0	0	0	0	0	0	0	0	0	0	0	0	0	0	0	0	0	0	0	0	0	0	0	0	0	0	0	0	0	0	0	0	0	0	0	0	0	0	0	0	0	0	0	0
25866641:Survival in rectal cancer	0	0	0	0	0	0	1.1824	0	0	0	0	0	0	0	0	0	0	0	0	0	0	0	0	0	0	0	0	0	0	0	0	0	0	0	0	0	0	0	1.348	0	0	0	0	0	0	0	0	0	0
25877299:Testicular germ cell tumor	0	0	0	0	0	0	0	0	0	0	0	0	0	0	0	0	0	0	0	0	0	0	0	0	0	0	0	0	0	0	0	0	0	0	0	0	0	0	0	0	0	0	0	0	0	0	0	0	0
25881214:Vein graft stenosis in coronary artery bypass grafting	0	0	1.89202	0	0	0	0	0	0	0	0	0	0	0	0	0	0	0	0	0	0	0	0	0	0	0	0	0	0	0	0	0	0	1.57889	0	0	0	0	0	0	0	0	0	0	0	0	0	0	0
25886283:Magnesium levels	0	0	0	0	0	0	0	0	0	0	0	0	0	0	0	0	0	0	0	0	0	0	0	0	0	0	0	0	0	0	0	0	0	0	0	0	0	0	0	0	0	0	0	0	0	0	0	0	0
25897834:Response to serotonin reuptake inhibitors in major depressive disorder	0	0.895695	0	0.865294	0	0	0	0	0	1.16865	0	0	0	0	0	0	0	0.827568	0	0	0	0	0	0	0	0	0	0	0	0	0	0	0	0.760915	0	0	0	1.32511	0	0	0	0	0.592012	0	0	0	0	0	0
25903422:Psoriasis	0	0	0.699774	0	0	0	0	0	0	0	0	0	1.07431	0	0	0	0	1.01938	0	0	0	0	0	0	0	0.732587	0	0	0	1.07677	0.734938	0	0	2.18175	0	1.74275	0	1.73899	0.870376	0	0	1.42295	0.688968	1.74404	0	0.329412	0	0.398612	0
25918132:Diisocyanate-induced asthma	0	0.0187363	0.111614	0.396415	0.747474	0	0.703454	0	0.321104	0.181997	0	0	0.855417	0	0	0.758902	0.111421	0.0419403	0.219352	0	0.0634388	0.0524069	0	0	0	0.128581	0	0	0	0	0.129844	0	0	0.148482	0	0.285568	0.301166	0.528022	0.0832587	0.38238	0	0.0566549	0.442166	0.30647	0.179306	0.297672	0.229915	0.0425977	0.0938979
25920553:Celiac disease	0	0	0	0	0	0	0	0	0	0	0	0	0	0	0	0	0	0	0	1.32818	0	0	0	0	0	0	0	0	0	0	0	0	0	0	0	0	0	0	0	0	0	0.68914	0	0	0	0	0	0	0
25939597:Prostate cancer	0	0	0	0	0	0	0	0	0	0	0	0	0	0	0	0	0	0	0	0	0	0	0	0	0	0	0	0	0	0	0	0	0	0	0	0	0	0	0	0	0	0	0	0	0	0	0	0	0
25944848:Pharmacokinetics of antiepileptic drugs in severe mental disorder (concentration drug ratio)	0	0	0	0	0	0	0	0	0	0	0	0	0	0	0	0	0	0	0	0	0	0	0	0	0	0	0	0	0	0	0	0	0	0	0	0	0	0	0	0	0	0	0	0	0	0	0	0	0
25948407:Perioperative myocardial infarction in coronary artery bypass surgery	0	0	0	0	0	0	0	0	0	0	0	0	0	0	0	0	0	0	0	0	0	0	0	0	0	0	0	0	0	0	0	0	0	0	0	0	0	0	0	0	0	0	0	0	0	0	0	0	0
25961943:Cholesterol, total	0	0	0	0	0	0	0	0	0.413684	0	0	0	0	0	0	0	0	0.327289	0	0	0	0.530469	0	0	0	0	0	0	0	0	0	0	0.826784	0.28194	0	0	0	0	0.627461	1.14891	0	0.953109	0	0.738451	0.230592	0.177253	0	0.229028	0.228479
25961943:HDL cholesterol	0.84314	1.45435	0	1.39646	0	0	0	0	0	0	0	1.00543	2.03818	0	0	0	0	0.397673	0.726686	0	0.655183	0.615672	0	0.896756	0	0	0	0	0	0.913689	0.591249	0	0	0.718373	0	0	0	0	0	0	0	0.668166	0.507189	0.895135	0.617192	0.884929	0.680316	0.288912	0.612936
25961943:LDL cholesterol	0	0.410882	0.515694	0.388168	0	0	0.53745	0	0.450392	1.18914	0	0	0.388787	0	0	0	0	0.360461	0	0	0	1.73965	0	0	0	0	0	0	0	0	0	0	1.58598	0.656067	0	0	0	0	1.9693	1.21927	0	1.03477	0	2.36243	0.55879	0.453643	1.05212	0.957246	0.554712
25961943:Triglycerides	0	0.544111	0	0	0	0	0	0	0	0	0	0	0	0	0	0	0	0	0	0	0	0	0	0	0	0	0	0	0	0	0	0	0	0	0	0	0	0	0	0	0	0.401046	0	0.304845	0.757526	0.63698	0.825819	1.25431	0.366484
25963972:Perceived skin darkness	0	0	0	0	0	0	0	0	0	0	0	0	0	0	0	0	0	0	0	0	0	0	0	0	0	0	0	0	0	0	0	0	0	0	0	0	0	0	2.92363	0	0	0	0	0	0	0	0	0	0
25972035:Calcium levels	0	0	0	0	0	0	0	0	0	0	0	0	0	0	0	0	0	0	0	0	0	0	0	0	0	0	0	0	0	0	0	0	0	0	0	0	0	0	1.63337	0	0	0	0	0	0	0	0	0	0
25986216:Narcolepsy with cataplexy	0	0	0	0	0	0	0	0	0	0	0	0	0	0	0	0	0	0	0	0	0	0	0	0	0	2.45604	0	0	0	0	0	0	0	0	0	0	0	0	0	0	0	0	0	0	0	0	0	0	0
25990418:Colorectal cancer	0	0.972393	0	0	0	0	0	0	0	1.25058	0	0	0	0	0	0	0	0	0	0	0	0	0	0	0	0	0	0	0	0	0	0	0	0	0	0	1.43344	0	0	0	0	0	0.659419	0.665078	0	0	0	0	0
25993607:Neuroticism	0	0	0	0	0	0	0	0	0	0	0	0	0	0	0	0	0	0	0	0	0	0	0	0	0	0	0	0	0	0	0	0	0	0	0	0	0	0	0	0	0	0	0	0	0	0	0	0	0
25998175:Hepatocyte growth factor levels	0	0	0	0	0	0	0	0	0	0	0	0	0	0	0	0	0	0	0	0	0	0	0	0	0	0	0	0	0	0	0	0	0	0	0	2.36034	0	0	0	0	0	0	1.50258	1.50963	0	0	0	0	0
26028593:IgA nephropathy	0	0	0	0	0	2.42332	0	0	0	1.73308	0	2.13159	0	0	0	0	0	0	0	1.94505	4.34737	1.65835	0	2.00494	0	1.62355	2.19337	0	2.00494	2.02489	2.81152	2.51687	0	0	0	0	0	0	0	0	0	0	0	1.0882	0	0	0	0	0
26030696:Airway imaging phenotypes	0	0	0	0	0	0	0	0	0	0	0	0	0	0	0	0	0	0	0	0	0	0	0	0	0	0	0	0	0	0	0	0	0	0	0	0	0	0	0	0	0	0	0	0	0	0	0	0	0
26030696:Emphysema imaging phenotypes	0	0	0	0	0	0	0	0	0	0	0	0	0	0	0	0	0	0.988654	0	0	0	0	0	0	0	0	0	0	0	0	0	0	0	0	0	1.70693	0	0	0	0	0	0	0	0	0	0	0	0	0
26030696:Percentage gas trapping	0	1.10966	0	1.07741	0	0	0	0	0	2.4311	0	0	0	0	0	0	0	0	0	0	0	1.32397	0	0	0	0	0	0	0	0	0	0	0	0	0	0	0	0	0	0	0	0	0	0	0	0	0	0	0
26031901:Response to zileuton treatment in asthma (FEV1 change interaction)	0	0.860873	0	0	0	0	0	0	0	0	0	0	0	0	0	0	0	0	0	0	0	0	0	0	0	0	0	0	0	0	0	0	0	0	0	0	0	0	1.18203	0	0	0	0	0	0	0	0	0	0.646059
26034056:Prostate cancer	0	0	0	0	0	0	0	0	1.11467	0	0	0	0	0	0	0	0	0	0	0	0	0	0	0	0	0	0	0	0	0	0	0	0	0	0	0	0	0	0	0	0	0	0	2.20231	0	0	0	0	0
26053186:3-hydroxy-1-methylpropylmercapturic acid levels in smokers	0.0684698	0.119527	0.013897	0.310375	0	0	0.614214	0.376924	0.153888	0.354978	0.327502	0.295392	0.18918	0.714042	0.434156	0	0.0554487	0	0.114582	0.182396	0.0267049	0	0	0	0.133581	0	0	0.275664	0	0	0.0176137	0	0.0940076	0.107009	0.231705	0.0598535	0.0649277	0	0.234057	0.0332222	0.24061	0.00491084	0.0122141	0.0624439	0.0623844	0.00415866	0.0886097	0.114867	0.192268
26053186:3-hydroxypropylmercapturic acid levels in smokers	0.900277	0.524985	0.805245	0.00417458	0.250405	0.901724	0.0541473	0.376924	0.270913	1.13669	0.327502	0.295392	0.0168797	1.32072	0.858269	0	0.306849	0.0819787	0.114582	0.0693849	0	0.0208001	0	0	0	0.0173462	0	0	0	0	0.0176137	0	0	0.00714748	0	0	0.0649277	0.0592599	0	0	0	0.00102417	0.00107795	0.0044496	0.000635505	0.0291512	0.00539663	0.061216	0.0106513
26058915:Magnesium levels	0	0	0	0	0	0	0	0	0	0	0	0	0	0	0	0	0	0	0	0	0	0	0	0	0	0	0	0	0	0	0	0	0	0	0	0	0	0	0	0	0	0	0	0	0	0	0	0	0
26068415:Acylcarnitine levels	0	0	0	0	0	0	0	0	0	0	0	0	0	0	0	0	0	0	0	0	0	0	0	0	0	0	0	0	0	0	0	0	0	0	0	0	0	0	0	0	0	0	0	0	0	0	0	0	0
26068415:Amino acid levels	0	0	0	0	0	0	0	0	0	0	0	0	0	0	0	0	0	0	0	0	0	0	0	0	0	0	0	0	0	0	0	0	0	0	0	0	0	0	0	0	0	0	0	0	2.27347	0	1.33171	1.26958	0
26079190:Suicide behavior	0	0	0	0	0	0	0	0	0	0	0	0	0	0	0	0	0	0	0	0	0	0	0	0	0	0	0	0	0	0	0	0	0	0	0	0	0	0	0	0	0	0	0	0	0	0	0	0	0
26089329:Stroke	0	0	0	0	0	0	0	0	0	0	0	0	0	0	0	0	0	0	0	0	0	0	0	0	0	0	0	0	0	0	0	0	0	0	0	0	0	1.32511	0	0	0	0	0	0	0	0	0	0	0
26098869:Pancreatic cancer	0	0	0	0	0	0	0	0	1.06847	0	0	0	0	0	0	0	0	0	0	0	0	1.22497	0	0	0	0	0	0	0	0	0	0	0	1.60911	0	1.45802	1.47976	1.4554	0	0	0	0.833646	0.697144	0.702912	0.791285	0.697013	0.843643	0.788645	0.787716
26112879:LDL peak particle diameter (total fat intake interaction)	0	0	0	0	0	0	0	0	0	0	0	0	0	0	0	0	0	0	0	0	0	0	0	0	0	0	0	0	0	0	0	0	0	0	0	0	0	0	0	0	0	0.68914	0	0	0.649399	0.561653	0	0	0.646059
26114229:Post-traumatic stress disorder	0	0	0	0	0	0	0	0	0	0	0	0	0	0	0	0	0	0	0	0	0	0	0	0	0	0	0	0	0	0	0	0	0	0	0	0	0	0	0	0	0	0	0	0	0	0	0	0	0
26116289:Dysphagia	0	0	0	0	0	0	0	0	0	0	0	0	0	0	0	0	0	0	0	0	0	0	0	0	0	0	0	0	0	0	0	0	0	0	0	0	0	0	0	0	0	0	0.624475	0	0	0	0	0	0
26121980:Triptolide cytotoxicity	0	0	0	0	0	0	0	0	0	0	0	0	1.18904	0	0	0	0	0	0	0	0	0	0	0	0	0	0	0	0	0	0	0	0	0	0	0	0	0	0	0	0	0	0	0	0	0.884076	0	0	0
26129866:Gastric cancer	0	0	0	0	0	0	0	0	0	0	0	0	0	0	0	0	0	0	0	0	0	0	0	0	0	0	0	0	0	0	0	0	0	0	0	0	0	0	0	0	0	0	0	0	0	0	0	0	0
26148204:6-month creatinine clearance change response to tenofovir treatment in HIV infection (treatment arm interaction)	0	0	0	0	0	0	0.840107	0	0	0	0	0	0.661944	0	0	0	0	0	0	0	0	0	0	0	0	0	0	0	0	0	0	0	0	0	0	0	0	0	0	0	0	0	0.416623	0	0.494995	0	0	0.492765	0
26148204:Tenofovir clearance in HIV infection	0	0	0	0	0	0	0	0	0	0	0	0	0	0	0	0	0	0	0.975877	0	0.897244	0	0	0	0	0	0	0	0	0	0.826079	0	0	0	0	0	0	1.06581	0	0	0	0	0.809124	0	0	0	0	0	0.471119
26148204:Time-dependent creatinine clearance change response to tenofovir treatment in HIV infection (time and treatment arm interaction)	0	0.943995	0	0	0	0	0	0	0	0.707415	0	0	0	0	0	0	0	0	0	0	0	0	0	0	0	0	0	0	0	0	0	0	0	0	0	0	0	0	0	0	0	0	0	0	0.660156	0.546596	0.724979	0.31264	0.65578
26151821:Colorectal cancer	0	0	0	0	0	0	0	0	0	0	0	0	0	0	0	0	0	0.988909	0	0	0	0	0	0	0	0	0	0	0	0	0	0	0	1.68129	0	0	0	0	0	0	0	0	0.738007	0.743886	0	0	0	0.831137	0
26154020:Frontotemporal dementia	0	0	0	0	0	0	0	0	0	0	0	0	0	0	0	0	0	0	0	0	0	0	0	0	0	0	0	0	0	0	0	0	0	0	0	0	0	0	0	0	0	0	0	1.50963	0	0	0	0	0
26174813:Attention function in attention deficit hyperactive disorder	0	0.828098	0	0	0	0	0	0	0	0	0	0	0	0	0	0	0	0	0	0	0	0	0	1.34748	0	0	0	0	0	0	0	0	0	0	0	0	0	0	0	0	0	0	0	0	0	0	0	0	0
26184070:Oppositional defiant disorder dimensions in attention-deficit hyperactivity disorder	0	0	0	0	0	0	0	0	0	0	0	0	0	0	0	0	0	0	0	0	0	0	0	0	0	0	0	0	0	0	0	0	0	0	0	0	0	0	0	0	0	0	1.08164	0	0	0	0	0	0
26184321:Blond vs non-blond hair color	0	0	0	1.83896	0	0	0	0	0	0	0	0	0	0	0	0	0	0	0	0	0	0	0	0	0	0	0	0	0	0	0	0	0	0	0	0	0	0	0	0	0	0	0	0	0	0	0	0	0
26184321:Brown vs. non-brown hair color	0	0	0	1.58665	0	0	0	0	0	0	0	0	0	0	0	0	0	0	0	0	0	0	0	0	0	0	0	0	0	0	0	0	0	0	0	0	0	0	0	0	0	0	0	0	0	0	0	0	0
26184321:Light vs. dark hair color	0	0	0	1.58665	0	0	0	0	0	0	0	0	0	0	0	0	0	0	0	0	0	0	0	0	0	0	0	0	0	0	0	0	0	0	0	0	0	0	0	0	0	0	0	0	0	0	0	0	0
26192919:Crohn's disease	0	0.550945	1.93003	1.03452	0.421389	0	2.02648	0.640492	0.924378	0.228949	0	0	1.37241	0	0	0	0.329503	0.666561	2.11859	2.56947	4.08718	2.17543	0.836592	3.40717	3.27768	3.66571	2.06318	0.453356	6.42446	4.18507	5.6182	0.926346	0.204305	2.10712	0.784284	0	0.361998	0.146884	0.800527	0.463482	5.91842	0.930545	0.155812	2.41144	0	0.584736	0.178255	0.810115	0.244315
26192919:Inflammatory bowel disease	0.27013	0.111345	1.13786	0.731281	0.684138	0	0.885541	0.232403	0.92529	0.307755	0	0	1.64686	0	0	0	1.07311	0.648194	5.09351	2.11856	5.88307	2.15343	2.87605	3.48266	4.87036	5.9588	4.26933	0.734461	4.83532	4.23123	7.37099	0.766849	0.965272	1.56294	1.37252	0	0.260254	0.753362	0.179281	0.555796	5.23895	1.39878	0.139983	3.65918	0.0707705	1.14161	0.299331	1.22574	0.956559
26192919:Ulcerative colitis	0.220834	0.489091	2.36962	0.696882	0.988186	0.50224	1.49478	0.386269	0.563554	0.316309	0	0.320021	1.76166	0	0	1.68122	0.763315	0.103598	1.97413	3.00945	3.42609	2.63267	3.53173	3.2103	3.0018	5.73954	1.75838	1.65797	3.2103	2.60227	5.03476	1.70987	2.01673	0.512454	0.266179	0.203226	0	0.201983	0.357482	0.333832	3.77773	0.674185	0.0715513	4.10423	0.0493466	0.857034	0.0652555	1.1248	0.381644
26198764:Schizophrenia	0.0405909	0.402591	0.0435841	0.10992	0.279945	0.13092	0.837769	0.0681563	0.0425671	0.760405	0.0814154	0.337463	0.0196454	0	0.31951	0.232972	0.0668759	0.0260141	0.0856245	0.171135	0.00243838	0.015675	0	0.0567392	0.0475662	0.170508	0.0167665	0.158775	0.120271	0.130978	0.0121175	0.0658166	0.0255963	0.235142	0.384808	0.14281	0	0.370535	0.359351	0.455897	0	0.00706973	0.274	0.11104	1.33353	0.821304	1.66205	0.236717	0.235039
26220383:Epilepsy and lamotrigine-induced maculopapular eruptions	0	0	0	0	0	0	0	0	0	0	0	0	0	0	0	0	0	0	0	0	0	0	0	0	0	0	0	0	0	0	0	0	0	0	0	0	0	0	0	0	0	0	0	0	0	0	0	0	0
26237428:Cutaneous malignant melanoma	1.54391	1.90565	0	0	0	0	0	0	1.11467	1.34392	0	1.72849	0	0	0	0	0	0.988909	0	0	2.3126	0	0	2.75117	0	1.2396	0	2.07452	0	1.62487	1.24232	2.10542	0	1.68129	0	0	1.52927	0	0	1.36671	0	1.61488	0	2.20231	0	2.18871	1.63107	2.39798	0.830193
26242244:Exploratory eye movement dysfunction in schizophrenia (cognitive search score)	0	0	0	0	0	0	0	0	0	0	0	0	0	0	0	0	0	0	0	0	0	0	0	0	0	0	0	0	0	0	0	0	0	0	0	0	0	0	0	0	0	0	0.782439	0	0	0	0	0	0
26242244:Exploratory eye movement dysfunction in schizophrenia (number of eye fixations)	0	0	0	0	0	0	0	0	0	0	0	0	0	0	0	0	0	0	0	0	0	0	0	0	0	0	0	0	0	0	0	0	0	0	0	0	0	0	0	0	0	0	0.624475	0	0	0	0	0	0
26242244:Exploratory eye movement dysfunction in schizophrenia (responsive search score)	0	0	0	0	0	0	0	0	0	0	0	0	0	0	0	0	0	0	0	0	0	0	0	0	0	0	0	0	0	0	0	0	0	0	0	0	0	0	0	0	0	0	0	0	0	0	0	0	0
26252872:Cerebral amyloid deposition in APOEe4 non-carriers (PET imaging)	0	0	0	0	0	0	0	0	0	0	0	0	0	0	0	0	0	0	0	0	0	0	0	0	0	0	0	0	0	0	0	0	0	0	0	0	0	0	0	0	0	0	0.879203	0	0.517098	0	0	0.51483	0
26252872:Cerebrospinal fluid AB1-42 levels	0	1.62158	0	1.58665	0	0	0	0	1.68069	0	0	0	0	0	0	0	0	0	0	0	0	0	0	0	0	0	0	0	0	0	0	0	0	0	0	0	0	0	0	0	0	0	0	0	0	0	0	0	0
26252872:Cerebrospinal fluid t-tau:AB1-42 ratio	0	0	0	0	0	0	0	0	0	0	0	0	0	0	0	0	2.33912	0	0	0	0	0	0	0	0	0	0	0	0	0	0	0	0	0	0	0	0	0	0	0	0	0	0	0	0	0	0	0	0
26252872:Cerebrospinal T-tau levels	0	0	0	0	0	0	0	0	0	0	0	0	0	0	0	0	2.33912	0	0	0	0	0	0	0	0	0	0	0	0	0	0	0	0	0	0	0	0	0	0	0	0	0	0	0	0	0	0	0	0
26252872:Cognitive decline rate in late mild cognitive impairment	0	0	0.2851	0	0	0	0	0	0	0.373636	0	0	0	0	0	0	0	0	0	0	0	0.328215	0	0.557093	0	0.3079	0	0	0	0	0.309553	0	0	0	0	0	0	0	0	0	0.876236	0.552283	0	0	0.105653	0	0	0	0
26256467:Postprandial triglyceride response to high fat diet meal	0	1.73755	0	0	0	0	0	0	0	0	0	0	0	0	0	0	0	0	0	0	0	0	0	0	0	0	0	0	0	0	0	0	0	0	0	0	0	0	0	0	0	0	0	0	0	0	0	0	0
26265036:Warfarin maintenance dose	0	0	0	0	0	0	0	0	0	0	0	0	0	0	0	0	0	0	0	0	0	0	0	0	0	0	0	0	0	0	0	0	0	0	0	0	0	0	0	0	0	0	0	0.743886	0	0	0	0	0
26265699:Glucocorticoid-induced osteonecrosis	0	0	0	0	0	0	0	0	0	0	0	0	0	0	0	0	0	0	0	0	0	0	0	0	0	0	0	0	0	0	0	0	0	0	0	0	0	0	0	0	0	0	1.08164	0	0	0	0	0	0
26265699:Glucocorticoid-induced osteonecrosis (age 10 years and older)	0	0	0	0	0	0	0	0	0	0	0	0	0	0	0	0	0	0	0	0	0	0	0	0	0	0	0	0	0	0	0	0	0	0	0	0	0	0	0	0	0	0	0	0	0	0	1.17019	0	0
26268530:Longitudinal change in brain amyloid plaque burden	0	0	0	0	0	2.51752	0	0	0	0	0	0	0	0	0	0	0	0	0	0	0	0	0	0	0	0	0	0	0	0	0	0	0	0	0	0	0	0	0	0	0	0	0	0	0	0	0	0	0
26284813:Polycystic ovary syndrome	0	0	0	0	0	0	0	0	0	0	0	0	1.7032	0	0	0	0	0	0	0	0	0	0	0	0	0	0	0	0	0	0	0	0	0	0	0	0	0	0	0	0	0	1.37059	0	0	1.37043	0	1.4791	1.47801
26297903:Depressive and manic episodes in bipolar disorder	0	1.73755	1.89202	0	0	0	0	0	0	0	0	0	0	0	0	0	0	0	0	0	0	0	0	0	0	0	0	0	0	0	0	0	0	0	0	0	0	0	0	0	0	0	0	0	0	1.37043	1.54309	0	1.47801
26297903:Depressive episodes in bipolar disorder	0	0	0	0	2.75853	0	0	0	0	2.04551	0	0	0	0	0	0	0	0	0	0	0	0	0	0	0	0	0	0	0	0	0	0	0	0	0	0	0	0	0	0	0	0	0	0	0	1.37043	1.54309	0	1.47801
26301497:Mitral valve prolapse	0	0	0	0	0	0	0	0	0	0	0	0	0	0	0	0	0	0	0	0	0	0	0	0	0	0	0	0	0	0	0	0	0	0	0	0	0	0	0	0	0	0	0	0	0	0	0	0	0
26301688:Pediatric autoimmune diseases	0	0	0.502301	0	0	0	0.523835	0	0	0	0	0	0	0	0	0	0	0.719319	1.24876	0.780755	2.5546	0.557031	1.73214	4.23969	2.61516	1.6459	2.67502	4.3864	2.32639	4.29697	2.36692	0	0.857681	0.302177	0.852742	0	0	0	0.655705	0	4.21764	2.10552	0.19332	0.786846	0.934402	0.437265	1.53872	0.537799	0.536754
26305897:Diabetic kidney disease	0.679722	0	0.419839	0	0	0	0	0	0	0	0	0	0.304729	0	0	0	0	0.279512	0.571905	0	0.506594	0	0	0	0	0	0	0	0	0	0	0	0	0.8996	0	0	0	0	0	0	0	0	0	0	0.431647	0	0	0	0
26312577:Bone mineral density (spine) and age at menarche	0	0	0	0	0	0	0	0	0	0	0	0	0	0	0	0	0	2.89678	0	0	0	0	0	0	0	0	0	0	0	0	0	0	0	0	0	2.21926	0	0	0	0	0	0	0	0	0	0	0	0	0
26343387:Coronary artery disease	1.40724	0.785054	1.54494	1.23859	0	0	0.510664	0	0	1.80398	0	0.92028	2.49623	0	1.48054	0	0.715447	2.37932	0.649956	0	0	0	0	0	0	0	0	0	0	0	0	0	0	2.17719	0	0	0.750189	0.72979	0	1.17169	0	2.05803	0.752866	1.18294	1.38195	0.185065	1.50144	0.903551	0.901996
26343387:Myocardial infarction	0	0.479054	3.39894	2.13057	0	0	1.16665	0	1.62668	0.707415	0	1.04318	2.88251	0	0	0	1.51773	2.03491	0	0	0	0	0	0	0	0	0	0	0	0	0	0	0	4.13873	0	0.847228	0.86629	0	0	0	0	2.42502	0.945638	1.4504	0.660156	1.43623	0.724979	0.31264	0.65578
26350878:Rotator cuff tears	0	0	0	0	0	0	0	0	0	0	0	0	0	0	0	0	0	0	0	0	0	0	0	0	0	0	0	0	0	0	0	0	0	0	0	0	0	0	0	0	0	0	0	0	2.74243	2.62132	2.80785	2.7391	2.73792
26352407:Urinary metabolites	0	0	0	0	0	0	0	0	0	0	0	0	0	0	0	0	0	0	0	0	0	0	0	0	0	0	0	0	0	0	0	0	0	0	0	0	0	0	0	0	0	0	0	0	0	0	0	0	0
26362759:Idiopathic inflammatory myopathy	0	0	0	0	0	0	0	0	0	0	0	0	0	0	0	0	0	0	0	0	2.02113	1.96901	0	2.32257	0	0	0	0	0	2.34283	0	0	0	1.57889	0	0	0	0	0	0	0	0	0	0	0	0	0	0	0
26362759:Polymyositis	0	0	0	0	0	0	0	0	0	0	0	0	0	0	0	0	0	0	0	0	0	0	0	0	2.35993	0	0	0	0	0	0	0	0	0	0	0	0	0	0	0	0	0	0	0	0	0	0	0	0
26365420:Alcohol dependence	0	0.972393	0	0	0	0	0	0	0	0	0	0	0	0	0	0	0	0	0	0	0	0	0	0	0	0	0	0	0	0	0	0	0	0	0	0	0	0	0	0	0	0	0	0	0	0	0	0	0
26366553:Hemoglobin levels	0	0	0	0	0	0	0	0	0	0	0	0	0	0	0	0	0	0	0	0	0	0	0	0	0	0	0	0	0	0	0	0	0	0	0	0	0	0	0	0	0	0	0	1.26653	0	0	0	0	1.3654
26377243:Lipoprotein (a) levels	0	0	0	0	0	0	0	0	0	0	0	0	0	0	0	0	0	0	0	0	0	0	0	0	0	0	0	0	0	0	0	0	0	0	0	0	0	0	0	0	0	0	0	0	0	1.6643	0	0	0
26379185:Influenza A (H1N1) infection	0	0	0	0	0	0	0	0	0	0	0	0	0	0	0	0	0	0	0	0	0	0	0	0	0	0	0	0	0	0	0	0	0	0	0	0	0	0	0	0	0	0	0	0	0	0	0	0	0
26379185:Influenza A (H1N1) severity	0	0	0	0	0	0	0	0	0	0	0	0	0	0	0	0	0	0	0	0	0	0	0	0	0	1.93333	0	0	0	0	0	0	0	0	0	0	0	0	0	0	0	0	0	0	0	0	0	0	0
26379185:Mild influenza (H1N1) infection	0	0	0	0.594325	0	0	0	1.325	0.66748	0.868825	0	1.22191	0.595061	0	0	0	0	0	0	0	0	0.805338	0	0	1.24899	0	0	0	0	0	0.778538	1.57973	0	0	0	0	0	0	0.916262	0.889285	0	0	0	0	0	0	0	0	0
26390057:Diastolic blood pressure	0	0	0	0	0	0	0	0	0	0	0	0	0	0	0	0	0	0	0	0	0	0	0	0	0	0	0	0	0	0	0	0	0	0	0	0	0	0	0	0	0	0	0.943011	0	1.04568	0	1.98585	1.04282	1.04181
26390057:Mean arterial pressure	0	0	0	1.39925	0	0	0	0	0	0	0	0	0	0	0	0	0	2.39526	0	0	0	0	0	0	0	0	0	0	0	0	0	0	0	0	0	0	0	0	0	0	0	0	1.9658	0	1.18783	0	0	0	1.18384
26390057:Pulse pressure	0	0	0	0	0	0	0	0	1.49127	0	0	0	0	0	0	0	0	1.3566	0	0	0	0	0	0	0	0	0	0	0	0	0	0	0	0	0	0	0	0	0	0	0	0	1.9658	0	1.18783	0	0	0	1.18384
26390057:Systolic blood pressure	0	0	0	0	0	0	0	0	0	0	0	0	0	0	0	0	0	0	0	0	0	0	0	0	0	0	0	0	0	0	0	0	0	0	0	0	1.70179	0	0	0	0	0	0	0	0	0	0	0	0
26394188:Adolescent idiopathic scoliosis	0	0	0	0	0	0	0	0	0	0	0	0	0	0	0	0	0	0	0	0	0	0	0	0	0	0	0	0	0	0	0	0	0	0	0	0	0	0	0	0	0	0	0	0	0	0	0	0	1.98484
26394269:Primary biliary cholangitis	0	0.62122	0.74269	0.594325	1.50321	0	0	0	0	0	0	0	0.595061	0	0	0	0	0	0	3.89769	5.47775	2.28899	0	1.96047	4.42635	4.10806	3.31064	1.55009	1.96047	1.12531	7.55489	0	0	0	1.13204	0	0	0	0	0	1.48446	0	0	0	0.435466	0.361384	0	0	0
26398136:Autism spectrum disorder	0	0	0	0	0	0	0	0	0	0	0	0	0	0	0	0	0	0	0	0	0	0	0	0	0	0	0	0	0	0	0	0	0	2.09009	0	0	0	0	0	0	0	0	0	0	0	0	0	0	0
26414677:Menopause (age at onset)	0	0	0	0	0	0	0	0	0.413684	0	0	0	0.354421	0	0	0	0	0	0	0.750764	1.08994	1.02782	1.69577	0.799384	0	0.985882	0	2.11827	1.4663	0	0	0	0	0	0	0	0	0	0	0	0	0.256207	0.406565	0.180432	0.230592	0.177253	0.26239	0	0.228479
26416764:Polycystic ovary syndrome	0	0	0	0	0	0	0	0	0	0	0	0	0	0	0	0	0	0	0	0	0	0	0	0	0	0	0	0	0	0	0	0	0	1.36654	0	0	2.01806	0	1.87931	0	0	1.32046	1.1646	0	0	0	0	0	0
26420894:Glomerular filtration rate in chronic kidney disease	0	0	0	0	0	0	0	0	0	0	0	0	0	0	0	0	0	0	0	0	0	0	0	0	0	0	0	0	0	0	0	0	0	0	0	0	0	0	0	0	0	0	0	0	0	0	0.698543	0	0
26420894:Proteinuria and chronic kidney disease	0	0	0	0	0	0	0	0	0	0	0	0	0	0	0	0	0	0	0	0	0	0	0	0	0	0	0	0	0	0	0	0	0	0	0	0	0	0	0	0	0	0	0	0	0	0	0	0	0
26423011:Lung function (low FEV1 vs high FEV1)	0	0	0	0	0	0	0	0	0	0	0	0	0	0	0	0	0	0	0	0	0	0	0	0	0	0	0	0	0	0	0	0	0	0	0	0	0	0	0	0	0	0	0	0	0	0	0	0	0
26423011:Lung function in never smokers (low FEV1 vs high FEV1)	0	0	0	0	0	0	0	0	0	0	0	0	1.02944	0	0	0	0	0	0	0	0	0	0	0	0	0	0	0	0	0	1.24232	0	0	0.918537	0	0	0	0	0	0	0	0	0.738007	0	0	0	0	0	0
26423011:Smoking status (heavy vs never)	0	0	0	0	0	0	0	0	0	0	0	0	0	0	0	0	0	0	0	0	0	0	0	0	0	0	0	0	0	0	0	0	0	0	0	0	0	0	0	1.60255	0	0	0	0	0	0.942868	0	0	0
26424050:Glioblastoma	0	0	0	0	0	0	0	0	0	0	0	0	0	0	0	0	0	0	0	0	0	0	0	0	0	0	0	0	0	0	0	0	0	0	0	0	0	0	0	0	0	0	0	0	0	1.37043	0	0	0
26424050:Glioma	0	0	0	0	0	0	0	0	0	0	0	0	0	0	0	0	0	0	0	0	0	0	0	0	0	0	0	0	0	0	0	0	0	0	0	0	0	0	1.70679	1.67576	0	0	0	1.01482	0	1.00823	0	0	0
26424050:Non-glioblastoma glioma	0	0	0	0	0	0	1.53311	0	0	0	0	0	0	0	0	0	0	0	0	0	0	0	0	0	0	0	0	0	1.92224	1.94208	1.54628	0	0	0	0	0	0	0	1.70679	1.67576	0	0	1.00837	0	0	0	0	1.10989	0
26426971:Body mass index	0.867584	0.407927	0.39058	0.366238	0	1.17165	0.662738	0.249769	0.483639	0.569861	0	0.769916	0.0135547	0	0	1.35991	0.481259	0.0919774	0.0793659	0.123603	0.0577632	0.274973	0	0	0	0.117756	0	0	0	0	0.118953	0	0	0.023943	0	0	0	0	0.387571	0.181058	0	0.19844	0.0449232	0.0958416	0.269924	0.0448791	0.339414	0.589824	0.265477
26426971:Body mass index (age>50)	0	0	1.77453	0	0	0	0	0	0	0	0	0	0	0	0	0	0	0	0	0	0	0	0	0	0	0	0	0	0	0	0	0	0	0	0	0	0	0	0	0	0	0	0	0	0	0	0	0	0
26426971:Body mass index x sex x age interaction (4df test)	0	0	1.25216	0	0	0	0	0	0	0	0	0	0	0	0	0	0	0	0	0	0	0	0	0	0	0	0	0	0	0	0	0	0	0	0	0	0	0	0	0	0	0	0	0	0	0	0	0	0
26426971:Waist-to-hip ratio adjusted for BMI	0	0	1.6865	0.865572	0	0	0.346658	0	1.50019	0.843753	0	0	0.866907	0	0	0	0	2.95792	1.4833	0	0	0.374652	0	0	0	0	0.760333	0	0	0	0	0	0	1.0958	0	1.04111	1.06824	0	0.459587	0.43855	0	6.14354	0.457461	0.761612	0.583455	2.56065	0.657336	0.579798	0.923111
26426971:Waist-to-hip ratio adjusted for BMI (age <50)	0	0	2.20834	1.93517	0	0	0	0	1.16449	1.3958	0	0	1.0783	0	0	0	0	3.97449	1.45965	0	0	0	0	0	0	0	0	0	0	0	0	0	0	0.965946	0	0	0	0	0	0	0	4.82398	0.782439	0	0.879941	0.782304	0.933949	0	0.876254
26426971:Waist-to-hip ratio adjusted for BMI (age >50)	0	0	1.03097	0.865294	0	0	0	0	0	0	0	0	0.866129	0	0	0	0	1.52813	0	0	0	0	0	0	0	0	0	0	0	0	0	0	0	0.760915	0	0	0	0	0	0	0	2.12949	0.592012	0	0	0	0	0	0
26426971:Waist-to-hip ratio adjusted for BMI x sex interaction	0	0	0	0	0	0	0	0	0.689581	0	0	0	0	0	0	0	0	0.581957	1.71406	0	0	0	0	0	0	0	0	0	0	0	0	0	0	0.523248	0	0	0	0	0	0	0	2.26364	0.378835	0.383375	0	0.378733	0	0.452111	0.451354
26426971:Waist-to-hip ratio adjusted for BMI x sex x age interaction (4df test)	0	0	1.11802	0.847177	0	0	1.16389	0	2.04519	0.414047	0	0	1.29608	0	0	0	0	2.28185	2.84461	0	0	0.366401	0	0	0	0	0.749445	0	0	0	0	0	0	1.07229	0	1.02497	1.05196	0.52849	0	0.855485	0	8.69995	0.229379	1.10033	0.567967	1.98098	0.640981	0.564355	0.563086
26451028:White matter lesion progression (adjusted for white matter lesion burden at baseline)	0	0	0	0	0	0	0	0	0	0	0	0	0	0	0	0	0	0	0	0	0	0	0	0	0	0	0	0	0	0	0	0	0	0	0	0	0	0	0	0	0	0	0	0	0	0	0	0	0
26482879:Atopic dermatitis	0	0	0	0	0	0	0	0	0	0	0	0	0	0	0	0	0	0	0	1.19202	1.76303	0	0	1.24707	0	0.903636	1.42233	0	1.24707	0	1.64733	0	0	0	1.27238	0	0	1.15145	0	0	0	0.577707	0	0	0	0	0	0	0
26486471:Low vWF levels	0	0	0	0	0	0	0	0	0	0	0	0	1.40019	0	0	0	0	2.39526	0	0	0	0	0	0	0	0	0	0	0	0	0	0	0	0	0	0	0	0	1.78818	0	0	0	0	0	0	0	0	0	0
26502338:Systemic lupus erythematosus	0	0.953542	0.709572	0.903802	0	0	0.7416	0	0.613691	0	0	0	0.240823	0	0	0	0	0	2.20277	2.52413	1.38137	0.791014	0	1.19859	0.757102	1.82716	0	1.0264	0.635486	1.22336	1.2485	2.80446	1.24006	0.413593	0.656362	0	1.10188	0.558032	0.938145	0.45692	0.966679	0.374543	0.102015	0.803722	0.975873	0.254989	0.383924	0.140553	0.332499
26503584:Testicular germ cell tumor	0	0	0	0	0	0	0	0	0	0	0	0	0	0	0	0	0	0	0	0	0	0	0	0	0	0	0	0	0	0	0	0	0	0	0	0	0	0	0	0	0	0	0	0	0	0	0	0	0
26503763:Subjective response to lithium treatment	0	0	0	0	0	0	0	0	0	0	0	0	0	0	0	0	0	0	0	0	0	0	0	0	0	0	0	0	0	0	0	0	0	0	0	0	0	0	0	0	0	0	0	0	0	1.87189	0	0	0
26503814:Response to bronchodilator in chronic obstructive pulmonary disease (change in FEV1)	0	0	0	0	0	0	0	0	0	0	0	0	0.519247	0	0	0	0	0	0	0	0	0	0	0	0	0	0	0	0	0	0	0	0	0	0	0	0	0	0	0	0	0	0.300764	0.644422	0	0	0	0	0
26528553:Gut microbiome composition (summer)	0	0	0	0	0	0	0	0	0.606784	0	0	0	0	0	0	0	0	0	0	0	0	0	0	0	0	0	0	0	0	0	0	0	0	0	0	0	0	0	0	0	0	0	0	0	0	0	0	0	0
26528553:Gut microbiome composition (winter)	0	0	0	0	0	0	0	0	0	0	0	0	0	0	0	0	0	0	0	0	0	0	0	0	0	0	0	0	0	0	0	0	0	0	0	0	0	0	0	0	0	0	0	0	0	0	0	0	0
26542096:Atopic march	0	0	0	0	0	0	0	0	0	0	0	0	0	0	0	0	0	0	0	0	2.02113	0	0	0	0	0	0	0	2.32257	0	0	0	0	0	0	0	0	0	0	0	0	0	0	1.37752	0	0	0	0	0
26545240:Pelvic organ prolapse	0	0	0	0	0	0	0	0	0.84734	1.06238	0	0	0	0	0	0	0	0	0	0	0	0	0	0	0	0	0	0	0	0	0	0	0	0	0	0	0	0	0	0	0	0	0	0	1.14084	0.507007	0	1.13689	1.1355
26545240:Pelvic organ prolapse (moderate/severe)	0	0	0	0	0	0	0	0	0	0	0	0	0.616287	0	0	0	0	0.581957	0.95035	0	0	0	0	0	0	0	0	0	0	0	0	0	0	0	0	0	0	0	0	0	0	0.489057	0	0	0	0	0.978942	0.902526	0.901241
26545630:Cerebrospinal fluid clusterin levels	0	0	0	0	0	0	0	0	0	0	0	0	0	0	0	0	0	0	1.12256	0	0	0	0	0	0	0	0	0	0	0	0	0	0	0	0	0	0	0	0	0	0	0	0	0	0	0	0	0	0.588366
26546613:Celiac disease and Rheumatoid arthritis	0	0	0	0	0	0	0.923832	0	0	0	0	0	0	0	0	0	0	0	1.93894	0	4.95561	0	0	0	1.42484	0.933025	1.45504	1.73277	2.23304	1.29743	3.59893	0	0	0	2.27252	0	0	0	0	0	1.66588	0	0.482359	0.487388	0	0.482245	0	0.562931	0.562105
26561523:Fibrinogen levels	0	0.494342	0	0.928655	0	0	0	0	0	0	0	0	0.92979	0	0	0	0	0.439612	0	0	0.705845	0	0	0.952555	1.08916	1.20788	0	0	0	0.969777	0.640145	0	0	0.387461	0	0	0	0	0	1.38086	1.31823	0.357443	0	4.27633	0.327196	0	0.364687	0.325336	0.324682
26562150:Late-onset myasthenia gravis	0	0	0	0	0	0	0	0	0	0	0	0	0	0	0	0	0	0	0	0	0	0	0	0	0	0	0	0	0	0	0	0	0	0	0	0	0	0	0	0	0	0	0	0	0	0	0	0	0
26569114:Staphylococcus aureus nasal carriage (intermittent)	0	0	0	0	0	0	0	0	0	0	0	0	0	0	0	0	0	0	0	0	0	0	0	0	0	0	0	0	0	0	0	0	0	0	0	0	0	0	0	0	0	0	0	0	0	0	0	1.4791	1.47801
26569114:Staphylococcus aureus nasal carriage (persistent)	0	0	0	0	0	0	0	0	2.10275	0	0	0	0	0	0	0	0	0	0	0	0	0	0	0	0	0	0	0	0	0	0	0	0	0	0	0	0	0	0	0	0	0	0	0	0	0	0	0	0
26582766:Cholesterol, total	0	0	0	0	0	0	0	0	1.21844	0	0	0	0	0	0	0	0	1.08975	0	0	0	0	0	0	0	0	0	0	0	0	0	0	0	0	0	0	0	0	0	0	0	0	0	0.837064	0	0	0	0	0
26582766:LDL cholesterol	0	0	0	0	0	0	0	0	0	0	0	0	0	0	0	0	0	0	0	0	0	0	0	0	0	0	0	0	0	0	0	0	0	0	0	0	0	0	0	0	0	0	0	0	0	0	0	0	0
26584805:Delta-5 desaturase activity	0	0	0	0	0	0	0	0	0	0	0	0	0	0	0	0	0	0	0	0	0	0	0	0	0	0	0	0	0	0	0	0	0	0	0	0	0	0	0	0	0	0	0	0	0	0	0	0	0
26584805:Plasma omega-3 polyunsaturated fatty acid levels (alphalinolenic acid)	0	0	0	0	0	0	0	0	0	0	0	0	0	0	0	0	0	0	0	0	0	0	0	0	0	0	0	0	0	0	0	0	0	0	0	0	0	0	0	0	0	0	0	0	0	1.16444	0	0	0
26584805:Plasma omega-3 polyunsaturated fatty acid levels (docosahexaenoic acid)	0	0	0	1.13039	0	0	0	0	0	0	0	0	0	0	0	0	0	0	0	0	0	0	0	0	0	0	0	0	0	0	0	0	0	1.01747	0	0	0	0	0	0	0	0	0	0	0	0	0	0	0
26584805:Plasma omega-6 polyunsaturated fatty acid levels (arachidonic acid)	0	0	0	0	0	0	0	0	0	0	0	0	0	0	0	0	0	0	0	0	0	0	0	0	0	0	0	0	0	0	0	0	0	0	0	1.56041	1.58242	0	0	0	0	0	0	0	1.62254	1.4659	1.70854	2.50809	2.50597
26584805:Plasma omega-6 polyunsaturated fatty acid levels (dihomo-gamma-linolenic acid)	0	0	0	0	0	0	0	0	0	0	0	0	0	0	0	0	0	0	0	0	0	0	0	0	0	0	0	0	0	0	0	0	0	0	0	0	0	0	0	0	0	0	0	0	0	0	0	0	0
26584805:Plasma omega-6 polyunsaturated fatty acid levels (linoleic acid)	0	0	0	0	0	0	0	0	0	0	0	0	0	0	0	0	0	0	0	0	0	0	0	0	0	0	0	0	0	0	0	0	0	0	0	0	0	0	0	0	0	0	0	0	0.879941	0.782304	0	0	0.876254
26604143:Childhood body mass index	0	0	0	0.637799	0	0	0	0	1.33458	0	0	0	0	0	0	0	0	0	0	0	0	0.85337	0	0	0	0	0	0	0	0	0	0	0	0	0	0	0	0	0	0	0	0	0	0	0	0	0	0	0
26606652:Systemic lupus erythematosus	0	0	0	0	0	0	0	0	0	0	0	0	0.595061	0	0	0	0	0	0	0	0	0	0	0	1.24899	1.43559	1.27839	0	0	0	0	0	0	0	0	0	0	0	0	0	0	0	0.361484	0	0	0	0	0	0
26621817:Colorectal or endometrial cancer	0	0	0	0	0	0	0	0	0	0	0	0	0	0	0	0	0	0	0.95035	0	0	0	0	0	0	0.799363	0	0	0	0	0	0	0	0.523248	0	0	0	0	0	0	0	0	0	0	0	0	0	0	0.451354
26626624:Psoriasis vulgaris	0	0	0	0.878223	0	0	0	0	0	0	0	0	1.4329	0	0	0	0	0.828158	0	0.864053	1.26194	0.631622	0	0	0	3.44998	0	0	0.914765	0.931794	0	0	0.943271	1.81959	0.938194	2.32927	0.848104	3.23977	0	0	0	0	0.240529	0.244183	0	0.240447	0.702212	0.635048	0
26626624:Psoriatic arthritis	0	0	0	0	0	0	0	0	0	0	0	0	0	0	0	0	0	0	0	0	1.42872	0	0	0	1.87017	0	0	0	0	0	0	0	0	1.84403	0	0	0	1.61491	0	0	0	0.974557	0	0.837064	0	0	0	0	0
26631737:Microalbuminuria	0	0	0	0	0	0	0	0	0	0	0	0	0	0	0	0	0	0	0	0	0	0	0	0	0	0	0	0	0	0	0	0	0	0	0	0	0	0	0	0	0	0	0	0	0	0	0	0	0
26631737:Urinary albumin-to-creatinine ratio	0	0	0	0	0	0	1.46105	0	0	0	0	0	1.25237	0	0	0	0	1.20982	0	0	0	0	0	0	0	0	0	0	0	0	0	0	1.88049	1.13561	0	1.74707	0	0	0	0	0	0	0	0	0	0.942868	0	1.04282	0
26631737:Urinary albumin-to-creatinine ratio in non-diabetics	0	0	0	0	0	0	0	0	0	0	0	0	0	0	0	0	0	0	0	0	0	0	0	0	0	0	0	0	0	0	0	0	0	0	0	0	0	0	0	0	0	0	0	0	0	0	0	1.18488	0
26632684:Sense of smell	0	0	0	1.13039	0	0	0	0	0	0	0	0	1.13128	0	0	0	0	0	0	0	0	0	0	0	0	0	0	0	0	0	0	0	0	0	0	0	0	0	0	1.47497	0	0	1.54729	0	0	0	0	0	0
26634245:Post bronchodilator FEV1	0.798924	0.546775	0	0.0920543	0	0.320423	0	0.227688	0.0581164	0.299766	0.413985	0.177501	0	0	0	0	0.227178	0.272409	0.356886	0.499661	0.484547	0.0396071	0	0	0.190117	0.386723	0.204279	0.355934	0.306771	0.320893	0.101555	0	0	0.0506427	0.326266	0	0	0.453785	0	0.0585678	0	0.0871542	0.0340672	0.0753482	0.94201	1.11049	0.852752	0.933706	0.702637
26634245:Post bronchodilator FEV1 in COPD	0	0	0	0	0	0	0.698407	0	0.268562	0	0	0	0.220819	0	0	0	0	0	0	0	0	0	0	0	0	0	0	0	0	0	0	0	0	0	0	0	0	0	0	0	0	0	0	0	0	0.22928	0	0	0.125402
26634245:Post bronchodilator FEV1/FVC ratio	0.0475332	0.288877	0	0.00354735	0	0.246615	0.00142702	0.150237	0.000441518	0.015218	0	0	0.000916987	0	0	0	0.0357406	0.0179796	0.0603636	0.115486	0.0835523	0.0274553	0	0.0197234	0.0400521	0.00708877	0.127853	0.118886	0.272067	0.0686499	0.29811	0.129417	0.163328	0.00326788	0.0707939	0.0973384	0	0.190459	0.00553624	0.0176727	0	0.0134904	0.000780166	0.00246609	0.0642281	0.0056049	0.0150213	0.0010286	0.0622024
26634245:Post bronchodilator FEV1/FVC ratio in COPD	0.433522	0	0.226161	0.143944	0	0	0.241169	0	0.413891	0	0	1.0801	0.144317	0	0	0	0	0	0	0	0	0	0	0	0	0	0	0	0	0	0	0	0	0	0	0	0	0	0.337942	0	0	0	0	0.0492449	0	0	0	0	0
26635082:Lung function (FEV1)	0	0	0	0	0	0	0	0	0	0	0	0	0	0	0	0	0	0	0	0	0	0	0	0	0	0	0	0	0	0	0	0	0	0	0	0	1.70179	0	0	0	0	0	0.884217	0.890434	0	0	0	1.79226	0.981339
26635082:Lung function (FEV1/FVC)	0	0	0	0	0	0	0	0	0	1.65209	0	0	0	0	0	0	0	0	0	0	0	0	0	0	0	0	0	0	0	0	0	0	0	0	0	0	0	0	0	0	0	0	0	0	0	0	0	0	0
26635082:Lung function (FVC)	0	0	0	0	0	0	0	0	0	0	0	0	1.40019	0	0	0	0	0	0	0	0	0	0	0	0	0	0	0	0	0	0	0	0	0	0	0	0	0	0	0	0	0	1.08164	1.0882	0	0	0	1.18488	0
26663301:Systemic lupus erythematosus	0	0	0	0.941261	0	0	0	0	0	0	0	0	0	0	0	0	0	0	1.31304	1.45157	1.22817	0	0	0	0	0	0	0	0	0	1.15065	0	0	0	0	0	0	0	0	0	0	0	0	0.665078	0.751906	0	0.803449	0.749309	0
26690388:HDL cholesterol levels	0	0	0	0	0	0	0	0	0	0	0	0	0	0	0	0	0	0	0	0	0	0	0	0	0	0	0	0	0	0	0	0	0	0	0	0	0	0	2.10181	0	0	0	0	1.37752	0	0	0	0	0
26690388:Total cholesterol levels	0	0	0	0	0	0	0	0	0	0	0	0	0	0	0	0	0	0	0	0	0	0	0	0	0	0	0	0	0	0	0	0	0	0	0	0	0	0	0	0	0	0	0	1.67164	0	0	0	0	0
26691988:Advanced age-related macular degeneration	0	0	0	0.454783	0	0	0	0	0.521084	0	0	0	0.455446	0	0	0	0	0	0	0	0	0.648143	0	0.933354	0	0	0	0	0	0	0	0	0	0	0	0	0	0	0	0	0	0.344172	0.54675	0.55357	0.660156	0	0	0.31264	0.311998
26701879:Non-cardia gastric cancer	0	0	0	0	0	0	0	0	0	0	0	0	0	0	0	0	0	0	0	0	0	0	0	0	0	0	0	0	0	0	0	0	0	1.7141	0	0	0	0	0	0	0	0	0	0	0	0	0	0	0
26708285:Coronary artery disease	0	0	0	0	0	0	0	0	0	0	0	0	0	0	0	0	0	0	0	0	0	0	0	0	0	0	0	0	0	0	0	0	0	0	0	0	0	0	0	0	0	1.32046	0	0	0	0	0	0	0
26732429:Adenocarcinoma	0	0	0	0	0	0	0	0	0	0	0	0	0	0	0	0	0	0	0	0	0	0	0	0	0	0	0	0	0	0	0	0	0	0	0	0	0	0	0	0	0	1.83054	0	0	1.77976	0	0	0	0
26732429:Lung cancer	0	0	0	0	0	0	0	0	0	0	0	0	0	0	0	0	0	0	0	0	0	0	0	0	0	0	0	0	0	0	0	0	0	0	0	0	0	0	0	0	0	1.66607	0	0	1.61602	0	0	0	0
26733130:Bone mineral density (hip)	0	0	0	0	0	0	0	0	0	0	0	0	0	0	0	0	0	0	0	0	0	0	0	0	0	0	0	0	0	0	0	0	0	0	0	0	0	0	0	0	0	0	0	0	0	0	0	0	0
26733130:Bone mineral density (spine)	0	1.73755	0	0	0	0	0	0	0	0	0	0	0	0	0	0	0	0	0	0	0	0	0	0	0	0	0	0	0	0	0	0	0	0	0	0	0	0	0	0	0	0	0	0	0	0	0	0	0
26780889:Cholesterol, total	0	0	0	0	0	0	0	0	0	0	0	0	1.83995	0	0	0	0	0	0	0	0	0	0	0	0	0	0	0	0	0	0	0	0	1.7141	0	0	0	0	0	2.20998	0	0	1.50258	0	0	0	0	0	0
26780889:LDL cholesterol	0	0	2.41364	0	0	0	0	0	0	0	0	0	0	0	0	0	0	0	0	0	0	0	0	0	0	0	0	0	0	0	0	0	0	0	0	0	0	0	0	0	0	0	0	0	0	0	0	0	0
26785701:Waist circumference	0	0	0	0	0	0	0	0	0	0	0	0	0	0	0	0	0	0	0	0	0	0	0	0	0	0	0	0	0	0	0	0	0	0	0	0	0	0	0	0	0	0	1.87205	0	0	0	0	0	0
26785701:Waist circumference adjusted for body mass index	0	0	0	0	0	0	0	0	0	0	0	0	0	0	0	0	0	0	0	0	0	0	0	0	0	0	0	0	0	0	0	0	0	0	0	0	0	0	0	0	0	0	0	0	0	0	0	0	0
26785701:Waist-to-hip ratio adjusted for body mass index	0	0	0	0	0	0	0	0	0	0	0	0	0	0	0	0	0	1.54298	0	0	0	0	0	0	0	0	0	0	0	0	0	0	0	0	0	0	0	0	0	0	0	1.41811	0	0	0	0	0	0	0
26805783:Platelet count	0	0	1.50356	1.32138	0	0	1.53311	0	0	0	0	0	1.32231	0	0	0	0	0	0	1.86267	0	2.72989	0	1.92224	2.0778	1.54344	0	0	1.92224	0	0	0	0	1.20406	0	0	0	0	2.92762	2.88005	0	2.08087	1.84342	1.01482	2.008	1.84319	1.17019	2.00343	2.00183
26818947:Type 2 diabetes	0	0	0.515694	1.2987	0	0	3.18563	1.05013	0.894028	1.87124	0	0	0	0	0	0	0	0.360461	1.27321	0	0	0	0	0	0	0	0	0	0	0	1.05647	0	0	0.656067	1.57808	0	0	0.760198	0	0	0	0	0.802813	0	0	0.201816	0	0.555773	0.256457
26821981:antipsychotic drug dosage in schizophrenia or schizoaffective disorder	1.44791	0	0	0	0	0	0	0	0	0	0	0	0	0	0	0	0	0	0	1.45157	0	0	0	0	0	0	0	0	0	0	0	0	0	0	0	0	0	0	0	1.27303	0	0	0	0	0	0	0	0	0
26829030:Squamous cell carcinoma	0	0	0	0	0	0	0	0	0	0	0	0	0	0	0	0	0	0	0	0	0	0	0	0	0	0	0	0	0	0	0	0	0	0	0	0	0	0	0	0	0	0	0	0	0	0	0	0	0
26830138:Alzheimer disease and age of onset	0	0.00901751	0.0674291	0.0268955	0	0	0.0764602	0.199464	0.0440297	0.0422392	0	0.152964	0.070341	0	0	0	0.0739489	0.0562197	0.521029	0.228268	0.235087	0	0	0.108597	0.376747	0.177737	0.177698	0	0	0.278771	0.17951	0.338187	0	0.0363839	0.117472	0.204011	0.217027	0.0785405	0	0.130557	0	0.0272361	0.00834177	0.17231	0.0479738	0.0226085	0.132599	0.0960107	0.0467696
26831199:Glomerular filtration rate (creatinine)	1.74522	0	0.695074	0.510037	0.971524	0	0.726844	0	0.283036	0.431681	0	0	0.510929	0	0	0	0	1.26315	0.476454	0	0.41596	0.383125	0	1.855	0.745861	0.738053	0	1.01409	0	1.20579	0	0	0	1.11993	0	0	0	0.54795	0.468833	0.447618	0	0.659695	0.47168	0.78236	0.325421	0.47151	0.160783	0.135444	0.135033
26831199:Glomerular filtration rate in non diabetics (creatinine)	1.65801	0	0.623852	0.955324	1.35807	0	0.647196	0	0	0	1.49325	0	0.486024	0	0	0	0	0.903701	0.797802	0	0.723966	0.68303	0	0	1.10971	0.655407	0	0	0	0	0	0	1.00139	0.813297	0	0	0	0.882899	0	0	0	0.37132	1.01121	1.02171	1.75759	0.589758	0.77333	0	0
26833098:circulating leptin levels	0	0	0	0	0	0	0	0	0	0	0	0	0	0	0	0	0	0	0	0	0	0	0	0	0	0	0	0	0	0	0	0	0	1.7141	0	0	0	0	0	0	0	0	0	0	0	0	0	0	0
26835600:Morning vs. evening chronotype	0	0	0	0	0	0	0	0	0.370216	0	0	0	0	0	0	0	0	0	0	0	0	0	0	0.743044	0	0.457913	0	0	0.743044	0	0	0	0	0	0	0	0	0	0	0	0	0	0.642714	0	0.445606	0	0.227652	0.196741	0.196235
26838040:Creatine kinase levels	0	0	0	0	0	0	0	0	0	0	0	0	0	0	0	0	0	0	0	0	0	0	0	0	0	0	0	0	0	0	0	0	0	0	0	0	0	0	0	0	0	0	0	0	0	0	0	0	0
26838040:Lactate dehydrogenase levels	0	0	0	0	0	0	0	0	0	0	0	0	0	0	0	0	0	0	0	0	0	0	0	0	0	0	0	0	0	0	0	0	0	0	0	0	0	0	0	0	0	0	0	0	0	0	0	0	0
26853712:Craniofacial microsomia	0	0	0	0	0	0	0	0	0	1.51265	0	1.90416	0	0	0	0	0	0	0	0	0	0	0	0	0	0	0	0	0	0	0	0	0	0	0	0	0	0	0	0	0	0	0	0	0	0	0	0	0
26859814:Obsessive-compulsive symptoms	0	0	0	0	0	0	0	0	0	0	0	0	0	0	0	0	0	0	0	0	0	0	0	0	0	0	0	0	0	0	0	0	0	0	0	0	0	0	1.56656	0	0	0	0.884217	0	0.985146	0	0	0.98233	0
26879886:Low high density lipoprotein cholesterol levels	0	0	0	0	0	0	0	0	0	0	0	0	1.32231	0	0	0	0	0	0	0	0	0	0	0	0	0	0	0	0	0	0	0	0	0	0	0	0	0	0	0	0	0	0	1.85362	0	0	0	0	0
26891255:Crohn's disease	0	0	0	0	0	0	0	0	0	0	0	0	0	0	0	0	0	0	0	2.57429	0	0	0	0	0	0	0	0	0	0	2.24432	0	0	0	0	0	0	0	0	0	0	0	0	0	0	0	0	0	0
26908601:Thrombosis	0	0	2.39327	0	0	0	0	0	0	0	0	0	0	0	0	0	0	0	0	0	0	0	0	0	0	0	0	0	0	0	0	0	0	0	0	0	0	0	0	0	0	0	0	0	0	0.884076	0	0.98233	0
26910538:Vascular endothelial growth factor levels	0	0	0	0	0	0	0	0	0	0	0	0	0	0	0	0	0	0	0	0	0	0	0	0	0	0	0	0	0	0	0	0	0	0	0	0	0	0	0	0	0	0	0	0	0	0	0	0	0
26920376:Multiple sclerosis and HDL levels (pleiotropy)	0	0	0	0	0	0	0	0	0	0	0	0	0	0	0	0	0	0	0	0	0	0	0	0	0	0	0	0	0	0	0	0	0	0	0	0	0	0	0	0	0	0	0	0	0	0	0	0	0
26920376:Multiple sclerosis and triglyceride levels (pleiotropy)	0	0	2.03068	0	0	0	0	0	0	0	0	0	0	0	0	0	0	0	0	0	0	0	0	0	0	0	0	0	0	0	0	0	0	0	0	0	0	0	0	0	0	0	1.50258	0	0	0	0	0	0
26926045:Beard thickness	0	0	0	0	0	0	0	0	0	0	0	0	0	0	0	0	0	0	0	0	0	0	0	0	0	0	0	0	0	0	0	0	0	0	0	0	0	0	0	0	0	0	0	0	0	0	0	0	0
26926045:Eyebrow thickness	0	0	0	0	0	0	0	0	0	0	0	0	1.40019	0	0	0	0	0	0	0	0	0	0	0	0	0	0	0	0	0	0	0	0	0	0	0	0	0	0	0	0	0	0	0	0	0	0	0	0
26926045:Hair color	0	0	0	0	0	0	0	0	0	0	0	0	0	0	0	0	0	0	0	0	0	0	0	0	0	0	0	0	0	0	0	0	0	0	0	0	0	0	0	1.67576	0	0	0	0	0	0	0	0	0
26926045:Hair greying	0	0	0	0	0	0	0	0	0	0	0	0	0	0	0	0	0	0	0	0	0	0	0	0	0	0	0	0	0	0	0	0	0	0	0	0	0	0	0	1.95096	0	0	0	0	0	0	0	0	0
26955885:Chronotype	0	0	0	0	0	0	0	0	0	0	0	0	0	0	0	0	0	0	0	0	0	0	0	0	0	0	0	0	0	0	0	0	0	0	0	0	0	0	0	0	0	0	0	0.949343	0	0	0	0	0
26955885:Morning vs. evening chronotype	0	1.4334	0	0	0	0	0	0	0	0	0	0	0	0	0	0	0	0	0	0	0	0	0	0	0	0	0	0	0	0	0	0	0	0	0	0	0	0	0	0	0	0	0	1.0882	0	0	0	0	0
26956414:Chronic lymphocytic leukemia	0	0	0	0.615541	0	0	0	0	0	0	0	0	0.616287	0	0	0	0	0	0.95035	1.91708	0.872326	0	2.07928	0	1.27534	0	0	0	2.00128	2.02941	1.47744	0	0	0	0	0	0	1.03967	0	1.65562	0	1.5624	0.77677	0.383375	0.454263	0	0	0	0.451354
26961502:Body mass index	0	0.510255	0	0	0	0	1.22349	0	0.553319	0.74334	0	0	0	0	0	0	0.867665	0.454785	0	0	0.723966	0	0	0	0	0	0	0	0	0	0	0	0	0	0	0.88522	0	0	0	0	0	0	0.274845	0	0.340526	0	0	0.338631	0.337965
26961502:Type 2 diabetes	0	1.22113	1.36658	1.18813	0	0	1.3956	0	2.25456	0	0	0	0	0	0	0	0	0	2.7185	0	0	0	0	0	0	0	0	0	0	0	0	0	0	0	1.80637	0	0	0	0	0	0	0	0	0.890434	0.985146	0	0	0.98233	0
26965164:Congenital left-sided heart lesions	0	0	0	0	0	0	0	0	0	0	0	0	0	0	0	0	0	0	0	0	0	0	0	0	0	0	0	0	0	0	0	0	0	0	0	0	0	0	0	0	0	0	0	0	0	0	2.80785	2.7391	0
26965516:Colorectal cancer	0	0.714036	0	0.685768	0	0	0	0	0	0	0	0	0	0	0	0	1.10535	0.650835	0	1.16193	0	0	0	0	0	0	0	0	0	0	0.878167	0	0	0.589544	0	0	0	2.98659	1.02053	1.78344	0	0	0.879203	2.89076	0.517098	0.879017	1.0897	2.3568	1.00906
26969751:Diastolic blood pressure	1.78446	0	0	0	0	0	1.46105	0	0	0	0	0	0	0	0	0	0	0	0	0	0	0	0	0	0	0	0	0	0	0	0	0	0	0	0	0	0	0	0	0	0	0	0	0	0	0	0	0	0
26969751:Systolic blood pressure	0	0	0	0	0	0	0	0	0	0	0	0	0	0	0	0	0	1.03726	0	0	0	0	0	0	0	0	0	0	0	0	0	0	0	0.965946	0	0	0	0	1.44893	1.41877	0	0.923648	0.782439	0	0.879941	0.782304	0	0	0.876254
26974007:Chronic inflammatory diseases (ankylosing spondylitis, Crohn's disease, psoriasis, primary sclerosing cholangitis, ulcerative colitis) (pleiotropy)	0.578928	0.670023	1.29941	0.402727	0	0	1.7803	0	1.07327	0.184801	0	0.21111	0.241877	0	0	0.763172	0.275186	0.540621	4.14125	2.89558	2.58406	1.9224	2.17561	1.95447	3.01077	5.75869	4.56475	1.90983	1.95447	1.49931	2.77203	0.422398	1.5283	0.862088	0.685931	0	0.893003	0.533795	0.417311	0.961648	2.40798	0.757587	0.84324	2.80237	0.0982767	2.76175	0.234543	0.456009	0.454326
26977737:Obstructive sleep apnea trait (average respiratory event duration)	0	0	0	0	0	0	0	0	0	0	0	0	0	0	0	0	0	0	0	0	0	0	0	0	0	0	0	0	0	0	1.62642	0	0	0	0	0	0	0	0	0	0	0	0	0	0	0	0	0	0
26980576:Response to cyclophosphamide in systemic lupus erythematosus with lupus nephritis	0	0	0	0	0	0	0	0	0	0	0	0	0	0	0	0	0	0	0	0	0	0	0	0	0	0	0	0	0	0	0	0	0	0	0	0	0	0	0	0	0	0	0	0.837064	0	0.830823	0	0	0
26993346:Posterior cortical atrophy and Alzheimer's disease	0	0	0	0	0	0	0	0	0	0	0	0	0	0	0	0	0	0	0	0	0	0	0	0	0	0	0	0	0	0	0	0	0	0	0	0	0	0	0	0	0	0	0	0	0	0	0	0	0
27005419:Erythrocyte cadmium concentration in never smokers	0	0	0	0	0	0	0	0	0	0	0	0	0	0	0	0	0	0	0	0	0	0	0	0	0	0	0	0	0	0	0	0	0	0	0	2.21926	0	0	0	0	0	0	0	0	0	1.37043	0	0	0
27005778:Metabolite levels (lipoprotein measures)	0	0	0	0	0	0	0	0	0.689581	0	0	0	0	0	0	0	0	0	0	0	0	0.828826	0	0	0	0	0	0	0	0	0	0	1.16317	0	0	0	0	0	0	0	0	0.489057	0	1.92153	0	0	0	0	0
27005778:Metabolite levels (small molecules and protein measures)	0	0	0.699774	0	0	0	0	0	0	0	0	0	0	0	0	0	0	0	0.879857	0	0	0	0	0	0	0	0	0	0	0	0	0	0	0	1.08342	0	0	0	1.58517	1.5428	0	0	0.688968	3.14166	0	0	0	0	0
27015805:Parental extreme longevity (95 years and older)	0	0.791989	0.278495	0.185581	0	0	0.295132	0.728019	0.229856	0	0	0	0.18601	0	0	0	0.462995	0	0	0.505842	0.351522	0	0	0.548217	0.663989	0	0.688615	0	0.548217	0	0.302678	0	0	0.135325	0.568	0	0	0	0	0.380974	0	0	0.0698619	0	0	0.069822	0.296139	0	0
27015805:Parental longevity (combined parental age at death)	0	0	0	0	0	0	0	0	0	0	0	0	0	0	0	0	0	0	0.571905	0	0	0	0	0	0	0	0	0	0	0	0	0	0	0	0	0	0	0	0	0	0	0	0	0	0	0.143092	0	0	0.188965
27015805:Parental longevity (mother's age at death)	0.762437	0.386968	0	0.364858	0	1.17429	1.59588	0	0.425498	0	0	0.92028	0	0	0	1.70228	0.715447	0.337934	0.649956	0	0	0	0	0	0	0	0	0	0	0	0	0	0	0	0	0	0	0	0	0	0	0	0.185137	0	0.239568	0	0	0	0
27016271:Developmental language disorder (syntactic complexity)	0	0	0	2.5096	0	0	0	0	0	0	0	0	0	0	0	0	0	0	0	0	0	0	0	0	0	0	0	0	0	0	0	0	0	0	0	0	0	0	0	0	0	0	0	0	0	0	0	0	0
27020472:Spherical equivalent (joint analysis main effects and education interaction)	0	0.767958	0	0.738989	0	0	0	0	0	0	0	0	0	0	0	0	1.16627	0	0	0	0	0	0	0	0	0	0	0	0	0	0	0	0	0	0	0	0	1.18274	0	0	0	0	0.482359	0	0.565279	0	0	0	0
27021288:Oppositional defiant disorder dimensions in attention-deficit hyperactivity disorder	0	0	0	0	0	0	0	0	0	0	0	0	0	0	0	0	0	0	0	0	0	0	0	0	0	0	0	0	0	0	0	0	0	0	0	0	0	0	0	0	0	0	0	0	0	0	0	0	0
27046643:Educational attainment	0	0	0	0	0	0	0	0	0	0	0	0	0	0	0	0	0	0	1.64432	0	0	0	0	0	0	0	0	0	0	0	0	0	0	0	0	0	0	0	0	0	0	0	0	0	0	0	0	1.04282	0
27064256:Glaucoma (primary angle closure)	0	0	0	0	0	0	0	0	0	0	0	0	0	0	0	0	0	0	0	0	0	0	0	0	0	0	0	0	0	0	0	0	0	0	0	0	0	0	0	0	0	0	0	0	0	0	0	0	0
27082954:Peripheral arterial disease (traffic-related air pollution interaction)	0.483679	0.0489653	0.0849338	0.0424567	0.510575	0	0.449866	0	0.33244	0.316309	0	0	0.255965	0	0	0.938866	0	0.397741	0	0	0.124766	0	0	0.540992	0.336978	0.096697	0	0.545086	0	0.262309	0.0975695	0.567253	0	0.316098	0	0.203226	0.470437	0	0.154217	0	0	0.271859	0.0715513	0.631207	0.386684	0.263695	0.150283	0.116874	0.226183
27089180:Age at first sexual intercourse	0.937698	0	0	0	0	1.369	0	0	0	0	0	0	0	0	0	0	0	0	0	0	0	0	0	0	0	0	0	0	0	0	0.675871	0	0	0	0	1.639	0	0	0	0	0	0	0.287474	0.291467	0.354495	0.287384	0	0.728235	0.727049
27089181:Life satisfaction	0	1.25758	0	1.2125	0	0	0	1.37944	0	0.917936	0	0	0	0	1.86814	0	1.87154	1.1566	0	0	0	0.85337	0	0	0	0	0	0	1.15974	0	0	0	0	0.544207	1.18464	0	0	0	0	0	1.54008	0.50947	0	0.817116	0.474079	0.397084	0	0.471889	0.471119
27089181:Neuroticism	0	0	0.134895	0	0	0	0	0	0.25528	0	0	0	0.389422	0	0	0	0.270443	0.347661	0.228034	0.304343	0.186178	0.377774	0	0.338553	0.43494	0.350431	0	0	0.695577	0	0.151467	0.686485	0.358274	0.0480799	0	0.281495	0	0	0	1.23199	0	0.0394731	0.138919	0.0187661	0.0316761	0.138833	0.252029	0.0312257	0.590581
27089181:Positive affect	1.05052	0	0.74269	0	0	0	0	0	0.66748	0	0	0	0	0	0	2.03893	0	0	0	0	0	0	0	0	0	0	0	0	0	0	0	0	0	0	0	0	0	0	0	0	0	0	0.361484	0	0.435466	0	0	0	0
27089181:Subjective well-being	1.08649	0.720808	0.141014	0.404387	0	0	0.355037	0.501359	0.266115	0.453776	0	0	0.080518	0	0	0	0.590804	0.182524	0	0.313739	0.193502	0.391009	0	0.712907	0.880402	0.655633	0	0	0.712907	0.360322	0.65916	0	0.368405	0.0512876	0.741411	0	0.303066	1.02741	0	0	0	0.0422791	0.14781	0.0204205	0.219151	0.459928	0.719328	0.389243	0.615521
27106561:Food addiction	0	0	0	0	0	0	0	0	0	0	0	0	0	0	0	0	0	0	0	0	0	0	0	0	0	0	0	0	0	0	0	0	0	0	0	0	0	0	0	0	0	0	0	0	0	1.50242	0	0	0
27117709:Breast cancer	0	0	0	1.86067	0	0	0	0	0	0	0	0	0.616287	0	0	0	0	0.581957	0	0	0	0	0	0	0	0	0	0	0	0	0	0	0	1.6442	0	0	1.06229	1.03967	0	0	0	2.26364	0.77677	0.784641	0.454263	0	0	0	0
27117709:Breast cancer (estrogen-receptor negative)	0	0	0	2.22241	0	0	0	0	0	0	0	0	0	0	0	0	0	0.731543	0	0	0	0	0	0	0	0	0	0	0	0	0	0	0	1.99526	0	0	1.23907	1.21559	0	0	0	1.20419	0	0.512255	0.591595	0	0	0	0
27126917:Daytime sleep phenotypes	0.825324	0.14555	0	0	0	1.39958	0	0	0	0.288482	0	0.541722	0.316354	0	1.03848	0	0.376125	0	0	0	0	0.248528	0	0	0	0	0	0	0	0	0.232293	0	0	0	0	0	0.403315	0	0	0.301781	0	0	0.121409	0.0434528	0	0.256548	0.0814733	0.174269	0.0647486
27126917:Night sleep phenotypes	0.131313	0.266496	0.0385522	0.0155243	0	0	0	0	0	0.0690723	0.460342	0	0.015607	0	0	0	0.271683	0	0	0	0.0634388	0	0	0	0	0	0	0	0.155076	0	0.0461674	0	0	0.0718105	0	0	0.125982	0.117331	0	0	0.357375	0.0209851	0.0215943	0.0226417	0.00376239	0.0522176	0.0224894	0.0036753	0.0149721
27130862:Asthma (time to onset)	0	0	0	0	0	0	0	0	0	0	0	0	0	0	0	0	0	0	0	0	0	0	0	0	0	0	0	0	0	0	0	0	0	0	0	0	0	0	0	0	0	0	0	0	0	1.08149	0	0	0
27143689:Docetaxel-induced peripheral neuropathy in metastatic castrate-resistant prostate cancer	0	0	0	0	0	0	1.46105	0	0	0	0	0	0	0	0	0	0	0	0	0	0	0	0	0	0	0	0	0	0	0	0	0	0	0	0	0	0	0	0	0	0	0	0	0	0	0	0	0	0
27145994:Colorectal cancer	0	2.54651	0	0	0	0	0	0	0	0	0	0	0	0	0	0	0	0	0	0	0	0	0	0	0	0	0	0	0	0	0	0	0	0	0	0	0	0	0	0	0	0	0	2.16618	0	0	0	0	0
27149984:Coenzyme Q10 levels	0	0	0	0	0	0	0	0	0	0	0	0	0	0	0	0	0	0	0	0	0	0	0	0	0	0	0	0	0	0	0	0	0	0	0	0	0	0	0	0	0	0	0	0	0	0	0	0	0
27151647:Alcohol dependence symptom count	0	0	0	0	0	0	0	0	0	0	0	0	0	0	0	0	0	0	0	0	0	0	0	0	0	0	0	0	0	0	0	0	0	0	0	0	0	0	0	0	0	0	0	0	0	0	0	0	0
27171184:Coronary artery aneurysm in Kawasaki disease	0	0	0	0	0	0	0	0	0	0	0	0	0	0	0	0	0	0.827568	0	0	0	0	0	0	0	0	0	0	0	0	0	0	0	0	0	0	1.34902	0	0	0	0	0	0	0.597456	0	0	0	0.678728	1.28618
27182965:Allergy	0	0	0	0	0	0	1.58354	0	0	0.97161	0	0	0	0	0	0	0	0	0	0	0	0	0	0	0	0	0	0	0	0	0.878167	0	0	0	0	0	0	1.12161	0	0	0	0	0	0.442058	0	0	0	0	0
27182965:Asthma	0	0	0	0	0	0	0	0	0	0	0	0	0	0	0	0	0	0	0	2.00309	2.55539	0.879049	0	1.18758	1.33132	0	1.36113	2.78018	3.12478	3.16347	3.34679	1.66574	0	0	0	0	0	0	0	0	1.56957	1.03666	0	0	0	0	0	0	0
27182965:Breast size	0	0	0	0	0	0	0	0	0	0	0	0	0.768662	0	0	0	0	0.731543	0	0	0	0	0	0	0	0	0	0	0	0	0	0	0	1.99526	0	0	0	0	0	0	0	0.630062	0	0.512255	0	0.507007	0.639177	0.589206	0.588366
27182965:Childhood ear infection	0	0	0	0	0	0	0	0	0	0	0	0	0	0	0	0	0	0	0	0	0	0	0	0	0	0	0	0	0	0	0	0	0	0.667604	0	0	0	0	0	0	0	0	0	0	0	0	0	0	0
27182965:Chin dimples	0	0.375639	0	0.353827	0	0	0	0	0	0	0	0	0	0	0	0	0	0	0	0	0	0	0	0	0	0	0	0	0	0	0	0	0	0.28194	0	0	0	0	0	0	0	0	0	0	0	0	0	0.229028	0
27182965:Hypothyroidism	0	0	0.868553	0.711668	0	0	0	0	0	0	0	0	0	0	0	0	0	0	0	0	0	0	0	0	0	0	0	0	0	0	0	0	0	0.614111	0	0	0	0	0	0	0	0	0	0	0	0.458991	0	0	0
27182965:Joint mobility (Beighton score)	0	0	0	0.767857	0	0	0	0	0	0	0	0	0	0	0	0	0	0.731543	0	0	0	0	0	0	0	0	0	0	0	0	0	0	0	1.26565	0	0	0	0	0	0	0	0	1.61979	0	0	0.507007	0	0	0
27182965:Male-pattern baldness	0	0.398709	0.981261	0.376298	0	0	0	0	0.872257	0	0	0	0	0	0	0	0	0	0	0	0	0.557031	0	0	0.961696	0.531427	0	0	0	0	0	0	0	0.302177	0	0	0	0	0	1.87924	0	0	0.437404	0	0.24893	0.437265	0	0.537799	0.536754
27182965:Menarche (age at onset)	0	0	0	0.376298	0	0	0	0	0	0	0	0	0.376909	0	0	0	0	0	0	0	0	0	0	0	0	0	0	0	0	0	0	0	0	0	0	0	0	0	0.655705	0	0	0	0	0.44357	0.540773	0.193246	0.281939	0	0.246731
27182965:Migraine	0	0	0.814623	0	0	0	0	0	0	0	0	0	0	0	0	0	0	0	0	0	0	0	0	0	1.33132	0	0	0	0	0	0	0	0	0	0	0	0	0	0	0	0	0	2.78039	0.851336	0	0.843038	1.05093	0	0.971267
27182965:Monobrow	0	0	0	0.67267	1.97363	0	0	0	0	0	0	0	0	0	0	0	0	0	0	0	0	0	0	0	0	0	0	0	0	0	0	0	0	0.549787	0	0	0	0	0	1.72121	0	0	0.155907	0	0	0	0	0.204323	0
27182965:Myopia	0	0	0.419839	0.638992	0	0	0	0	0.360215	0	0	0	1.0802	0	0	0	0.634572	0.594916	0	0	0	0	0	0	0	0	0	0	0	0	0	0	0	0.518923	0	0.650438	0	0	0	0	0	0	1.42669	0.344771	0.190876	0.339199	0.219779	0.189461	0.428022
27182965:Nose size	0	0	0	0	0	0	0.954697	0	0	0	0	0	0	0	0	0	0	0	0	0	0	0	0	0	0	0	0	0	0	0	0	0	0	0	0	0	1.23907	0	0	0	0	0	0.507123	0	0	0	0	0	0
27182965:Parkinson's disease	0	0	0	0	0	0	0	0	0	0	0	0	0	0	0	0	0	0	0	0	0	0	0	0	0	0	0	0	0	0	0	0	0	0	0	0	0	0	0	0	0	0	0	0.925592	0	0	0	0	0.537369
27182965:Photic sneeze reflex	0	0	0	0	0	0	0	0	0	0	0	0	0	0	0	0	0	0	0	0	0	0	0	0	0	0	0	0	0	0	0	0	0	0	0	0	0	0	0	0	0	0	0	0	0.205796	0	0	0	0
27182965:Tonsillectomy	0.917493	0.510255	0.623852	0	0	0	0	0	0.553319	0	0	1.08339	0	0	0	0	0.867665	0	0	1.66322	0.723966	0.68303	0	0	0	0	0	0	0	0	0	0	1.00139	0	0	0	0	0	0.788602	0.762842	0	0	0	0	0	0.589758	0	0	0
27189021:Type 2 diabetes	0	0	0	0	0	0	0	2.24404	1.49127	0	0	0	0	0	0	0	0	1.3566	1.79928	0	0	0	0	0	0	0	0	0	0	0	0	0	0	0	0	0	0	0	0	0	0	1.235	0	0	0	0	0	0	0
27193031:Systemic lupus erythematosus or rheumatoid arthritis	0	0	0	0	0	0	0	0	0	0	0	0	0	0	0	0	0	0	0	0	0	0	0	0	0	0	0	0	0	0	0	0	0	0	0	0	0	0	0	0	0	0	0	0	0	0	0	0	0
27197191:Cancer	0	0	0	0	0	0	0	0	0	0	0	0	0	0	0	0	0	0	0	0	0	0	0	0	0	0	0	0	0	0	0	0	0	0	0	0	0	0	0	0	0	0	0	0	0	0	0	0	0
27197191:Cancer (pleiotropy)	0	0	0	0	0	0	0	0	0	0	0	0	0	0	0	0	0	0	0	0	0	0	0	0	0	0	0	0	0	0	0	0	0	0.6968	0	0	0	0	0	0	0	0	0.53354	0	0	0.533422	0.667939	0	0.616296
27207650:Colorectal cancer	0	0	0	0	0	0	0	0	0	0	0	0	0	0	0	0	0	0	0	0	0	0	0	0	0	0	0	0	0	0	0	0	0	0	0	0	0	0	0	0	0	0	0	0	0	0	0	1.4791	0
27225129:Educational attainment (college completion)	0	0	0	0	0	0	0	0	0	0	0	0	0	0	0	0	0	0.504413	0	0.98367	0	0	0	0	0	0	0	0	0	0	0	0	0	0.449044	0	0	0	0	0.848761	0	0	0	0	0	0.384511	0.314665	0	0	0.381804
27225129:Educational attainment (years of education)	0	0.348936	0.108161	0.0575812	0	0	0.286102	0	0.0804904	0	0	0	0.0577916	0	0.812528	0	0	0.281464	0	0.261897	0.153722	0	0	0.293782	0.384564	0.121755	0.809264	0	0.293782	0	0.295427	0	0	0	0	0	0.252137	0	0.186715	0	0.552763	0	0.0117733	0.0122753	0.297178	0.344804	0.0896176	0.718811	0.0684808
27286809:C-reactive protein levels or HDL-cholesterol levels (pleiotropy)	0	0	1.03097	1.58846	0	0	0	0	0	0	0	0	0	0	0	0	0	0	0	0	0	0	0	0	0	0	0	0	0	0	0	0	0	0	0	0	0	0	1.21983	0	0	0	0	0.597456	0	0	0	0.678728	0
27286809:C-reactive protein levels or LDL-cholesterol levels (pleiotropy)	0	0.860873	0.994733	0	0	0	0	0	0.912179	0	0	0	0.831658	0	0	0	0	0.793582	0	0	1.10934	0	0	0	0	0	0	0	1.38449	0	0	0	0	0	0	1.28915	0	0	1.18203	1.15317	0	0	0.561773	2.54819	0.649399	0	1.31849	0.646928	1.23282
27286809:C-reactive protein levels or total cholesterol levels (pleiotropy)	0	0.895695	1.03097	0	0	0	0	0	0	1.16865	0	0	0	0	0	0	0	0	0	0	0	0	0	0	0	0	0	0	0	0	0	0	0	0	0	0	0	0	0	0	0	0	0	0.597456	0	0	0	0	0
27286809:C-reactive protein levels or triglyceride levels (pleiotropy)	0	0	0	0	0	0	0	0	0	0	0	0	0.831658	0	0	0	0	0.793582	0	0	0	0	0	0	0	0	0	0	0	0	0	0	0	0.727841	0	0	0	0	0	0	0	0.68914	0	1.10261	0	0	0	0	0
27322543:Migraine	0	0.450221	1.07647	0.854355	0	0	0.581173	1.10401	0	1.26555	0	0	0.427225	0	0	0	0	0.804804	0.726686	0	0	0	0	0	0	0	0	0	0	0	0	0	0	0.347858	0	0	0	0	0	0	0	0	2.5242	0.513787	0	0.50704	0.326194	0	0.288295
27322543:Migraine without aura	0	0	1.89202	0	0	0	0	0	0	0	0	0	0	0	0	0	0	0	0	0	0	0	0	0	0	0	0	0	0	0	0	0	0	0	0	0	0	0	0	0	0	0	2.4529	0	0	0	0	0	0
27329760:Bipolar disorder	0	1.87468	0	0	0	0	0	0	0	0	0	0	0	0	3.22959	0	0	0	0	0	0	0	0	0	0	0	0	0	0	0	0	0	0	0	0	0	0	0	0	0	0	0	0	0	0	0	0	0	0
27363682:Multiple myeloma	0	0.797181	0	0	0	0	0	0	0	0	0	0	0	0	0	0	0	0	0	0	0	0	0	0	0	0.963975	0	0	0	1.33095	0.96653	0	0	0	0	0	1.23907	0	0	0	0	0	0.507123	0	0	0	0	0	1.1355
27386562:Multiple sclerosis	0	1.06044	0	1.02856	0	0	0	0	0	0	0	0	0	0	0	0	0	0	0	1.54762	0	0	0	0	0	1.2396	0	0	1.60555	0	0	0	0	0	0	0	0	0	0	0	0	0	0	0	0	0	0	0	0
27397699:Bone mineral density (Ward's triangle area)	0	0.972393	0	0	0	0	0	0	0	0	0	0	0	0	0	0	0	0	0	0	0	0	0	0	0	0	0	0	0	0	0	0	0	0	0	0	0	0	0	0	0	0	0	0	0	0	0	0	0
27399966:Systemic lupus erythematosus	0	0.691976	0.430532	1.64302	0	0	0	0	0.755055	0	0	0	0	0	0	0	0	0.288395	1.76522	3.75247	4.87844	1.52428	0	3.9215	2.41188	2.12255	1.62181	2.01843	3.9215	2.16426	3.68376	3.07439	0.769824	0	0.765048	0	0.680729	0.660995	0.575744	0.552699	3.94776	0.221905	0.351748	1.02787	1.2171	1.01543	0.500602	0.442883	0.441926
27412012:Apolipoprotein A-IV levels	0	0	0	0	0	0	0	0	0	0	0	0	0	0	0	0	0	0	0	0	0	0	0	0	0	0	0	0	0	0	0	0	0	0	0	0	0	0	0	0	0	0	0	0	1.98921	1.87189	2.0528	1.98598	1.98484
27416945:Modified Stumvoll Insulin Sensitivity Index (BMI interaction)	0	0	0	0	0	0	0	0	0	0	0	0	0	0	0	0	0	0	0	0	0	0	0	0	0	0	0	0	0	0	0	0	0	0	0	0	0	0	0	0	0	0	0	0	0	0	0	0	0
27416945:Modified Stumvoll Insulin Sensitivity Index (model adjusted for BMI)	0	0	0	0	0	0	2.44508	0	0	0	0	0	0	0	0	0	0	0	0	0	0	0	0	0	0	0	0	0	0	0	0	0	0	0	0	0	0	0	0	0	0	0	0	0	0	0	0	0	0
27424798:Cutaneous squamous cell carcinoma	0	0	0	0	0	0	0	0	0	0	0	0	0	0	0	0	0	0	0	0	0	0	0	0	0	0	0	0	0	0	0	0	0	0	0	0	0	0	0	2.65472	0	0	0	0	0	0	0	0	0
27432226:Breast cancer, ovarian cancer or prostate cancer (pleiotropy)	0	0	0	0	0	0	0	0	0	0	0	0	0	0	0	0	0	1.6514	0	0	0	0	0	0	0	0	0	0	0	0	0	0	0	1.54204	0	1.41183	0	0	0	0	0	0	0.659419	0	0	0	0	0	0
27436580:Nasopharyngeal carcinoma	0	0	0	0	0	0	0	0	0	0	0	0	0	0	0	0	0	0	0	2.403	0	0	0	0	0	0	0	0	0	0	2.07532	0	0	0	0	0	0	0	0	0	0	0	0	0	0	0	0	0	0
27455348:Amyotrophic lateral sclerosis	0	0	0	0	0	0	0	0	0	0	0	0	0	0	0	0	0	0	0	0	0	0	0	0	0	0	0	0	0	0	0	0	0	0	0	0	0	0	0	0	0	0	0	0	0	0	0	0	0
27476799:Lumbar spine bone mineral density (integral)	0	0.895695	0	0	0	0	0	0	0	0	0	0	0	0	0	0	0	1.52813	0	1.36694	1.14659	0	0	0	0	1.06773	1.60317	0	0	0	1.07036	0	0	1.42096	0	1.32768	0	1.32511	0	0	0	0	0	0	0	0	0	0	0
27476799:Lumbar spine bone mineral density (trabecular)	0	0	0	0	0	0	0	0	0	0	0	0	0	0	0	0	0	0	0	0	1.55559	0	0	0	0	1.47129	2.03414	0	0	0	1.4741	0	0	1.13561	0	0	0	0	0	0	0	0	0	0	0	0	0	0	0
27479909:Major depressive disorder	0	0	0	0	0	0	0	0	0	0	0	0	0	0	0	0	0	0	0	0	0	0	0	0	0	0	0	0	0	0	0	0	0	0	0	0	0	0	0	0	0	0.247115	0	0	0	0	0	0	0
27490719:Gestational age at birth (child effect)	0	0	0	0	0	0	0	0	0	0	0	0	0	0	0	0	0	0	0	0	0	0	0	0	0	0	0	0	0	0	0	0	0	0	0	0	0	0	0	0	0	0	0	0	0.985146	0.884076	1.04083	0	0.981339
27490719:Gestational age at birth in labor-initiated deliveries (child effect)	0	0	0	0	0	0	0	0	0	0	0	0	0	0	0	0	0	0	0	0	0	0	0	0	0	0	0	0	0	0	0	0	0	0	0	0	0	0	0	0	0	0	0	0	0	0.942868	0	0	1.04181
27506219:Endometriosis	0	0	2.41364	0	0	0	0	0	0	0	0	0	0	0	0	0	0	0	0	0	0	0	0	0	0	0	0	0	0	0	0	0	0	0	0	0	0	0	0	0	0	0	1.87205	0	0	0	0	0	0
27532455:Blood protein levels	0	0	0	0.125154	0	0	0.830445	0.607995	0.16113	0	0	0	0.559664	0	0	0	0	0.11013	0	0	0	0.238311	0	0	0	0	0	0	0	0	0	0	0	0.219949	0	0	0	0	0	0	0	0	0.113091	0.436388	0.334206	0.972985	0.391017	1.21351	0.330465
27539887:Basal cell carcinoma	0	0	0	0	0	0	0	0	0	0	0	0	0	0	0	0	0	0	0	0	0	0	0	0	0	0	0	0	0	0	0	0	0	0	0	0	0	0	0	0.938721	0	0	0	0.401824	0	0.808943	0	0.471889	0
27569725:Inflammatory bowel disease	0	0	0	0	0	0	0	0	0	0	0	0	0	0	0	0	0	0	1.45965	0	0	0	0	0	0	0	0	0	0	0	0	0	0	0	0	0	0	0	0	0	2.0612	0	0	0	0	0.782304	0	0	0
27577874:QRS duration	0	0	0	0.767857	0	0	0	0	0	0	0	0	0	0	0	0	0	0	0	0	0	0	0	0	0	0	0	0	0	0	0	0	0	0	0	0	0	0	0	0	0	0.630062	0	0	0	0	0	0	0
27588450:Glomerular filtration rate	0	0	0	0.738989	0	0	0	0	0	0	0	0	0.739783	0	0	0	0	0	1.09033	0	0	0.963844	0	0	0	0	0	0	0	0	0	0	0	0	0	0	0	0	0	0	0	0	0	1.56946	0	0	0	0	0
27595289:Acute graft versus host disease in bone marrow transplantation (recipient effect)	0	0	1.06949	0	0	0	0	0	0.985251	0	0	0	0	0	0	0	0	0	0	0	0	0	0	0	0	0	0	0	0	0	0	0	0	0.796243	0	0	0	0	0	0	0	0	0	0	0	0	0	0	0
27599772:Hypertriglyceridemia	0	0	0	2.00564	0	0	2.23045	0	2.10275	2.3553	0	0	2.00663	0	0	0	0	0	0	0	0	0	0	0	0	0	0	0	0	0	0	0	0	0	0	0	0	0	0	0	0	1.83054	0	0	0	0	0	0	0
27611488:Asthma	0.777628	0.398709	0	0	0	0	0.523835	0	0	0	0	0	0.767898	0	0	0	0	0.348985	0.664359	0	0	0	0	0	0	0.531427	0.989285	0	0.829967	0	0.533522	0	0	0.636767	0	2.14145	0.765302	0	0	0.631518	1.18446	1.00663	0	0.196578	0.540773	0	0.281939	0.247303	0.246731
27611488:Asthma (childhood onset)	0	0	0	0	0	0	0	0	0	0	0	0	0	0	0	0	0	0	0	0	0	0	0	0	0	0	0	0	0	0	1.03375	0	0	0.727841	0	0	0	0	0	0	0	0	0	0	0	0	0	0	1.23282
27618447:Diastolic blood pressure	0	0	0	0.376298	0	0	0	0	0	0	0	0	0	0	0	0	0	0.348985	0	0	0	0	0	0	0	0	0	0	0	0	0	0	0	0.302177	0	0	0	0	0	0	0	0	1.2042	0.786846	0	0.777164	0	0.929931	0
27618447:Hypertension	0	0	0	0	0	0	0	0	0	0	0	0	0	0	0	0	0	0	0	0	0	0	0	0	0	0	0	0	0	0	0	0	0	0	0	0	0	0	0	0	0	0	0.943011	0	0	0	0	0	0
27618447:Pulse pressure	0	0	1.15441	0.983324	0	0	0	0	1.06847	1.29565	0	1.67793	0	0	0	0	0	1.71957	0	0	0	0	0	0	0	0	0	0	0	0	0	0	0	1.60911	0	0	0	0	0	0	0	0	2.08945	0.702912	0	0.697013	0	0	0
27618447:Systolic blood pressure	0	0.386968	0	0	0	0	0	0	0	0	0	0	0	0	0	0	0	0	0	0	0	0.543538	0	0	0	0	0	0	0.814459	0	0	0	0	0	0	0	0	0	0	0	0	0	1.66488	0.427735	0.239568	0.752655	0	0.52049	0.237412
27618448:Diastolic blood pressure	0	0	0	0.983324	0	0	0	0	0	0	0	0	1.78297	0	0	0	0	0	0	0	0	0	0	0	0	0	0	0	0	0	0	0	0	0	0	0	0	0	0	0	0	0.833646	1.32296	2.1026	0	0	0	0	0
27618448:Hypertension	0	0	0	0	0	0	0	0	0	0	0	0	0	0	0	0	0	0	0	0	0	0	0	0	0	0	0	0	0	0	0	0	0	0	0	0	0	0	0	0	0	0	0	0	0	0	0	0	0
27618448:Mean arterial pressure	0	1.46672	0	1.399	0	0	0	0	0.298396	0	0	0	1.40086	0	0	0	0.555249	0.225237	0	0	0.434238	1.32196	0	1.21644	0.768591	0.378477	0	0	0	0	0	0	1.25809	0.425358	0	0	0.587055	0	0.954632	0.466464	0	0.167314	1.19804	0.509308	0.147085	0.106358	0.172253	0.145862	0.627614
27618448:Pulse pressure	0	0	0	0	0	0	0	0	0	0	0	0	0	0	0	0	0	0	0	0	0	0	0	0	0	0	0	0	0	0	0	0	0	0	0	0	0	0	0	0	0	0	0	0	0	0	0	0	0
27618448:Systolic blood pressure	0	0	0	0	0	0	0	0	0	0	0	0	0	0	0	0	1.43819	0	0	0	0	0	0	0	0	0	0	0	0	0	0	0	0	0	0	0	0	0	0	0	0	0	0.697144	1.33235	0	0	0	0	0
27618452:Diastolic blood pressure	0	0.273457	0	0	0	0	0.772248	0	0	0	0	0	0	0	0	0	0	0	0.505821	0	0	0	0	0	0	0	0	0	0	0.672747	0	1.07906	1.27651	0	0	0	0.597764	0	0.498012	0	0	0.173274	0.517192	0.278745	0.15263	0	0	0	0.150944
27618452:Systolic blood pressure	0	0.517699	0	0.220348	0	0	0.698407	0	0.268562	0	0	0	0.486492	0	0	0	0	0.199493	0	0	0	0	0	0	0.724096	0	0	0	0	1.84141	0	1.01709	0.629413	0.164722	0	0	0.54668	0	0.450567	0	0	0.342945	0.229379	0.233811	0.305845	0.0898581	0	0	0.125402
27622933:Non-response to antidepressants and depression	0	0	0	0	0	0	0	0	0	0	0	0	0	0	0	0	0	0	0	0	0	0	0	0	0	0	0	0	0	0	0	0	0	0	0	0	0	0	0	0	0	0	0	0	0	0	0	0	0
27622933:Response to selective serotonin reuptake inhibitors in depression	0	0	0	0	0	0	0	0	0	0	0	0	0	0	0	0	0	0	0	0	0	0	0	0	0	0	0	0	0	0	0	0	0	0	0	0	0	0	0	0	0	0	0	0	0	0	0	0	0
27629089:Multiple system atrophy	0	0	0	0	0	0	0	0	0	0	0	0	0	0	0	0	0	0	0	0	0	0	0	0	0	0	0	0	0	0	0	0	0	0	0	0	0	0	0	0	0	0	0.53354	0	0	0	0	0	0
27629089:Multiple system atrophy (pathologically confirmed)	0	0	0	0	0	0	0	0	0	0	0	0	0	0	0	0	0	0	0	0	0	0	0	0	0	0	0	0	2.63585	0	0	0	0	0	0	0	0	0	0	0	0	0	0	0	0	0	0	0	0
27629369:Loneliness	0	0	0	0	0	0	0	0	0	0	0	0	0	0	0	0	0	0	0	0	0	0	0	0	0	0	0	0	0	0	0	0	0	0	0	0	0	0	1.14629	0	0	0	0	0	0.61958	0	0	0	0
27629369:Loneliness (linear analysis)	0	0	0	0	0	0	0	0	0	0	0	0	0	0	0	0	0	0	0	0	0	0	0	0	0	0	0	0	0	0	0	0	0	0	1.53514	1.41183	0	0	1.30254	0	0	0.793603	0	0	0.751906	0.659291	1.49289	0.749309	0.748395
27639821:Mortality in sepsis	0	0	0	1.13039	0	0	0	0	0	0	0	0	1.13128	0	0	0	0	1.08975	0	0	0	0	0	0	0	0	0	0	0	0	0	0	0	0	0	2.77608	1.63971	0	0	0	0	0	0.830961	0.837064	0	0	0	0	0
27659466:QRS complex (12-leadsum)	0	0	0	0.902018	0	0	0	0	0.985251	0	0	0	0	0	0	0	0	0	0	0	0	0	0	0	0	0	0	0	0	0	0	0	0	0	0	0	0	1.3659	0	0	0	0.756364	0.624475	0	0	0	0	0	0.711871
27659466:QRS complex (Cornell)	0	0	2.05051	0.983324	0	0	0	0	0	0	0	0	0	0	0	0	0	0	0	0	0	0	0	0	0	0	0	0	0	0	0	0	0	0	0	0	0	0	0	0	0	0	0	0	0	0	0	0	0
27659466:QRS complex (Sokolow-Lyon)	0	0	0	0	0	0	0	0	0	0	0	0	0	0	0	0	0	0	0	0	0	0	0	0	0	0	0	0	0	0	0	0	0	0	0	0	0	0	0	0	0	0	0	0	0	0	0	0	0
27659466:QRS duration	0	0	0	0.594325	0	0	0	0	0	0.868825	0	0	0	0	0	0	0	0.561184	0	0	0	0	0	0	0	0	0	0	0	0	0	0	0	0.503321	0	1.01701	1.03707	0	0	0	0	0.46967	0.361484	0	0	0	0	0	0
27663945:Attention deficit hyperactivity disorder symptom score	0	0	0	0	0	0	0	0	0	0	0	0	1.58761	0	0	0	0	0	0	0	0	0	0	0	0	0	0	0	0	0	0	0	0	1.46484	0	0	0	0	0	0	0	0	0	0	0	0	0	0	0
27664181:Resistin levels	0	0	0	0	0	0	0	0	0	0	0	0	0	0	0	0	0	0	0	0	0	0	0	0	0	0	0	0	0	0	0	0	0	0	0	0	0	0	0	0	0	0	0	0	0	0	0	0	0
27668658:Cardiometabolic and hematological traits	0	1.01483	0	0	0	0	0	0	0	0	0	0	0	0	0	0	0	0	0	0	0	1.22497	0	0	0	0	0	0	0	0	0	0	1.58774	0	1.58203	0	0	0	0	0	0	0	0	0	0	0	0	0	0.787716
27680694:Birth weight	0	0.914487	0	0.497658	0.959606	0	0.346658	0	0	0	0	0.711545	0	0	0	0	0.525271	0.45826	0	0	1.94921	0	0	0.61456	2.10458	0.723572	0.760333	0	1.16404	0.629545	0.354793	0	0	1.0958	0.63519	0.540066	1.69557	0	0.459587	1.41386	0	1.45689	0.237643	1.12728	0.930064	1.11278	1.48267	2.36606	0.923111
27694959:Gut microbiota (bacterial taxa)	0	0	0	0	0	0	0	0	0	0	0	0	0	0	0	0	0	0	0	0	0	0	0	0	0	0	0	0	0	0	0	0	0	0	0	0	0	0	0	0	0	0	0	0	0	0	0	0	0
27694959:Gut microbiota (functional units)	0	0	0	0	0	0	0	0	0	0	0	0	0	0	0	0	0	0	1.9208	0	0	0	0	0	0	0.51818	0	0	0	0.830916	0.520254	0	0	0	0	0	0	0	0	0	0	0	0	0	0	0	0	0.237973	0
27696742:Knee osteoarthritis	0	0	0	0	0	0	0	0	0	0	0	0	0	0	0	0	0	0	0	0	0	0	0	0	0	0	0	0	0	0	0	0	0	0	0	0	0	0	0	0	0	0	0	0	0	0	0	0	0
27701424:Hip minimal joint space width	0	0	0	0	0	0	0	0	0	0	0	0	0	0	0	0	0	0	0	0	0	0	0	0	0	0	0	0	0	0	0	0	0	0	0	0	0	0	0	0	0	0	0	0	1.27258	0	0	0	0
27723756:Gut microbiota (bacterial taxa)	0.84314	0.450221	0	0.42658	0	0	0	0	0	0	0	0	0	0	0	0	0	0.804804	0	0	0	0	0	0	0	0	0	0	0	0	0	0	0	0.718373	0	0	0	0	0	0	0	0.668166	0	0.233739	0.29067	0	0	0.614043	0
27723756:Gut microbiota (beta diversity)	0	0	0	0	0	0	0	0	0	0	0	0	0	0	0	0	0	0	0	0	0	0	0	0	0	0	0	0	0	0	0	0	0	0	0	0	0	0	0	0	0	0	0	0	0	0.830823	0	0	0
27723757:Vitiligo	1.17394	1.01601	0.370953	0.5632	1.02172	0	0	0.860047	1.64195	1.49176	1.14893	0.768453	0.966409	0	0	0	0.57649	0	0.51612	1.17869	3.63847	0.838715	2.61601	0.668754	1.4529	1.91868	3.19183	1.88458	3.64533	3.701	2.61328	2.88895	0.694617	0.793916	1.28785	0	1.15524	0	0.508248	0.952033	2.70025	0.17946	0.533378	0.54139	0.368672	0.283672	0.184593	0.15712	0
27723758:Selective IgA deficiency	0	0	0	0	0	0	0	0	0	0	0	0	0	0	0	0	0	0	0	0	0.803643	0	0	0	0	0	0	0	1.05906	0	0	0	0	0	0	0	0	0	0	0	0	0	0	0	0	0	0	0	0
27723809:Depression in response to interferon-based therapy in chronic hepatitis C	0	0	0	0	0	0	0	0	0	0	0	0	0	0	0	0	0	0	0	0	0	0	0	0	0	0	0	0	0	0	0	0	0	0	0	0	0	0	0	0	0	0	0	0	0	0	0	0	0
27749845:Oral cavity and pharyngeal cancer	0	0	0	0	0	0	0	0	0	0	0	0	0	0	0	0	0	0	0	0	0	0	0	0	0	0	0	0	0	0	0	0	0	0	0	0	0	0	0	0	0	0	0	0	0	0	0	0	0
27749845:Oral cavity cancer	0	0	0	0	0	0	0	0	0	0	0	0	0	0	0	0	0	0	0	0	0	0	0	0	0	0	0	0	0	0	0	0	0	0	0	0	0	0	0	0	0	0	0	0	0	0	0	0	0
27749845:Oropharynx cancer	0	0	1.15441	0.983324	0	0	0	0	0	0	0	0	0	0	0	0	0	0	0	0	0	0	0	0	0	1.19219	0	0	0	0	0	0	0	0.874725	0	0	0	1.4554	0	0	0	0	0	1.33235	0.791285	0	0	0.788645	0
27770636:Late-onset Alzheimer's disease	0	0.0638214	0	0.153186	0	0	0	0	0.0785327	0	0	0	0.056216	0	0	0	0	0.0471423	0	0	0	0	0	0	0	0	0	0	0	0	0	0	0	0.100025	0	0	0	0	0	0.170145	0	0.0270259	0	0	0.155023	0.0983544	0.192451	0.287437	0.286425
27777418:Major depressive disorder	0	0	0	0	0	0	0	0	0	0	0	0	0	0	0	0	0	0	0	0	0	0	0	0	0	0	0	0	0	0	0	0	0	0	0	0	0	0	0	0	0	0	0	0	0	0	0	0.788645	0
27790247:Age-related disease endophenotypes	0	0.740285	0	0.711668	0	0	0	0	0.789311	0	0	0	0.712453	0	0	0	0	0	0	0	0	0	0	0	0	0.903636	1.42233	0	1.24707	1.26547	0	1.72913	0	0	0	0	0	1.15145	0	0	0	1.11593	0	2.98664	1.0541	0.91704	1.13054	1.05026	1.0489
27790247:Age-related diseases, mortality and associated endophenotypes	0	0.479054	0.590097	0.454783	0	0	0	0	0.521084	0	0	0	0.455446	0	0	0	0	0	0	0	0	0	0	0	0	0.621034	1.09762	0	0.933354	0.950479	0	1.39033	0	0	0	0	0	0.844938	0	0	0	0.712515	0	2.02713	0.660156	0.546596	0.724979	0.656918	0.65578
27798624:Resting heart rate	0	1.32696	0.192894	0	0.737983	0	0.803874	0	0.153256	0	0	0	0.53737	0	0	0	0	0.257548	0.303152	0	0	0.865373	0	0.850622	0	1.25107	0	0	0.427982	0.440994	0.470466	0.802324	0.449818	0.406877	0.445909	0.364124	0.764969	0	0	1.00464	0	0	1.27508	0.946907	1.57513	1.66606	2.22921	0.82452	2.50592
27798627:Age at first birth	0	0	0	0	0	0	0	0	0	0	0	0	0	0	0	0	0	0	0	0	0	0	0	0	0	0	0	0	0	0	0	0	0	0	0	0	0	0	0	0	0	0	0	0	0	0	0	0	0
27802415:Systolic blood pressure response to hydrochlorothiazide in hypertension	0	0	0	0	0	0	0	0	0	0	0	0	0	0	0	0	0	0	0	0	0	0	0	0	0	0	0	0	0	0	0	0	0	0	0	0	0	0	0	0	0	0	1.08164	0	0	0	0	0	0
27841878:Diastolic blood pressure	0.203084	0.404357	0.133049	0.749528	0.976609	0	0.279198	0.182144	0.31259	0.39849	0.352013	0.324947	0.751567	0	0.90523	0	0.064522	0.890758	1.04216	0.982901	0.207974	0.765147	0	0.744215	0.346533	0.0679525	1.03607	0.298282	0.24058	0.477885	0.70751	0	0.26154	0.0670718	0.104779	1.26822	0.0749643	0.600096	0.127178	0.955188	0.557441	1.94681	2.87426	2.2019	0.512095	0.461757	0.306225	0.902212	0.353019
27841878:Pulse pressure	0.312787	0.292968	0.314193	1.01907	0.490418	0	0.533579	0.144729	0.0586679	0.165283	0	0.261105	2.70185	0	0.801838	0	0.266123	2.09793	0.587788	0.315983	0.0663844	0.605426	0	0.614141	0.115909	0.784373	0.126654	0	0.368019	0.0763965	0.214034	0	0.398704	2.07768	0	0.74851	0.785781	0.280029	0.199305	0.0808419	0	2.18669	10.4906	0.448357	0.502501	0.583835	0.627746	0.865838	0.149462
27841878:Systolic blood pressure	0.15832	0.182355	0.187577	0.7941	0.497243	0	0.355339	0	0.551493	0.075704	0	0.108896	0.796329	0	0.810203	0	0.0469278	0.503741	0.870658	1.56	0.155946	0.871896	0.570618	0.624442	0.53034	0.111955	0.129346	0.252979	0.0733341	0.201948	1.08699	0	0.406019	0.154087	0.206134	0.288267	0.0554309	0.286095	0.0940111	1.09058	0.48001	2.58512	4.25832	0.79931	0.517191	0.321848	0.470843	0.685276	0.0899624
27846195:Response to paliperidone in schizophrenia (CGI-S score)	0	0	0	0	0	0	0	0	0	0	0	0	0	0	0	0	0	0.703139	0	0	0	0	0	0	0	0	0	0	0	0	0	0	0	1.21961	0	0	0	0	0	0	0	0	0	0	0	0.482245	0	0	0
27846195:Response to paliperidone in schizophrenia (Multivariate)	0	0	0	0.738989	0	0	0	0	0.817548	0	0	0	2.15618	0	0	0	0	0.703139	0	0	0	0	0	0	0	0	0	0	0	0	0	0	0	1.21961	0	2.08733	1.20607	0	0	0	0	0	0.482359	0	0.565279	0.482245	0	0.562931	0.562105
27846195:Response to paliperidone in schizophrenia (negative Marder score)	0.762437	0	0	0	0	0	0	0	0	0	0	0	0	0	0	0	0	0	0	0	0	0	0	0	0	0	0	0	0	0	0	0	0	0	0	0	0	0	0	0	0	0.265672	0	0	0	0.421538	0	0	0
27846195:Response to paliperidone in schizophrenia (PANSS score)	0	1.08361	0.804923	0	0	0	0	0	0.34115	0	1.19066	0	0	0	0	0	0	0	0.548688	0	0	0	0	0	0	0	0	0	0	0	0	0	0	0.22217	0	0	0.643348	0	0	0	0	0.199472	0	0	0	0.315728	0	0.17575	0.175273
27846195:Response to paliperidone in schizophrenia (positive Marder score)	0	0	0.917264	0	0	0	0.485566	0	0.402266	0	0	0	0	0	0	0	0	0	0.622416	0	0.554893	0.517804	0	0	0.914392	0	0	0	0.784722	0.80099	0.494967	0	0	0	0	0	0	0	0	0	0	0	0	0.172895	0.221983	0.16979	0	0.22045	0.486744
27846281:Hepcidin/ferritin ratio	0	0	0	0	0	0	0	0	0	0	0	0	0	0	0	0	0	0	0	0	0	0	0	0	0	0	0	0	0	0	0	0	0	0	0	0	0	0	0	0	0	0	0	0	0.494995	0.416516	0.539542	0.972586	0.491982
27863252:Basophil percentage of granulocytes	0	0	0	0	0	0	0	0	0	0	0	0	0.295781	0	0	0	0	0.270936	6.10377	0.67016	0	0	0	0	0	2.77238	0	0	0	0	0.438216	0	1.37511	0	0	0	0	1.20064	0	0	1.05898	0.461261	0.13719	0.61226	0	0.327241	0	0.741692	0
27863252:Basophil percentage of white cells	0	0	0	0	0	0	0.42928	0	0	0	0	0	0.295781	0	0	0	0	0.270936	3.25185	0.67016	0	0.459959	0	0	0	2.77238	0.869885	0	0	0	0.438216	0	2.12826	0.22978	0	0	0	1.88432	0	0	1.05898	1.24865	0.13719	0.332713	0	0.137129	0.212201	0.741692	0
27863252:Eosinophil counts	0.158154	1.82513	0.141936	0.723693	0	0.406305	1.16025	0	0.621258	0.427723	0	0.523858	0.161086	0	0.635621	0	0.321101	0.0583319	3.1972	1.9741	4.02882	2.64344	2.29693	2.72316	2.56963	3.04088	4.86574	5.24893	3.36275	2.78756	4.22929	0.466146	2.83104	0.519605	0.196436	0.143558	0.638416	0.142534	0	0.0944056	1.90682	0.656264	0.389786	0.258748	0.237801	0.25132	0.0841503	1.0464	0.129764
27863252:Eosinophil percentage of granulocytes	1.09562	1.55462	0.161487	0.33774	0	1.38834	0.893759	0.32473	0.250068	0.469236	0.538454	0.562075	1.45597	0	0.667223	2.35169	3.06657	0.158474	3.36716	1.56284	1.93957	2.27502	1.55787	0.787569	1.49203	1.27639	1.55302	1.48626	2.2497	2.92536	4.45509	0.494284	0.83104	0.382095	0.215277	0	1.06984	0.158376	0	0.106881	0.848587	1.00108	0.294695	0.302669	0.639786	0.869796	0.10058	0.432759	0.431238
27863252:Eosinophil percentage of white cells	0.364738	0.787773	0.141936	0.298451	0.824575	0	0.539149	0.301443	0.393603	0.70222	0	0.242955	0.725426	0	0	0	1.33975	0.0583319	3.8192	3.79627	2.84023	3.19146	2.29693	1.60269	3.23755	2.51117	3.34575	3.53014	3.36275	3.43739	5.54209	1.46862	1.19138	0.195794	0.437767	0	0.638416	0.142534	0	0.236585	1.31068	0.903704	0.563819	0.399824	0.567397	0.773069	0.0841503	0.378551	0.23399
27863252:Granulocyte count	0.422193	0.406613	0.592708	0.586864	0.905042	0	0.633394	0	0.474654	0.108949	0.560603	0.28018	0	0	0.691152	0.877458	0.16345	0.078819	1.78307	0.189744	0.772143	0.219671	0	0	0.296107	1.34762	1.08924	0	0.828088	0.493607	1.78816	0	0.505481	0.0169791	0.500217	0.17195	0.181517	0	0.304735	0.527355	1.42583	0.213115	0.329613	0.964138	0.176727	0.496615	0.574578	0.690792	0.302602
27863252:Granulocyte percentage of myeloid white cells	0.603605	0.707204	0.256686	0.428951	1.27101	0	0.135597	0.277125	1.87315	0	0	0	0.136861	0	0	0.780611	0.858995	0.114543	7.93995	4.99216	2.66623	3.55983	1.44377	2.01234	3.77944	1.45933	3.19057	1.95479	0.379299	3.26634	8.12821	1.39606	1.57597	0.289053	3.97016	0.304034	0.586215	0.887052	0.228607	1.00144	3.95101	1.06863	0.330595	2.13989	0.939594	0.674773	0.142552	1.20765	0.92899
27863252:Hematocrit	0.297644	1.02008	0.131939	1.33149	0	0	0.3363	0	0.100486	0	0	0	0.193827	0	0.871479	0	0	0.340393	0.490244	0.627172	0	0	0	1.14344	0	1.41361	0.450425	0	0	0	0.34643	0	1.19346	0.0465515	0.349817	0	0.289326	0.27563	0	0.79413	0.604659	0.237318	0.647969	0.263485	0.58475	0.257164	0.979581	0.363026	0.199579
27863252:Hemoglobin concentration	0.577077	0.931226	0.2809	0.867901	1.10991	0	0.890049	1.43696	0.701991	0.702382	0	0.768283	0.573229	1.16787	0.831485	0	0	0.515531	1.20727	0.580726	0.672744	1.38614	1.03794	1.59213	0.398899	1.77881	1.35706	0	0.638826	1.10132	0.130725	0	4.47668	0.111571	2.25472	0	0.562743	0	0	0.413019	1.71621	1.55194	0.370882	1.8279	0.516782	0.813546	1.21127	0.760128	0.023988
27863252:High light scatter reticulocyte count	0.677616	0.820289	0.799745	0.509817	0	0.417451	0.331313	2.19934	1.27438	1.93944	1.00599	1.93151	1.05011	0	0.648906	0	0.333792	0.676571	0.27507	0.381265	0.0856302	2.71065	0	0.429559	0	0.340547	0	0	0.19205	0.20091	0.17173	0	3.55537	1.7365	1.21205	0.349223	0.659291	0.347168	0.109373	0.762352	0	0.68858	2.02444	0.164941	2.13222	0.595615	1.27323	0.591912	2.52256
27863252:High light scatter reticulocyte percentage of red cells	0.677616	1.88389	1.13229	1.04788	0	0.417451	0.561269	1.08191	2.08797	2.44856	0.52155	1.93151	1.38871	0	0.648906	0	0.608011	1.26526	0.112989	0.381265	0.218055	4.49755	0	0.429559	0	0.574948	0	0	0.429559	0.20091	0.34311	0.933053	5.82137	1.37892	1.21205	0.991967	1.46902	0.347168	0.267672	0.469487	0.822303	1.23979	2.02444	0.830345	2.54265	1.06608	1.61264	1.09279	2.52256
27863252:Immature fraction of reticulocytes	0.887186	4.15802	2.49115	0.282096	0	1.0153	0.257032	0.815569	2.17326	0.977813	1.20215	1.70681	0.755183	0	0.77651	0	1.73584	1.73122	0.172813	0	0.137153	5.41977	0	0.270171	0	0.497043	0	1.0876	0.270171	0.280722	0.108289	0	5.00304	2.82287	1.51388	0.48118	0.866646	0.478782	0.384604	0	0.521385	1.73807	2.34721	0.954893	0.64802	0.937652	1.39261	1.95842	1.56369
27863252:Lymphocyte counts	0.642802	1.4036	1.0703	0.982763	1.92344	1.3046	0.802255	1.54681	0.381492	0.686042	0	0.237302	1.67541	0	0	2.25455	2.30149	1.18889	1.57102	5.17078	9.13829	2.59974	4.123	3.31913	6.32139	9.20085	6.4956	5.20019	3.99924	7.24671	10.0564	5.32861	3.44367	1.63672	1.63777	0.598541	1.40675	0.32587	2.01633	2.43063	5.80857	1.15891	2.265	2.29889	2.0107	2.65828	2.27093	5.92808	2.38576
27863252:Lymphocyte percentage of white cells	0.514896	0.813066	0.741607	0.753569	1.02942	0.526753	0.78664	0.408273	0.609411	0.341842	0	0	0.755183	0	0	0.969076	0.463134	0.981728	3.27781	4.58891	4.96142	3.36178	3.61657	2.02221	4.69187	3.84663	1.25158	6.02741	4.85422	2.70595	5.97978	6.1595	3.44636	1.13656	1.01413	0.48118	0.230305	0.218122	0.384604	1.01759	4.78643	1.73807	1.94055	1.25452	0.64802	1.5684	1.05182	0.906997	0.640825
27863252:Mean corpuscular hemoglobin	0.438118	1.54039	0.986855	0.147731	0	0.606656	0.0778525	1.19794	1.06674	0.694871	1.25237	0.64473	0.262499	1.43184	0.491787	1.23147	0.194971	0.221623	2.42404	0.721872	1.28677	5.7289	1.24614	3.21144	2.57443	3.71699	2.6757	2.91398	1.61262	2.15692	2.70503	2.32137	5.3734	0.806225	5.34042	0.663303	0.219666	0.205011	0.299386	1.04549	1.0116	0.346278	1.17951	1.77125	1.30136	1.44574	2.20217	2.6347	0.789179
27863252:Mean corpuscular hemoglobin concentration	0	0.237739	0.667146	0.220348	0	0	0.338696	0.789943	0.979766	0	0	0	0.486492	0	0	0	0	0.199493	2.11234	0.560419	0	3.20173	0	0	0.724096	0.345002	0.749445	0	0	0.619343	0	0	3.49397	0.164722	0	0.530437	0	1.02173	0	0	0	0	1.98146	0.233811	0.126917	0.22928	0.640981	1.3129	0.125402
27863252:Mean corpuscular volume	0.625763	1.33171	1.84052	0.0518898	0.555907	0.930215	0.260877	0.699846	1.87921	0.866506	1.15281	0.902431	0.112263	2.07976	1.42207	1.15053	0.549562	0.433431	0.448973	0.630912	1.48175	3.0404	1.82455	1.9051	2.94666	2.87452	2.46618	2.08411	2.4054	3.02773	1.60556	0.632106	5.00244	1.7257	4.29567	0.870327	0.183259	0.170073	1.32151	0.913101	0.250947	1.53751	1.46122	1.22719	0.853909	2.38535	2.62851	1.94426	0.84268
27863252:Mean platelet volume	1.35447	0.595045	1.19315	0.749528	0	0.265724	0.684124	0	0.960493	1.23713	1.18481	0.936249	0.751567	1.37452	0	0	0.871273	0.890758	3.28393	0.982901	0.861061	5.41397	0	3.03425	1.89367	2.065	1.03607	1.04623	0.0965106	1.5523	2.51507	1.61418	6.5993	1.19753	5.80912	0.182444	0.633954	0.600096	1.7778	1.68323	0.261778	1.05275	2.50806	1.0569	1.15531	2.50713	3.15773	2.39664	0.899198
27863252:Monocyte count	0.308109	1.9646	1.27307	0.390196	1.2214	0	0.12186	0.94641	1.38653	0.355658	0	0	3.16756	0	0	0	0.268225	0.524611	6.9059	0.906222	1.20477	3.40621	1.40187	1.43374	2.97515	1.01875	1.85109	1.8879	1.00272	3.14559	1.78903	1.34485	3.85651	0.411167	2.56045	0.841304	1.26954	1.21815	1.00009	2.72516	3.07888	0.523493	4.99792	3.15726	1.41854	0.608718	0.760124	2.4804	0.438601
27863252:Monocyte percentage of white cells	0.331144	0.707204	0	0.428951	0.776003	0	0.280111	0.277125	0.815472	0	0	0	0.430169	0	0	0	0	0.57405	9.62032	6.5265	4.43126	6.8727	5.04112	6.90122	5.30792	1.87992	3.90265	2.63838	1.05647	5.40852	9.72259	3.48395	1.11288	1.19905	5.44783	0.304034	0.586215	1.28366	1.46247	2.8501	4.77676	2.48103	1.4414	3.35879	0.939594	1.15339	0.597311	1.51809	0.689581
27863252:Myeloid white cell count	0.41197	0.90152	0.872561	1.14648	0.452879	0.444944	0.368677	0.33534	0.713871	0.488296	1.05606	0.579435	0.0297117	0	0	1.56682	0.365525	0.3123	2.26599	0.415102	1.1093	0.212417	0	0.46533	0.607618	2.21943	1.58899	0.485801	0.811596	0.837814	1.75272	0.98188	0.226769	0.0529881	0.847719	0	0	0	0.296061	0.513873	0.869018	0.77001	0.190926	1.20999	0.00898052	0.190798	0.108513	0.667551	0.165623
27863252:Neutrophil count	0.427409	0.23335	0.358031	0.0321569	0	0	0.641981	0.346355	0.278271	0.271064	0.565176	0	0.0322978	1.01778	0.696082	0.882776	0.165997	0.0808099	4.18752	0.758656	1.14615	0.223392	0	0.481667	0	0.980345	1.09856	0	0.836481	0.863019	0.985735	0	0.511148	0.134985	0.505858	0.396549	0	0	0.569266	0.287249	2.07222	0.369053	0.111967	0.730319	0.0358925	0.111884	0.227133	0.310258	0.0883617
27863252:Neutrophil percentage of granulocytes	0.417048	1.62719	0.173835	0.577766	0	0.884488	0.374353	0	0.268539	0.262853	0.556079	0.276846	2.86465	0	0.686271	1.57515	1.48079	0.172668	5.56101	1.61783	3.7138	3.48421	1.59082	2.31905	1.5396	3.32927	2.85819	2.19084	2.94241	2.37476	5.97906	0.989136	1.31049	0.881242	0.226915	1.07329	2.10222	1.06866	0.300365	0.114753	0.444022	0.546375	0.105748	1.22866	0.300612	0.930049	0.0459756	0.170419	0.083589
27863252:Neutrophil percentage of white cells	0.234242	0.30518	0.731231	0.276509	0.53019	0.521729	0.478409	0	0.067751	0	1.19329	0	0.133646	0	0	0.962909	0.206431	0	2.04984	3.10471	0.927113	0.282802	0	1.44814	0.720951	1.1605	0.754226	4.08864	0.567036	0.993312	3.20102	0.587669	1.01231	0.0277158	0.280902	0.474953	0	0.47257	0	0.641457	0.997996	0.159138	0.0318107	0.170756	0.252266	0.0812794	0.165959	0.891736	0.24867
27863252:Platelet count	0.195986	0.573159	0.86471	0.514584	0.563785	0.259115	3.35713	1.09872	2.30722	0.384916	0.344442	0.133461	0.345167	0	0.453319	0	0.331287	1.41356	1.37093	0.387126	0.359954	0.742173	0	1.07046	0.337046	0.45497	1.01474	0	0.0927932	0.464749	0.149493	0.308239	2.54742	0.903246	5.72999	0.0663755	0.0718001	0.346932	1.73885	1.2645	0.255219	0.414189	1.78471	2.13458	0.876265	0.781369	2.67482	1.66343	0.219588
27863252:Platelet distribution width	0.714548	0.602678	2.53767	3.83122	0.444742	2.72297	2.14367	0	0.694294	1.13218	0.542791	0.567794	4.41275	0.990594	0.671915	0	1.93591	0.728876	1.26557	1.11267	1.95745	6.81266	0.866482	1.71021	2.07401	4.47296	1.05292	2.15085	2.88031	1.2526	2.70303	2.96431	3.67225	1.46941	8.60296	1.99089	0.389891	0.369956	2.19408	3.21988	1.38596	1.67524	2.15763	6.76375	1.5072	2.15691	1.71558	2.67298	0.887516
27863252:Plateletcrit	1.77343	2.09172	0.882476	1.27553	0.970562	1.4303	3.40185	1.11333	3.2388	2.01535	0.349468	0.588315	0.742659	0	0.458986	0.622164	3.08386	0.880438	0.723952	0	0.368636	0.757411	0	0.237947	0.343339	1.64996	0.659735	0	0.453257	0.101182	0.287469	0.313011	3.76021	1.18424	5.06524	0.598051	0.628175	0.594466	2.69185	1.28554	0	0.427215	2.48323	1.85793	0.899152	1.53048	4.02262	1.69898	0.496676
27863252:Red blood cell count	0.283343	1.13256	0.865252	0.349192	1.16667	0.337502	1.25898	0.896686	1.28824	0.836431	0.856896	0.750454	0.205821	0	0.552188	1.34034	0.465578	0.93835	1.75448	1.6795	1.50768	1.77738	1.35536	1.83159	1.20611	2.10008	2.33503	1.81387	2.36095	3.01215	2.11023	1.28828	5.11205	0.543697	1.90258	2.05458	1.19665	0.484158	0.189826	1.63678	1.6766	0.895655	3.75044	1.83166	1.60912	0.953134	1.84724	1.28922	2.2994
27863252:Red cell distribution width	0.335157	0.999304	0.706469	0.921707	0.389093	0.381664	0.0496398	0.28004	0.194686	0.0770429	0	0.223788	0.436986	0.915769	0	0.785062	0.293422	0.22686	0.23875	0.144496	0.0709892	4.18761	0	1.51537	0.238037	1.09785	0	0.420005	1.06575	0.399372	0.144212	0	5.50885	0.294525	1.11222	0.566756	0.592477	0.895691	0.443885	0.680601	0	0.0663981	0.686744	1.19299	0.20442	0.49471	0.412522	0.330702	0.200943
27863252:Reticulocyte count	0.406961	1.59046	2.56088	0.821504	0	0.870606	0.363089	0.682654	1.76902	2.04637	1.0487	0.974379	2.33089	0	1.26103	0	1.01759	1.02909	0.553849	0.410074	0	3.42854	0	0	0	0.622559	0.303362	0	0.803494	0	0.0729261	0	4.42916	2.27801	0.839471	1.49865	0.394761	0.163233	0.291821	0.270566	0.862137	1.34427	1.17053	1.50058	1.8906	0.899447	2.13176	0.904089	0.901535
27863252:Reticulocyte fraction of red cells	1.08528	3.95648	3.58595	0.787518	0	1.37868	0.584319	1.10827	1.71325	3.68139	0.534162	0.948707	2.72795	0	1.23808	0.846567	1.90366	0.988091	0.53374	0.395385	0	3.95344	0	0	0	0.598264	0	0	0.779743	0	0.18096	0	3.62485	2.20303	2.92965	1.45893	2.58565	0.650246	1.21823	1.15552	0.841916	2.42642	2.10333	1.43761	1.46749	1.41291	1.01487	0.862602	1.45372
27863252:Sum basophil neutrophil counts	0.432696	0.237876	0.363751	0.0982944	0	0	0.650689	0.35012	0.283267	0.275269	1.08624	0.286984	0.0332082	0	0.701062	0.888145	0.168585	0.0269827	2.92354	0.766813	1.15874	0.227176	0.898056	0.487254	0	0.992141	1.10799	0	0.844973	0.504892	0.997559	0	0.516888	0.138246	0.511571	0.40165	0	0	0.576453	0.541214	2.0858	0.222812	0.211087	0.743574	0.0370602	0.115117	0.390202	0.183181	0.0908434
27863252:Sum eosinophil basophil counts	0	0.756545	0.27787	0.46404	0.403063	0	0.302327	0.292051	0.375575	0	0	0	0.0660709	0	0	0	0	0.0540757	4.39231	1.435	2.77341	2.57822	2.26552	2.66718	3.17864	1.96787	4.01335	6.10078	1.10383	3.37184	4.13704	2.07782	2.77439	0.317395	1.15093	0	0.340388	0.588903	0	0.0895216	1.87134	0.42645	0.234801	0.751034	0.755404	1.24037	0.0779157	0.53357	0.355943
27863252:Sum neutrophil eosinophil counts	0.432696	0.420506	0.363751	0.0982944	0	0.461659	0.650689	0.35012	0.283267	0.113009	0.569798	0	0.0332082	0	0.701062	0.888145	0.168585	0.0828493	1.81607	0.195315	1.15874	0.227176	0	0.222874	0.303096	1.81615	1.63868	0	0.844973	0.871618	1.38417	0	0.516888	0.0592386	0.511571	0.40165	0	0	0.132057	0.291584	0.897272	0.222812	0.115202	0.743574	0.185395	0.344421	0.390202	0.714804	0.315718
27863252:White blood cell count	0.987791	0.310494	0.273499	0.278014	0.399515	1.28692	0.511028	0.288995	0.369747	0.405726	0.493575	0.50336	0.148503	0	0.61848	1.45747	0.893651	0.609459	3.71464	0.35039	5.92893	0.167954	0	1.09416	2.50353	3.49959	2.5947	2.00128	2.64886	1.59585	1.14003	0.887421	0.189036	0.703604	0.418915	0	0.611707	0.134232	0.749521	0.222916	2.52004	0.615411	0.229468	1.24564	0.995552	0.722383	0.878665	1.9513	0.734727
27863252:White blood cell count (basophil)	0	0.471329	0	0.196464	0.903393	0	1.08552	0	0.525182	0.772102	0	0	0.196907	0	0	0	1.51204	0.176886	5.20901	0.523237	0.746351	0.692326	0	0	0.683215	1.63584	0.70808	0	1.08373	0.5807	1.64164	0	2.51881	0.144462	0.586182	0	0.509862	0.492171	0	0	1.60213	1.31484	0.392753	0.999438	0.82571	0.656045	0.579891	1.65149	0.26744
27890468:Bipolar disorder (age of onset <21) or attention deficit hyperactivity disorder	0	0	0	0	0	0	0	0	0	0	0	0	0	0	0	0	0	1.79425	0	0	0	0	0	0	0	0	0	0	0	0	0	0	0	0	0	0	0	0	0	0	0	1.66607	0	1.50963	0	0	0	0	0
27890468:Bipolar disorder or attention deficit hyperactivity disorder	0	0	0	0	0	0	0	0	2.25456	0	0	0	1.18904	0	0	0	0	2.05147	1.57744	0	0	0	0	0	0	0	0	0	0	0	0	0	0	0	0	0	0	0	0	0	0	1.03022	0	0.890434	0.985146	0.884076	1.04083	0.98233	0
27899376:Gout	0	0	0	0	0	0	0	2.24404	0	0	0	0	0	0	0	0	1.88266	0	0	1.94505	0	0	0	0	0	0	0	0	0	0	0	0	0	0	0	0	0	0	0	0	0	0	0	0	0	0	0	0	0
27899376:Renal underexcretion gout	0	0	0	0	0	0	0	0	0	0	0	0	0	0	0	0	0	0	0	0	0	0	0	0	0	0	0	0	0	0	0	0	0	0	0	0	0	0	0	0	0	0	0	0	0	0	0	0	0
27899403:Abdominal aortic aneurysm	0	0	0	0	0	0	0	0	0	0	0	0	0	0	0	0	0	0	1.64432	0	0	0	0	0	0	0	0	0	0	0	0	0	0	0	0	0	0	0	0	0	0	0	1.73435	0	0	0	0	1.04282	0
27927641:Systemic juvenile idiopathic arthritis	0	0	0	0	0	0	0	0	0	0	0	0	0.712453	0	0	0	0	0	0	0	0	0	0	0	0	0	0	0	0	0	0	0	0	0	0	0	0	0	0	0	0	0	0.459102	0	0	0	0	0	0
27927781:Serum parathyroid hormone levels	0	0	0	0	0	0	0	0	0	0	0	0	0	0	0	0	0	0	0	0	0	0	0	0	0	0	0	0	0	0	0	0	0	0	0	0	0	0	0	0	0	0	0	1.50963	0	0	0	0	0
27958378:QRS interval (sulfonylurea treatment interaction)	0	0	0	0	0	0	0	0	0	0	0	0	0	0	0	0	0	0	0	0	0	0	0	0	0	0	0	0	0	0	0	0	0	0	0	0	0	0	0	0	0	0	0	0	0	0	0	0	0
27958378:QT interval (sulfonylurea treatment interaction)	0	0	1.43176	1.25145	0	0	1.46105	0	1.34148	0	0	0	0	0	0	0	0	0	0	0	0	0	0	0	0	0	0	0	0	0	0	0	0	0	0	0	0	0	0	0	0	0	0	0	0	0	0	0	0
27976721:Leprosy	0	0	0	0	0	0	0	0	0	0	0	0	1.58761	0	0	0	0	1.54298	0	0	0	0	0	0	0	0	0	0	0	0	0	0	0	1.46484	0	0	0	2.0966	0	0	0	0	0	0	0	0	0	0	0
27980656:Systolic blood pressure change trajectories	0	0	0	0	0	0	0	0	0	0	0	0	0	0	0	0	0	0	0	0	0	0	0	0	0	0	0	0	0	0	0	0	0	0	0	0	0	0	0	0	0	0	0	0	0	0	0	0	0
27989323:CTACK levels	0	0	0	0.637799	0	0	0	0	0.712731	0	0	0	0.638555	0	0	0	0	0	0	0	0.897244	0	0	0	0	0	0	0	0	0	0.826079	0	0	0.544207	0	0	0	0	0	0	1.54008	0	0	0	0	0	0	0	0
27989323:Eotaxin levels	0	0.62122	0	0	0	0	0	0	0.66748	0.868825	0	0	0	0	0	0	0	0	0	0	0	0	0	0	0	0	0	0	0	0	0	0	0	0.988392	0	0	0	0	0.916262	0	0	0	0.746034	0.753784	0	0	0	0.433352	0.868736
27989323:Fibroblast growth factor basic levels	0	0	0	0	0	0	0	0	0.84734	0	0	0	0	0	0	0	0	0	0	0	0	0	0	0	0	0	0	0	0	0	0	0	0	0	0	0	0	0	0	0	0	0	0	0	0	0	0	0	0
27989323:Granulocyte-colony stimulating factor levels	0	0	0	0	0	0	0	0	0	1.16865	0	1.54407	0	0	0	0	0	0	0	0	0	0	0	0	0	0	0	0	0	0	0	0	0	0	0	0	0	1.32511	0	1.19076	0	0	0	0	0	0	0	0	0
27989323:Growth-regulated protein alpha levels	0	0	0	0	0	0	0	0	0.985251	0	0	0	0	0	0	0	0	0	0	0	0	0	0	0	0	0	0	0	0	0	0	0	0	0	0	0	0	0	0	0	0	0	0	0	0	0	0	0	0
27989323:Hepatocyte growth factor levels	0	0.895695	0	0.865294	0	0	0	0	0.94758	1.16865	0	1.54407	0	0	0	0	0	0	0	0	0	0	0	0	0	0	0	0	0	0	0	0	0	0.760915	0	0	0	0	0	0	0	0	0.592012	0	0.681241	0.591889	0.731178	0	0
27989323:Interferon gamma levels	0	0.714036	0	0.685768	0	0	0	0	0	0	0	0	0	0	0	0	0	0	0	0	0	0	0	0	0	0	0	0	0	0	0	0	0	0	0	0	0	0	0	0	0	0	0	0	0	0	0	0	0
27989323:Interferon gamma-induced protein 10 levels	0	0	0	0	0	0	0	0	0	0	0	0	0	0	0	0	0	0	0	0	0	0	0	0	0	0	0	0	0	0	0	0	0	0	0	0	0	0	0	0	0	0	0	0	0	0	0	0	0
27989323:Interleukin-1-receptor antagonist levels	0	0	0	0	0	0	0	0	0	0	0	0	0	0	0	0	0	0	0	0	0	0	0	0	0	0	0	0	0	0	0	0	0	0	0	0	0	0	0	0	0	0	0	0	0	0	0	0	0
27989323:Interleukin-10 levels	0	0	0	0	0	0	0	0	0	0	0	0	0	0	0	0	1.10535	0	0	1.16193	0	0	0	0	0	0	0	0	0	0	0	0	0	0.589544	1.24184	0	0	0	0	0	0	0	0	0	0	0.437119	0	0	0
27989323:Interleukin-12p70 levels	0	0	0	0.594325	0	0	0	0	0	0	0	0	0	0	0	0	0	0	0	0	0	0	0	0	0	0	0	0	0	0	0	0	0	0	0	0	0	0	0	0	0	0	0	0	0	0	0	0	0
27989323:Interleukin-13 levels	0	0	0	0	0	0	0	0	0	0	0	0	0	0	0	0	0	0	0	0	0	0	0	0	0	0	0	0	0	0	0	0	0	0	0	0	0	0	0	0	0	0	0	0	0	0	0	0	0
27989323:Interleukin-16 levels	0	1.52618	0	0	0	1.74524	0	0	0.878828	0	0	0	0	0	0	0	1.23348	0	0	0	0	0	0	0	0	0	0	0	0	0	0	0	0	0	0	0	0	0	0	0	0	0	0	0	0	0	0	0	0
27989323:Interleukin-17 levels	0	0	0	0	0	0	0	0	0	0	0	0	0	0	0	0	0	0.626699	0	0	0	0	0	0	0	0	0	0	0	0	0	0	0	0	0	0	0	0	0	0	0	0	0	0	0	0	0	0	0
27989323:Interleukin-18 levels	0	0	0	0	0	0	0	0	0	0	0	0	0	0	0	0	0	0	0	0	0	0	0	0	0	0	0	0	0	0	0.826079	0	0	0	0	0	0	0	0	0	0	0	0	0	0	0	0	0	0
27989323:Interleukin-2 levels	0	0.767958	0	0.738989	0	0	0	0	0.817548	1.0306	0	1.397	0.739783	0	0	0	0	1.32246	0	0	0	0	0	0	0	0	0	0	0	0	0	0	0	0.640089	0	1.18524	0	0	0	0	0	0	0.482359	0	0	0	0	0	0
27989323:Interleukin-2 receptor antagonist levels	1.32458	0	0.994733	0	0	1.78395	1.8349	0	0.912179	0	0	0	0	0	0	0	1.26981	1.47213	0	0	0	0	0	0	0	0	0	0	0	0	0	0	0	0.727841	0	0	0	0	0	0	0	0	0.561773	0	0.649399	0	0.698543	0	1.23282
27989323:Interleukin-4 levels	0	0	0	0	0	0	0.987266	0	0	1.09587	0	0	0	0	0	0	0	0	0	0	0	0	0	0	0	0	0	0	0	0	0	0	0	0	0	0	0	0	0	0	0	0	1.04549	0	0	0	0	0	0
27989323:Interleukin-6 levels	0	0.665376	0	0	0	0	0	0	0	0	0	0	0	0	0	0	0	0	0	0	0	0	0	0	0	0	0	0	0	0	0	0	0	0.544207	0	0	0	0	0	0	0	0.50947	0	0	0	0	0	0	0
27989323:Interleukin-7 levels	0	0	0	0	0	0	0	0	0	0	0	0	0	0	0	0	0	0	0	0	0	0	0	0	0	0	0	0	0	0	0	0	0	0	0	0	0	0	0	0	0	0	0	0.512255	0	0.507007	0	0	0
27989323:Interleukin-9 levels	0	0.797181	0	0	0	0	0	0	0.84734	0	0	0	0	0	0	0	0	0	0	0	0	0	0	0	0	0	0	0	0	0	0	0	0	0	0	0	0	0	0	0	0	0	0.507123	0.512255	0	0	0	0.589206	0
27989323:Macrophage colony stimulating factor levels	0	0	0	0	0	0	0	0	0	0	0	0	0	0	0	0	0	0	0	0	0	0	0	0	0	0	0	0	0	0	0	0	0	0	0	0	0	0	0	0	0	0	0	0	0	0	0	0	0
27989323:Macrophage inflammatory protein 1a levels	0	0.860873	0	0	0	0	0	0	0	0	0	0	0.831658	0	0	0	0	0	0	0	0	0	0	0	0	0	0	0	0	0	0	0	0	0.727841	0	0	0	1.2866	0	0	0	0	0	0	0	0.561653	0	0	0
27989323:Macrophage Migration Inhibitory Factor levels	0	0	0	0	0	0	0	0	0	0	0	0	0	0	0	0	0	0	0	0	0	0	0	0	0	0	0	0	0	0	0	0	0	0	0	0	0	0	0	0	0	0	0	0	0	0	0	0	0
27989323:Monocyte chemoattractant protein-1 levels	0	0.562139	0	0.536247	0	0	0	0	0	0	0	0	0	0	0	0	0	0	0	0	0	0	0	0	0	0	0	0	0	0	0	0	1.06569	0.449044	1.06044	0	0	0	0	0	0	0	0.314759	0	1.29935	0.314665	1.39951	1.90651	0.779919
27989323:Monokine induced by gamma interferon levels	0	0	0	0	0	0	0	0	0	0	0	0	0	0	0	0	0	0	0	0	0	0	0	0	0	0	0	0	0	0	0	0	0	0	0	0	0	0	0	0	0	0.50947	0	0	0.474079	0.808943	0	0	0.471119
27989323:Platelet-derived growth factor BB levels	0	0	0	0.738989	0	0	0	0	0	0	0	0	0	0	0	0	0	0	0	0	0	0	0	0	0	0	0	0	0	0	0	0	0	0	0	0	0	0	0	0	0	0	0	0	0	0	0	0	0
27989323:RANTES levels	0	0	0	0	0	0	0	0	0	0	0	0	0	0	0	0	0	0	0	0	0	0	0	0	0	0	0	0	0	0	0	0	0	0	0	0	0	0	0	0	0	0	0	0	0	0	0	0	0
27989323:Stem cell factor levels	0	0.714036	0	0	0	0	0	0	0	0	0	0	0	0	0	0	0	0	0	0	0	0	0	0	0	0	0	0	0	0	0.878167	0	0	0.589544	0	1.12408	0	0	0	0	0	0	0	0	0	0	0	0	0.514032
27989323:Stem cell growth factor beta levels	0	0	0	0	0	0	0	0	0	0	0	0	0	0	0	0	0	0	0	0	0	0	0	0	0	0	0	0	0	0	0	0	0	0	0	0	0	0	0	0	0	0	0	0.318929	0	0	0	0	0
27989323:Stromal-cell-derived factor 1 alpha levels	0	0	0	0	0	0	0	0	0	1.06238	0	1.43102	0	0	0	0	0	0	0	0	0	0	0	0	0	0	0	0	0	0	0.96653	0	0	0	0	1.21811	0	0	0	0	0	0	0	0	0	0	0.639177	0	0
27989323:TRAIL levels	0	0	0	0	0	0	0	0	0	0	0	0	0	0	0	0	0	0	0	0	0	0	0	0	0	0	0	0	0	0	0	0	0	0	0	0	0	0	0	0	0	0	0	0	0	0.361384	0	0	0.432609
27989323:Tumor necrosis factor alpha levels	0	0	0	0.902018	0	0	0	0	0	0	0	0	0	0	0	0	0	0	0	0	0	0	0	0	0	0	0	0	0	0	0	0	0	0	0	0	0	0	0	0	0	0	0	0	0	0	0	0	0
27989323:Vascular endothelial growth factor levels	0	0	0	0	0	0	0.866656	0	0	0	0	0	0	0	0	0	0	0	0	0	0	1.64608	0	1.21666	0	0	0	0	0	0	0	0	2.18184	0	0	0	0	0	1.02053	0	0	0	0.879203	0	0.517098	0.879017	0	0.51483	0
27992413:Primary sclerosing cholangitis	0	0	0	0	0	0	0	0	0	0	0	0	1.81131	0	0	0	0	1.7321	0.925885	0	0	0	0	0	0	0.776142	0	0	1.96047	0	1.43944	0	0	0.988392	0	0	0	0	0	0	0	0.46967	0	1.25666	0	0.361384	0	0.870004	0.432609
27992416:Excessive daytime sleepiness	0	0	0	0	0	0	0	0	0	0	0	0	0	0	0	0	0	0	0	0	0	0	0	0	0	0	0	0	0	0	0	0	0	0	0	0	0	0	0	0	0	0	0	0	0	0	0	0	0.981339
27992416:Sleep duration	0	0	0	0	0	0	0	0	0	0	0	0	0	0	0	0	0	0	0	0	0	0	0	0	0	0	0	0	0	0	0	0	0	0	0	0	0	0	0	0	0	0	0	0	1.36951	1.25957	1.42952	1.36647	1.3654
28000841:Idiopathic osteonecrosis of the femoral head	0	0	0	0	0	0	0	0	0	0	0	0	0	0	0	0	0	0	0	0	0	0	0	0	0	0	0	0	0	0	0	0	0	0	0	0	0	0	0	0	0	0	0	0	0	0	0	0	0
28008999:Inflammatory bowel disease	0	0	0	0	0	0	0	0	0	0	0	0	0	0	0	0	0	0	0	0	0	0	0	0	0	0	0	0	0	0	0	0	0	0	0	0	0	0	0	0	0	0	0	0	0	0	0	0	0
28011710:Circulating chromogranin peptide levels	0	0	0	0	0	0	0	0	0	0	0	0	0	0	0	0	0	0	0	0	0	0	0	0	0	0	0	0	0	0	0	0	0	0	0	0	0	0	0	0	0	0	0	0	0	0	0	0	0
28017375:Hematocrit	0	0	0	0	0	0	0	0	0	0	0	0	0	0	0	0	0	0	0	0	0	1.43967	0	0	0	0	0	0	0	0	0	0	1.8122	0	0	0	0	0	0	0	0	0	0	0	0	0	0	0	0
28017375:Hemoglobin levels	0	0	0	0	0	0	0	0	0	0	0	0	0	0	0	0	0	0	0	0	0	0	0	0	0	0	0	0	0	0	0	0	1.8122	0	0	0	0	0	0	0	0	0	0	0	0	0	0	0	0
28017375:Mean corpuscular hemoglobin	1.00283	1.11655	0.699774	1.71371	1.45146	0	0	1.27456	0	0.82367	0	0	0	0	0	0	0	0	0.879857	1.0062	1.47854	1.41042	0	0	0	1.36417	1.22835	0	0	0	0.734938	0	2.90348	0.46628	1.92161	0	0	0	0	2.37084	0	0.433693	1.16023	1.17127	0.812921	0.688799	0.882984	0.398612	1.96028
28017375:Mean corpuscular hemoglobin concentration	0	0	0	0	0	0	0	0	0	0	0	0	0	0	0	0	0	0	1.57744	1.72047	0	1.43967	0	4.43994	3.26308	0	0	0	0	0	0	0	0	0	3.06922	0	0	0	0	1.53597	2.18485	1.03022	1.63624	1.64617	1.79672	2.54344	0	0.98233	0.981339
28017375:Mean corpuscular volume	0	1.29428	1.54494	1.23859	0	0	0	1.01665	0.851176	0	0	0	0	1.8566	0	0	0	0.337934	0	0.765544	0	5.03572	0	0	0.9455	0.51818	0.972962	1.22991	0.814459	0.830916	0	0	6.5134	1.04957	0.837104	0	0	0	0.641369	1.17169	0	0.571022	0.752866	2.25023	0.239568	1.1698	0.582405	0.237973	1.37384
28017375:Red blood cell count	0	0	1.11053	0	0	0	0	0	0	0	0	0	0	0	0	0	0	0	0	1.45157	0	3.14383	0	0	0	0	0	0	0	0	0	0	3.90189	1.54204	0	0	0	0	0	0	0	0	1.25938	0.665078	0	0	0	0	0
28025584:Immunoglobulin light chain (AL) amyloidosis	0	0	0	0	0	0	0	0	0	0	0	0	0	0	0	0	0	0	0	0	0	0	0	0	0	0	0	0	0	0	0	0	0	0	0	0	0	0	0	0	0	0	0	0	0	0	0	0	0
28030426:Angiotensin-converting enzyme inhibitor intolerance	0	0	0	0	0	0	0	0	0	0	0	0	0	0	0	0	0	0	0	1.05393	0	0	0	0	0	0	0	0	0	0	0.778538	0	0	0	0	0	0	0	0	0	0	0	0	0	0	0	0	0	0
28031287:Cerebrospinal fluid biomarker levels	0	0.281298	0	0.5632	0	1.0112	0	0	0	0	0	0	0.564132	0	0	0	0.57649	0.521499	0	0	0	0.838715	0	0	0	0	0	0	0	0	0	0	0	0.200936	0	0	0.608738	0	0.508248	0	0	0.731316	0.533378	0.118227	1.04949	0.860111	0.419094	0.66425	0.365314
28031487:Platelet count	0	0	0	0	0	0	0	0	0	0	0	0	0	0	0	0	0	0	0	0	0	0	0	0	0	0	0	0	0	0	0	0	0	0	0	0	0	0	0	0	0	0	0	0	0	0	0	0	0
28039263:Cisplatin-induced ototoxicity	0	0	0	0	0	0	0	0	0	0	0	0	0	0	0	0	0	0	0	0	0	0	0	0	0	0	0	0	0	0	0	0	0	0	0	0	0	0	0	0	0	0	0.830961	0	0	0	0.985012	0	0
28043905:Drug-induced liver injury (nonsteroidal anti-inflammatory drugs)	0	0	0	0	0	0	0	0	0	0	0	0	0	0	0	0	0	0	0	0	0	0	0	0	0	0	0	0	0	0	0	0	0	0	0	0	0	0	0	0	0	0	0	0	0	0	0	0	0
28044437:Body mass index (change over time) in lung cancer or chronic obstructive pulmonary disease	0	0	0	0	0	0	0	0	0	0	0	0	0	0	0	0	0	0	0	0	0	0	0	0	0	0	0	0	0	0	0	0	0	0	0	0	0	0	0	0	0	0	0	0	0	0	0	0	0
28054174:Cleft lip with or without cleft palate	0	0	0	0	0	0	0	0	0.84734	0	0	0	0	0	0	0	0	0	0	0	0	0	0	0	0	0	0	0	0	0	0	0	0	0	0	0	1.23907	1.21559	0	0	0	0	0	0.512255	0	0	0	0	0
28054174:Orofacial clefts	0	0	0	0	0	0	0	0	0	0	0	0	0	0	0	0	0	0	0	0	0	0	0	0	0	0	0	0	0	0	0	0	0	0	0	0	0	0	0	0	0	0	0	0	0	0	0	0	0
28060188:Type 2 diabetes (age of onset)	0	0	0	0.767857	0	0	0	0	0	1.06238	0	0	0	0	0	0	0	0	0	0	0	0	0	0	0	1.74115	0	0	1.31234	0	0.96653	0	0	0	0	0	0	0	1.11243	0	0	0.630062	0	0	0.591595	0.507007	1.21915	0.589206	0
28061514:Optic nerve measurement (cup-to-disc ratio)	0	0	0	0	0	0	0	0	0	0	0	0	0	0	0	0	0	0	0	0	0	0	0	0	0	0	0	0	0	0	0	0	0	0	0	0	0	0	0	0	0	0	0	1.87935	0	0	0	0	0
28062665:Primary biliary cholangitis	0	0	0	0	0	0	0	0	0	0	0	0	0	0	0	0	0	0	0	0	0	0	0	0	2.25448	0	0	0	0	0	0	0	0	0	0	0	0	0	0	0	0	0	0	0	0	0	0	0	0
28067908:Crohn's disease	0.252274	0.568932	1.1514	2.96607	0.556105	0	1.21209	0	0.971052	0.363845	0	0	2.44597	0	0	0	0.847569	1.40777	3.38959	1.95004	3.05188	3.48395	2.68753	2.09343	3.98044	3.98346	4.94489	2.50576	4.18754	4.26663	6.96023	1.82051	1.06494	1.99831	1.05637	0.233378	0.527588	0	0.724415	0	4.89785	1.44204	0.32868	5.11977	0.0655031	2.93434	1.47545	2.06738	0.460523
28067908:Inflammatory bowel disease	0	0.659241	2.16828	2.45134	0.919442	0.461659	0.391919	0.35012	1.07504	0.275269	0	0	2.95044	0	0	0	1.0704	1.84472	4.92642	2.20654	2.0689	4.87447	4.40351	1.79685	5.1142	4.029	5.25805	1.55806	3.69173	3.76831	4.69699	1.60904	1.34548	2.40916	0.881682	0.714146	0.742619	0.176077	1.32011	0.541214	3.58602	1.10871	0.344616	7.78568	0.185395	3.19489	0.594787	2.8591	0.712676
28067908:Ulcerative colitis	0	0.62324	1.25067	0.132345	0.770577	0.760901	0.494163	0	0.388265	0.608101	0	0	2.35291	0	0	0	0.761954	0.28431	3.71798	1.96593	2.70058	3.2223	4.38029	2.09176	5.03914	4.5685	2.49815	2.26748	2.81488	3.67007	3.11185	0.83578	1.50183	1.08615	0.473025	0.784178	0.403315	0	1.64544	0.631788	3.92694	0.664104	0.121409	4.54516	0	1.37908	0	1.26042	0.173686
28072414:Bipolar disorder	0	0	0	0	0	0	0	0	0	0	0	0	0	0	0	0	0	0	0	0	0	0	0	0	0	0	0	0	0	0	0	0	0	0	0	0	0	0	0	0	0	0	0	0	0	0	0	0	0
28073927:Intraocular pressure	0	0	0	1.48685	0	0	0	0	0	0	0	0	1.4878	0	0	0	0	0	0	0	0	0	0	0	0	0	0	0	0	0	0	0	0	0	0	0	0	0	0	0	0	1.32046	1.1646	1.17128	0	0	1.33171	1.26958	0
28073927:Optic cup area	0	0.740285	0	0	0	0	0	0	0	0	0	0	0	0	0	0	0	0.676278	0	0	0	0	0	0	0	0	0	0	0	0	0	0	0	0.614111	0	0	0	0	0	0	0	1.11593	0.459102	0.925592	0	0	0	0.538181	0
28073927:Optic disc area	0	0	0	0	0	0	0	0	0	0	0	0	0	0	0	0	0	0	0	0	0	0	0	0	0	0	0	0	0	0	0	0	0	0	0	0	0	0	0	0	0	0	0.738007	0.743886	0	0	0	0	0
28073927:Vertical cup-disc ratio	1.25311	0	0.928228	0	0	1.70841	0	0	0.84734	0	0	1.43102	0.768662	0	2.03347	2.26469	1.19902	1.36958	0	0	0	0	0	0	0	0	0	0	0	0	0	0	0	0	0	0	0	0	0	0	0	0.630062	0.507123	0	0	0.507007	0	0	0
28076899:Sjogren's syndrome	0	0	0	0	0	0	0	0	0	0	0	0	0	0	0	0	0	0	0	0	2.3126	0	0	1.60555	0	2.18591	1.78865	0	0	0	0	0	0	0	0	0	0	0	0	0	0	0	0	0.743886	0	0	0	0	0
28077804:Gait speed in old age	0	0	0	0	0	0	0	0	0	0	0	0	0	0	0	0	0	0	0	0	0	0	0	0	0	0	0	0	0	0	0	0	0	0	0	0	0	0	0	0	0	0	0	0	0	0.62435	0	0	1.34315
28081215:Multiple keratinocyte cancers	0	0	0	0	0	0	0	0	0	0	0	0	0	0	0	0	0	0	0	0	1.7998	0	0	0	0	1.7134	0	0	0	0	1.71629	0	0	1.36654	0	0	0	0	0	0	0	0	0	0	0	0	0	0	0
28081371:Temporomandibular joint disorder	0	0	0	0	0	0	0	0	0	0	0	0	0	0	0	0	0	0	0	0	0	0	0	0	0	0	0	0	0	0	0	0	0	0	0	0	0	0	0	0	0	0	1.66447	0	0	0	0	0	0
28084903:Cough in response to angiotensin-converting enzyme inhibitor drugs	0	0	0	0	0	0	0	0	0	0	0	0	0	0	0	0	0	0	0	0	0	0	0	0	0	0	0	0	0	0	0	0	0	0	0	0	0	0	0	0	0	0	0	0	0	0	0	0	0
28090653:Alanine aminotransferase (ALT) levels after remission induction therapy in actute lymphoblastic leukemia (ALL)	0	0	0	0	0	0	0	0	0	0	0	0	0	0	0	0	0	0	0	0	0	0	0	0	0	0.480897	0	0	0	0	0	0	0	0	0	0	0	0.687365	0	0	0	0.238378	0.162725	0	0.213724	0.162659	0.244341	0.472249	0.471263
28093568:Cognitive function	2.03332	0	0	0	0	0	1.7029	2.3376	0	0	0	0	0	0	0	0	0	0	0	0	0	0	0	0	0	0	0	0	0	0	0	0	0	0	0	0	0	0	0	0	0	0	0	0	0	0	0	0	0
28107422:Fibrinogen levels	0.793271	0.410882	1.00394	0.388168	0	0	0.53745	0	0	0	0	0	0.388787	0	0	0	0	0	0.679211	0	0	0	0	0	0.978348	1.67899	0	0	0	0	0	0	0	1.10633	0	0	0	0	0	0	0	1.55393	0.453785	3.73417	0	0.453643	0.292325	0.957246	0.256457
28112199:B-cell malignancies (chronic lymphocytic leukemia, Hodgkin lymphoma or multiple myeloma) (pleiotropy)	0	0	1.03097	0	0	0	0	0	0	0	0	0	0	0	0	0	0	0.827568	0	0	0	0	0	0	0	1.06773	1.60317	0	0	0	0	0	0	0	0	1.32768	0	1.32511	0	0	0	0	1.14523	0	0.681241	0.591889	0	0	0.677845
28115739:Methadone dose in opioid dependence	0	0	0	0	0	0	0	0	0	0	0	0	0	0	0	0	0	0	0	0	0	0	0	0	0	0	0	0	0	0	0	0	0	0	0	0	0	0	0	0	0	0	0	0	0	0	0	0	0
28115744:Bipolar disorder	0	0	0	0	0	0	0.987266	0	0	0	0	0	0	0	0	0	0	0	0	0	0	0	0	0	0	0	0	0	0	0	0	0	0	0	0	0	0	0	0	0	0	0	0.53354	0	0	1.04529	0.667939	0.61715	0
28120872:Response to platinum-based neoadjuvant chemotherapy in cervical cancer	0	0	0	0	0	0	0	0	0	0	0	0	0	0	0	0	0	2.46331	0	0	0	0	0	0	0	0	0	0	0	0	0	0	0	0	0	0	0	0	0	0	0	0	0	0	0	0	0	0	0
28135244:Diastolic blood pressure	0	0	0	0.860438	1.36237	0	0.803874	0	0.64638	0	0	0	0.118698	0	0	0	0	0.488101	0	0	0.254385	0	0	0	0	0	0	0	0	0	0	0	0	0.208332	0	1.22326	0.764969	0.738037	0	1.50374	0	0.181482	0.641763	0.232355	0.317061	0.227115	0.0711846	0.0561599	0.153561
28135244:Pulse pressure	0	0.13075	1.66394	0.860438	0	0	0.458705	0	0.64638	0.970341	0	0	0.288002	0	0	0	0.351621	2.08675	0	0	0	0	0	0	0	0.211652	0	0	0	0	0	0	0	0.208332	0	0	0	0	0	0.279728	0	0.361537	4.89081	0.0367662	0.317061	0.405816	0.372376	0.314369	0.313424
28135244:Systolic blood pressure	0	0	0.543891	0.413284	0	0	0	0	0	0	0	0	0	0	0	0	0	0.384781	0	0	0	0	0	0	0	0	0	0	0	0	0	0	0	0.696832	0	0	0	0	0	0	0	0.647251	0.488639	1.32746	0.279544	0	0.314428	0	0
28139693:Prostate-specific antigen levels	0	0.6891	0	0	0	1.57692	1.54031	0	0.737008	2.60096	2.92028	1.30386	1.25272	0	0	2.128	1.07694	0	0	1.13317	0	0	0	0	0	0	0	0	0	0	0	0	0	0.566276	1.21262	1.09555	0	1.09309	0	0	0	0.530988	0.416623	0	0	0.416516	0	0	0
28139693:Prostate-specific antigen levels (conditioned on lead SNPs)	0	0	0	0	0	0	0	0	0	0	0	0	0	0	0	0	0	0	0	0	0	0	0	0	0	0	0	0	0	0	0	0	0	0	0	0	0	0	0	0	0	0	0	0	0	0	0	0	0
28158719:White blood cell count	0	0	0	0	0	0	0	0	0	0	0	0	0	0	0	0	0	0	0	0	0	0	0	0	0	0	0	0	0	0	0	0	0	0	0	0	0	0	0	0	0	0	0	0	0	0	0	0	0
28158719:White blood cell count (eosinophil)	0	0	0	0	0	0	0	0	0	0	0	0	0	0	0	0	0	0	0	0	0	0	0	0	0	0	0	0	0	0	0	0	0	0	0	0	0	0	0	0	0	0	0	0	0	0	0	0	0
28158719:White blood cell count (lymphocyte)	0	0	0	0	0	0	0	0	0	0	0	0	0	0	0	0	0	0	0	0	0	0	0	0	0	0	0	0	0	0	0	0	0	0	0	0	0	0	0	0	0	0	0	0	0	0	0	0	0
28158719:White blood cell count (monocyte)	0	0	0	0	0	0	0	0	0	0	0	0	0	0	0	0	0	0	0	0	0	0	0	0	0	0	0	0	0	2.11745	0	0	0	0	0	0	0	0	0	0	0	0	0	0	0	0	0	0	0
28158719:White blood cell count (neutrophil)	0	0	0	0	0	0	0	0	0	0	0	0	0	0	0	0	0	0	0	0	0	0	0	0	0	0	0	0	0	0	0	0	0	0	0	0	0	0	0	0	0	0	0	0	0	0	0	0	0
28165464:Chronic lymphocytic leukemia	0	0.494342	0	0	0	0	0	0	0	0	0	0	0	0	0	0	0	0	1.43671	0.901237	2.05551	1.25257	0	2.60231	1.08916	1.90053	6.49664	0	3.59709	3.64489	0	2.42876	0	0	0	0	0	0	0	0	0	0	0.262835	0.574789	0	0	0.364687	0	0.324682
28166213:Lung function (FEV1)	0	0	1.49953	0	0	0	0	0	0.737008	0	0	0	1.97163	0	0	0	0	0	0	0	0	0	0	0	0	0	0	0	0	0	0	0	0	0.566276	0	0	0	0	0	0	0	0	0	0	0	0	0	0	0
28166213:Lung function (FEV1/FVC)	0	0	0	0	0	0	0	0	0	0	0	0	0	0	0	0	0	0.644778	0.609242	0	0.542276	0	0	0	0	0	0	0	0	0	0	0	0	0	0	0	0	0	0	0	0	0	1.07441	0.16569	0	0	0	0	0
28166213:Lung function (FVC)	0	0	0	0	0	0	0	0	0	0	0	0	0	0	0	0	0	0.827568	0	0	0	0	0	0	0	0	0	0	0	0	0	0	0	0.760915	0	0	0	0	0	0	0	0	0.592012	0	0	0	0	0	0
28166215:Chronic obstructive pulmonary disease	0	0	0	0	0	0	0.866656	0	0.762502	0	0	0	1.29363	0	0	0	0	0.650835	1.84287	0	0.95058	0.905953	0	1.21666	0	0.875681	0	0	0	0	0.878167	0	0	1.13466	0	0	0	1.12161	0	0	0	0.553701	0.437228	0.442058	1.01419	0.437119	0.562393	0	0.514032
28171582:Central corneal thickness	0	0	0	0	0	0	0	0	1.93505	0	0	0	3.19853	0	0	0	0	0	0	0	0	0	0	0	0	0	0	0	0	0	0	0	0	0	0	0	2.38356	0	0	0	0	0	0	0	0	0	0	0	0
28173075:Response to metformin (IC50)	0	0	0	0	0	0	0	0	0	0	0	0	0	0	0	0	0	0	0	0	0	0	0	0	0	0	0	0	0	0	0	0	0	0	0	0	0	0	0	0	0	0	0	0	0	0	0	0	0
28181694:Pediatric areal bone mineral density (radius)	0	0	0	0	0	0	0	0	0	0	0	0	0	0	0	0	0	0	0	1.65827	0	0	0	0	0	0	0	0	0	0	0	0	0	0	0	0	0	0	0	0	0	0	0	0	0	0	0	0	0
28181694:Pediatric bone mineral content (hip)	0	0	0	0	0	0	0	0	1.16449	0	0	0	1.0783	0	0	0	0	1.03726	0	0	0	0	0	0	0	0	0	0	0	0	0	0	0	0	0	0	0	0	0	0	0	0	0	0	0	0.782304	0	0	0
28181694:Pediatric bone mineral content (radius)	0	0	0	0	0	0	0	0	0	0	0	0	0	0	0	0	0	0	0	0	0	0	0	0	0	0	0	0	0	0	0	0	0	0	0	0	0	0	0	0	0	0	0	0	0.751906	0.659291	0.803449	0.749309	1.40413
28181694:Pediatric bone mineral content (spine)	0	0	0	0	0	0	0	0	0	0	0	0	0	0	0	0	0	0	0	0	0	0	0	0	0	0	0	0	0	0	0	0	0	0	0	0	0	0	0	0	0	0	0	0	0	0	0	0	0
28183528:Alzheimer's disease	0	0	0	0	0	0	0	0	0	0	0	0	0	0	0	0	0	0	0	0	0	0	0	0	0	0	0	0	0	0	0	0	0	0	0	0	0	0	0	0	0	0	0	0	0	0	0	0	0
28187132:Serum galactose-deficient IgA1 levels	2.78735	0	0	0	0	0	0	0	0	0	0	0	0	0	0	0	0	0	0	0	0	0	0	0	0	0	0	0	0	0	0	0	0	3.67978	0	0	0	0	0	0	0	0	0	0	0	0	0	0	0
28193307:Monocyte count	0	0	0	0	0	0	0	0	0	0	0	0	0	0	0	0	0	0	0	0	0	0	0	0	0	0	0	0	0	0	0	0	0	0	0	0	0	0	0	0	0	0	0	0	0	0	0	0	0
28195142:Thyroid cancer	0	0	0	0	0	0	0	0	0	1.57906	0	0	0	0	0	0	0	0	0	0	0	0	0	0	0	0	0	0	0	0	0	0	0	0	0	0	0	0	0	0	0	0	0	0	0	0	0	0	0
28196072:Male-pattern baldness	0	0.117501	0	0.494532	0	0	0	0	0.95083	0.247142	0	0.486306	0.10621	0	0	0	0.679333	0.233372	0.282065	0	0.511054	0.210323	0	0	0.506608	0.434962	0.528913	0	0.80807	0.829773	0.195469	0	0.424503	0.370581	1.36345	0	0.35459	0.697771	0	0.949617	0.69199	1.60555	1.17897	0.594256	1.09052	0.855571	0.337752	0.490859	1.45879
28199695:Itch intensity from mosquito bite	0	0	0	0.5632	0	0	0.78817	0	0.314712	0	0	0	0.564132	0	0	0	0	0.521499	2.2992	0.623035	1.4523	0	0	0	0	0.396655	0	0	0	0	1.31717	0	0	0	1.28785	0	0.608738	0	0.9888	0	0	0.17946	0.115791	0.118227	0.368672	0.283672	1.15776	1.04409	0.365314
28199695:Itch intensity from mosquito bite adjusted by bite size	0	0.48142	0.0439882	0.0598179	0	0	0.28442	0	0	0	0	0	0	0	0	0	0	0.117068	0	0	0	0	0	0	0.238037	0	0	0	0	0	0.0523032	0	0	0.0328103	0.179353	0.307875	0	0.56369	0	0.0834046	0	0.00666878	0.12345	0	0.334435	0.0264883	0.606874	0.109679	0.200943
28199695:Mosquito bite size	0	0.204171	0.302581	0.0698861	0.607127	0	0	0	0	0.419136	0	0	0.070125	0	0	0	0	0	1.77274	0.611218	3.31573	0.648558	1.882	1.11902	0.834401	1.86198	0.869539	0.643915	2.26669	0.690737	1.86963	1.94264	0	0.0436376	0	0	0.280558	0	0.211141	0.19673	2.51026	0	0.126531	0	0.028374	0.126451	0.109492	0.0856356	0
28199695:Perceived unattractiveness to mosquitoes	0	0	0	0	0	0	0	0	0	0	0	0	0	0	0	0	0	0	0	0	0	0	0	0	0	0	0	0	0	0	0	0	0	0	0	0	0	0	0	0	0	0	0	0	0	0	0	0	0
28203683:Venous thromboembolism adjusted for sickle cell variant rs77121243-T	0	0.349653	0	0	0.779056	0	0.872257	1.18953	0.39661	0.294175	0	0	0	0	0	0	0.382565	0	0	0.422185	0.281016	0	0	0	0	0	0	0	0	0	0.515771	0	0	0.094694	0	0	0	0	0	0	0	0	0.125789	0.128909	0.181401	0.125719	0.216478	0.179709	0.067164
28207573:Clopidogrel active metabolite levels	0	0	0	0	0	0	0	0	0	0	0	0	1.25237	0	0	0	0	0	0	0	0	0	0	0	0	0	0	0	0	0	0	0	0	0	0	0	0	0	0	0	0	0	0	0	0	0	0	0	0
28212542:Melanoma	0	0	0	1.42822	0	0	0	0	0	0	0	0	0	0	0	0	0	0	0	0	0	0	0	0	0	0	0	0	0	1.33095	0	0	0	0.667604	0	0	0	0	0	1.93016	0	0	0	0.512255	0	0	0	0	0
28232668:Nonsyndromic cleft lip with cleft palate	0.654977	0.642609	1.93045	1.03136	0	0	0	0	0	0.501207	0	0	0.608276	0	0	1.56954	0.61043	0	0	0	0	0	0	0	0	0	0	0	0	0	0	0	0	0.490023	0	0.626078	0	0	1.662	0	0	0	0.585281	0	0.405151	0	0.204906	0	0
28235828:Midgestational circulating levels of PBDEs	0	0	0	0	0	0	0	0	0	0	0	0	0	0	0	0	0	0	0	0	0	0	0	0	0	0	0	0	0	0	0	0	0	0	0	0	0	0	0	0	0	0	0	0	0	0	0	0	0
28235828:Midgestational circulating levels of PBDEs (fetal genetic effect)	0	0	0	0	0	0	0	0	0	0	0	0	0	0	0	0	0	0	0	0	0	0	0	0	0	0	0	0	0	0	0	0	0	0	0	0	0	0	0	0	0	0	0	0	0	0	0	0	0
28235828:Midgestational circulating levels of PCBs	0	0	0	0	0	0	0	0	0	0	0	0	0	0	0	0	0	0	0	0	0	0	0	0	0	0	0	0	0	0	0	0	0	0	0	0	0	0	0	0	0	0	0	0	0	0	1.33171	0	0
28240269:Blood protein levels	0	0.122901	0.601492	0.779946	0	0	0.0376969	0.244666	0.979611	0.556842	0	0	1.73249	0	0	0	0	0.694077	0.198729	0.28936	0.308339	0.464527	0.73929	0	0.205582	0.663417	0.220338	0.376936	0.331612	0.148812	0.667931	0	0.356339	0.771634	0.996511	0.261651	0.11384	0.105707	0.943291	0.887064	0	0.474658	0.256945	1.85375	0.2595	0.157678	0.199804	0.395926	0.569146
28247064:Cerebrospinal fluid AB1-42 levels	0	0	0	0	0	0	0	0	0	0	0	0	0	0	0	0	0	0	0	0	0	0	0	0	0	0	0	0	0	0	0	0	0	0	0	0	0	0	0	0	0	0	0	0	0	0	0	0	0
28247064:Cerebrospinal P-tau181p levels	0	0.860873	0	0	0	0	0	0	0	0	0	0	0	0	0	0	0	0	0	0	0	0	0	0	0	0	0	0	0	0	0	0	0	0	0	0	0	0	0	0	0	0	0	0	1.23829	0.561653	0	0	0
28247064:Cerebrospinal T-tau levels	0	0	0	0	0	0	0	0	0	0	0	0	0	0	0	0	0	0	0	0	0	0	0	0	0	0	0	0	0	0	0	0	0	0	0	0	0	0	0	0	0	0	0	0	0	0	0	0	0
28254843:Type 2 diabetes	0	0	0	0	0	0	0	0	0	0	0	0	0	0	0	0	0	0	0	0	0	0	0	0	0	0	0	0	0	0	0	0	0	0	0	0	0	0	0	0	0	0	0	0	0	1.50242	0	0	0
28270201:Body fat percentage	0	0	0	0	0	0	0	0	0	0	0	0	0	0	0	0	0	0	0	0	0	0	0	0	0	0	0	0	0	0	0	0	0	0	0	0	0	0	0	0	0	0	0	0	0	0	0	0	0
28270201:Body mass index	0	0	0	0	0	0	0	0	0	0	0	0	0	0	0	0	0	1.9604	0	0	0	0	0	0	0	0	0	0	0	0	0	0	0	1.87923	0	0	0	0	0	0	0	0	0	0	0	0	0	0	0
28270201:Cholesterol, total	0	0	0	0	0	0	0	0	0	0	0	0	0	0	0	0	0	0	0	0	0	0	0	0	0	0	0	0	0	0	0	0	0	0	0	0	0	0	0	0	0	0	0	0	0.985146	0	1.04083	0.98233	0
28270201:Fasting plasma glucose	0	0	0	0	0	0	1.46105	0	2.35911	0	0	0	0	0	0	0	0	0	0	0	0	0	0	0	0	0	0	0	0	0	0	0	0	0	0	0	0	0	0	0	0	0	0	0	0	0	0	0	0
28270201:HDL cholesterol	0	0	0	0	0	0	0	0	0	0	0	0	0	0	0	0	0	0	0	0	0	0	0	0	0	0	0	0	0	0	0	0	0	0.874725	0	0	0	0	0	0	0	0.833646	0	0.702912	0	0	0	0	0
28270201:Height	0	0	0	0	0	0	0	0	0	0	0	0	0	0	0	0	0	0	0	0	0	0	0	0	0	0	0	0	0	0	0	0	0	0	0	0	0	0	0	0	0	0.530988	0	0	0	0	0	0	0
28270201:Urate levels	0	0	0	0	0	0	0	0	0	0	0	0	0	0	0	0	0	0	0	0	0	0	0	0	0	0	0	0	0	0	0	0	0	0	0	0	0	0	0	0	0	0	0	0	0	0	2.0528	0	0
28272467:Male-pattern baldness	0	0	0.328676	1.84975	0	0	0	0	0.275692	0	0	0	0	0	0	0	0	0.45826	0	0.570252	0	0.374652	0	0	0.734862	0	0	0	0	0	0.354793	0	0	0	0	0.540066	1.06824	0	0	1.41386	0	0.353148	0.0937704	0	0	0.237541	0	0.130528	0.312371
28282560:Carotid plaque burden	0	0	0	0	0	0	0	0	0	0	0	0	0	0	0	0	0	0.411089	0	0	0	0	0	0	0	0	0	0	0	0	0	0	0	0.360503	0	0	0	0	0	0.709412	0	0.689905	0	0	0.638241	0	0.338473	0.300509	0.29988
28298293:Gondoic acid (20:1n-9) levels	0	0	0	0	0	0	0	0	0	0	0	0	0	0	0	0	0	0	0	0	0	0	0	0	0	0	0	0	0	0	0	0	0	0	0	0	0	0	0	0	0	0	0	0	0	0	0	2.27451	0
28300201:Skin pigmentation	0.84314	0.894588	0	0.42658	0	0	0	0	0	0.673917	0	0	0.427225	0	0	0	0	0.397673	0.726686	0	0	0	0	0	0	0	0	0	0	0	0	0	0	0	0	0.81168	0.830497	0	0	0	0	0	0	0	0	0.50704	0	0	0.288295
28314753:Systemic sclerosis	0	0	0	0	0	0	0	0	0	0	0	0	0	0	0	0	0	0	0	0	0	0	0	0	0	0	0	0	0	0	0	0	0	0	0	0	0	0	0	0	0	0	0	0	0	0	0	0	0
28322283:Microscopic brain infarct	0	0	0	0	0	0	0	0	0	0	0	0	0	0	0	0	0	0	0	0	0	0	0	0	0	0	0	0	0	0	0	0	0	0	0	0	0	0	0	0	0	0	0	1.26653	0	0	0	0	0
28333968:Plasma thyroid-stimulating hormone levels	0	0	0	0	0	0	0	0	0	0	0	0	0	0	0	0	0	0	0	0	0	0	0	0	0	0	0	0	0	0	0	0	0	0	0	0	0	0	0	0	0	0	0	0	0	0	0	0	0
28334792:Vitamin B12 levels	0	0	0	0	0	0	0	0	0	0	0	0	0	0	0	0	0	0	0	0	0	0	0	0	0	0	0	0	0	0	0	0	0	0	0	0	0	0	0	0	0	0	0	0	0	0	0	0	0
28334814:Adolescent idiopathic scoliosis	0	0	0	0	0	0	0	0	0	0	0	0	0	0	0	0	0	0	0	0	0	0	0	0	0	0	0	0	0	0	0	0	0	0	0	0	0	0	0	0	0	0	0	0	0	0	0	0	1.3654
28334899:HDL cholesterol levels	0	0	0.889793	0.644758	0	0	1.407	0	0	0	0	0	0.355992	0	0	0	0	0.592151	1.20846	0.450454	0	0.586541	0	0	0.602294	0	0	0	0.957655	0	0.950946	0.880683	0	0.502599	0.509907	0.842862	0.868095	0.839837	0	0	0	5.08526	0.0520594	3.01974	0.205038	0.298657	0.242531	0.203222	0.0777629
28334899:LDL cholesterol levels	0	0	0	0.286592	0	0	0.419009	0	0.34115	0	0	0	0	0	0	0	0	0	0	0.657929	0.484468	2.0922	0	0.704507	0	0.425939	0	0	0	0	0.427853	0	0.730826	0.22217	0.726131	0	0	0	0.540625	0.518139	0	0	0.131483	1.37187	0.177107	0	0.806452	0.17575	0
28334899:Total cholesterol levels	0.56745	0.244447	0	0.497658	0	0	0.346658	0	0.275692	0.422752	0	0	0	0	1.24222	0	0	0	0	1.09112	0.407173	0.374652	0	0.61456	0	1.20086	0.760333	0	0	0	0.354793	0	0	0.702344	0.63519	0	1.06824	0	0.906298	0	0.942716	0.643037	0.457461	1.55653	0.930064	0.457294	1.99827	1.34179	0.923111
28334899:Triglyceride levels	0	0.410882	0.515694	0	0	0	0	0	0	0	0	0	0.388787	0	0	0	0	0	0	0	0	0	0	0	0	0	0	0	0	0	0	0	0	0	0	0	0	0	0	0	0	1.55393	0	1.25266	0	0	0	0	0
28334935:Iron status biomarkers (ferritin levels)	0	0	0	0	0	0	0	0	0	0	0	0	0	0	0	0	0	0	1.71782	0	0	0	0	0	0	0	0	0	0	0	0	0	0	0	0	0	0	0	0	0	0	0	0	0	0	0	0	0	0
28334935:Iron status biomarkers (iron levels)	0	0	0	0	0	0	0	0	0	0	0	0	0	0	0	0	0	0	0	0	0	0	0	0	0	0	0	0	0	0	0	0	0	0	0	0	0	0	0	0	0	0	0	0.837064	0	0.830823	0	0	0
28334935:Iron status biomarkers (total iron binding capacity)	0	0	0	0	0	0	0	0	0	0	0	0	0	0	0	0	0	0	0	0	0	0	0	0	0	0	0	0	0	0	0	0	0	0	0	0	0	0	0	0	0	0	0	0	0	0	1.04083	0	0
28334935:Iron status biomarkers (transferrin saturation)	0	0	0	0	0	0	0	0	0	0	0	0	0	0	0	0	0	0	0	0	0	0	0	0	0	0	0	0	0	0	0	0	0	0	0	0	0	0	0	0	0	0	0	0.538775	0	0	0	0	0
28346442:Epithelial ovarian cancer	0	0	0	0.830833	0	0	0	0	0	0	0	0	0	0	0	0	0	0	0	0	0	0	0	0	0	0	0	0	0	0	0	0	0	0	0	0	0	0	0	0	0	0	0.561773	0.567112	0	0	0.698543	0	0
28346442:High-grade serous ovarian cancer	0	0	0	0	0	0	0	0	0	0	0	0	0	0	0	0	0	0	0	0	0	0	0	0	0	0	0	0	0	0	0	0	0	0	0	0	0	0	0	0	0	0	0	0	0	0	0	0	0
28346442:Invasive epithelial ovarian cancer	0	0	0	0	0	0	0	0	0	0	0	0	0	0	0	0	0	0	0	0	0	0	0	0	0	0	0	0	0	0	0	0	0	0	0	0	0	0	0	0	0	0	0	0	0	0	0	0	0
28346442:Low-grade serous and serous borderline ovarian cancer	0	0	0	2.21921	0	0	0	0	0	0	0	0	0	0	0	0	0	0	0	0	0	0	0	0	0	0	0	0	0	0	0	0	0	0	0	1.74707	1.76948	0	0	0	0	0	0	0	0	0	0	0	0
28346442:Mucinous ovarian carcinoma	0	0	0	1.70223	0	0	0	0	0	0	0	0	0	0	0	0	0	0	0	0	0	0	0	0	0	0	0	0	0	0	0	0	0	0	0	0	0	0	0	0	0	0	0	0	0	0	0	0	0
28346442:Serous borderline ovarian cancer	0	0	0	1.39925	0	0	0	0	0	0	0	0	0	0	0	0	0	0	0	0	0	0	0	0	0	0	0	0	0	0	0	0	0	0	0	0	0	0	0	0	0	0	0	0	0	0	0	0	0
28346442:Serous invasive ovarian cancer	0	0	0	0	0	0	0	0	0	0	0	0	0	0	0	0	0	0	0	0	0	0	0	0	0	0	0	0	0	0	0	0	0	0	0	0	0	0	0	0	0	0	0	0	0	0	0	0	0
28346443:Glioblastoma	0	0	0	0	0	0	0	0	1.27717	0	0	0	0	0	0	0	0	0	0	0	0	0	0	0	0	0	0	0	0	0	0	0	0	0	0	0	0	0	0	0	0	0	0.884217	0	0.985146	0	0	1.79226	0
28346443:Glioma	0	0	0	0	0	0	0	0	0	0	0	0	0	0	0	0	0	0	0	0	0	0	0	0	0	0	0	0	0	0	0	0	0	0	0	0	0	0	0	0	0	0	0	0.665078	0	0	0	0.749309	0
28346443:Non-glioblastoma glioma	0	0.932784	1.06949	0	0	0	1.09697	0	1.78061	0	0	0	0	0	0	0	0	0	0	1.40798	0	0	0	0	1.61453	0	0	1.92821	1.46494	1.48396	0	1.95883	0	0.796243	0	0	0	0	0	0	0	1.41522	1.2003	0.630026	1.34876	1.91113	0.766061	3.00146	0.711871
28346444:Mosaic loss of chromosome Y (Y chromosome dosage)	0	0	0	0	0	0	0	1.69423	0.985251	0	0	0	0	0	0	0	0	0	0	0	0	0	0	0	0	0	0	0	0	0	0	0	0	0	0	0	0	0	0	0	0	0.756364	0.624475	0.630026	0	0	0	0.71277	0
28348047:Diastolic blood pressure (long-term average)	0	0	0	0	0	0	0	0	0	0	0	0	0	0	0	0	0	0	0	0	0	0	0	0	0	0	0	0	0	0	0	0	0	0	0	0	0	0	0	0	0	0	0	0	0	0	0	0	0
28352666:Paneth cell defects in Crohn's disease	0	0	0	0	0	0	0	0	0	0	0	0	0	0	0	0	0	0	0	0	0	0	0	0	0	0	0	0	0	0	0	0	0	0	0	0	0	0	0	0	0	0	0	0	0	0	0	0	0
28355232:Coronary atherosclerosis (increased number of diseased vessels) (traffic exposure interaction)	0	0	0	0	0	0	0	0	0	0	0	0	0	0	0	0	0	0	0	0	0	0	0	0	0	0	0	0	0	0	0	0	0	0	0	0	0	0	0	0	0	0	0	0	0	0	0	0	0
28358029:Fuchs's corneal dystrophy	0	0	0	0	0	0	0	0	0	0	0	0	0	0	0	0	0	0	0	0	0	0	0	0	0	0	0	0	0	0	0	0	0	0	0	0	0	0	0	0	0	0	0	0	0	0	1.6778	0	0
28360221:Blood osmolality (transformed sodium)	0.917493	0	0	0	0	0	0	0	0	0	0	0	0.486024	0	0	0	0	0.454785	0	0	0	0	0	0	0	0	0	0	0	0	0	0	0	0.813297	0	0	0	0.882899	0	0.762842	0	0	0.274845	0.596964	0	0	0	0	0
28369058:Blood protein levels in cardiovascular risk	0	0.237739	0.667146	0.485619	0	0	0	0.789943	0.268562	0	0	0	0.486492	0	0	0	0	0.787834	1.46097	0	0.39861	0	0	0.604447	0	0.345002	0	0.990214	0	0.619343	0.346745	0	0	0.164722	0	0.530437	0	0.52849	0.890911	0	0	0.626843	0	2.0028	0.305845	0.443524	0.150114	0.303586	0.302792
28373160:Venous thromboembolism	0	0	0	0	0	0	0	0	0	0	0	0	0	0	0	0	0	0	0	0	0	0	0	0	0	0	0	0	0	0	0	0	0	0	0	0	0	0	0	0	0	0	0	0	0	0	0	0	0
28373541:High altitude adaptation	0	0	0	0	0	0	0	0	0	0	0	0	0	0	0	0	0	0	0	0	0	0	0	0	0	0	0	0	0	0	0	0	0	0	0	0	0	0	0	0	0	1.32046	1.1646	0	0	0	0	0	0
28394258:Aortic root size	0	0	0	0	0	0	0	0	0	0	0	0	0	0	0	0	0	0	0	0	0	0	0	0	0	0	0	0	0	0	0	0	0	0	0	0	0	0	0	0	0	0	2.26483	0	0	0	0	0	0
28394258:Isovolumetric relaxation time	0	0	0	0	0	0	0	0	0	0	0	0	0	0	0	0	0	0	0	0	0	0	0	0	0	0	0	0	0	0	0	0	0	0	0	0	0	0	0	0	0	0	0	0	0	1.6643	0	0	0
28394258:Left ventricle systolic dysfunction	0	0	0	0	0	0	0	0	0	0	0	0	0	0	0	0	0	0	0	0	0	0	0	0	0	0	0	0	0	0	0	0	0	0	0	0	0	0	0	0	0	0	0	0	0	0	0	0	0
28394258:Left atrial antero-posterior diameter	0	0	0	0	0	0	0	0	0	0	0	0	0	0	0	0	0	0	0	0	0	0	0	0	0	0	0	0	0	0	0	0	0	0	0	0	0	0	0	0	0	0	0	0	0	0	0	0	0
28394258:Left ventricle wall thickness	0	0.932784	0	0.902018	0	0	0	0	0	0	0	0	0	0	0	0	0	0	0	0	0	0	0	0	0	0	0	0	0	0	1.10923	0	0	0	0	0	0	1.3659	0	0	0	0	0	0	0	0	0	0	0
28416818:Atrial fibrillation	0	0	0.994733	0	0	0	0	0	0	0	0	0	0	0	0	0	0	0	0	0	0	0	0	0	0	0	0	0	0	0	0	0	0	0	0	0	0	0	0	0	0	0	0	0	0	0	0	0	0
28416818:Incident atrial fibrillation	0	0	0	0	0	0	0	0	2.10275	0	0	0	0	0	0	0	0	0	0	0	0	0	0	0	0	0	0	0	0	0	0	0	0	0	0	0	0	0	0	0	0	0	0	0	0	0	0	0	0
28416818:Prevalent atrial fibrillation	0	0	0	0	0	0	0	0	0	0	0	0	0	0	0	0	0	0	0	0	0	0	0	0	0	0	0	0	0	0	0	0	0	0	0	0	0	0	0	0	0	0	0	0	0	0	0	0	0
28416822:Atrial fibrillation	0	0	1.25216	0	0	0	0	0	0	0	0	0	0	0	0	0	0	0	0	0	0	0	0	0	0	0	0	0	0	0	0	0	0	0	0	0	0	0	0	0	0	0	0.782439	0	0.879941	0.782304	0	0	0.876254
28424481:Obstetric antiphospholipid syndrome	0	0	0	0	0	0	0	0	0	0	0	0	1.0783	0	0	0	0	0	0	0	0	0	0	0	0	0	0	0	0	0	0	0	0	0	0	0	0	0	0	0	0	0	0	0.788429	0	0	0	0	0
28425483:Primary biliary cholangitis	0	0	0	0	0	0	0	0	0.878828	0	0	0	0.799232	0	0	0	0	0.761636	1.15649	1.29148	0	0	0	0	0	0.996629	0	0	0	0	0	0	0	0.6968	0	0	1.27378	0	0	1.11764	0	0	0	0.538775	0	0	0	0.61715	0
28430825:Waist-to-hip ratio adjusted for body mass index	0	0	0	0	0	0	0	0	0	0	0	0	0	0	0	0	0	0	0	0	0	0	0	0	0	0	0	0	0	0	0	0	0	0	0	0	0	0	0	0	0	0	0	0	0	0	0	0	0
28437668:Venlafaxine response in generalised anxiety disorder (remitters vs non-remitters after 24 weeks)	0	0	0	0	0	0	0	0	0	0	0	0	0	0	0	0	0	0	0	0	0	0	0	0	0	0	0	0	0	0	0	0	0	0	0	0	0	0	0	0	0	0	0	0	0	0	0	0	0
28439531:Plasma trimethylamine N-oxide levels	0	0	0	0	0	0	0	0	0	0	0	0	0	0	0	0	0	0	0	0	0	0	0	0	0	0	0	0	0	0	0	0	0	0	0	0	0	0	0	0	0	0	0	0	0	0	0	0	0
28440896:Nicotine dependence	0	1.16301	0	0	0	2.1283	1.33574	0	0	1.45184	0	0	0	0	0	0	1.59737	0	0	0	0	0	0	0	0	0	0	0	0	0	0	0	0	0	0	0	0	0	0	0	0	0	0	0	0	0	0	0	0
28441456:Facial morphology (factor 1, breadth of lateral portion of upper face)	0	0	0	0	0	0	0	0	0	0	0	0	0	0	0	0	0	0	0	0	0	0	0	0	0	0	0	0	0	0	0	0	0	0	0	0	0	0	0	0	0	0.68914	0	0	0	0	0	0	0
28441456:Facial morphology (factor 11, projection of the nose)	0	0	0	0	0	0	0	0	0	0	0	0	0.942116	0	0	0	0	0	0	0	0	0	0	0	0	0	0	0	0	0	0	0	0	0	0	0	0	0	0	0	0	0	0	0	0	0	0	0	0
28441456:Facial morphology (factor 14, intercanthal width)	2.30776	0	0	0	0	0	0	0	0	1.13123	0	0	0.831658	0	2.11075	0	0	1.47213	0	0	0	0	0	0	0	0	0	0	0	0	0	0	0	0.727841	0	0	0	0	2.08619	1.15317	0	0	0.561773	0	0	0	0	0	0.646059
28441456:Facial morphology (factor 15, philtrum width)	0	0.797181	0	0	0	0	0	1.53734	0	0	0	0	0	0	0	0	0	0	0	0	0	0	0	0	0	0	0	0	0	0	0	0	0	0	0	0	0	0	0	0	0	0	0	0	0	0	0	0	0
28441456:Facial morphology (factor 16)	0	0	0	0	0	0	0	0	0	0	0	0	0	0	0	0	0	0	0	0	0	0	0	0	0	0	0	0	0	0	0	0	0	0	0	0	0	0	0	0	0	0	0	0	0.879941	0	0.933949	0	0
28441456:Facial morphology (factor 17, height of vermillion upper lip)	0	0	0	0.711668	0	0	0	0	0	0	0	0	0	0	0	0	0	0	0	0	0	0	0	0	0	0.903636	0	0	0	0	0	0	0	0	0	0	0	0	0	0	0	0	0	0	0	0	0	0	0
28441456:Facial morphology (factor 18)	0	0	0	0	0	0	0	0	1.71931	0	0	0	0	0	0	0	0	1.52813	0	0	0	1.09966	0	0	0	0	0	0	0	0	0	0	0	0	0	0	0	0	0	0	0	0	0	0	0	0	0	0	0
28441456:Facial morphology (factor 19)	0	0	0.74269	0.594325	0	0	0	1.325	0	0	0	0	0	0	0	0	0	0	0	0	0	0	0	0	0	0	0	0	0	0	0	0	0	0	0	0	0	1.0146	0	0	0	0	0	0	0	0	0	0	0
28441456:Facial morphology (factor 2, vertical position of orbits relative to midface)	0	0	0	0	0	0	0	0	0	0	0	0	0	0	0	0	0	0	0	0	0	0	0	0	0	0	0	0	0	0	0	0	0	0	0	0	0	0	0	0	0	0	0	0	0	0	0	0	0
28441456:Facial morphology (factor 20)	0	0.828098	0	0	0	0	0	0	0	0	0	0	0	0	0	0	0	0	1.15649	1.29148	0	0	0	0	0	0	0	1.80509	0	0	0	0	0	0	0	0	0	1.25016	0	0	0	0	0	0	0	0	0	0	0
28441456:Facial morphology (factor 21, depth of nasal alae)	0	0	0	0	0	0	0	0	0	0	0	0	0	0	0	0	0	0	0	0	0	0	0	0	0	0	0	0	0	0	0	0	0	0	0	0	0	0	0	0	0	0	0	0	0.565279	0.482245	0	0.562931	0
28441456:Facial morphology (factor 3, length of philtrum)	0	0	0	0	0	0	0	0	0	0	0	0	0	0	0	0	0	0	0	0	0	0	0	0	0	0	0	0	0	0	0	0	0	0	0	0	0	0	0	0	0	0	0	0	0	0	0	0	0
28441456:Facial morphology (factor 6, height of vermillion lower lip)	0	0	0	0	0	0	0	0	0	0	0	0	0	0	0	0	0	0	0	0	0	0	0	0	0	0	0	0	0	0	0	0	0	0	0	0	0	0	0	0	0	0	0	0	0	0	0	0	0
28441456:Facial morphology (factor 8, orbital inclination due to vertical and horizontal position of exocanthion)	0	0	0	0	0	0	0	0	0	0	0	0	0	0	0	0	0	0	0	0	1.32116	0	0	0	0	0	1.78865	0	0	0	0	0	0	0	0	0	0	0	0	0	0	0	0	0	0	0	0	0	0
28443625:BMI (adjusted for smoking behaviour)	0	0.175818	0	0.372533	0	0	2.01258	0	1.71812	0.331155	0	0	0	0	0	0	0.844827	0.61838	0	0	0.659611	0	0	0	0	0	0	0	0	0	0.2708	0	0	0	0	0.437675	0.452716	0	0	0.345342	0	0.249132	0.3175	0.0581756	0.0848608	0.155452	0.256737	0.695956	0.69436
28443625:BMI in non-smokers	0	0	0	0.27015	0	0	1.31969	0	1.1267	0	0	0	0	0	0	0	0.587516	0.246921	0	0	0.913843	0	0	0	0	0	0	0	0	0	0.408012	0	0	0	0	0	0	0	0	0	0	0.185881	0.120795	0	0	0.120739	0.431588	0.377897	0.37701
28443625:Body mass index (joint analysis main effects and smoking interaction)	0	0.180657	0	0.381517	0	0	1.47221	0	1.23936	0.337826	0	0	0	0	0	0	0.857594	0.34692	0	0	0.671218	0	0	0	0	0	0	0	0	0	0.27686	0	0	0	0	0.44522	0	0	0	0	0	0.103057	0.161123	0	0.0880137	0.0590195	0.264159	0.431936	0.430821
28443625:Waist circumference adjusted for BMI (adjusted for smoking behaviour)	1.45077	0.171116	0.242287	2.56005	2.2982	1.4848	0.947643	0	1.69183	0	0	1.76699	1.48088	2.48548	0	0	0.832305	3.66952	0.74189	0	0	0	0	0	0	0.263357	0	0	0	0	0	0	0	3.33703	0	0.85527	1.42625	0.852229	0.357504	1.71347	0	1.54357	3.03868	0.314074	1.02212	0.813642	0.24953	0.0809656	0.20892
28443625:Waist circumference adjusted for BMI (joint analysis main effects and smoking interaction)	1.46933	0.175818	0.24794	2.5974	2.31919	1.49982	0.963648	0	1.71812	0	0	1.78665	1.50597	2.50219	0	0	0.844827	3.71912	0.753881	0	0	0	0	0	0	0.269252	0	0	0	0	0	0	0	3.38528	0	0.867917	1.44471	0.864859	0.364317	1.73654	0	1.572	3.08919	0.32367	0.42375	0.544034	0.103227	0	0.0836774
28443625:Waist circumference adjusted for BMI in non-smokers	1.0384	0	0.306003	2.33109	2.52461	0.914999	1.12383	0	1.42271	0	0	1.27088	1.75688	1.56914	0	0	0.497353	2.82019	0.44055	0	0	0	0	0	0	0.329572	0	0	0	0	0	0	0	2.55874	0	0.511835	0	0.990501	0.433175	0.826169	0	1.36962	2.98242	0.0846311	0.117929	0.417261	0	0	0
28443625:Waist circumference adjusted for BMI in smokers	0	0	0	1.25145	0	0	2.54406	0	2.35911	0	0	1.9729	0	0	0	0	0	2.1543	0	0	0	0	0	0	0	0	0	0	0	0	0	0	0	3.10407	0	0	0	1.74437	0	1.60255	0	0	2.68638	0	0	0	0	0	0
28443625:Waist-to-hip ratio adjusted for BMI (adjusted for smoking behaviour)	0	0	2.14766	3.9055	0	0	2.97646	0	4.25285	1.74037	0	0.889414	0.343771	0	0	0	0	2.28444	0.622416	0	0	0	0	0	0	0	0	0	0	0	0	0	0	1.50058	0	1.31118	0	1.30769	0.613962	1.12676	0	6.62892	0.392045	1.11782	0.857742	3.39876	1.43031	0.85342	0.8519
28443625:Waist-to-hip ratio adjusted for BMI (joint analysis main effects and smoking interaction)	0	0	2.57743	4.13606	0	0	0	0	1.55576	0	0	0	0	0	0	0	0	1.36958	0	0	0	0	0	0	0	0	0	0	0	0	0	0	0	1.26565	0	0	0	1.21559	0	0	0	3.63924	0	0	0	0.999958	0	0	0
28443625:Waist-to-hip ratio adjusted for BMI in non-smokers	0	0	2.6515	5.37736	0	0	0	0	1.60722	1.09587	0	0	0	0	0	0	0	1.41938	0	0	0	0	0	0	0	0	0	0	0	0	0	0	0	0.6968	0	0	0	1.25016	0	0	0	2.81695	0	0	0.61958	1.04529	0.667939	0	0.616296
28445677:Multiple sclerosis	0	2.04175	0	0	0	0	0	0	0	0	0	0	0	0	0	0	0	0	0	0	0	0	0	0	0	0	0	0	0	0	0	0	0	0	0	0	0	0	0	0	0	0	0	2.97578	0	0	0	0	0
28448500:Body mass index	0	0.914487	0	0	0	0.949268	0.346658	0	0.275692	0.422752	1.08487	0	0	0	1.24222	0	0.525271	0	0	0.570252	0.407173	0.374652	0	0	0	0.723572	0	0	0	0	0.726642	0	0	0.17024	0	0	0	0	0.906298	0.870649	0	0.353148	0.0937704	0	0	1.53834	1.03338	0.313177	0
28448500:Body mass index (joint analysis main effects and physical activity interaction)	0	0.895682	0	0	0	0.93762	0.338696	0	0.268562	0.414047	1.0728	0	0	0	1.22975	0	0.515746	0.199493	0	0.560419	0.39861	0.366401	0	0	0	0.709441	0	0	0	0	0.712487	0	0	0.164722	0	0	0	0	0.890911	0.855485	0	0.342945	0.089905	0	0	1.08597	0.351926	0.125796	0
28448500:Body mass index in physically active individuals	0	0.994642	0	0	0	0.998293	0.38079	0	0.30643	0.459899	1.13559	0	0	0	1.29454	0	0.565738	0.232224	0	0.611967	0.443746	0.409958	0	0	0	0.387438	0	0	0	0	0.389275	0	0	0.194354	0	0	0	0	0.498012	0.476258	0	0.397342	0.110999	0	0	1.22763	0.406995	0.151382	0
28448500:Body mass index in physically inactive individuals	0	0	0	0	0	0	0	0	0	1.29565	0	0	0	0	0	0	0	0	0	0	0	0	0	0	0	0	0	0	0	0	0	0	0	0	0	0	0	0	1.348	0	0	0	0	0	0	0.697013	0	0	0
28448500:Waist circumference adjusted for BMI (joint analysis main effects and physical activity interaction)	0.503167	0.449907	1.00469	2.18621	3.36308	0	1.56534	0.728019	1.32712	0	0	0.641477	1.63943	0	0	0	2.12413	5.50197	0.817638	0.505842	0	1.11684	0	0.548217	0	0.631376	0	0	0.548217	0	0.634281	0	0	2.99215	0.568	0.934979	0.961151	0.475202	0.805408	1.85859	0.865872	1.72364	2.23998	1.33473	2.08946	1.75231	0.551744	0.782848	0.781164
28448500:Waist circumference adjusted for BMI in active individuals	0.511752	0.808253	1.02254	2.2213	4.41707	0.882652	2.1903	1.36369	1.88728	0	0	0.65088	1.66784	0	0	1.38316	2.89115	5.57254	0.831204	0.514445	0	1.1354	0	0.557093	0	0.643638	0	0	0.557093	0	0.646567	0	0	3.03918	0.576996	0.949211	0.97552	0.483592	0.818899	1.88443	0.876236	1.28842	2.28277	1.36411	2.12769	2.28222	0.565629	0.801589	1.17654
28448500:Waist circumference adjusted for BMI in inactive individuals	0	0	0	0	0	0	0	0	0	0	0	0	1.58761	0	0	0	0	0	0	0	0	0	0	0	0	0	0	0	0	0	0	0	0	1.46484	0	0	0	0	0	0	0	0	0	0	0	0	0	0	0
28448500:Waist circumference adjusted for body mass index	0.503167	0.449907	1.00469	2.79535	3.36308	0	1.56534	0.728019	1.85764	0	0	0.641477	1.63943	0	0	0	2.12413	5.50197	0.817638	0.505842	0	1.11684	0	0.548217	0	0.631376	0	0	0.548217	0	0.634281	0	0	2.39346	0.568	0.934979	0.961151	0	0.805408	1.85859	0.865872	1.2626	2.23998	1.33473	2.08946	1.75231	0.551744	0.782848	0.781164
28448500:Waist-to-hip ratio adjusted for BMI (joint analysis for main effect and physical activity interaction)	0	0	1.10229	0.440403	0	0	0	0	0.505876	0	0	0	2.08464	0	0	0	0.811956	0.828158	2.1384	0	0	0	0	0	0	0	0	0	0	0	0.606967	0	0	1.81959	0	0	0.848104	0.82689	0	0	0	6.60732	1.95497	1.97238	0	2.58879	0.338473	1.07686	0.29988
28448500:Waist-to-hip ratio adjusted for BMI in active individuals	0	0	0.679633	0.536247	0	0	0	0	0.606784	0	0	0	2.40011	0	0	0	0.929527	0.988654	1.56516	0	0	0	0	0	0	0	0	0	0	0	0	0	0	1.45917	0	0	0.967113	0	0	0	0	5.37631	1.1205	1.68992	0	3.0339	0.424733	1.29431	0.381804
28448500:Waist-to-hip ratio adjusted for BMI in inactive individuals	0	0	0	0	0	0	0	0	0	0	0	0	0	0	0	0	0	0	0	0	0	0	0	0	0	0	0	0	0	0	0	0	0	0	0	0	0	0	0	0	0	1.66607	0	0	0	0	0	0	0
28448500:Waist-to-hip ratio adjusted for body mass index	0	0	1.10229	0.440403	0	0	0	0	0.505876	0	0	0	0.879335	0	0	0	0.811956	0.411089	2.1384	0	0	0	0	0	0	0	0	0	0	0	0.606967	0	0	0.740742	0	0	0	0.82689	0	0	0	5.64154	0.914796	1.40788	0	1.95457	0	1.07686	0
28449029:Aggressive periodontitis	0	0	0	0	0	0	0	0	0	0	0	0	0	0	0	0	0	0	0	0	0	0	0	0	0	0	0	0	0	0	0	0	0	0	0	0	0	0	0	0	0	0	0	0	0	0	0	0	0
28452372:Glomerular filtration rate (creatinine)	0	0.281298	0.370953	0.262327	1.02172	0	0	0	0.314712	0	0	0	0.262842	0	0	0	0	0.239448	0	0	0	0.838715	0	0	0	0	0	0	0	0	0	0	0	0	0	0	0	0	0.508248	0	0	0.17946	0.115791	1.7411	0.158395	0.283672	0	0	0.156672
28453575:Mean corpuscular hemoglobin	0	1.35514	0	0	0	0	0	0	0	0	0	0	0	0	0	0	0	0	0	0	0	0	0	0	0	0	0	0	0	0	0	0	0	0	0	0	0	0	0	0	0	0	0	0	0	0	0	0	0
28453575:Mean corpuscular hemoglobin concentration	0	0	0	0	0	0	0	0	0	0	0	0	0	0	0	0	0	0	0	0	0	0	0	0	0	0	0	0	0	0	0	0	0	0	0	0	0	0	0	0	0	0	0	1.17128	0	0	0	0	0
28453575:Mean corpuscular volume	0	1.22113	0	0	0	0	0	0	0	0	0	0	0	0	0	0	0	0	0	0	0	3.73442	0	0	0	0	0	0	0	0	0	0	1.8122	0	0	0	0	0	0	0	0	0	0	0	0	0	0	0	0
28460022:Early onset atrial fibrillation	0	0	2.03068	0	0	0	0	0	0	0	0	0	0	0	0	0	0	0	0	0	0	0	0	0	0	0	0	0	0	0	0	0	0	0	0	0	0	0	0	0	0	0	0	0	0	0	0	0	0
28468790:Congenital heart disease (maternal effect)	0	0	0	0	0	0	0	0	0	0	0	0	0	0	0	0	0	0	0	0	0	0	0	0	0	0	0	0	0	0	0	0	0	0	0	0	0	1.32511	0	0	0	0	0	0	0	0	0	0	0
28468790:Conotruncal heart defects (inherited effects)	0	0	0	0	0	0	0	0	0	0	0	0	0	0	0	0	0	0	0	0	0	0	0	0	0	0	0	0	0	0	0	0	0	0	0	0	0	0	0	0	0	0	0	0	0	0	0	0	0
28468790:Conotruncal heart defects (maternal effects)	0	0	0	0	0	0	0	0	0	0	0	0	0	0	0	0	0	0	0	0	0	0	0	0	0	0	0	0	0	0	0	0	0	0	0	0	0	0	0	0	0	0	0	0	0	0	0	0	0
28468790:Left ventricular obstructive tract defect (inherited effect)	0	0	1.30697	0	0	0	0	0	0	0	0	0	0	0	0	0	0	0	0	0	0	0	0	0	0	0	0	0	0	0	0	0	0	0	0	0	0	0	0	0	0	0	0	0	0	0	0	0	0
28470677:Survival in pancreatic cancer	0	0	0	0	0	0	0	0	0	0	0	0	0	0	0	0	0	0	0	0	0	0	0	0	0	0	0	0	0	0	0	0	0	0.416871	0	0.905219	0	0	0	0.78196	0	0	0	0	0	0	0.799026	0	0
28472463:Bone ultrasound measurement (broadband ultrasound attenuation)	0	0	0	0	0	0	0	0	0.985251	0	0	0	0	0	0	0	0	0	0	0	1.18611	0	0	0	0	0	0	0	0	0	0	0	0	0	0	0	0	0	0	0	0	0	0	0	0	0.62435	0	0	0
28472463:Bone ultrasound measurement (velocity of sound)	0	0	0	0	0	0	0	0	2.25456	0	0	0	0	0	0	0	0	0	0	0	0	0	0	0	0	0	0	0	0	0	0	0	0	0	0	0	0	0	0	0	0	0	0	0	0	0	0	0	0
28476931:Energy expenditure (24h)	0	0	0	0	0	0	0	0	0	0	0	0	0	0	0	0	0	0	0	0	0	0	0	0	0	0	0	0	0	0	0	0	0	0	0	0	0	0	0	0	0	0	0	0	0	0	1.33171	0	0
28495826:vWF levels in ischaemic stroke and hyperhomocysteinaemia	0	0	0	0	0	0	0	0	0	0	0	0	0	0	0	0	0	0	0	0	0	0	0	0	0	0	0	0	0	0	0	0	0	0	0	0	0	0	0	0	0	0	0	0	0	0	0	0	0
28498854:Blood pressure traits (multi-trait analysis)	0	0	0	0.830833	0	0	0	0	0	0	0	0	0.831658	0	0	0	0	0	0	0	0	0	0	0	0	0	0	0	0	0	0	0	0	0	0	0	0	1.2866	0	0	0	0	1.09374	0	0	0	0	0	0
28498854:Diastolic blood pressure	0	0	0	0	0	0	0	0	0	0	0	0	0	0	0	0	0	0	0	0	0	0	0	0	0	0	0	0	0	0	0	0	0	0	0	0	0	0	0	0	0	0	1.1646	0	0	0	0	0	0
28498854:Hypertension	0	0	0	0	0	0	0	0	0	0	0	0	0	0	0	0	0	0	0	0	0	0	0	0	0	0	0	0	0	0	0	0	0	0	0	0	0	0	0	0	0	0	0	0	0	0	0	0	0
28498854:Systolic blood pressure	0	0	0	0	0	0	0	0	0	0	0	0	0	0	0	0	0	0	0	0	0	0	0	0	0	0	0	0	0	0	0	0	0	0	0	0	0	0	0	0	0	0	1.1646	0	0	0	0	0	0
28512992:Bone erosion in rheumatoid arthritis	0	0	0	0	0	0	0	0	0	0	0	0	0	0	0	0	0	0	0	0	0	0	0	0	0	0	0	0	0	0	0	0	0	0	0	0	0	0	0	0	0	0	0	0	0	0	0	0	0
28530673:Intelligence	0	0	0	0	0	0	0	0	0	0	0	0	0	0	0	0	0	0	0	0	0	0	0	0	0	0	0	0	0	0	0	0	0	0	0	0	0	0	0	0	0	0	0	0.665078	0	0	0	0	0
28537254:Psoriasis	0	0	0	0	0	0	0	0	0	0	0	0	0	0	0	0	0	0	0	0	2.3126	0	2.591	0	0	1.2396	0	0	0	0	0	2.10542	0	0	0	0	0	0	0	0	0	0	0.738007	0	0	1.39142	1.63107	1.54175	1.54023
28537267:Endometriosis	0	0	0	0	0	0	0	0	0	0	0	0	0	0	0	0	0	0	0	0	0	0	0	0	0	0	0	0	0	0	0	0	0	0	0	0	0	0	0	0	0	0	0	0	0	0	0	0	0
28540026:Autism spectrum disorder or schizophrenia	0	0	0	0.294149	0.74594	0	0	0	0.157141	0.272135	0	0	0.122049	0	0	0	0	0	0	0.796089	0	0	0	0	0	0.216285	0	0	0	0	0	0	0	0	0	0	0.384161	0	0	0	0	0.0706816	0.234265	0.0383358	0.555305	0	0.0736275	0.0582526	0.158364
28545128:Sporadic neuroblastoma	0	0	1.67281	0	0	0	0	0	0	0	0	0	0	0	0	0	0	0	0	0	0	0	0	0	0	0	0	0	0	0	0	0	0	0	0	0	0	0	0	0	0	0	0	0	0	0	0	0	0
28548082:Very low density lipoprotein cholesterol levels	0	0	0	0	0	0	0	0	0	0	0	0	0	0	0	0	0	0	0	0	0	0	0	0	0	0	0	0	0	0	0	0	0	0	0	0	0	0	0	0	0	0	0	0	0	0	0	0	0
28552196:Body fat mass	0.478489	0.185639	0.25969	0	0.852203	0	0.585955	1.30156	0.212836	0.344654	0	0.614363	0.170854	0	0	0	0.439158	0.152383	0	0	0	0	0	0	0	0	0	0	0	0	0	0	0	0.296791	0	0	0	0	0.378412	0	0	0.106661	0.574076	0	1.50557	0.337235	0.271802	0.229841	0.727775
28552196:Body mass index	1.10609	0.211949	0	0	0	0.436868	0.357587	0.328223	0.121128	0.475501	1.04141	0.567794	0.085687	0.990594	1.9498	0.856675	0.643239	0	0	0	0.235952	0.0797045	0	0.205449	0	0.185814	0	0.477424	0.205449	0	0.187388	0	0.220912	0.0148881	0.478355	0.372077	0	0.369956	0.119141	0.108796	0	0.0397016	0.0155594	0.00400544	0.282102	0.181401	0.203531	0.0300468	0.157785
28552196:Height	0.117383	0.0693711	0.0175624	0.0269803	0	0.474921	1.30633	0.154001	0.262733	0.0975213	0	0.226861	0.00385334	0	0.231837	0	0.315488	0.130194	0.0237976	0	0	0.0288163	0	0	0.0413788	0.0230836	0	0.121561	0	0.0226329	0	0.132229	0.0241348	0.539384	0.491807	0.519896	0.554074	0.0406678	0.753056	0.325965	0	0.227668	0.451207	0.00665545	0.343986	0.252587	0.16401	0.453282	0.166377
28552196:Hip circumference	0	0.578588	0.105805	0.0560095	0	0	0	0.431814	0.0785327	0	0	0	0.056216	0	0	0	0.226896	0.47871	0.188343	0	0	0.131563	0	0	0.379923	0	0.39973	0	0	0	0	0	0	0.614915	0	0.237019	0.248345	0.235671	0	0	0	0	0	0.011763	0	0.0112663	0.0870815	0	0
28552196:Hip circumference adjusted for BMI	0.167523	0.196212	0	0	0.429002	0	0	0	0.0384406	0.0941398	0	0	0	0	0	0.83664	0.144498	0	0.520769	0	0.221521	0	0	0.194653	0.269919	0.173242	0.28684	0.461206	0.194653	0	0	0	0	0.108752	0	0	0	0.151372	0	0	0.416354	0.0352049	0.163985	0.0895408	0.0701586	0.163869	0.0105583	0.026387	0.143136
28552196:Lean body mass	0	0.162106	0.231401	0.148042	0	0	0	0	0	0	0	0	0	0	0	0	0	0	0	0	0	0	0	0	0	0	0	0	0	0	0	0	0	0	0	0	0	0	0	0	0	0.0898354	0	0	0.653189	0.289722	0.235732	0.197068	0.196442
28552196:Trunk fat mass	0	0	0	0	0	0	0.252135	0	0.192232	0	0	0	0.152646	0	0	0	0	0	0	0	0	0	0	0	0	0	0	0	0	0	0	0	0	0	0	0	0	0	0	0	0	0	0	0.0535254	0	0.144842	0.0964705	0.0780561	0.0777629
28552196:Waist circumference	0.631543	0.21828	0.587535	0.0759348	0	0	0.342426	0	0	0.196848	0	0	0.198381	0	0	0	0.270443	0.0650274	0	0	0	0.67828	0	0	0	0	0	0	0.695577	0	0	0	0.72996	0.0480799	0	0	0	0.280025	0	0.207817	0	0.0394731	0	0.142736	1.19782	1.24886	1.3526	1.19014	1.18745
28552196:Waist circumference adjusted for body mass index	0	0.207904	0.0598054	0.0833708	0	0	0	0	0.250068	0	0	0	0.0836933	0	0	0	0.15132	0.158474	0.120885	0.400216	0.0923072	0.394442	0	0	0	0.0692523	0.620602	0.92532	0.202691	0.466615	0.184146	0	0	3.1445	0.823254	0	0.385085	0.365273	0	0.106881	0.427945	1.00108	0.176985	0.0441556	0.276173	0.0941875	0.526894	0.634078	0.272008
28552196:Waist-hip ratio	0	0	0.817274	0.315646	0	0	0.494163	0	0.169432	0.288482	0	0	0.1327	0	0	0	0	0.531706	0	0	0.58475	0.248528	0	0.454645	0	0.23086	0.586108	0	0.454645	0	0.232293	0	0	0.232224	0	0.784178	0	0.3873	0	0	0.754773	0.399211	0.121409	0.124461	0.175932	0.256548	0.0814733	0.591044	0.0647486
28552196:Waist-to-hip ratio adjusted for BMI	0	0	0.467289	0.581831	0	0	0	0	0	0.608101	0	0	0.1327	0	0	0	0	0.531706	0	0	0	0	0	0	0	0	0	0	0	0	0	0	0	0.0916819	0	0	0	0	0	0	0.754773	0.203616	0.121409	0.124461	0.0657523	0.0421533	0.210421	0.0650089	0.0647486
28552196:Weight	0	0.244694	0	0.0134805	0	0	0.240402	0	0.15969	0.168601	0	0	0.0461681	0	0	0	0.254842	0.493934	0	0	0.0577632	0.274973	0	0.145124	0.210246	0	0	0.383205	0.339093	0.152718	0.0416033	0.402413	0.364095	0.133316	0.155619	0.503035	0	0.266474	0.076468	0.181058	0	0.0495818	0.0181675	0.0469024	0.084539	0.401856	0.0527532	0.266631	0.157591
28560309:Accelerated cognitive decline after conversion of mild cognitive impairment to Alzheimer's disease (Alzhiemer's diagnosis trajectory interaction)	0	1.35514	0	0	0	2.33887	0	0	0	1.65209	0	0	0	0	0	0	1.80066	0	0	0	0	1.57794	0	0	0	0	0	0	0	0	0	0	0	0	0	0	0	0	0	0	0	1.15926	1.00837	1.01482	0	0	0	0	0
28566273:Type 2 diabetes	0	0	0	0	0	0	1.25346	0	0	0	0	0	0	0	0	0	0	0	0.81719	1.69573	0	0	0	0	0	0.673585	0	0	0	0	1.27069	1.45563	0	0	0	0	0	0	0	0	0	0.38584	0	0.291467	0.354495	0	0	0	0
28577822:Language performance in older adults (adjusted for episodic memory)	0	0	0	0	0	0	0	0	0	0	0	0	0	0	0	0	0	0	0	0	0	0	0	0	0	0	0	0	0	0	0	0	0	0	0	0	0	0	0	0	0	0	0	0	0	0	0	0	0
28584286:Cognitive empathy	0	0.255183	0.157614	0.232835	0.671541	0	0.695784	1.02475	2.24964	0.49163	0	0.455299	0.448096	0	0	0	0	0.0797905	0	0	0.213201	0	0	0.374631	0	0.174447	0	0	0.374631	0	0	0	0	0.163229	0	0.653886	0.327659	0	0.25225	0.88588	0	0	0.172483	0.0786332	0	0	0	0	0
28585551:Diverticulitis	0	0	0	0	0	0	0	0	0	0	0	0	0	0	0	0	0	0	0	0	0	0	0	0	0	1.62355	0	0	0	0	0	0	0	1.28044	0	0	0	0	0	0	0	0	0	0	0	0	0	0	0
28598419:Gestational age at birth (maternal effect)	0	0	0	0	0	0	0	0	0	0	0	0	0	0	0	0	0	0	0	0	0	0	0	0	0	0	0	0	0	0	0	0	0	0	0	0	0	0	0	0	0	0	0	0	0	0	0	0	0
28598434:Renal cell carcinoma	0	0.740285	2.44029	0	0	0	0	0	0	0	0	0	0	0	0	0	0	1.27779	0	0	0	0	0	0	0	0	0	0	0	0	0	0	0	0	0	1.15394	0	2.03353	0	0	0	1.78141	2.96705	1.51027	1.0541	1.49799	3.4581	2.43419	1.0489
28604728:Testicular germ cell tumor	0.793271	0.410882	0.515694	0.388168	0	0	0.53745	0	0	0	0	0	0	0	0	0	0	0	0	0	0	0	0	0	0	0	0	0	0	0	0	0	0	0	0	0	0	0	0	0	0	0	0	0	0.258698	0	0.292325	0.555773	0.256457
28604730:Lung adenocarcinoma	0	0	0	0	0	0	0	0	0	0	0	0	0.28713	0	0	0	0	0	0	0	0	0	0	0	0	0	0	0	0	0	0	0	0	0	0	0	0	0	0.540625	0	0	0	0	0.321101	0.177107	0.131424	0.457831	0.402549	0.175273
28604730:Lung cancer	0	0.449907	0	0	0	0	0	0	0	0	0	0	0.420691	0	0	0	0.462995	0	0	0.505842	0.351522	0.321145	0	0	0	0	0	0	0	0	0.302678	0	0	0.135325	0	0.477067	0	0	0	0	0	0.118267	0	0	0.483823	0.069822	0.551744	0.480476	0.781164
28604730:Lung cancer in ever smokers	0	0.306388	0	0.286592	0	0	0	0	0	0	0	0	0.28713	0	0	0	0	0.564195	0	0	0	0	0	0	0	0.850342	0.856568	0	0.704507	0	0	0	0	0.22217	0	0	0	0	0.540625	0	0	0.199472	0	0	0.177107	0.315728	0.457831	0.721419	0.175273
28604730:Lung cancer in never smokers	0	0	0.928228	0	0	0	0	0	1.55576	0	0	0	0	0	0	0	0	0	0	0	0	0	0	0	0	0	0	0	0	0	0	0	0	0	0	0	0	0	0	0	0	0	0	0	0	0	0	0	0
28604730:Small cell lung carcinoma	1.56669	0	0	0	0	0	0	0	0	1.29266	0	1.82496	0	0	0	0	0.811956	0.411089	0	0	0	0	0	0	0	0	0	0	0	0	0	0	0	0	0	0	0	0	0	0	0	0	0	0	0	0	0	0	0
28604730:Squamous cell lung carcinoma	0.598307	0.265861	0.353319	0.535861	0	0	0	0	0	0	0	0	0	0	0	0	0.555249	0	0	0	0	0.40077	0	0	0	0	0	0	0	0	0	0	0	0	0	0	0	0	0.488037	0.466464	0	0	0	0	0.147085	0.106358	0.172253	0.145862	0.343074
28604731:Chronotype	0	0	0	0	0	0	0	0	0	0	0	0	0	0	0	0	0	0	0	0	0	0	0	0	0	0	0	0	0	0	0	0	0	0	0	0	0	0	0	0	0	0	0	0	0	0	0	0	0
28604731:Ease of getting up in the morning	0	2.04175	0	0	0	0	0	0	0	0	0	0	0	0	0	0	0	0	0	0	0	0	0	0	0	0	0	0	0	0	0	0	0	0	0	0	0	0	0	0	0	0	0	0	0	0	0	0	0
28604732:Testicular germ cell tumor	0	0	0	0.554739	0	0	0	0	0	0	0	0	0	0	0	0	0	0	0	0	0	0	0	0	0	0	0	0	0	0	0	0	0	0	0	0	0	0	0	0	0	0	0	0.333768	0	0	0.441576	0.398612	0
28613276:Heart rate variability traits (pvRSA/HF)	0	0	0	0	0	0	0	0	0	0	0	0	0	0	0	0	0	0	0	0	0	0	0	0	0	0	0	0	0	0	0	0	0	0	0	0	0	0	0	0	0	0	2.26483	0	0	0	0	0	0
28613276:Heart rate variability traits (RMSSD)	0	0	0	0	0	0	0	0	0	0	0	0	1.40019	0	0	0	0	0	0	0	0	0	0	0	0	0	0	0	0	0	0	0	0	0	0	0	0	0	0	1.75692	0	0	3.02453	1.0882	1.18783	1.08149	1.24609	0	0
28613276:Heart rate variability traits (SDNN)	0	0	0	0	0	0	0	0	0	0	0	0	1.40019	0	0	0	0	0	0	0	0	0	0	0	0	0	0	0	0	0	0	0	0	0	0	0	0	0	0	0	0	0	1.08164	0	1.18783	0	0	0	0
28628107:Composite immunoglobulin trait (IgA x IgG x IgM)	0	0	0	0	0	0	0	0	0	0	0	0	0	0	0	0	0	0	0	0	0	0	0	0	0	3.21988	0	0	0	0	0	0	0	0	0	0	0	0	0	0	0	0	0	0	0	0	0	0	0
28628107:Composite immunoglobulin trait (IgA x IgG/IgM)	0	0	0	0	0	0	0	0	0	1.92677	0	0	0	0	0	0	0	0	0	0	0	0	0	0	0	0	0	0	2.20209	0	0	0	0	0	0	0	0	2.0966	0	0	0	0	0	0	0	0	0	0	0
28628107:Composite immunoglobulin trait (IgA/IgG)	0	0	0	0	0	0	0	0	0	0	0	0	0	0	0	0	0	0	0	0	0	0	0	0	0	0	0	0	0	0	0	0	0	0	0	0	0	0	0	0	0	0	0	1.17128	0	0	0	0	0
28628107:Composite immunoglobulin trait (IgA/IgM)	0	0	0	0	0	0	0	0	0	0	0	0	0	0	0	0	0	0	0	0	0	0	0	0	0	0	0	0	0	0	0	0	0	0	0	0	0	0	0	0	0	0	0	0	0	0	0	0	0
28628107:IgA levels	0	0	0	0	0	0	0	0	0	0	0	0	0	0	0	0	1.54033	0	0	1.60087	0	0	0	0	0	0	0	0	0	0	0	0	1.69161	0	0	0	0	0	0	1.41877	0	0	0	4.35375	1.62254	0.782304	0.933949	1.61819	0.876254
28628107:IgG levels	0	1.87468	0	0	0	0	0	0	0	0	0	0	0	0	0	0	0	0	0	0	0	0	0	0	0	0	0	0	0	0	0	0	0	0	0	0	0	0	0	0	0	0	0	0	0	0	0	0	0
28628107:IgM levels	0	0	0	0	0	0	0	0	0	0	0	0	0	0	0	0	0	0	1.57744	0	0	0	0	0	0	0	0	0	0	0	0	0	0	0	0	0	0	0	0	0	0	0	0	0.890434	0	0	0	0	0
28632202:Borderline personality disorder	0	0	0	0	0	0	0	0	0	0	0	0	0	0	0	0	0	0	0	0	0	0	0	0	0	0	0	0	0	0	0	0	0	0.727841	0	0	0	0	0	0	0	0	0	0	0	0	0	0	0
28641744:Obsessive-compulsive disorder or autism spectrum disorder	0	0	0	0	0	0	0	0	0	1.51265	0	0	0	0	0	0	0	0	0	0	0	0	0	0	0	0	0	0	0	0	0	0	0	0	0	0	0	0	0	0	0	0	0	0	0	0	0	0	0
28641921:Cerebrospinal fluid t-tau:AB1-42 ratio	0	0	0	0	0	0	0	0	0.985251	1.20835	0	0	0	0	0	0	0	0	0	0	0	1.1388	0	0	0	0	0	0	0	0	0	0	0	0	0	0	0	0	0	0	0	0	0.624475	0	0	0	0	0	0
28642124:Huntington's disease progression	0	0	0	0	0	0	0	0	0	0	0	0	0	0	0	0	1.30821	0	0	0	0	0	0	0	0	0	0	0	0	0	0	0	0	0	0	0	0	0	0	0	0	0	0	0	0	0	0	0	0
28644415:Prudent dietary pattern	0	0	0	0	0	0	0	0	0	0	0	0	0	0	0	0	0	0	0	0	0	0	0	0	0	0.58907	0	0	0	0	0	0	0	0.347858	0	0	0	0	0	0	0	0.319316	0.230166	0.233739	0	0	0.326194	0	0
28644415:Western dietary pattern	0	0	0	0	0	0	0	0	0	0	0	0	0.768662	0	0	0	0	0	0	0	0	0	0	0	0	0	0	0	0	0	0	0	0	0	0	0	0	0	0	0	0	0	0	0	0	0	0	0	0
28654678:Epstein-Barr virus copy number in lymphoblastoid cell lines	0	0	0	0	0	0	0	0	0	0	0	0	0	0	0	0	0	0.397673	0	0	0	0	0	0	0	0	0	0	0	0	0	0	0	0.347858	0	0	0	0	0	0	0	0	0	0	0	0	0	0	0
28701861:Fear of medical pain (dental)	0	0	0	2.00564	0	0	0	0	0	2.3553	0	0	0	0	0	0	0	0	0	0	0	0	0	0	0	0	0	0	0	0	0	0	0	0	0	0	0	0	0	0	0	0	0	0	0	0	0	0	0
28701861:Fear of minor pain	0	0	0	0	0	0	0	0	0	0	0	0	0	0	0	0	0	0	0	0	0	1.1388	0	0	0	0	0	0	0	0	1.10923	0	1.49674	0	0	0	0	0	0	0	0	0	0	0	0	0	0	0	0
28703219:Differentiated thyroid cancer	0	0	0	0	0	0	0	0	0	0	0	0	0	0	0	0	0	0	0	0	0	0	0	0	0	0	0	0	0	0	0	0	0	0	0	0	0	1.90064	0	0	0	0	0	0	0	0	0	0	0
28714469:Systemic lupus erythematosus	0.534724	0.850594	1.1368	0.789832	0	0.542205	0.271164	1.36401	0.195012	0.647182	0	0.353107	0.053192	0	0	0	0.837691	0.0444611	3.36116	5.4983	4.35227	1.75204	1.7751	2.71262	1.81022	1.21853	1.87506	1.75496	4.15745	3.47717	5.36392	2.55755	1.05415	0.206679	0.621045	0.500419	0.520863	0.228473	0.401938	0	1.63916	1.42106	1.29699	0.737645	0.277066	0.320628	0.183198	0.274256	0.0623101
28714974:Coronary artery disease	0	0	0	0	0	0	0	0	0	1.16865	0	0	0	0	0	0	0	0.827568	0	0	0	0	0	0	0	0	0	0	0	0	0	0	0	1.42096	0	0	0	0	1.21983	0	0	0	1.14523	0	0.681241	0	0	0	0.677845
28714975:Coronary artery disease (myocardial infarction, percutaneous transluminal coronary angioplasty, coronary artery bypass grafting, angina or chromic ischemic heart disease)	1.50746	0.419772	0.556932	0.700524	0.852203	0	0.585955	1.30156	0.823664	3.0777	0	0.614363	1.55769	0	1.12702	0	0.870613	0.645887	0.385368	0	0.330451	0.300964	0	0	0	0	0	0	0	0.536779	0.599058	0	0.546327	1.28728	0	0	0.468182	0	0	1.21331	1.52052	2.13059	1.64991	2.66007	0.446789	0.166832	0.512238	0.729406	0.727775
28714976:Alzheimer's disease (late onset)	0	0	0	0	0	0	0	0	0	0	0	0	0	0	0	0	0	0	0	0	0	0	0	0	0	0	0	0	0	0	0	0	0	0	0	0	0	0	0	0	0	0	0	2.1026	0.791285	0	0	0	0
28736931:Total cholesterol change in response to fenofibrate in statin-treated type 2 diabetes	0	0	0	0	0	0	0	0	0	0	0	0	0	0	0	0	0	0	0	0	0	0	0	0	0	0	0	0	0	0	0	0	0	0	0	0	0	0	0	0	0	0	0	0	0	0.287384	0.393336	0.352564	0.351886
28736931:Triglyceride change in response to fenofibrate in statin-treated type 2 diabetes	0	0	0	1.29237	0	0	0.866656	0	0.762502	0	0	0	0.686543	0	0	0	0	0.650835	0	0	0	0	0	0	0	0	0	0	0	0	0	0	0	0	0	0	0	0	0	0	0	0	0	0	0	0	0.562393	0	1.62841
28739976:Diastolic blood pressure	0.654977	1.08361	0	0	0	0	0	0	0.34115	0	0	0	0.28713	0	0	0	0	0	0	0.657929	0	0.449382	0	0.704507	0.830113	0	0	0	0	0	0.427853	0	0	0	0	0	0.643348	0.624007	0	0	0	0.44762	1.35654	0.593646	0.405151	0	0.806452	0.17575	0.720002
28739976:Pulse pressure	0	0	0	0.536247	0	0	0.703678	0	0.606784	0	0	0	0.536955	0	0	0	0	1.59292	0	0	0	0	0	0	0	0	0	0	0	0	0	0	0	0	0	1.70693	0.967113	0	0	0	0	0.416981	4.67869	0	0.784604	0.314665	0.424733	0	0.381804
28739976:Systolic blood pressure	0	0.530087	0	0.2268	0	0	0	0	0.586738	0	0	0	0.227278	0	0	0	0	0	0	0	0	1.84201	0	0.61456	0.734862	0	0	0	0	0	0.354793	0	1.20515	0	0	0.540066	0.556421	0.538106	0	0	0	0.643037	1.53874	0.242161	0.131674	0	0.657336	0	0.312371
28743860:Bone mineral density (paediatric, total body less head)	0	0	0	0	0	0	0	0	0	0	0	0	0	0	0	0	0	1.54298	0	0	0	0	0	0	0	0	0	0	0	0	0	0	0	0	0	0	0	0	0	0	0	0	1.25973	0	0	0	0	0	0
28743860:TB-LM or TBLH-BMD (pleiotropy)	0	0	0	0	0	0	0	0	0	0	0	0	0	0	0	0	0	0	0	0	0	0	0	0	0	0	0	0	0	0	0	0	0	0	0	0	0	0	0	0	0	0	0	0	0	0	0	0	0
28753643:Diarrhoea in darapladib-treated cardiovascular disease (time to event)	0	0	0	0	0	0	0	0	0	0	0	0	0	0	0	0	0	0	0	0	0	0	0	0	0	0	0	0	0	0	0	0	0	0	0	0	0	0	0	0	0	0	0	0	0	0	0	0	0
28753643:Lipoprotein phospholipase A2 activity in cardiovascular disease	0	0	0	1.39925	0	0	0	0	0	0	0	0	1.40019	0	0	0	0	0	1.79928	0	0	0	0	0	0	0	0	0	0	0	0	0	0	1.28044	0	0	0	0	0	0	0	0	1.08164	1.0882	0	1.08149	0	1.18488	0
28753643:Moderate or severe diarrhoea in darapladib-treated cardiovascular disease (time to event)	0	0	0	0	0	0	0	0	0	0	0	0	0	0	0	0	0	0	0	0	0	0	0	0	0	0	0	0	0	0	0	0	0	0	0	0	0	0	0	0	0	0	0	0	0	0	0	0	1.47801
28754779:Alcoholic chronic pancreatitis	1.15844	0	0	0	0	0	0	0	0	0	0	0	0	0	0	0	0	0	0	0	0	0	0	0	0	0	0	0	0	0	0	0	0	0	0	0	0	0	0	0	0	0	0.437228	0	0	0	0	0	0
28757204:Vitamin D levels	0	0	0	0	0	0	0	0	0	0	0	0	0	0	0	0	0	0	0	0	0	0	0	0	0	0	0	0	0	0	0	0	0	0	0	0	0	0	0	0	0	0	0	0	0	0	0	0	0
28762467:Sulfasalazine-induced agranulocytosis	0	0.767958	0.897611	0	1.685	0	0	0	0	0	0	0	0	0	0	0	1.16627	0	0	0	0	0	0	0	0	0	0	0	0	0	0	0	0	0	0	0	0	0	0	0	0	0	0	0	0	0.482245	0.612091	0	1.09098
28763065:Brain volume in infants (grey matter)	0	0	0	0	0	0	0	0	0	0	0	0	1.25237	0	0	0	0	0	0	0	0	0	0	0	0	0	0	0	0	0	0	0	0	1.13561	0	0	0	0	0	0	0	1.09145	0.943011	0	0	0	0	0	0
28763065:Brain volume in infants (white matter)	0	0	0	0	0	0	0	0	0	0	0	0	0	0	0	0	0	0	0	0	0	0	0	0	0	0	0	0	0	0	0	0	0	0	0	0	0	0	0	0	0	0	0	0	0	0	0	0	0
28794112:P wave duration	0	0	1.50356	0	0	0	0	0	0	0	0	0	0	0	0	0	0	1.27924	0	0	0	0	0	0	0	0	0	0	0	0	0	0	0	0	0	0	0	1.81853	0	0	0	3.1712	3.99765	1.85362	0	1.00823	1.17019	0	1.10886
28794112:P wave terminal force	0	0	0	0	0	0	0	0	0	0	0	0	0	0	0	0	0	0	0	0	0	0	0	0	0	0	0	0	0	0	0	0	0	0	0	0	0	0	0	0	0	0	1.1646	0	0	0	0	0	0
28800603:Verbal memory performance (residualized delayed recall level)	0	0	0	0	0	0	0	0	0	0	0	0	0	0	0	0	0	0	0	0	0	0	0	0	0	0	0	0	0	0	0	0	0	0	0	0	0	0	0	0	0	0	0	0	0	0	0	0	0
28806749:Cervical cancer	0	0	0	0	0	0	0	0	0	0	0	0	0	0	0	0	0	0	0	0	0	0	0	0	0	0	0	0	0	0	0	0	0	0	0	0	0	0	1.78818	0	0	0	0	1.0882	0	0	0	0	0
28808816:Cognitive function	0	0	0	0	0	0	0	0	0	0	0	0	1.25237	0	0	0	0	1.20982	0	0	0	0	0	0	0	0	0	0	0	0	0	0	0	1.13561	0	1.74707	0	0	0	0	0	1.09145	0.943011	0.949343	0	0	0	0	0
28813576:Advanced age-related macular degeneration	0	0	0	0	0	0	0	0	0	0	0	0	0	0	0	0	0	0	0	0	0	0	0	0	0	0	0	0	0	0	0	0	0	0	0	0	0	0	0	0	0	0	0	0	2.74243	0	0	0	0
28843169:Cortisol levels (saliva)	0	0	0	0	0	0	0	0	0	0	0	2.13159	0	0	0	0	0	0	0	0	0	0	0	0	0	0	0	0	0	0	0	0	0	0	0	0	0	0	0	0	0	0	0	0	0	0	0	0	0
28855172:Osteoarthritis of the hand	0	0	0	0	0	0	0	0	0	0	0	0	0	0	0	0	0	0	0	0	0	0	0	0	0	0	0	0	0	0	0	0	0	2.38009	0	0	0	0	0	0	0	0	0	0	0	0	0	0	0
28869590:Type 2 diabetes	0	0.141693	0	0.308303	0	0	1.80431	0	0.683106	0.598079	0	0	0	0	0	0	0.369815	0.27736	1.11134	0.408866	0	0	0	0	0	0.225886	0	0	0	0	0.497082	0	0	0.436479	0.915333	0	0.396805	0.380906	0.313764	0.621604	0	0.19784	0.117178	0.254377	0.581619	0.439595	0.996895	0.577457	0.33933
28869591:Heel bone mineral density	0.191393	1.66027	2.24641	0.111766	0.260951	0	0.431047	1.08433	1.52088	0.866506	1.15281	0.3098	0.502755	0	0.447739	0	0.324112	1.38546	0.257231	0.193482	0.351472	0.727239	0	0.713648	0.330874	0.270003	0.639542	0	0.227705	0.456203	0.671033	0.30355	0.469758	1.41416	0.098342	1.2206	0.605599	0.339579	0.118372	0.401616	0	0.401521	1.74572	0.989654	0.649145	0.759272	0.79167	0.468945	1.07487
28878392:IgG bisecting N-acetyl glucosamine phenotypes (multivariate analysis)	0	0	0	0	0	0	0	0	0	0	0	0	0	0	0	0	0	0	0	2.57429	0	0	0	0	0	0	0	0	0	0	2.24432	0	0	0	2.66399	0	0	0	0	0	0	0	0	0	0	0	0	0	0
28878392:IgG digalactosylation phenotypes (multivariate analysis)	0	0	0	0	0	0	0	0	0	0	0	0	0	0	0	0	0	0	0	2.403	0	0	0	0	0	0	0	0	0	0	2.07532	0	0	0	2.49223	0	0	0	0	0	0	0	0	0	0	0	0	0	0
28878392:IgG disialylation phenotypes (multivariate analysis)	0	0	0	0	0	0	0	0	0	0	0	0	0	0	0	0	0	0	0	2.79132	0	0	0	0	0	0	0	0	0	0	2.45906	0	0	0	2.88151	0	0	0	0	0	0	0	0	0	0	0	0	0	0
28878392:IgG fucosylation phenotypes (multivariate analysis)	0	0	0	0	0	0	0	0	0	0	0	0	0	0	0	0	0	0	0	2.26168	0	0	0	0	0	0	0	0	0	0	0	0	0	0	0	0	0	0	0	0	0	0	0	0	1.48219	0	0	0	0
28878392:IgG galactosylation phenotypes (multivariate analysis)	0	0	0	0	0	0	0	0	0	0	0	0	0	0	0	0	0	0	0	3.61903	0	0	0	0	0	0	0	0	0	0	1.81839	0	0	0	2.2298	0	0	0	0	0	0	0	0	0	1.36951	0	0	0	0
28878392:IgG monogalactosylation phenotypes (multivariate analysis)	0	0	0	0	0	0	0	0	0	0	0	0	0	0	0	0	0	0	0	2.403	0	0	0	0	0	0	0	0	0	0	2.07532	0	0	0	2.49223	0	0	0	0	0	0	0	0	0	0	0	0	0	0
28878392:IgG N-glycosylation phenotypes (multivariate analysis)	0	0	0	0	0	0	0	0	0	0	0	0	0	0	0	0	0	0	0	3.44835	0	0	0	0	0	0	0	0	0	0	1.71629	0	0	0	2.12497	0	0	0	0	0	0	0	0	0	1.27258	0	0	0	0
28878392:IgG sialylation phenotypes (multivariate analysis)	0	0	0	0	0	0	0	0	0	0	0	0	0	0	0	0	0	0	0	2.26168	0	0	0	0	0	0	0	0	0	0	1.93627	0	0	0	2.35042	0	0	0	0	0	0	0	0	0	0	0	0	0	0
28881265:Endometriosis	0	0	0	0	0	0	0	0	0	0	0	0	0	0	0	0	0	0	0	0	0	0	0	0	0	0	0	0	0	0	0	0	0	0	0	0	0	0	0	0	0	0	0	0	0	0	0.459251	0	0.414811
28886342:Dupuytren's disease	0	0	0	0.637799	0	0	0	0	0	0	1.69738	0	0	0	0	0	0	1.83533	0	0	0	0	0	0	0	0	0	0	0	0	0	0	0	3.27511	1.18464	0	0	1.06581	0	0	0	1.61325	1.33893	0	0	0	0	0	0
28892059:Parkinson's disease	0	0	0	0.98653	0	0	0.80451	0	0	0.941565	0	0	0	0	0	0	0	0	0	0	0	0	0	0	0	0	0	0	0	0	0.408012	0	0	0	0	0	0	0	0	0	0	0.421658	0	0.123293	0.164389	0.120739	0.191113	0.682722	0.681339
28892062:Body mass index	0.364483	0.123877	0.379628	0.19478	0	0	2.76726	0	1.48031	1.15608	0.682632	0.555223	0.0488841	0	0	0	0.81331	0.0380596	0.248024	0	0.0844345	0	0	0.220319	0	0.259355	0.345083	0	0.0869167	0.0925194	0.0183734	0.296667	0	0.0233886	0	0.165196	0.0668212	0.32884	0	0.21783	0	0.00110182	0.0628141	0.00478749	0.121869	0.0309128	0.565398	0.0642379	0.0638161
28898252:Glycated hemoglobin levels	0	2.26782	0.822356	0.295235	0	1.06574	0.42928	0	1.19819	0	0	0	0	0	0	2.69097	0.622342	0.579318	0.560138	0.67016	0	0	0	0	0	0	0	0	0	0	0.438216	0	0	0.877196	0	0.638098	0	0	0	1.02468	1.05898	0.461261	1.3911	1.40657	0.183854	0.327241	0	1.15231	0
28915241:Blood protein levels	0.777628	0	0.502301	0.376298	0	1.19141	0	0	0	1.16519	1.33431	0.936355	0.376909	0	0	0	0	0.719319	0	0	0	0	0	0.829967	0	0	0	0	0	0	0	0	0	1.07748	0	0	0	0	0	0	0	0	0.437404	1.2172	0.934402	0.777164	0.600572	0.247303	0.928359
28918882:Liver fibrosis in pediatric non-alcoholic fatty acid liver disease	0	0	0	0	0	0	0	0	0	0	0	0	0	0	0	0	0	0	0	0	0	0	0	0	0	0	0	0	0	0	0	0	0	0	0	0	0	0	0	0	0	0	0	0	0	0	0	0	0
28922980:Disturbances of the gamma-frequency band of electroencephalography measures in schizophrenia	0	0	0	0	0	0	0	0	0	0	0	0	0	0	0	0	0	0	0	0	0	0	0	0	0	0	0	0	0	0	0	0	0	0	0	0	0	0	0	0	0	0	0	0	0	0	0	0	0
28927378:Caudate activity during reward	0	0.62122	3.02299	0.594325	0	0	0	0	0	1.58393	0	0	0	0	0	0	0	0.561184	0	0	0	0	0	0	0	0	0	0	0	0	0	0	0	0	0	0	0	1.0146	0	0	0	0	0	0.36593	0	0.361384	0	0	0.432609
28928442:Bacterial meningitis	0	0	0	0	0	0	1.25346	0	0	0	0	0	0.502285	0	0	0	0	0	0	0	0	0	0	0	0	0	0	0	0	0	0	0	0	0	0	0.905219	0	0	0	0	0	0	0	0	1.22087	1.04585	1.31904	1.80087	2.46865
28928442:Chickenpox	0	0	0	0	0	0	0	0	0	0	0	0	0	0	0	0	0	0	0	0	0.897244	0	0	0	0	0.823638	0	0	0	0	0.826079	0	0	0	0	0	0	0	0	0	0	0	0	0	0.474079	0	0	0	0
28928442:Childhood ear infection	0	0	0	0	0	0	0	0.728019	0	0.366129	0	0	0.18601	0	0	0	0.462995	0	0.407926	0	0	0.66696	0	0	0	0	0	0	0	0	0.302678	0	0.572304	0.135325	0.568	0	0	0	0	0	0	0.118267	0.185563	0.63184	0.483823	0.185475	0.296139	0.480476	0.781164
28928442:Chronic sinus infection	0	0	0.529549	0	0	0	0	0	0	0	0	0	0.401116	0	0	0	0	0	0	0	0	0	0	0	0	0.559272	0	0	0	0	0	0	0	0.324089	0	0	0	0	0	0	0	0	0.210873	0	0.577507	0.829	0.638957	0.574447	0.266609
28928442:Cold sores	0	0	0	0	0	0	0	0	0	0	0	0	0	0	0	0	0	0.650835	0	0	0	0	0	0	0	0	0	0	0	0	0	0	0	0.589544	0	0	0	0	0	0	0	0	0	0	0	0	0	0	0
28928442:Hepatitis A	0	1.05448	1.24578	0.518548	2.41758	0	0	0	1.78928	1.44271	1.53921	1.12634	1.01303	0	0	0	0	0.959184	1.53133	0	0	0.720619	0	0	0	0	0	0	0	0	0	0	1.0435	0.866761	0	0	0	0	0	0	0	0	0.637144	0.304845	0	0.63698	0.408669	0.367175	0.752903
28928442:Hepatitis B	0	0	0	0	0	0	0	0	0	0	0	0	0	0	0	0	0	0	0	0	0	0	0	0	0	0	0	0	0	0	0	0	0	0	0	0	0	0	0	0	0	0	0	0	0	0	0	0	0
28928442:Measles	0	0	0	0	0	0	0	0	0	0	0	0	0	0	0	0	0	0	0	0	0.848467	0	0	0	0	0.776142	1.27839	0	0	0	0	0	0	0	0	0	0	0	0	0	0	0	0.746034	0	0	0	0.477816	0	0
28928442:Mononucleosis	0	0	0	0	0	0	0	0	0	0	0	0	0	0	0	0	0	0	0.664359	0	0	0.557031	0	0	0	0	0	0	0	0	0	0	0	0.302177	0	0	0	0	0	0.631518	0	0	0.777378	0.786846	0	0.193246	0	0	0
28928442:Mumps	0	0	0	0	0	0	0	0	0.463516	0	0	0.96989	0	0	0	0	0	0	0	0	0	0	0	0	0	0	0	0	0	0	0	0	0	0	0	0	0	0	0.685745	0	0	0.627117	0	0	0.990116	0.210796	1.08143	0.574447	0.573371
28928442:Myringotomy	0	0	0	0	0	0	1.28456	0	0	0	0	0	0	0	0	0	0	0	0	0	0	0.720619	0	0	0	0	0	0	0	0	0	0	1.0435	0	0	0	0	0	0	0	0	0	0	0	0.369141	0	0	0	0.366484
28928442:Number of common colds	0	0	0	0	0	0	0	0	0	0	0	0	0	0	0	0	0	0	0	0	0	0	0	0	0	0	0	0	0	0	0	0	0	0	0	0	0	0	0	0	0	0	0	0	0	1.15998	0.441576	0	0
28928442:Plantar warts	0	0.544111	0	0	0	0	0.684108	0	0	0	0	0	0	0	0	0	0	0	0	0	0	0	0	0	0	0	0	0	0	0	0	0	0	0	0	0	0	0	0	0	0	0	0	0.644422	0	0	0	0	0
28928442:Pneumonia	0	0	0	0	0	0	0	0	0	0	0	0	0	0	0	0	0.829905	0.425058	0	0	0	0	0	0	0	0	0	0	0	0	0	0	0	0	0	0	0	0	0	0	0	0	0	0.255145	0	0	0	0	0
28928442:Rheumatic fever	0	0	0.928228	0.767857	0	0	0	0	0	0	0	0	0	0	0	0	0	0	0	0	0	0	0	0	0	0	0	0	0	0	0	0	0	0	0	0	0	0	0	0	0	0	0	0	0.591595	0.507007	0.639177	0	0.588366
28928442:Rubella	0	0	0	0	0	0	0	0	0	0	0	0	0	0	0	0	0.829905	0	0	0	0	0	0	0	0	0	0	0	0	0	0	0	0	0	0	0	0	0	0	0	0	0	0.251408	0.255145	0	0.251324	0.351293	0	0.65578
28928442:Scarlet fever	0	0.746058	0.464688	0	0	0	0	0	0.402266	0	0	0	0	0	0	0	0	0	0	0	0	0	0	0	0	0	0	0	0	0	0	0	0	0	0	0	0	0	0	0	0	0	0	0.172895	0.221983	0.16979	0	0.22045	0.219912
28928442:Shingles	0	0	0	0	0	0	0	0	0	0	0	0	0	0	0	0	0	0	0	0	0	0	0	0	0	0	0	0	0	0	0.826079	0	0	0	0	0	0	0	0	0	0	0	0	0	0	0	0	0	0
28928442:Strep throat	0	0	0.590097	0	0	0	0	0	0	0	0	0	0.455446	0	0	0	0	0.425058	0	0	0	0	0	0	0	0	0	0	0	0	0	0	0	0	0	0	0	0	0	0	0	0	0	0.255145	0	0	0	0	0
28928442:Tonsillectomy	0.534724	0.559442	0.773697	0.052993	1.05531	0.542205	0.271164	0.422204	0.383303	0.154497	0	0.353107	0.515975	0	0	0	0.837691	0.264167	0.18196	1.39057	2.42938	0.891022	1.7751	1.00635	1.81022	0.835831	0.785075	1.75496	2.07531	1.54184	0.523487	1.15138	1.05415	0.0315631	0.296548	0.500419	0.240949	0.497979	0	1.05423	1.63916	0.524032	0	0.0953234	0	0.185301	0.183198	0.0626141	0.019201
28928442:Tuberculosis	1.02622	0	0	0	0	0	0	0	0.646355	0	0	0	0	0	0	0	0	0	0	0	0.825594	0.782835	0	0	0	0	0	0	0	0	0.756279	0	0	0	0	0	0	0	0	0	0	0.451237	0	0	0	0	0	0	0
28928442:Urinary tract infection frequency	0	0	0	0	0	0	0	0	0	0	0	0	0	0	0	0	0	0	0	0	0	0	0	0	0	0	0	0	0	0	0	0	0	0	0	0	0	0	0	0	0	0	0	0	0	0	0	0	0
28928442:Yeast infection	0	0	0	0	0	0	0	0	0	0	0	0	0.354421	0	0	0	0	0.327289	0	0	0	0	0	0	0	0	0	0	0	0	0	0	0	0.28194	0	0	0	0	0	0	0	0	0	0	0	0.177253	0.26239	0.229028	0.228479
28935272:Overall survival in serous epithelial ovarian cancer treated with paclitaxel and cisplatin	0	0	0	0	0	0	0	0	0	0	0	0	0	0	0	0	0	0	0	0	0	0	0	0	0	0	0	0	0	0	0	0	0	1.28044	0	0	0	0	0	0	0	0	0	0	0	0	0	0	0
28957384:Ankle injury	0	0	0	0	0	0	1.84196	0	0	0.707415	0	1.04318	0	0	0	0	0	0	0	1.60133	0	0	0	0	0	0	0	0	0	0	0.623255	0	0	0	0	0	1.57578	0	0	0	0	0	0	0	0	0	0	0	0
28957414:Red cell distribution width	0.145118	0.726547	1.38195	0.0189046	0	0.385072	0.497529	0.28299	0.358354	0	0	0	0.0615236	0	0	0	0.876133	0	0.242149	0.342068	0	3.61293	0	0	0.519747	0.0528112	0.25675	0	0	0.178529	0.0534017	0	4.04297	0.00937411	0.72626	0	0	0	0.235249	0	0	0.142005	0.126714	0.714065	0.511531	0.698206	0.149108	0.714093	0.711819
28960316:Colorectal cancer	0	0	0	0	0	0	0	0	0	0	0	0	0	0	0	0	0	0	0	0	0	0	0	0	0	0	0	0	0	0	0	0	0	0	0	0	0	2.52856	0	0	0	0	0	0	0	0	0	0	0
28991256:Schizophrenia	0	0.0092668	0.021705	0	0	0	0	0	0	0	0	0	0.027714	0	0	0	0.194971	0.0213984	0.0557963	0.0919064	0.112422	0.202872	0	0.110032	0.166422	0.081221	0	0	0.268615	0.281796	0.182257	0.340831	0	0.0840239	0	0	0	0.079714	0	0.132515	0	0.0280003	0.00864754	0.000501024	1.0351	0.0518141	0.231859	0.0197956	0.789179
29029846:Restless legs syndrome	0	0	0	0	0	0	0	0	0	0	0	0	0	0	0	0	0	0	0	0	0	0	0	0	0	0	0	0	0	0	0	0	0	0	0	0	0	0	0	0	0	0	0	0	0	0	0	0	0
29036319:Tuberculosis	0	0	0	0	0	0	0	0	0	0	0	0	0	0	0	0	0	0	0	0	0	0	0	0	0	0	0	0	0	0	0	0	0	0	0	0	0	0	0	0	0	0	0	0	0	0	0	0	0
29058716:Breast cancer	0	1.4334	0	0	0	0	0	0	0	0	0	0	0	0	0	0	0	0	0	0	0	0	0	0	0	0	0	0	0	0	1.62642	0	0	0	0	0	0	0	0	0	0	0	0	0	0	0	0	0	0
29058716:Breast cancer (estrogen-receptor negative)	0	0.805519	0	1.26817	0	0	0	0	0	0	0	0	0.767898	0	0	0	0	0	0	0	0	0.557031	0	0.829967	0	0.531427	0	0	0	0.846518	0	1.27561	0	1.61072	0	0	0.765302	0.744768	0.655705	0	0	1.51563	0.777378	0.44357	0.24893	0.193246	0	0	0
29058716:Breast Cancer in BRCA1 mutation carriers	0	1.4334	0	0	0	0	0	0	0	0	0	0	0	0	0	0	0	0	0	0	0	0	0	0	0	0	0	0	0	0	0	0	0	0	0	0	0	0	0	0	0	0	0	0	0	0	0	0	0
29059683:Breast cancer	0.382664	0.430104	0.16107	1.31982	0.260941	1.54693	0.00708343	0	0.540237	0.45663	0.64936	0.634357	1.58727	0	0.869433	0.727101	0.967953	1.94631	0.562147	0.587755	1.067	1.18641	0.739336	0.957121	1.31748	0.452578	0.273528	2.19659	1.27144	2.09115	2.72719	2.85371	2.14022	0.545365	0.306003	0.523865	2.13087	1.65625	0.543672	1.50874	0.248502	1.34505	0.893273	0.603831	0.251457	0.182135	0.466828	0.170204	0.45655
29064472:Anti-saccade response	1.02622	0	0	0	0	0	0	0	0	0	0	0	0	0	0	0	0	0	0	0	0	0	0	0	0	0	0	0	0	0	0	0	0	0	0	0	0	0	0	0	0	0	0	0	0	0	0.459251	0	0.837747
29064472:Initial pursuit acceleration	0	0	0	0	0	0	1.11357	0	0	0	0	0	0	0	0	0	0	0	0.726686	0	0	0	0	0	0	0	0	0	0	0	0	0	0	0	0	0	0	0	0	0	0	0	0.230166	0	0.29067	0.50704	0.326194	0.288912	0.288295
29064472:Initial pursuit acceleration in psychotic disorders	0	0	0	1.58846	0	0	1.0582	0	0	0	0	0	0.866129	0	0	0	0	0.827568	0	0	0	0	0	0	0	0	0	0	0	0	0	0	0	0	0	0	0	0	0	0	0	0	0	0	0	0	0	0	0
29064472:Pursuit maintenance gain	0	0	0	0	0	0	0.585955	0	0	0.344654	0	0	0.391523	0	0	0	0	0	0	0	0	0	0	0	0	0	0	0	0	0	0	0	0	0	0	0	1.48265	0	0	0	0	0	0.0615894	0.0632282	0.0912851	0.0615526	0.110467	0.0903676	0.229158
29064910:Antipsychotic drug-induced QTc interval change in schizophrenia	0	0	0	0	0	0	0	0	0	0	0	0	0	0	0	0	0	0	0	0	0	0	0	0	0	0	0	0	0	0	0	0	0	0	0	0	0	0	0	0	0	0	0	0	0	0	0	0	0
29066090:Idiopathic pulmonary fibrosis	0	0	0	0	0	0	1.92264	0	0	0	0	0	0	0	0	0	0	0	0	0	0	0	0	0	0	0	0	0	0	0	0	0	0	0	0	0	0	0	0	0	0	0	0	0	0	0	0	0	0
29066854:Platelet count	0	0	0	0	0	0	0	0	0	0	0	0	0	0	0	0	0	0	0	0	0	0	0	2.63585	0	2.24133	0	0	0	0	0	0	0	0	0	0	0	0	0	0	0	0	0	0	0	0	0	0	0
29071344:Major depression and alcohol dependence	0	0	0	0.343186	1.1522	0	0	0	0.810953	1.09737	0	0.889414	1.1836	0	0	0	0	0.662497	0	0	0	0	0	0	0	0	0	0	0	0	0	0	0	0.272398	0	0	0	0	0	0	0	0.247115	0.392045	0	0.221983	0	0.253187	0.22045	0.219912
29077507:Obstructive sleep apnea trait (apnea hypopnea index)	0	0	0	0.767857	0	0	0	0	0	0	0	0	0	0	0	0	0	0	0	0	0	0	0	0	0	0	0	0	0	0	0	0	0	0	0	0	0	0	0	0	0	0	0	0	0	0	0	0	0
29082582:Problematic alcohol use in trauma-exposed individuals	0	0	0	0	0	0	0	0	2.10275	0	0	0	0	0	0	0	0	0	0	0	0	0	0	0	0	0	0	0	0	0	0	0	0	0	0	0	0	0	0	0	0	0	0	0	0	0	0	0	0
29083406:Allergic disease (asthma, hay fever or eczema)	0.280162	0.384015	0.120769	0.176123	0	1.11445	0	0	0.0910426	0.72194	0.704091	0	0.0663547	0	0	0	0.920709	0.153692	1.7356	3.4176	0.691942	0.34675	1.85969	1.62315	3.36854	2.9344	4.2934	1.86085	2.22651	1.66234	1.8274	1.9144	0	0.249268	2.29426	0	0	0.258808	0.203829	0	2.47436	1.22105	0.0494667	0.122326	0.333853	0.388965	0.103413	0.18002	0.0258306
29083408:High density lipoprotein cholesterol levels	0	0	0.840928	0.685768	0	0	0	0	0	0	0	0	0	0	0	0	0	0	0	0	0	0	0	0	0	0	0	0	0	0	0	0	0	0.589544	0	0	0	0	1.02053	0	0	0	0	0	0	0.437119	0	0	0
29083408:Low density lipoprotein cholesterol levels	0	0	0.994733	1.53189	0	0	1.0217	0	0	0	0	0	0	0	0	0	0	0	0	0	1.10934	1.0628	0	1.38449	0	1.84978	0	0	1.38449	0	1.03375	0	0	0.727841	0	0	0	0	1.18203	1.15317	0	0	0.561773	2.54819	0	0.561653	0	0	0
29083408:Total cholesterol levels	0	0.972393	0	0	0	0	0	0	0	0	0	0	0	0	0	0	0	0	0	0	0	0	0	0	0	0	0	0	0	0	0	0	0	0	0	0	0	0	0	0	0	0	0	1.26864	0	0	0	0	0
29083408:Triglyceride levels	0	1.69753	1.06949	0	0	0	0	0	0	0	0	0	0	0	0	0	0	0	0	0	0	1.1388	0	0	0	0	0	0	0	0	0	0	0	0.796243	0	0	0	0	0	2.16523	0	1.41522	0.624475	0.630026	0.715325	0.62435	0	0	0.711871
29093273:GIP levels in response to oral glucose tolerance test (120 minutes)	0	0	0	0	0	0	0	0	0	0	0	0	0	0	0	0	0	0	0	0	0	0	0	0	0	0	0	0	0	0	0	0	0	0	0	0	0	0	0	0	0	0	0	0	0	0	0	0	0
29109912:Iris color (a* coordinate)	0	0	0	0	0	0	0	0	0	0	0	0	0	0	0	0	0	0	0	0	0	0	0	0	0	0	0	0	0	0	0	0	0	0	0	0	0	0	0	0	0	0	0	0	0	1.16444	0	0	0
29109912:Iris color (b* coordinate)	0	0	0	0	0	0	0	0	0	0	0	0	0	0	0	0	0	0	0	0	0	0	0	0	0	0	0	0	0	0	0	0	0	0	0	0	0	0	0	0	0	0	0	0	0	1.37043	0	0	0
29112194:Cannabis dependence symptom count	0	0	0	0	0	0	0	0	0	0	0	0	0	0	0	0	0	0	0	0	0	0	0	0	0	0	0	0	0	0	0	0	0	0	0	0	0	0	0	0	0	1.83054	0	0	0	0	0	0	0
29124443:Chronic kidney disease	0	0	0	0	0	0	0	0	0	0	0	0	0	0	0	0	0	0	0	0	0	0	0	0	0	0	0	0	0	0	0	0	0	0	0	0	0	0	0	0	0	0	0	0	0.83382	0	0	0	0
29124443:Creatinine levels	0	0	0	0	0	0	0	0	0	0	0	0	0	0	0	0	0	0	0	0	0	0	0	0	0	0	0	0	0	0	0	0	0	0	0	0	0	0	0	0	0	0	0	0	0	0	0	0	0
29124443:Estimated glomerular filtration rate	0	0	0	0	0	1.82474	0	0	0	0	0	1.54407	0	0	0	0	0	0	0	0	0	0	0	0	0	0	0	0	0	0	0	0	0	0	0	0	0	0	0	0	0	0	0	0	0	0	0	0	0
29124443:Hyperuricemia	0	0	0	0	0	0	0	0	0	0	0	0	0	0	0	0	0	0	0	0	0	0	0	0	0	0	0	0	0	0	0	0	0	0	0	0	0	0	0	0	0	0	0	0	0	0	0	0	0
29124443:Serum uric acid levels	0	0	0	0	0	0	0	0	0	0	0	0	0	0	0	0	0	0	0	0	0	0	0	0	0	0	0	0	0	0	0	0	0	0	0	0	0	0	0	0	0	0	0	0	0	0	0	0	0
29127183:PR interval	0	0	0	0	0	0	0	0	0	0	0	0	0	0	0	0	0	0	0	0	0	0	0	0	0	0	0	0	0	0	0	0	0	0	0	0	0	0	0	0	0	0	0	0	0	0	0	0	0
29146897:Male-pattern baldness	0	0	0	0.353827	0	0	0	0	0.830751	0.585694	0	0.90464	1.21142	0	0	0	0	0.327289	1.20191	0	0	0	0	0.799384	0	0.505355	0	0	0	0	0.507409	0	0	0.28194	1.50234	0	0.735508	0	0	1.14891	0	0.256207	0.729233	0	0.506705	0.406431	0	0.229028	0.5028
29151059:Telomere length	0	0	0	0	0	0	0	0	0	0	0	0	0	0	0	0	0	0	0	0	2.02113	0	0	0	0	0	0	0	0	0	0	0	0	0	0	0	0	0	0	0	0	0	0	0	0	0	0	0	0
29160301:Response to antidepressants (symptom improvement)	0	0	0	0	0	0	0	0	0	0	0	0	0	0	0	0	0	0	0	0	0	0	0	0	0	0	0	0	0	0	0	0	0	0.834079	0	1.41183	0	0	2.27894	0	0	0	0.659419	0	0.751906	0	0	0	0.748395
29160301:Response to antidepressants (symptom remission)	0	0	0	0	0	0	0	0	0	0	0	0	0	0	0	0	0	0	0	0	0	0	0	0	0	0	0	0	0	0	0	0	0	0	0	0	0	0	0	0	0	0	1.00837	0	0	0	0	0	0
29185836:Platelet aggregation	0	0	1.30697	0	2.14038	0	0	0	0	0	0	0	0	0	0	0	0	0	0	0	0	0	0	0	0	0	0	0	0	0	0	0	0	0	0	0	0	0	0	0	0	0	0	0	0	0	0	0	0
29186428:Progranulin levels	0	0	0	0	0	0	0	0	0	0	0	0	0	0	0	0	0	0	0	0	0	0	0	0	0	0	0	0	0	0	0	0	0	0	0	0	0	0	0	0	0	0	0	0	0	0	0	2.27451	0
29186694:Cognitive ability	0	0	0	0	0	0	0	0	0	0	0	0	0	0	0	0	0	0	0	0	0	0	0	0	0	0	0	0	0	0	0	0	0	0.237676	0	0	0	0	0	0.540855	0	0	0.339322	0.344771	0	0.339199	0	0.428965	0
29186694:Cognitive ability (MTAG)	0	0	0.24794	0.372533	0	0	0.563965	0	0	0	0	0	0	0	0	0	0	0	0	0	0	0.288314	0	0	0	0.269252	0	0	0	0	0	0	0.529863	0	0	0.437675	0	0	0	0	0	0.0995765	0.3175	0.553455	1.04381	0.83329	0.103227	0.420616	1.43834
29196614:Hodgkin's lymphoma	0	1.87468	0	0	0	0	0	0	0	0	0	0	0	0	0	0	0	0	0	0	0	0	0	0	0	0	0	0	0	0	0	0	0	0	0	0	0	0	0	0	0	0	1.50258	0	0	0	0	0	0
29196614:Nodular sclerosis Hodgkin lymphoma	0	1.73755	0	0	0	0	0	0	0	0	0	0	0	0	0	0	0	0	0	0	0	0	0	0	0	0	0	0	0	0	1.93627	0	0	0	0	0	0	0	0	0	0	0	1.37059	1.37752	0	0	0	0	0
29198719:Lobe attachment (rater scored)	0	0	0	0	0	0	0	0	0	0	0	0	0	0	0	0	1.88266	0	0	0	0	0	0	0	0	0	0	0	0	0	0	0	0	0	0	0	0	0	0	0	0	0	0	0	0	0	0	0	0
29198719:Lobe attachment (rater-scored or self-reported)	0.555433	0.174716	0.265703	0.827906	0	0	0	0	0.669592	0	0	0	2.01242	0	0.812528	0	0.230517	0.752903	0.757574	0.261897	0.153722	0	0	0	0	0.121755	0	0	0	0.304769	0.295427	0	0	1.62511	0	0.240722	1.39718	0.51805	0	0.173249	0	0.81674	0.344985	0.0426807	0.159233	0.101511	0.35785	0.0688048	0.156794
29203360:Seborrheic dermatitis	0	1.28484	0	0	0	0	0	0	0	0	0	0	0	0	0	0	0	0	0	0	0	0	0	0	0	0	0	0	0	0	0	0	0	0	0	0	0	0	0	0	0	0	0	0	0	0	0	0	0
29206233:Common carotid intima-media thickness in HIV infection	0	0	0	0	0	0	0	0	0	0	0	0	0	0	0	0	0	0	0	0	0	0	0	0	0	0	0	0	0	0	0	0	0	0	0	0	0	0	0	0	0	0	0	0	0	0.942868	0	0	1.04181
29206233:Common carotid intima-media thickness in HIV negative individuals	0	0	0	0	0	0	0	0	0	0	0	0	0	0	0	0	0	0	0	0	0	0	0	0	0	0	0	0	0	0	0	0	0	0	0	0	0	0	0	0	0	0	0	0	0	0	0	0	0
29208002:Systolic blood pressure	0	0	0	0	0	0	0	0	0	0	0	0	0	0	0	0	0	1.79425	0	0	0	0	0	0	0	0	0	0	0	0	0	0	0	0	0	0	2.38356	0	0	0	0	0	0	0	0	0	0	0	0
29212778:Coronary artery disease	0.519051	0.840879	0.566208	3.1815	0.60954	0	0.84292	0.675584	0.774636	0.872673	1.19913	0.153945	2.09059	0.532022	0	0	0.928489	1.30582	1.0272	0.178547	0.402679	0.953539	0	0.100875	0	0.0971888	0	0	0.100875	0.407302	0.045011	0	0.947667	1.02766	0.235658	0.468976	0.308191	0.465457	1.00052	0.172881	0.321443	2.14971	2.38501	0.942314	0.730551	0.336212	0.720698	0.721873	0.718831
29213071:QT interval	0	0.265861	0.353319	0	0	0	0	0	0	0	1.12253	0	0.247927	0	0	0	1.06672	0	0	0	0	0	0	0	0	0	0	0	0	0	0	0	0	0	0	0	0	0.568359	0	0	0	0	0.10641	0	0.147085	0	0	0	0
29221444:Coronary artery calcified atherosclerotic plaque (130 HU threshold) in type 2 diabetes	0	0.134297	0.197304	0	0	0	0.211289	0	0	0	0	0	0	0	0	0	0	0	0.643874	0.396052	0	0	0	0	0	0	0	0	0	0	0	0	0	0	0	0	0	0	0.632749	0	0.730304	0	0.109144	0.0383358	0.16049	0.0371451	0.0736275	0.32279	0.0580105
29221444:Coronary artery calcified atherosclerotic plaque (90 or 130 HU threshold) in type 2 diabetes	0	0	0	0	0	0	0	0	0	0	0	0	0	0	0	0	0	0.171672	0	0	0	0	0	0	0	0	0	0	0	0	0	0	0	0	0	0	0	0	0	0	0	0.122418	0.380983	0	0.262102	0.380831	0	0	0
29221444:Coronary artery calcified atherosclerotic plaque score in type 2 diabetes	0	0	0	0	0	0	0	0	0	0	0	0	0	0	0	0	0	0	0.560138	0	0	0	0	0	0	0	0	0	0	0	0	0	0	0	0	0	0	0	0	0	0	0.206664	0	0.13988	0.418169	0.137129	0.212201	0.415527	0
29227965:Parental longevity (both parents in top 10%)	0	0	0	0	0	0	0	0	0	0	0	0	0	0	0	0	0	0	0	0	0	0	0	0	0	0	0	0	0	0	0	0	0	0	0	0	0	0	0	0	0	1.32046	0	0	0	0	0	0	0
29227965:Parental longevity (combined parental attained age, Martingale residuals)	0	0.740285	0	1.33533	0	0	2.49746	0	0	3.77319	0	0	0.712453	0	0	0	2.00796	0	1.05966	0	0	0.934181	0	1.24707	0	1.64334	0	0	1.24707	0	0.906145	1.72913	0	0	0	0	0	0	0	0	1.63237	0.577707	1.49826	0.925592	1.69376	0	1.13054	1.68829	1.0489
29227965:Parental longevity (father's attained age)	0	0	0	0.983324	0	0	0	0	1.06847	0	0	0	0	0	0	0	0	0	0	0	0	1.22497	0	0	0	0	0	0	0	0	0	0	1.58774	0	0	0	0	0	0	0	0	0	1.32296	0	0.791285	0	0.843643	0	0
29228715:Colonoscopy-negative controls vs population controls	0	0.669173	0.187124	0.0339973	0	0	0.203983	0	0.140057	0.279541	0	0.290456	0.100992	0	0	0	0.171216	0.0849387	0	0	0.496076	0	0	0	0	0	0	0	0.225932	0	0.0826091	0	0	0.0187339	0	0	0.189741	0	0	0	0	0.0144642	0.0202968	0.00542751	0.01083	0.0551631	0.0154331	0	0.0374418
29228715:Colorectal adenoma (advanced)	0	0	0	0	0	0	0	0	0	0	0	0	0	0	0	0	0	0	0	0	0	0	0	0	0	0	0	0	0	0	0	0	0	0.614111	0	0	0	0	0	0	0	0.577707	0.917229	0.464032	0.540489	0.458991	0.586539	1.05026	0
29228715:Colorectal cancer	0	0.543439	0.180283	0.504637	0	0.705395	0	0	0.611826	0.541853	0	0	0	0	0.977433	0	0.689037	0.0951061	0.287176	0.754112	0	0	0	0	0	0.198383	0	0	0	0	0	0	0	0.953753	0	0	0.734075	0	0.281118	0.564413	1.29985	0.0616365	0.597679	0.212197	0.0509468	0.374596	0.172538	0.502374	0.501009
29234017:Protein levels in obesity	0	0.324534	0	0	0	1.08016	0	0	0	0.523631	0	0	0	0	0	0	1.19848	0	0	0	0.506594	0	0	1.35332	0	0.446936	0.883526	0	0	0	0.448889	0	1.39624	0.237676	0	0	0	0	0.563712	0.540855	0	0	0.339322	0	0.431647	0	0.219779	0.189461	0.188965
29235454:Intraocular pressure	0	0.658577	1.34622	1.57712	0	1.06574	0	0	3.14227	1.59538	2.10456	0	2.18154	0	0	0	0	1.4901	0	0	0	0	0	0	0	0	0	0	0	0	0	0	0	1.87586	0	0.638098	0	0.636013	0	0.529339	0	1.24865	0.960658	0.61226	0.183854	0.96039	0.827687	0.415527	0.414599
29255261:Neuroticism	0.393639	0.319403	0.197304	0.547302	0.74594	0	0	0.600496	0.658373	0.272135	0	0	0.294831	0	0	0	0	0.106943	0.3087	0	0	0	0	0	0	0	0.563748	0	0	0	0	0	0	1.02711	0.452502	0.370164	0	0	0.302425	0.601814	0	0.0706816	0.234265	0.112	1.60267	0.234147	0.638078	0.551236	1.18829
29273593:Moyamoya disease	0	0.62122	0	2.58456	0	0	0	0	0.66748	0.868825	0	1.22191	1.81131	0	0	0	0	0.561184	0	0	0	0	0	0	0	0	0	0	0	0	0	0	0	0.988392	0	1.01701	0	1.0146	0	0	0	0	0	0.753784	0.435466	0.745859	0.945468	0.870004	0
29273806:Asthma	0	0.848539	1.02734	0	1.23805	0	0.551528	1.06758	0.463516	0.642599	0	0	0	0	0	0	0	0.372385	0.694534	0.812555	2.64491	1.77408	0	0.862364	0	0.559272	1.82279	1.28318	2.39964	0	0.561408	0	1.61269	0.324089	0.885399	0	0	1.43009	0	0	0	1.59352	1.27612	0.838943	0	0.829	0	0	0.266609
29273807:Body mass index	0	0	0	0.0947706	0	0	0	0.538238	0.125559	0.228972	0	0	0	0	0	0	0.307988	0	0	0.343999	0	0	0	0	0	0	0	0	0	0	0.17946	0	0	0.167715	0	0	0	0	0.550502	0	0	0	0.0791549	0	0.256803	0.0253823	0.306366	0.254408	0.253567
29274321:Cerebrospinal AB1-42 levels in mild cognitive impairment	0	0	0	0	0	0	0	0	0	0	0	0	0	0	0	0	0	0	0	0	0	0	0	0	0	0	0	0	0	0	0	0	0	0	0	0	0	0	0	0	0	0	0	0	0	0	0	0	0
29274321:Cerebrospinal AB1-42 levels in normal cognition	0	0	0	0	0	0	0	0	0	0	0	0	0	0	0	0	0	0	0	0	0	0	0	0	0	0	0	0	0	0	0	0	0	0	0	0	0	0	0	0	0	0	0	0	0	0	0.887	0	0
29274321:Cerebrospinal fluid AB1-42 levels	0	0	0	0	0	0	0	0	0	0	0	0	0	0	0	0	0	0	0	0	0	0	0	0	0	0	0	0	0	0	0	0	0	0	0	0	0	0	0	0	0	0	0	0	0	0	0	0	0
29274321:Cerebrospinal fluid p-tau levels in Alzheimer's disease dementia	0	2.25455	0	0	0	0	0	0	0	0	0	0	0	0	0	0	0	0	0	0	0	0	0	0	0	0	0	0	0	0	0	0	0	0	0	0	0	0	0	0	0	0	0	0	0	0	0	0	0
29274321:Hippocampal volume in Alzheimer's disease dementia	0	0	0	0	0	0	0	0	0	0	0	0	0	0	0	0	0	1.03726	0	0	0	0	0	0	0	0	0	0	0	0	0	0	0	0	0	0	0	0	0	0	0	0.923648	0	0	0	0	0.933949	0.877214	0
29274321:Logical memory (delayed recall) in mild cognitive impairment	0	0	0	0	0	0	0	0	0	0	0	0	0	0	0	0	0	0	0	0	0	0	0	0	0	0	0	0	0	0	0	0	0	0	0	0	0	0	0	0	0	0	0	0	0	0	0	0	0
29290336:Atrial fibrillation	0	0	1.77453	0	0	0	0	0	1.68069	0	0	0	1.58761	0	0	0	0	0	0	0	0	0	0	0	0	0	0	0	0	0	0	0	0	0	0	0	0	0	0	0	0	0	0	0	0	0	0	0	0
29292387:Depressive symptoms (MTAG)	0	0	0	0	0	0	0.698407	0	0.268562	0	0	0	0	0	0	0	0	0	0	0	0	0	0	0	0	0	0	0	0	0	0	0	0	0.164722	0	0	0	0	0	0.429707	0	0.145547	0.089905	0	0.567967	0.22928	0.150114	0.303586	0.125402
29292387:Neuroticism	0	0	0	0	0	0	0	0	0	0	0	0	0	0	0	0	0	1.20982	0	0	0	0	0	0	0	0	0	0	0	0	0	0	0	1.13561	0	0	0	0	0	0	0	0	0	0	0	0	0	0	0
29292387:Neuroticism (MTAG)	0	0	0	0	0	0	0	0	0	0	0	0	0	0	0	0	0	0	0	0	0	0	0	0	0	0	0	0	0	0	0	0	0	0	0	0	0	0	0	0	0	0	0	0	0	0.262749	0	0	0.324682
29292387:Subjective well-being (MTAG)	0	0	0	0	0	0	0.462009	0	0.380548	0	0	0	0	0	0	0	0	0	0	0	0	0.493618	0	0	0	0	0	0	0	0	0	0	0	0	0	0	0	0	0	0	0	0	0.155907	0	0.205796	0.155842	0.235834	0.204323	0
29293537:Diffuse cutaneous systemic sclerosis	0	0	0	0	0	0	0	0	0	0	0	0	0	0	0	0	0	0	0	0	0	0	0	0	0	0	0	0	0	0	0	0	0	0	0	0	0	0	0	0	0	0	0	0	0	0	2.3423	0	0
29293537:Limited cutaneous systemic scleroderma	0	0	0	0	0	0	0	0	0	0	0	0	0	0	0	0	0	0	0	0	1.7998	0	0	0	0	0	0	0	0	0	2.95845	0	0	0	0	0	0	0	0	0	0	0	0	0	0	0	0	0	0
29293537:Systemic sclerosis	0	0	0	0	0	0	0	0	0	0	0	0	0	0	0	0	0	0	0	0	0	0	0	0	0	0	0	0	0	1.73638	0	0	0	0	0	1.61757	0	0	0	0	2.12063	0	0	0	0	0	0	0	0
29304378:Total body bone mineral density	0	1.07379	0.514872	0	0	0	0	0	0.432001	0	0	0	0.355992	0	0	0	0	0.592151	0	0	0	0	0	0	0	0	0	0	0.490949	0	0	0	0	1.19311	0	0.842862	0	0	0.718427	1.14366	0	0.23516	0.515987	0	0.205038	0.298657	0.242531	0.203222	0.0777629
29304378:Total body bone mineral density (age 0-15)	0	0	0	0	0	0	0	0	0	0	0	0	0	0	0	0	0	0	0	0	0	0	0	0	0	0	0	0	0	0	0	0	0	0	0	0	0	0	0	0	0	0	0	0	0	1.37043	0	1.4791	0
29304378:Total body bone mineral density (age 45-60)	0	0	0	0	0	0	0	0	1.02545	0	0	0	0	0	0	0	0	0	0	0	0	0	0	0	0	0	0	0	0	0	0	0	0	0.834079	0	0	0	0	0	0	0	0	0	0	0	0	0	0	0
29304378:Total body bone mineral density (age over 60)	0	0	0	0	0	0	0	0	0	0	0	0	0	0	0	0	0	0	0	0	0	0	0	0	0	0	0	0	0	0	0	0	0	0	0	0	0	0	0	0	0	0	0	0	0	0	0	0	0
29310926:Type 1 diabetes autoantibodies in high risk HLA genotype individuals (time to event)	0	0	0	0	0	0	0	0	0	0	0	0	0	0	0	0	0	0	0	0	0	0	0	0	0	0	0	0	0	0	0	0	0	0	0	0	0	0	0	0	0	0	0	0	0	1.37043	0	0	0
29313844:Hand grip strength	0	0	0	0	0	0	0	0	0	0	0	0	0.902863	0	0	0	0	0	0	0	0	0	0	0	0	1.10659	0	0	0	0	0	0	0	0	0	0	0	0	0	0	0	0	0	0	0	0	0	0	0
29317602:Major depressive disorder	1.19265	0.289393	0	0	0	1.02439	0	0	0	0.479993	0	0.780629	0	0	1.32229	0	0	0	0	0	0	0	0	0	0	0	0	0	0	0	0	0	0	0	0	0	0	0	0	0	0	0.185881	0	0	0.164389	0	0.191113	0.377897	0.16263
29317602:Recurrent major depressive disorder	0	0	0	0	0	0	0	0	0	0	0	0	0	0	0	0	0	0	0	0	0	0	0	0	0	0	0	0	0	0	0	0	0	0.667604	0	0	0	0	0	0	0	0	0.507123	0	0	0.507007	0	0	0
29325848:Attention deficit hyperactivity disorder	0	0	0	0	0	0	0	0	0	0	0	0	0	0	0	0	0	0	0	0	0	0	0	0	0	0	0	0	0	0	0	0	0	0	0	0	0	0	0	0	0	0	0.624475	0	0.715325	0	0	0	0
29326435:Intelligence (MTAG)	0.100263	0.510762	0.175057	0.292865	1.08689	0	0.560866	0.216351	0.123791	0.136079	0.398824	0.167605	0.0328913	0	0	0	0	0.250062	0	0.101428	0	0.0358301	0	0	0	0.0306574	0	0	0	0	0	0	0	0.0981676	0	0.225332	0.095739	0.429993	0.162214	0.299977	0	0.251682	0.306639	0.0117351	0.880009	1.57497	0.583713	0.470135	0.468312
29346644:Disease progression in age-related macular degeneration	0	0	0	0	0	0	0	0	0	0	0	0	0	0	0	0	0	0	0	0	0	0	0	0	0	0	0	0	0	0	0	0	0	0	0	0	0	0	0	0	0	0	0	0	0	0	0	0	0
29346644:Disease progression in age-related macular degeneration (adjusted for baseline)	1.00283	0	0	1.07312	0	0	0	0	0.626143	0	1.58826	0	0	0	1.75736	0	0.951715	0	0	0	0.803643	1.41042	0	0	1.1992	0	0	1.49805	1.05906	1.07677	0.734938	0	0	0	0	0	0	0	0	0	1.43284	0	0.688968	0.333768	0	0	0	0.809408	0
29348612:Acute lymphoblastic leukemia (childhood)	0	0	0	0	0	0	0	0	0	0	0	0	0	0	0	0	0	0	0	3.44835	1.7998	1.74849	0	0	2.25448	0	0	0	0	2.11745	1.71629	0	0	0	0	0	0	1.99251	0	1.84783	0	0	0	0	0	0	0	1.26958	0
29356057:Prostate cancer	0	0	0	0	0	0	0	0	0	0	0	0	0	0	0	0	0	0	0	0	0	0	0	0	0	0	0	0	0	0	0	0	0	0	0	0	0	0	0	0	0	0	0	0	0	0	0	0	0
29358691:Type 2 diabetes	0	0	0	0	0	0	0	0	0.491231	0.673917	0	0	0	0	0	0	0	0	1.35113	0.846346	0	1.17036	0	0	0	0	0	0	0	0	0.591249	0	1.66845	0	0.920053	0	0	0	0	0	0	0.319316	0.507189	0.513787	0	0.230086	0.326194	0.288912	0
29367611:Paclitaxel disposition in epithelial ovarian cancer	0	0	0	0	0	0	0	0	0	0	0	0	0	0	0	0	0	0	1.63672	0	0	0	0	0	0	0	1.2529	0	0	0	0	0	0	0	0	0	0	0	0	0	0	0	0	0.349416	0	0.716628	0.459251	0.415541	0
29378355:Thrombin-activatable fibrinolysis inhibitor activation peptide	0	0	0	0	0	0	0	0	0	0	0	0	0	0	0	0	0	0	0	0	0	0	0	0	0	0	0	0	0	0	0	0	0	0	0	0	0	0	0	0	0	0	0	0	0	0	0	0	0
29381148:Body mass index	0	0	0	0	0	0	0	0	0.737008	0	0	0	0	0	0	0	0	0	0	0	0	0	0	0	0	0	0	0	0	0	0	0	0	0	0	0	0	0	0.992706	0	0	0	0.416623	0	0	0	0	0	0
29381699:Severe malaria	0	0	0	0	0	0	0	0	0	0	0	0	0	0	0	0	0	0	0	0	0	1.32397	0	0	0	0	0	0	0	0	0	0	0	0	0	0	0	0	0	0	0	0	0	0	0	0	0	0	0
29395996:CSF tryptophan concentration in tuberculous meningitis	0	0	0	0	0	0	0	0	0	0	0	0	0	0	0	0	0	0	0	0	0	0	0	0	0	0	0	0	0	0	0	0	0	0	0	0	0	0	0	0	0	0	0	0	0	0	0	0	0
29397368:Headache	0	0.665376	0.789539	0	1.55895	0	1.499	0	1.33458	0.917936	0	0	0.638555	0	0	0	0	0.603769	0.975877	0	0	0	0	0	0	0.823638	0	0	0	0	0	0	0	0.544207	0	0	0	1.06581	0	0.938721	0	0	1.97106	1.35052	0.940381	1.33867	2.35771	0.936678	0.471119
29403010:Activated partial thromboplastin time	0	0	0	0	0	0	0	0	0	0	0	0	0	0	0	0	0	0	0	0	0	0	0	0	0	0	0	0	0	0	0	0	0	0	0	0	0	0	0	0	0	0	0	1.01482	0	0	0	0	0
29403010:Alanine transaminase levels	0	0	0.840928	0	0	0	0	0	1.41662	0	0	0	0.686543	0	0	0	0	0	0	0	0	0	0	0	0	0	0	0	0	0	0	1.69677	0	0	0	0	0	0	0	0	0	0.553701	0.879203	2.12599	0	0.879017	0	1.01039	0.514032
29403010:Albumin-globulin ratio	0.793271	1.98011	0	0.388168	0	0	1.04021	1.05013	0.894028	0	0	0	0.388787	0	0	0	2.13934	0.73958	2.80617	4.12565	1.82909	1.73965	1.75099	2.36251	3.65655	3.21473	1.00606	2.19982	0.845928	1.56811	4.1104	1.29345	1.58598	0.312913	1.57808	0.762414	0	0	0.67049	0	2.10199	1.03477	1.75504	1.77185	0.55879	1.23923	0.619411	0.555773	0.955657
29403010:Aspartate aminotransferase levels	0	0	0	0	0	0	0	0	0	0	0	0	0	0	0	0	0	0.731543	0	0	0	0	0	0	1.45899	0	0	0	0	0	0	0	0	0.667604	0	0	0	1.21559	0	0	0	0	0	0.512255	0.591595	0.999958	1.92993	3.48747	2.59923
29403010:Blood sugar levels	1.44791	0	0	0	0	0	1.13827	0	1.02545	3.29283	0	1.63056	0	0	2.24284	0	1.39212	0	0	0	0	0	0	0	0	0	0	0	0	0	0	0	0	0	0	0	0	0	0	0	0	0	0	0	0	0	0	0	0
29403010:Blood urea nitrogen levels	0	0.826669	1.60936	1.90543	0	0	0	0	0.450392	0.627692	0	0	0.788673	0	0	0	0	0.73958	0	0.796418	0	0.570969	0	0	0	0	0	0	0	0	0	0	0	0.656067	0	0.762414	0	0.760198	0.67049	0	0	0	0.453785	0	0	0.802596	0	0.257039	0
29403010:Calcium levels	0	0	1.25216	0	0	0	0	0	0	0	0	0	0	0	0	0	0	0	0	0	1.37287	0	0	0	0	1.29063	0	2.13001	0	0	0	0	0	0	0	0	0	0	0	0	0	0	0.782439	0	0	0	0	0	0.876254
29403010:Creatine kinase levels	0	0	0	0	0	0	0	0	0	0	0	0	0	0	0	0	0	0.439612	0.779094	0.901237	0	1.25257	0	0	0	1.20788	0	0	0	0	0	0	0	0.788152	0	0	0	0	0	0	0	0.736044	1.48058	0.988122	0.682985	2.72611	0.748667	1.70318	1.70092
29403010:Creatinine levels	0	0.471329	1.0408	1.69463	0	0	0	0	0	0.381326	0	0	0.441457	0	0	0	0.479786	0.403452	0.845062	0.523237	0.366445	0	0	0	0	0	0	0	0	0	0	0	0	0.62249	0	2.98079	0	1.54173	0.83268	0	0	0.126718	0.656272	0.399649	0.109593	0.199049	0.130935	0.268183	0.108206
29403010:Diastolic blood pressure	0	0.972393	0	0	0	0	0	0	0	0	0	0	0	0	0	0	0	0	0	0	0	0	0	0	0	0	0	0	0	0	0	0	0	0	0	0	0	0	0	0	0	0.793603	0	0	0	0	0	0	0
29403010:Ejection fraction	0	0	0	0	0	0	0	0	0	0	0	0	0	0	0	0	0	0	0	0	0	0	0	0	0	0	0	0	0	0	0	0	0	0	0	0	0	0	0	0	0	0	2.15875	0	0	0	0	0	0
29403010:Eosinophil counts	0	0	0	0	0	0	0	0	0	0	0	0	0	0	0	0	0	0	0	0	2.23542	0	0	1.5556	0	1.19219	1.73782	0	1.5556	1.57482	0	0	0	0	0	0	0	1.4554	0	0	0	0	0	0	0	0	0	0	0
29403010:Gamma glutamyl transferase levels	0	0	0	0.376298	0	0	0	0	0	0.613252	0	0	0.767898	0	0	0	0	0.348985	0	0	0.595147	0	0	0	0	0.531427	0.989285	0	0	0	0.533522	1.27561	0	0.302177	0	1.38261	0.765302	0.744768	0	0	0	0.589038	1.2042	2.30542	0	0.777164	0.281939	0.247303	0
29403010:Glomerular filtration rate	0	0.190767	0.97011	1.58218	0	0	0	0	0.218352	0.720237	0.983868	0.623224	0.71653	0	0	0	0.883892	0.364754	0.392717	0.489179	0.337307	0	0	0	0	0	0	0	0	0	0	0	0	0.305035	0	2.11604	0	2.11021	0	0.745587	0	0	0.589617	0.599194	0.239012	0.172828	0.279675	0.455533	0.454388
29403010:Hematocrit	0	0	0	0.767857	0	0	0	0	0	0	0	0	2.22421	0	0	0	0	0.731543	0	0	0	0.995069	0	0	0	0	0	0	0	0	0	0	1.34347	1.26565	0	0	0	0	0	0	0	0	2.34871	0	0.591595	0	0	1.13689	1.1355
29403010:Hemoglobin	0	0	0	0	0	0	0	0	0	0	0	0	0	0	0	0	0	0	0	0	0	0	0	0	0	0	0	0	0	0	0	0	1.54082	0	0	0	0	0	0	0	0	0	1.25938	0.665078	0	0	0	0	0.748395
29403010:Hemoglobin A1c levels	0	0	0.789539	0	0	0	0	0	0	0	0	0	0	0	0	0	0	0.603769	0	0	0	0	0	0	0	0.823638	0	0	0	0	0	0	0	0	0	0	0	0	0	0	0	0	0	1.35052	0.474079	0.808943	0	0	0
29403010:High density lipoprotein cholesterol levels	0	0	0.679633	0.536247	0	0	0.703678	1.25068	0	0	0	0	0	0	0	0	0	0	1.56516	0.98367	0	0	0	0	0	0	0	0	0	0	0.714458	0	0	0	0	0	0	0	0	0	0	2.02016	0	1.68992	0	0	0.424733	0.382508	0
29403010:Lactate dehydrogenase levels	0	0	0	0	0	0	0	0	0	0	0	0	0	0	0	0	0	0	0	0	0	0	0	0	0	0	0	0	0	0	0	0	0	0	0	0	0	0	0	0	0	0	1.25973	0	0	0	1.42952	2.43092	0
29403010:Left ventricular internal dimension in systole	0	0	0	0	0	0	0	0	0	0	0	0	0	0	0	0	0	0	0	0	0	0	0	0	0	0	0	0	0	0	0	0	0	0	0	0	0	0	0	0	0	0	1.87205	0	0	0	0	0	0
29403010:Low density lipoprotein cholesterol levels	0	1.52618	0.960547	2.29421	0	0	0.987266	0	1.60722	1.09587	0	0	0.799232	0	0	0	0	0	0	0	0	1.84344	0	0	0	0	0	0	0	0	0	0	0	0	0	0	0	0	0	0	0	1.25222	1.68602	2.45374	0	1.04529	0.667939	1.1841	2.69024
29403010:Lymphocyte counts	0	0	0	0	0	0	0	0	0	0	0	0	0	0	0	0	0	0	0	0	1.48936	0	0	0	0	0	0	0	0	1.79901	2.4582	0	0	0	0	0	0	0	0	0	2.18485	0	0	0.890434	0	0	0	0	0
29403010:Mean arterial pressure	0	0	0	0.554739	0	0	0	0	0	0	0	0	0.555457	0	0	0	0	0	0	0	0	0	0	0	0	0.732587	0	0	0	0	0	0	0	0	0	0	0	0	0	0	0	0.433693	0.688968	0	0	0	0	0	0
29403010:Mean corpuscular hemoglobin	0	1.36955	0.201823	0.125154	0	0	0	0	0.37214	0	0	0	0.559664	0	0	0	0	0.270587	2.23351	1.31937	0.565234	2.4894	0	0.441065	0.548086	1.80496	0.571073	0	0	0.454242	1.2931	0	2.11803	0.0859454	0.459218	0	0.390422	0.374638	0	0.290518	0	0.0731434	0.428221	0.436388	0.165482	0.972985	0.0761545	0	0.163316
29403010:Mean corpuscular hemoglobin concentration	0	0	1.02734	0.809087	0	0	1.06389	1.89231	0	0	0	0	0.401116	0	0	0	0	0.372385	1.2984	1.48856	1.18369	2.52832	0	0.862364	1.77895	0.559272	0	3.30441	0.862364	0.879105	1.71809	4.56253	2.46124	0.324089	0.885399	0.778331	0.796905	0	2.00488	1.24414	4.31691	0.296505	0.210873	0.838943	0.990116	0.470707	0.638957	0.574447	0.983936
29403010:Mean corpuscular volume	0	0.493188	0.669408	0.745574	0	0	0	0	0.558631	0	0	0	0	0	0	0	0	0.211507	1.43957	0.343999	0.478226	3.48468	0	0	0.481174	1.58439	2.2396	0.716716	0.380147	1.88684	0	0	4.14507	0.337571	0.397188	0.662917	0.332849	0.318188	0.941873	2.49596	0	0.144158	0.327857	0.799058	0.121769	0.0791028	0.306366	0.698631	0.253567
29403010:Monocyte count	0	0.62122	1.38168	1.13973	0	0	0	0	0.66748	0	0	0	1.81131	0	0	0	0	0.561184	0.925885	1.05393	1.55146	0.805338	0	0	1.24899	0	0	1.55009	0	1.12531	0.778538	0	0	0.503321	1.13204	0	0	1.0146	0	0	0	1.51384	0.746034	0.753784	0.435466	0.745859	0	0.870004	0.432609
29403010:Neutrophil count	0	0	0	0	0	0	0	0	0	0	0	0	0	0	0	0	0	0	0	0	0	0	0	0	0	0	0	0	0	0	0	0	0	0	0	0	0	0	0	0	0	0	0	0	0	0	0	0	0
29403010:Non-albumin protein levels	0.733329	1.23692	0	0.708525	0	0	0.485566	0	0.402266	0	0	0	0.343771	0	0	0	2.00374	1.11451	2.63207	1.36476	0.554893	0.517804	0	1.44253	0.914392	0.492933	0	0	0	0	1.55704	1.22476	0.811966	0.582792	1.47842	0	1.34028	0	0.613962	0.59035	1.99553	1.4078	1.58044	2.75664	0.221983	1.10496	0.944296	0.85342	0.8519
29403010:Phosphorus levels	0	1.62158	0	0	0	0	0	0	0	0	0	0	0	0	0	0	0	0	0	0	0	0	0	0	0	0	0	0	0	0	0	0	0	2.58327	0	0	0	0	0	0	0	1.41811	1.25973	0	0	0	0	0	0
29403010:Platelet count	0.387431	1.80038	0.764194	0.536287	0	0	0.458705	0	1.45444	0.970341	0	0.99397	0.118698	0	0	0	0	0.791938	1.58668	0	0.54647	0.499228	0	0.850622	0	0.467918	0	0	0.427982	0.440994	0.21302	0	1.4353	0.67491	2.06238	0	0	0	2.81361	1.50374	0	0.181482	1.66655	1.29307	0.155649	0.641513	0.940695	1.16849	1.16603
29403010:Potassium levels	0	0	0	0	0	0	0	0	0	0	0	0	0	0	0	0	0	0	0	0	0	0	0	0	0	0	0	0	0	0	0	0	0	0	0	0	0	0	0	0	0	0	0	0	0	0	0	0	0
29403010:Prothrombin time	0	0	0	0	0	0	0	0	0	0	0	0	0	0	0	0	0	0	0	0	0	0	0	0	0	0	0	0	0	0	0	0	0	0	0	0	0	0	0	0	0	0	1.08164	0	0	0	0	0	0
29403010:Pulse pressure	0	0	0	0	0	0	0	0	0	0	0	0	0	0	0	0	0	0	0	0	0	0	0	0	0	0	0	0	0	0	0	0	0	0	0	0	0	0	0	0	0	0	0	0	0	0	0	0	0
29403010:Red blood cell count	0	0.612041	0	0.98653	0	0	0	0	0.323252	0	0	0	0.578417	0	0	0	0	0.535304	1.62811	1.87901	0	2.73882	0	1.2724	0	0.816161	0	1.07821	0	0.695909	2.65353	0	1.3146	0.207759	1.30708	0	0	0	0.518755	0.969519	1.81071	0.750566	1.29041	2.31721	1.07544	0.549923	0.191113	1.06999	1.06807
29403010:Serum albumin level	0	1.06044	0	0	0	0	0	0	0	0	0	0	0	0	0	0	0	0	0	0	0	0	0	0	0	0	0	0	0	0	0	0	0	0	0	0	0	0	0	0	0	0	0	0	0	0	0	0	0
29403010:Serum alkaline phosphatase levels	0	0.642776	0.765588	0	0	0	1.45947	0	0	0	0	0	0	0	0	0	0	0	0	1.07926	0	0	0	0	0	0.799363	1.30488	0	0	0	0	0	0	0	0	0	0	0	0	0	0	0	0.77677	1.92153	0	0.378733	0	0.452111	0
29403010:Serum total protein level	0	1.11655	0	0.554739	0	0	0.724056	0	0	0.82367	0	0	0	0	0	0	0	0	0	0	0	0.761253	0	1.05906	0	0	0	0	0	0	0.734938	0	0	0	0	0	0	0	0	0.843808	0	0	0.688968	0.69648	0.400652	0.329412	0.441576	0.809408	0.397896
29403010:Serum uric acid levels	0	0	0	0	0	0	0	0	0	0	0	0	0	0	0	0	0	0	0	0	0	0	0	0	0	0	0	0	0	0	0	0	0	0	0	1.0421	0	1.03967	0	0	0	0	0	0	0	0	0.497338	0.452111	0
29403010:Sodium levels	0	0	0	0	0	0	0	0	0	0	0	0	0	0	0	0	0	0	0	0	0	0	0	0	0	0	0	0	0	0	0	0	0	0	0	0	0	0	0	0	0	0	0	0	0	0	0	0	0
29403010:Systolic blood pressure	0	0.797181	0	0.767857	0	0	0	0	0	0	0	0	0.768662	0	0	0	0	0	0	0	0	0	0	0	0	0	0	0	0	0	0	0	0	0	0	0	0	0	0	0	0	0.630062	0.507123	0	0	0	0	0	0
29403010:Total cholesterol levels	0	1.56392	0.606657	0.469752	0	0	1.19457	1.16288	1.04122	1.34962	0	0	0.470423	0	0	0	0	0	0	0	0	1.96323	0	0	0	0	0	0	0	0	0	0	2.66494	0.387461	0	0	0	0	0.769963	0.744403	0	1.22627	0.567856	1.49457	0.327196	1.48026	0	1.70318	1.70092
29403010:Triglyceride levels	0	0	0.765588	0	0	0	0.790587	1.35169	0.689581	0	0	0	0	0	0	0	0	0.581957	0	0	0	0.828826	0	0	0	0	0	0	0	0	0	0	1.16317	0	0	0	0	0	0	0	0	2.26364	0.77677	0.784641	0	0	0	0	0
29403010:White blood cell count	0	0	0	0.454783	0	0	1.16665	1.14266	0	0	0	0	0.455446	0	0	0	0	0.425058	0	0	0	0	0	0	0	0	0	0	0	0	0	0	0	0.373693	0.956915	0	0	0	0	0	0	0.344172	0	0.955879	0	0.251324	0	0.656918	0
29403010:White blood cell count (basophil)	0	0	0	0	0	0	0.840107	0	0.737008	0	0	0	0	0	0	0	0	0	0	0	0	0.879049	0	2.08802	1.33132	0	0	0	0	0	0	0	0	0	0	0	0	0	0	0	0	0.530988	0	0.421355	0	0	0.539542	0.492765	0
29404214:HDL cholesterol	0	0	0	0	0	0	0	0	0	0	0	0	0	0	0	0	0	0	0	0	0	0	0	0	0	0	0	0	0	0	0	0	0	0	0	0	0	0	0	0	0	0	0	0	0	0	0	0	0
29422604:Pancreatic cancer	0	0	1.38168	1.13973	0	0	0.767448	0	1.9783	0.868825	0	0	2.58679	0	0	0	0	1.08492	0	0	0.848467	0.805338	0	0	0	0	0	0	0	1.12531	0	0	1.13737	1.59489	0	1.81857	1.03707	1.81477	0	0	0	0.46967	0.746034	1.85967	0.873612	0.745859	0.477816	0.870004	0.868736
29422769:Corneal astigmatism	0	0	0	0	0	0	2.17052	0	0	0	0	0	0	0	0	0	0	0	0	0	0	0	0	0	0	0	0	0	0	0	0	0	0	0	0	0	0	0	0	0	0	0	0.738007	0	0.83382	1.39142	0	0.831137	0
29436472:Osteoarthritis of the knee (with total joint replacement)	0	0	0	0	0	0	0	0	0	0	0	0	0	0	0	0	0	0	0	0	0	0	0	0	0	0	0	0	0	0	0	0	0	0	0	0	0	0	0	0	0	0	0	0	0	0	0	0	0
29455858:Diastolic blood pressure (cigarette smoking interaction)	0	0	0	0	0	0	0.53745	0	0	0	0	0	0	0	0	0	0	0	0.679211	0.796418	0	0	0	0.845928	0.978348	0	0	0	0	0.862574	0	0	0	0	0	0	0	0	0	0	0	0.2858	0.802813	0.460056	0.55879	0.201816	0.619411	0	0.554712
29455858:Diastolic blood pressure x smoking status (current vs non-current) interaction (1df test)	0	0	0	0	0	0	0	0	0	0	0	0	0	0	0	0	0	1.44369	0	0	0	0	0	0	0	0	0	0	0	0	0	0	0	0	0	0	0	0	0	0	0	0	0	0	0	0	0	0	0
29455858:Diastolic blood pressure x smoking status (current vs non-current) interaction (2df test)	0	0	0.515694	0	0	0	0	0	0	0	0	0	1.30025	0	0	0	0	2.47997	0	0	1.15919	0.570969	0	0	0	0.545117	0	0	0	0	0	0	0.873799	0.312913	0.868833	1.40778	0.780866	0	0	0	0	0.2858	0.453785	0.205226	0	0	0	0	0.256457
29455858:Diastolic blood pressure x smoking status (ever vs never) interaction (2df test)	0	0	0	0	0	0	0	0	0	0	0	0	1.01303	0	0	0	0	0.959184	0	0	0.762279	0.720619	0	0	0	0	0	0	0	0	0	0	1.0435	0	1.03828	0.925942	0	0	0	0	0	0	0.637144	0.304845	0	0	0	0	0
29455858:Systolic blood pressure (cigarette smoking interaction)	0	0	0	0	0	0	0.523835	0	0	0	0	0	0	0	0	0	0	0.348985	0.664359	0.780755	0	0	0	0.829967	0.961696	0	0	0	0	0.846518	0	0	0	0	0	0	0	0	0	0	0	0.589038	0.777378	0.44357	0.540773	0.193246	0.600572	0	0.536754
29455858:Systolic blood pressure x smoking status (current vs non-current) interaction (2df test)	0	0	0	0	0	0	0	0	0	0	0	0	1.36437	0	0	0	0	1.29177	0	0	0.639424	0	0	0	1.01311	0	0	0	0	0	0	0	0.907486	0	0.902464	1.46035	0.81344	0	0	0	0	0.307669	0.488639	0.223782	0	0	0	0	0
29455858:Systolic blood pressure x smoking status (ever vs never) interaction (2df test)	0	0	0	0	0	0	0	0	0	0	0	0	1.04304	0	0	0	0	0.988654	0	0	0.782556	0	0	0	1.17565	0	0	0	0	0	0	0	1.06569	0	1.06044	1.70693	0	0	0	0	0	0	0.662444	0.318929	0	0	0	0	0
29458411:Neuritic plaques or neurofibrillary tangles or cerebral amyloid angiopathy (pleiotropy)	0	0	0	0	0	0	0	0	0	0	0	0	0	0	0	0	0	0	0	0	0	0	0	0	0	0	0	0	0	0	0	0	0	0	0	0	0	0	0	0	0	0	2.15875	0	0	0	0	0	0
29460428:Alcohol consumption (max-drinks)	0	0	0	0	0	0	0	0	0	0	0	0	0	0	0	0	0	0	0	0	0	0	0	0	0	0	0	0	0	0	0	0	0	0	0	0	0	0	0	0	0	1.15926	0	0	0	0	0	0	0
29460428:Alcohol dependence symptom count	0	0	0	0	0	0	0	0	0	0	0	0	0	0	0	0	0	0	0	0	0	1.22497	0	0	0	0	0	0	0	0	0	0	1.58774	0	1.58203	0	1.47976	0	0	0	0	0.833646	0	0	0.791285	0.697013	0	0	0
29471430:Colorectal cancer	0	0.740285	0	1.33533	0	0	0	0	0.789311	0	0	0	2.09159	0	0	0	0	1.27779	0	0	0	0	0	0	0	0	0	0	0	0	0	0	0	0.614111	0	1.15394	0	2.03353	1.04968	0	0	0.577707	0.917229	0.925592	0	0.458991	0.586539	1.05026	0.537369
29478026:Heart rate response to beta blockers (atenolol monotherapy)	0	0	0	0	0	0	0	0	0	0	0	0	0	0	0	0	0	0.626699	0	0	0	0	0	0	0	0	0	0	0	0	0	0	0	0	0	1.09555	0	1.09309	0	0	0	1.03666	0	0	0	0	0	0	0
29483656:Schizophrenia	0	0.0690991	0	0	0	0	0.123284	0	0	0.169515	0	0	0	0	0	0	0	0	0.19837	0.573384	0	0.329451	0	0	0.39405	0.303972	0	0	0	0	0.128011	0	0.32088	0.412743	0	0	0	0.24694	0	0.179637	0	0.845717	0.044329	0.0458954	0.751828	0.557164	0.8684	0.501927	0.74409
29489655:Food allergy (parent-of-origin effect)	0	0	0	0	0	0	0	0	0	0	0	0	0	0	0	0	0	0	0	0	0	0	0	0	0	0	0	0	0	0	0	0	0	0	0	0	0	0	0	0	0	0	0	0	0	1.50242	0	0	0
29495422:Idiopathic dilated cardiomyopathy	0	0	0	0	0	0	0	0	0	0.673917	0	0	0	0	0	0	0	0	0	0	0	0	0	0	0	0	0	0	0	0	0	0	0	0.347858	0	0	0	0	0	0	0	0	0.230166	0	0	0	0	0	0
29497042:Heart rate response to recovery post exercise (10 sec)	0	0	0	0	0	0	0	0	0	0	0	0	0	0	0	0	0	0	0	0	0	0	0	0	0	0	0	0	0	0	0	0	0	0	0	0	0	0	0	0	0	0	0.782439	0	0	0	0	0	0
29497042:Heart rate response to recovery post exercise (20 sec)	0	0	0	1.02856	0	0	0	0	0	0	0	0	0	0	0	0	0	0	0	0	0	0	0	0	0	0	0	0	0	0	0	0	0	0	0	0	0	0	0	0	0	0	0	0	0	0.737874	0	0	0
29497042:Heart rate response to recovery post exercise (30 sec)	0	0	0	0	0	0	0	0	0	0	0	0	0	0	0	0	0	0	0	0	0	0	0	0	0	0	0	0	0	0	0	0	0	0	0	0	0	0	0	0	0	0	0	0	0	0	0	0	0
29497042:Heart rate response to recovery post exercise (40 sec)	0	0	0	0	0	0	0	0	0	0	0	0	0	0	0	0	0	0	0	0	0	0	0	0	0	0	0	0	0	0	0	0	0	0	0	0	0	0	0	0	0	0	0	0	0	0.830823	0.985012	0	0
29497042:Heart rate response to recovery post exercise (50 sec)	0	0	0	0	0	0	0	0	0	0	0	0	0	0	0	0	0	0	0	0	0	0	0	0	0	0	0	0	0	0	0	0	0	0	0	0	0	0	0	0	0	0	0	0.665078	0	0.659291	0.803449	0	0
29499414:Femoral neck bone mineral density	0	0	0.623852	0.485343	0	0	1.92304	2.0763	1.06893	0	0	0	0	0	0	0	0	0	0	0	0	0	0	0	0	0	0	0	0	0	0	0	0	0	0	0.88522	1.63744	0	0	0	0	0	0.589917	0.278751	0	0.274757	0	0.338631	0
29499414:Lumbar spine bone mineral density	0	0	0.660298	0.518548	0	0	1.28456	1.22762	1.12755	0	0	0	0	0	0	0	0	0	0	0	0	0	0	0	0	0	0	0	0	0	0	0	0	0	0	0.925942	1.70334	0	0	0	0	0	1.08249	0	0	0.63698	0	0.367175	0
29500382:Experiencing mood swings	0	0	0.981261	0	0	0	0.523835	0	0.872257	0	0	0.936355	0.376909	0	0	0	0	0	0	0	0	0.557031	0	0	0	0	0	0	0	0	0	0	0	0	0	0	0	0	0	0	0	0	0.437404	0	0.24893	0.437265	1.0238	0.247303	0.536754
29500382:Feeling fed-up	0	0	0	0	0	0	0	0	0	0	0	0	0	0	0	0	0	0	0	0	0	0	0	0	0	0	0	0	0	0	0	0	0	0	0	0	0	0	0	0	0	0	0	0	0	0.300672	0	0	0.366484
29500382:Feeling guilty	1.54391	0	0	0	0	0	0	0	0	2.34787	0	0	0	0	0	0	0	0	0	0	0	0	0	0	0	0	0	0	0	0	0	0	0	0	0	0	0	0	0	0	0	0	0	0	0	0	0	0	0.830193
29500382:Feeling hurt	0	0	0	0	0	0	0.724056	0	0	0	1.58826	0	1.07431	0	0	0	0	2.35821	0.879857	0	0	0	0	0	0	0	0	0	0	0	0	0	0	1.50251	0	0.969736	0.989542	0.967354	0	0	0	0	1.72932	0	0.812921	1.15998	0	0.809408	0.808172
29500382:Feeling miserable	0	0	0	0	0	0	1.96572	0	0	0.7623	0	0	0	0	0	0	0	0	0	0	0	0	0	0	0	0	0	0	0	0	0	0	0	0.416871	0	0	0	0	0	0	0	0	0.287474	0	0.354495	0.287384	0.393336	0.352564	0.351886
29500382:Feeling nervous	0	0	0	0.440403	0	0	0	0	0	0	0	0	0.441057	0	0	0	0	0.411089	0	0	0.671487	0	0	0	0	0.604767	0	0	0.914765	0	0	0	0	0	0	0	0	0	0	0	0	0.331474	0	0.533252	0.302301	0.240447	0	0	0.633926
29500382:Feeling tense	0	1.4754	0	0	0	0	1.72647	0	0.84734	1.06238	0	0	0	0	0	0	0	0	0	0	0	0	0	0	0	0	0	0	0	0	0	0	0	0	0	0	0	0	0	0	0	0	0	0.512255	1.14084	0.507007	1.21915	0	0.588366
29500382:Feeling worry	0	0	0	0.74676	0	0	0	0	0	0	0	0	0	0	0	0	0	0	0	0.765544	0.58131	0	0	0.814459	0	0.51818	0	1.22991	0	0.830916	0	0	0	0	0	0	0	0	0	0	0	0.265672	0.185137	0.762208	1.38195	0.752655	0.996415	0.52049	0.901996
29500382:Irritable mood	0	0	0	0	0	0	0.596792	1.12304	0	0.690379	0	0	0	0	0	0	0	0	0	0	0	0	0	0	0	0	0	0	0	0	0	0	0	0	0	0	0	0	0.734575	0	0	0	0	0.533252	0.638241	0.240447	0.338473	0.300509	0.29988
29500382:Neurociticism	0	0.199676	0.550748	0.602952	0	0	0	0.467643	0	1.13163	0.710342	0.395249	0.180785	0	0.851121	0	0.544223	0.157515	0	0	0	0	0	0	0	0	0.43443	0	0	0	0	0	0.338977	0.121074	0	0.264328	0	0	0.459283	0.762609	0	0.394128	0.237196	0.0158422	0.186889	0.122562	0.641606	0.184899	0.184201
29500382:Suffering from nerves	0	0	0	0	0	0	0	0	0	0	0	0	0	0	0	0	0	0	0	0	0	0	0	0	0	0	0	0	0	0	0	0	0	0	0	0	0	0	0	0	0	0	0	0	0	0	0	0	0
29500382:Worry too long after an embarrassing experience	0	0	0	0.738989	0	0	1.67643	0	0.817548	0	0	0	0.739783	0	0	0	1.16627	0.703139	0	0	0	0	0	0	0	0	0	0	0	0	0	0	0	1.21961	0	0	1.20607	0	0	1.05204	0	0	0	0	0	0.482245	0.612091	0	0
29503163:Response to antipsychotic treatment in schizophrenia	0	0	1.58332	1.39925	0	0	0	0	0	0	0	0	0	0	0	0	0	0	0	0	0	0	0	0	0	0	0	0	0	0	0	0	0	0	0	0	0	0	0	0	0	0	0	0	0	0	0	0	0
29503163:Response to perphenazine in schizophrenia	0	2.04175	2.19929	2.00564	0	0	0	0	2.10275	0	0	0	0	0	0	0	0	0	0	0	0	0	0	0	0	0	0	0	0	0	0	0	0	0	0	0	0	0	0	0	0	0	0	0	0	0	0	0	0
29503163:Response to quetiapine in schizophrenia	0	1.52138	1.67281	1.48685	0	0	0	0	0	0	0	0	1.4878	0	0	0	0	1.44369	0	0	0	0	0	0	0	0	0	0	0	0	0	0	0	0	0	0	0	0	0	0	0	0	1.1646	0	0	0	0	1.26958	0
29507422:High density lipoprotein cholesterol levels	0.548429	0.876618	0.492175	0.533153	0	0.552835	1.22721	0	0.397211	0.160329	0	0.361992	0	0	0	0	0.495131	0.275577	1.15322	0	0.150822	0.313063	0	0.608891	0.379923	0.288263	0	0.597252	0.608891	1.05644	0.290268	1.16965	0.308036	0.216609	0.304741	0	0	0	0.733799	0.694458	0	0.802628	0.0112772	1.04358	0.994349	1.34016	0.350249	1.31454	0.286425
29507422:Low density lipoprotein cholesterol levels	0.284421	0.39145	0	0.909938	0	0.59228	0	0	0	0.182638	0	0	0.604257	0	0	0	0.25362	0.545015	0.818239	0.603422	0.70177	1.00298	0	0.319764	0	0.597396	0.43443	0.637816	0.662435	0	0.328467	0	0	0.447929	0	0	0	0.262903	2.29162	0.432512	0	0.623666	0.237196	0.619347	0.341695	0.862606	0.228536	0.545242	0.184201
29507422:Total cholesterol levels	0.252274	0.335829	0	0.802317	0	0.547486	0	0	0	0.157385	0	0	0.525097	0	0	0	0.223338	0.728419	0.738512	0.932657	0.627289	1.30609	0	0	0	0.847235	0.395051	0.591744	1.01696	0	0.531522	0	0	0.380286	0.300613	0	0.244616	0.232041	2.70734	0.382629	0	0.788761	0.511263	0.7521	0.466095	1.00739	0.18777	0.692506	0.148561
29507422:Triglycerides	1.13811	0.474486	0.358057	1.06657	0	0.655482	1.52101	1.01424	0.289236	0.22044	0	0	0.0899393	0	0	0	1.0517	0.0774914	3.23916	1.68878	0.809281	1.62317	0	0.749193	0.469063	1.08547	0.955987	2.02371	1.80913	1.26515	2.07523	0.726901	0.784571	0.549583	0.778246	0.309659	0.322562	0.308119	0.916954	0.232076	0	2.86803	0.0736693	1.41132	1.32654	1.39078	0.504017	0.968549	0.425853
29514873:Breast milk fatty acid composition (maternal genotype effect)	0	0	0	0	0	0	0	0	0	0	0	0	0	0	0	0	0	0	0	0	0	0	0	0	0	0	0	0	0	0	0	0	0	0	0	0	0	0	0	0	0	0	0	0	0	0	0	0	0
29520036:Insomnia	0	0	0	0	0	0	0	0	0	0	0	0	0	0	0	0	0	0	0	0	0	0	0	0	0	0	0	0	0	0	0	0	0	0	0	0	0	0	0	0	0	0	0	0	0	0	0	0	0
29520040:Extremely high intelligence	0	0	0	0	0	0	0	0	0	0	0	0	0	0	0	0	0	0	0	0	0	0	0	0	0	0	0	0	0	0	0	0	0	0	0	0	0	0	0	0	0	0	0	0	0.540489	0.458991	0.586539	0.538181	0.537369
29527006:Empathy quotient	0	0	0	1.39925	0	0	0	0	0	0	0	0	0	0	0	0	0	0	0	0	0	0	0	0	0	0	0	0	0	0	0	0	0	0	0	0	0	0	0	0	0	0	0	0	0	0	0	0	0
29531279:Intracranial aneurysm	0	0	0.74269	0	0	0	1.4216	1.325	0	0	0	0	0	0	0	0	0	0	0	0	0	0	0	0	0	0	0	0	0	0	0	0	0	0	0	0	0	0	0	0	0	0	0	0	0	0.361384	0	0	0.432609
29531354:Ischemic stroke	0	0.665376	1.45851	1.2125	0	0	0.81478	0	0.712731	0	0	0	2.72487	0	0	0	0	1.1566	0	0	0	0	0	0	0	0	0	0	0	0	0	0	0	0	0	0	1.08857	1.06581	0	0	0	0.999954	0	1.35052	0.940381	0.808943	1.63334	2.21309	0.935376
29531354:Ischemic stroke (cardioembolic)	0	0	0	0	0	0	0	0	0	0	0	0	0	0	0	0	0	0	0	0	0	0	0	0	0	0	0	0	0	0	0	0	0	0	0	0	0	0	0	0	0	0	0	0	1.11279	0	0	0	0
29531354:Ischemic stroke (small-vessel)	0	0	0	0	0	0	1.61313	0	0	0	0	0	0	0	0	0	0	1.3566	0	0	0	0	0	0	0	0	0	0	0	0	0	0	0	0	0	0	1.92605	0	0	0	0	1.235	0	1.0882	1.18783	0	2.22343	2.12783	0
29531354:Stroke	0	0	0.699774	0	0	0	0.724056	1.27456	0	0	0	0	1.07431	0	0	0	0	0.522474	0	0	0	0	0	0	0	0	0	0	0	0	0	0	0	0	0	0	0	0	0	0	0	0.869551	0	1.17127	1.34113	0.688799	1.44229	2.6773	1.33425
29532581:Nicotine dependence	0	0	0	0	0	0	0	0	0	0	0	0	0	0	0	0	0	0	0	0	0	0	0	0	0	0	0	0	0	0	0	0	0	0.918537	0	0	0	0	0	0	0	0	0	0	0	0	0	0	0
29532581:Nicotine dependence symptom count	0	0	0	0	0	0	0	0	0	0	0	0	0	0	0	0	0	0	0	0	0	0	0	0	0	0	0	0	0	0	0.826079	0	0	0	0	0	0	1.06581	0	0	0	0.50947	0	0	0	0	0	0	0
29532581:Nicotine withdrawal	0	0	0	0	0	0	0	0	0	0	0	0	0	0	0	0	0	0	0	0	0	0	0	0	0	0	0	0	0	0	0	0	0	0	0	0	0	0	0	0	0	0	0	0	0	0	0	0	0
29535710:IgG glycosylation patterns	0	0	0	0	0	0	0	0	0	0	0	0	0	0	0	0	0	0	0	0	0	0	0	0	0	0	0	0	0	0	0	0	0	0	0	0	0	0	0	0	0	0	0	0	0	0	0	0	0
29538362:Surgical necrotising enterocolitis in extremely premature birth	0	0	0	0	0	0	1.09697	0	0	0	0	0	0	0	0	0	0	0	0	0	0	0	0	0	0	0	0	0	0	0	0	0	0	0	0	0	0	0	0	0	0	0	0	0	0	0	0	0	0
29545352:Serum metabolite concentrations in chronic kidney disease	0	0	0	0	0	0	0	0	0	0	0	0	0	0	0	0	0	0	0	0	0	0	0	0	0	0	0	0	0	0	0	0	0	0	0	0	0	0	0	0	0	0	0	1.05423	0	0.533422	0.667939	0.61715	0.616296
29545352:Serum metabolite ratios in chronic kidney disease	1.78446	0	0	0	0	0	0	0	0	0	0	0	0	0	0	0	1.72662	0	0	0	0	0	0	0	0	0	0	0	0	0	0	0	0	0	0	0	0	0	0	0	0	0	0	0	0	0.942868	1.10222	1.04282	1.04181
29559693:Osteoarthritis (self-reported)	0	0	0	0	0	0	0	0	0	0	0	0	0.661944	0	0	0	0	0	0	0	0	0	0	0	0	0	0	0	0	0	0	0	0	0	0	0	0	0	0	0	0	0	0.416623	0	0	0	1.05093	0	0.971267
29559693:Osteoarthritis of the knee (hospital diagnosed)	0	0	0	0	0	0	0	0	0	0	0	0	0	0	0	0	0	0	0	0	0	0	0	0	0	0	0	0	0	0	0	0	0	0	0	0	0	0	0	0	0	0	0	0	0	1.37043	0	0	0
29563342:Plasma trimethyllysine levels	0	0	0	0	0	0	0	0	0	0	0	0	0	0	0	0	0	0	0	0	0	0	0	0	0	0	0	0	0	0	0	0	0	0	0	0	0	0	0	0	0	0	1.50258	0	0	0	0	0	0
29594489:Clostridium difficile infection in multiple myeloma	0	0	0	0	0	0	0.42928	0	0	0	0	0	0	0	0	0	0	0	0	0	0	0	0	0	0	0	0	0	0	0	0	0	0	0	0	0.638098	0	0	0	0	0	0	0	0.13988	0	0	0	0	0
29608535:Idiopathic intracranial hypertension	0	0	0	0	0	0	0	0	0	0	0	0	0	0	0	0	0	0	0	0	0	0	0	0	0	0	0	0	0	0	0	0	0	0	0	0	0	0	0	1.47497	0	0	0	0	0	0	0	0	0
29617998:Intraocular pressure	0.538326	0.862352	0.2155	2.14082	0	0.702593	0.654884	0.910566	0.156827	1.20063	0.868154	1.17235	0.554729	0	0	0	0.771069	1.26012	0.0780449	0.292826	0.312543	0	0	0	0	0.67127	1.28107	0	0	0	0.675809	0	0	0.782427	0.355716	0.801958	1.21697	0.49475	0.19533	0.0674625	0.338961	0.194416	1.84498	0.167132	0.0824306	0.0897662	0.20387	0.154874	0.0355635
29622589:Global electrical heterogeneity phenotypes	0	0	1.50356	0	0	0	0	0	0	0	0	0	0	0	0	0	0	0	0	0	0	0	0	0	0	0	0	0	0	0	0	0	0	0	0	0	0	0	0	0	0	0	0	0	0	0	0	0	0
29626450:Irritable bowel syndrome	0	0	0	0	0	0	0	0	0	0	0	0	0	0	0	0	0	0	0	0	0	0	0	0	0	0	0	0	0	0	0	0	0	0	0	0	0	0	0	0	0	0	0	0	0	0	0	0	0
29628937:Growth differentiation factor-15 levels (conditioned on rs888663)	0	3.01454	0	0	0	0	3.20873	0	0	0	0	0	0	0	0	0	0	0	0	0	0	3.25706	0	0	0	0	0	0	0	0	0	0	3.65714	0	3.65097	0	0	0	0	0	0	0	0	0	0	0	0	0	0
29632299:Acute lymphoblastic leukemia in childhood (B cell precursor)	0	1.4334	0	0	0	0	0	0	0	0	0	0	0	0	0	0	0	0	0	3.29886	1.70925	1.65835	0	0	2.16126	0	0	0	0	2.02489	2.81152	0	0	0	0	0	0	1.90064	0	1.75692	0	0	0	0	1.18783	1.08149	0	2.12783	0
29632382:Type 2 diabetes	0	0	0	0	0	0	1.25346	1.20532	0	1.41058	0	0	0	0	0	0	0	0	0.81719	0	0	0	0	0	0	0	0	0	0	0	0	0	0	0	0	0	0	0	1.48385	0	0	0	0.287474	0	0.354495	0.61283	0.799026	0.352564	0.727049
29632382:Type 2 diabetes (adjusted for BMI)	0	0	0	0	0	0	1.19457	1.16288	0	0.725058	0	0	0	0	0	0	0	0	0.779094	0	0	0	0	0	0	0	0	0	0	0	0	0	0	0	0	0	0	0	1.42204	0	0	0	0.262835	0	0.327196	0.5677	0.748667	0.325336	0.678548
29650764:Plasma renin activity levels	0	0	0	0	0	0	0	0	0	0	0	0	0	0	0	0	0	0	0	0	0	0	0	0	0	0	0	0	0	0	0	0	0	0	0	0	0	0	0	0	0	0	0	0	0	0	0	0	0
29654602:Upper eyelid sagging severity	0	0	0	0	0	0	0	0	0	0	0	0	2.21905	0	0	0	0	0	0	0	0	0	0	0	0	0	0	0	0	0	0	0	0	0	0	0	0	0	0	0	0	0	0	0	0	0	0	0	0
29662059:Depression (broad)	0	0	0	0	0	0	0	0	0	0	0	0	0.227278	0	0	0	0	0.45826	0	0	0	0	0	0	0	0	0	0	0	0	0	0	0	0	0	0	0	0	0.459587	0	0	0	0.0937704	0.095913	0	0	0	0	0
29662168:Hair color	0	0	0	0.738989	0	0	0	0	0	0	0	0	0.739783	0	0	0	0	0	0	1.22356	0	0	0	0	0	0	0	0	0	0	0	0	0	0	0	0	0	0	1.08027	2.84295	0	0	0.957478	0.487388	0	0	0	0	0
29678681:Plasma anti-thyroglobulin and anti-thyroid peroxidase levels (bivariate analysis)	0	0	0	0	0	0	0	0	0	0	0	0	0	0	0	0	0	0.863815	0	0	0	0	0	0	0	0	0	0	0	0	0	0	0	0	0	0	0	0	0	0	0	0	0	0	0	0	0	0	0
29678681:Plasma anti-thyroglobulin levels	0	0	0	0	0	0	0	0	0	0	0	0	0	0	0	0	0	0	0	0	0	0	0	0	0	0	0	0	0	0	0	0	0	0	0	0	0	0	0	0	0	0	0	0	0	0	0	0	0
29678681:Plasma anti-thyroid peroxidase levels	0	0	0	0	0	0	0	0	0	0	0	0	0	0	0	0	0	0	0	0	0	0	0	0	0	0	0	0	0	0	0	0	0	0	0	0	0	0	0	0	0	0	0	0	1.29172	0	0	1.28763	0
29679657:Allergic disease (asthma, hay fever or eczema)	0	0	0	0	0	0	0	0	0	0	0	0	1.93656	0	0	0	0	0	0	0	0	1.32397	0	1.65913	0	0	0	0	0	0	1.29337	0	0	0	1.68584	0	0	0	0	2.46659	0	0	0	0	0	0.782304	0	0	0
29691431:Hand grip strength	0	0.0638214	0.260828	0.153186	0	0	0	0	0.397211	0	0	0	0.153659	0	0	0	0	1.05796	0	0	0	0.313063	0	0	0	0.288263	0	0	0	0	0.290268	0	0	0.388157	0.304741	0.237019	0	0.235671	0.18348	0.388507	0.547365	0.184985	0.195906	0.101487	0.155023	0.195788	0.028558	0.0207991	0.152624
29695241:Coronary artery disease in type 1 diabetes	0	0	0	0	0	0	0	0	0	0	0	0	0	0	0	0	0	0	0	0	0	0	0	0	0	0	0	0	0	0	0	0	0	0	0	0	0	0	0	0	0	0	0	0	0	0.62435	0	0	0.711871
29698419:Breast cancer and/or colorectal cancer	0	0	0	0	0	0	0	0	0	0	0	0	0	0	0	0	0	0	0	0	0	0	0	0	0	0	0	0	0	0	0	0	0	0	0	0	0	0	0	0	0	0	0	0	0	0	0	0	0
29698431:Maximum cranial length	0	0	0	0	0	0	0	0	0	0	0	1.67793	0	0	0	0	0	0	0	0	0	0	0	0	0	0	0	0	0	0	0	0	0	0	0	0	0	0	0	0	0	0	0	0	0	0	0	0	0
29698431:Maximum cranial width	0	0	0	0	0	0	0	0	0	0	0	0	0	0	0	0	0	0	0	0	0	0	0	0	0	0	0	0	0	0	0	0	0	0	0	0	0	0	0	0	0	0.721628	0	0	0.681241	0.591889	0	0	0.677845
29700475:Depression	0	0	0	0	0	0	0	0	0	0	0	1.04318	0	0	0	0	0	0	0	0	0	0	0	0	0	0	0	0	0	0	0	0	0	0	0	0	0	0	0	0	0	0	0	0	0.314465	0	0.351293	0	0
29703844:Chronic kidney disease in type 2 diabetes	0	0	0	0	0	0	0	0	0	0	0	0	0	0	0	0	0	0	0	0	0	0	0	0	0	0	0	0	0	0	0	0	0	0	0	0	0	0	0	0	0	0	0	0	0	0	0	0	0
29703844:Diabetic kidney disease in type 2 diabetes (ESRD vs. no ESRD)	0	0	0	0	0	0	0	0	0	0	0	0	0	0	0	0	0	0	0	0	0	0	0	0	0	0	0	0	0	0	0	0	0	0	0	0	0	0	0	0	0	0	0	0	0	0	0	0	0
29703844:Early diabetic kidney disease in diabetes	0	0	0	0	0	0	0	0	0	0	0	0	2.51062	0	0	0	0	0	0	0	0	0	0	0	0	0	0	0	0	0	0	0	0	0	0	0	0	0	0	0	0	0	0	0	0	0	0	0	0
29703947:Resting-state electroencephalogram vigilance	0	0	0.574137	0	0	0	0	0	0.505876	0	0	0	0.441057	0	0	0	0	0.411089	0	0	0	0	0	0	0	0	0	0	0	0	0.606967	0	0	0.360503	0	0.829165	0	0.82689	0	0	0	0	0.240529	0.244183	0	0	0.338473	0	0.29988
29724592:Frontotemporal dementia (age at onset)	0	0	0	0	0	0	0	0	0	0	0	0	0	0	0	0	0	0	0	0	0	0	0	0	0	0	0	0	0	0	0	0	0	0	0	0	0	0	0	0	0	0	0	0	0	0	0	0	0
29728651:Major depressive disorder	0	0	0	0	0	0	0	0	0	0	0	0	0	0	0	0	0	0	0	0	0	0	0	0	0	0	0	0	0	0	0	0	0	0	0	0	0	0	0	0	0	0	0	0	0	0	0	0	0
29738550:Circulating odd-numbered chain saturated fatty acid levels (C15:0)	0	0	0	0	0	0	0	0	0	0	0	0	0	0	0	0	0	0	0	0	0	0	0	0	0	0	0	0	0	0	0	0	0	0	0	0	0	0	0	0	0	0	0	0	0	1.25957	1.42952	0	0
29738550:Circulating odd-numbered chain saturated fatty acid levels (C23:0)	0	0	0	2.5096	0	0	0	0	0	0	0	0	0	0	0	0	0	0	0	0	0	0	0	0	0	0	0	0	0	0	0	0	0	2.38009	0	0	0	3.04127	0	0	0	0	2.15875	0	0	0	0	0	0
29739929:Low tan response	0	0	0	0	0	0	0	0	0	0	0	0	0	0	0	0	0	0	0	1.36694	0	0	0	0	0	0	0	0	0	0	1.07036	0	0	0	0	0	0	1.32511	0	0	0	0	0	0.597456	0.681241	0	0.731178	0.678728	0.677845
29739929:Non-melanoma skin cancer	0	0.658577	0	0.295235	0	0	0	0	0	0	0	0	0	0	0	0	0	0	0	1.25634	0.495374	0.459959	0	0	0	0	0	1.1201	0.717027	0.73283	0	0	0	0	1.36749	0	0	0	0	0	1.05898	0.206664	0.327361	0.332713	0.183854	0.96039	0	0.741692	0.181982
29743610:Glioblastoma	0	0	0	0	0	0	0	0	0	0	0	0	0	0	0	0	0	0	0	0	0	0	0	0	0	0	0	0	0	0	0	0	0	0	0	0	0	0	0	0	0	0	0	0	0	0	0	1.36647	0
29743610:Glioma	0	0	0	0	0	0	0	0	0	0	0	0	0	0	0	0	0	0	0	0	0	0	0	0	0	0	0	0	0	0	0	0	0	0	0	0	0	0	0	0	0	0	1.08164	1.0882	0	0	0	1.18488	0
29743610:Non-glioblastoma glioma	0	0	0	0	0	0	0	0	0	0	0	0	0	0	0	0	0	0	0	0	0	0	0	0	0	0	0	0	0	0	0	0	0	0	0	0	0	0	0	0	0	0	0	1.37752	0	0	0	1.4791	0
29752348:White matter hyperintensity volume	0	0	0	0	0	0	0	0	0	0	0	0	0	0	0	0	0	0	0	0	0	0	0	0	0	0	0	0	0	0	0	0	0	3.67978	0	0	0	0	0	0	0	0	0	0	0	1.87189	0	0	0
29760442:Central corneal thickness	0	0	0	0	0	0	0	0	0	0	0	0	0	0	0	0	0	0.372385	0	0	0	0	0	0	0	0	1.02332	0	0	0	0	0	0	0.676076	0	0	0.796905	0	0	0	0	0.296505	0.470851	0.838943	0.577507	0.829	1.08143	0.574447	0.983936
29769521:Heart rate response to exercise	0	0	0	0	0	0	0	0	0	0	0	0	0	0	0	0	0	0	0	0	0	0	0	0	0	0	0	0	0	0	0	0	0	0	0	0	0	0	0	0	0	0	0	0	0	0.533422	0	0	0
29769521:Heart rate response to recovery post exercise	0	0	0	0	0	0	0	0	1.02545	0	0	0	0	0	0	0	0	0	0	0	0	0	0	0	0	0	0	0	0	0	0	0	0	0	0	0	1.43344	0	0	0	0	0	1.25938	0	0.751906	0	0	0	0
29769521:Resting heart rate	0	0	0	0	0	0	0	0	0	0	0	0	0.595061	0	0	0	0	0	0	0	0	0	0	0	0	0	0	0	0	0	0	0	0	0.503321	0	0	0	0	0	0	0	0	0.746034	0.753784	0.873612	1.24509	2.22463	0.870004	0.868736
29771307:Rosacea symptom severity	0	0	0.525035	0	0	0	0	0	0	0	0	0	0.156997	0	0	0	0	0.60511	0	0	0	0	0	0	0	0	0	0	0	0	0	0	0	0.514606	0	0	0.445221	0	0	0.697287	0	0	0.0542946	0	0.211417	0.0542608	0	0	0
29773799:Menarche (age at onset)	1.22002	0	0	0	0	0	0	0	0	0	0	0	0	0	0	0	0	0	0	0	0	0	0	0	0	0	0	0	0	0	0	0	0	0	0	0	0	0	0	0	0	0	0	0	0	0	0	0	0
29773799:Menopause (age at onset)	1.1297	0	0	0.661179	0	0	0	0	0	0	0	0	0	0	0	0	0	0	0	0	0	0.879049	0	0	0	0	0	0	0	0	0	0	1.21804	0	1.21262	0	0	0	0	0	0	0	0.416623	0	0	0	0	0	0
29777097:Alzheimer's disease or family history of Alzheimer's disease	0	1.4754	0	0	0	0	0	0	0	0	0	0	0	0	0	0	0	0	1.12256	1.25666	0	0	0	1.31234	0	0	0	0	0	0	0	0	0	0	2.3257	0	0	0	0	0	0	0	0.507123	1.00877	0.591595	0.507007	0	0	0
29777097:Family history of Alzheimer's disease	0	0	0	0	0	0	0	0	0	0	0	0	0	0	0	0	0	0	2.7185	0	0	0	0	0	0	0	0	0	0	0	0	0	0	0	0	0	0	1.67684	0	0	0	1.86796	0	0	2.76533	2.54344	0	2.75919	2.75703
29777097:Maternal history of Alzheimer's disease	0	0	0	0	0	0	0	0	0	0	0	0	0	0	0	0	0	0	2.25355	0	0	0	0	0	0	0	0	0	0	0	0	0	0	0	0	0	0	0	0	0	0	0	0	0	1.61602	1.50242	0	1.61288	1.61177
29777097:Paternal history of Alzheimer's disease	0	0	0	0	0	0	0	0	0	0	0	0	0	0	0	0	0	0	3.40663	0	0	0	0	0	0	0	0	0	0	0	0	0	0	0	0	0	0	0	0	0	0	0	0	0	2.74243	2.62132	0	2.7391	2.73792
29781551:Axial length or spherical error (univariate decomposition analysis)	0	0	0	0	0	0	0	0	0	0	0	0	0	0	0	0	0	0	0	0	0	0	0	0	0	0	0	0	0	0	0	0	0	0	0	0	0	0	0	0	0	1.83054	0	0	0	0	0	0	0
29782485:Height	0	0	0	0	0	0	0	0	0	0	0	0	0.455446	0	0	0	0	0	0	0	0	0	0	0	0	0	0	0	0	0	0	0	0	0	0	0	0	0	0	0	0	0.344172	0.54675	0.955879	0	0	0	0	0
29785010:Intraocular pressure	0	0.149502	0.233448	1.42832	0	0	0.478409	1.91795	0.599941	0.336566	0.634764	0.690685	0.481059	0	0	0	0.457016	1.70943	0	0	0	0	0	0	0	0.259324	0	0	0	0	0.261219	0	0	1.47474	0	1.76688	1.81929	0.214786	0.379007	0.641457	0	1.71461	1.21389	1.94022	0.252266	1.54443	0.743998	0.630798	0.24867
29785011:Allergic disease (asthma, hay fever or eczema)	0	0	0	0	0	1.46544	0	0	0	0.845786	1.61408	0	0	0	0	0	0	0	0.902408	0	0.825594	0	0	0	0	0	1.2529	1.52361	0	1.94911	0.756279	0	0	0	0	0	0	0	0	0	0	0.451237	0	0.349416	0	0	0	0	0
29785011:Asthma or allergic disease (pleiotropy)	0	0	0	0	0	0	0	0	0	0	0	0	0.519247	0	0	0	0	0	0	1.72936	1.41102	0.720619	0	1.01419	0	0.692478	2.07423	2.48898	1.01419	2.77778	1.3019	1.4788	0	0	0	0	0	0	0	0	2.38901	0	0	0.304845	0	0	0.408669	0	0
29808027:Myopia (age of diagnosis)	0	0.105628	0	0.456194	0	0	0	0	0.125559	0	0.792039	0	0.747014	0	0	0	0	0.211507	0	0	0	0	0	0	0	0	0	0	0	0.392513	0	0	0	0.337571	0	0.319751	0	0	0	0.240836	0	0.144158	0.327857	0.182311	0.45105	0.785385	0.526053	0.447385	0.253567
29808027:Spherical equivalent	0	0	0	1.10571	0	0	0	0	0	0	0	0	0.574806	0	0	0	0	0	0	1.0296	0	0	0	0	0	0	0	0	0	0	0	0	0	0	0	0	0	0	0	0	0	0	0	0	0.417617	0	0	0	0
29808027:Spherical equivalent or myopia (age of diagnosis)	0	0.427628	0	0.615018	0	0	0.203983	0	0.0504226	0.115097	0	0	0.218044	0	0	0	0.390166	1.11635	0.138429	0	0	0	0	0	0	0	0	0	0.225932	0	0	0	0	0.267924	0.239244	0	0	0	0	0.548289	0	0.0144642	0.216425	0.00542751	0.508286	0.118438	0.397799	0.18763	0.186843
29844566:General cognitive ability	0.0499788	0.156053	0.0685892	0.0270352	0.571756	0.088112	0.137569	1.00642	0.152945	0.0282119	0	0.00606489	0.014033	0	0.463557	0	0.0138564	0.194115	0	0.021263	0.00324884	7.56e-05	0	0	0.027113	0.0259199	0	0	0.00245574	0.0120104	0.0265252	0	0	0.160239	0.081244	0.0160509	0	0.00487191	0.467492	1.16124	0	0.38262	0.0361409	3.89e-05	0.570813	0.361136	0.638772	0.105523	0.968878
29844566:Reaction time	0.118625	0.0354275	0.017884	0.168394	0	0.253296	0.105321	0.533032	0.169975	0.45663	0.361162	0.915758	0.372939	0	0.233134	0	0.185309	0.304713	0.132916	0	0.0395617	0.0292839	0	0.28135	0	0.0558356	0	0	0.0207973	0.0717195	0.00174933	0	0.169455	0.295937	0	0.340315	0.365374	0.519804	0.126732	0.0512959	0	0.0148455	0.34818	0.00280365	0.760925	1.07434	0.774103	0.343111	0.592137
29855537:Heavy vaginal discharge	0	0	0	0	0	0	0	0	0	0	0	0	0	0	0	0	0	0	0	0	0	0	0	0	0	0	0	0	0	0	0	0	0	0	0	0	0	0	0	0	0	0	0	0	0	0	0	0	0
29855537:Menstruation quality of life impact (aggressiveness)	0	0	0	0	0	0	0	0	0	0	0	0	0	0	0	0	0	0	0	0	0	0	0	0	0	0	0	0	0	0	0	0	0	0	0	0	0	0	0	0	0	0	0	0	0	0	0	0	0
29855537:Menstruation quality of life impact (dysmenorrhea)	0	0	0	0	0	0	0	0	0	0	0	0	0	0	0	0	0	0	0	0	0	0	0	0	0	0	0	0	0	0	0	0	0	0	0	0	0	0	0	0	0	0	0	0	1.36951	1.25957	1.42952	0	0
29855537:Menstruation quality of life impact (edema)	0	0	0	0	0	0	0	0	2.60879	0	0	0	0	0	0	0	0	0	0	0	0	0	0	0	0	0	0	0	0	0	0	0	0	0	0	0	0	0	0	0	0	0	0	0	0	0	0	0	0
29855537:Menstruation quality of life impact (headache)	0	0	0	0	0	0	0	0	0	0	0	0	0	0	0	0	0	0	0	0	0	0	0	0	0	0	0	0	0	0	0	0	0	0	0	0	0	0	0	0	0	0	0	0	0	0	0	0	1.98484
29855537:Menstruation quality of life impact (loss of concentration)	0	0	0	0	0	0	0	0	0	0	0	0	0	0	0	0	0	0	0	0	0	0	0	0	0	0	0	0	0	0	0	0	0	0	0	0	0	0	0	0	0	0	0	0	0	0	0	0	0
29855537:Vaginal discharge (smell)	0	0	0	0	0	0	0	0	0	0	0	0	0	0	0	0	0	0	0	0	0	0	0	0	0	0	0	0	0	0	0	0	0	0	0	0	0	0	0	0	0	0	0	0	0	0	0	0	0
29855589:Velopharyngeal dysfunction	0.399967	0.599215	0.201823	0.301139	0	0.744415	0	0.607995	0	0.277465	0.871276	1.01758	0.559664	0	0	0	0.740183	0.270587	0.314365	0	0	0	0	0	0	0	0	0	0.441065	0	0	0	0	0	0	0	0	0.759251	0	0	0	0.0731434	0.113091	0.0399715	0	0	0	0	0.0601749
29860282:Cortical amyloid beta load	0	0	0	0	0	0	0	0	0	0	0	0	0	0	0	0	0	0	0	0	0	0	0	0	0	0	0	0	0	0	0	0	0	0	0	0	0	0	0	0	0	0	0	0	0	0.782304	0	0	0
29860282:Hippocampal volume	1.7167	1.22113	0	0	0	2.19255	0	0	0	1.51265	2.34931	1.90416	0	0	0	0	0	0	0	0	0	0	0	0	0	0	0	0	0	0	0	0	0	0	0	0	0	0	0	0	0	0	0	0	0	0	0	0	0
29868124:Body mass index and waist-hip ratio (pleiotropy)	0	0	0	1.58665	0	0	0	0	0	0	0	0	0	0	0	0	0	0	0	0	0	0	0	0	0	0	0	0	0	0	0	0	0	0	0	0	0	0	0	0	0	0	0	0	0	0	0	0	0
29875488:Blood protein levels	0.286433	0.414153	0.44661	0.349402	0.0502818	0.13357	0.254713	0.022266	1.80019	2.8323	0.672779	1.67275	0.605222	1.09838	0.323893	0	0.515149	0.632642	0.542061	0.847497	0.169987	0.313478	0	0.358677	0.116483	0.267621	0.87775	0	0.358677	0.134385	0.700145	0	0.251673	0.172616	0.138616	0.247849	0.270582	0.245188	0.521599	0.0699897	0.0465997	0.560168	0.845877	0.730507	0.127058	0.57841	0.892854	0.0825982	0.244271
29883787:Bone mineral density (total hip)	1.44791	0	0	0	0	0	0	0	0	0	0	0	0	0	0	0	0	0	0	0	0	0	0	0	0	1.14797	0	0	0	0	0	0	0	0.834079	0	0	0	0	0	0	0	0	0	0	0	0	0	0	0
29885931:End-stage renal disease	0	0	0	0	0	0	0	0	0	0	0	0	0	0	0	0	0	0	0	0	0	0	0	0	0	0	0	0	0	0	0	0	0	0	0	0	0	0	0	0	0	0	0	0	0	0	0	0	0
29891935:Glaucoma (primary open-angle)	0	0	0	1.74898	0	0	0.485566	0	1.94641	0	0	0	1.1836	0	0	0	0	1.11451	1.17945	0	0	0	0	0	0	0	0	0	0	0	0	0	0	2.08482	0	0	0	0.701107	0	0	0	1.96728	0.392045	0.172895	0.221983	0.706234	0.547961	1.307	0
29892015:Atrial fibrillation	0.489747	1.0897	2.39334	0.707861	0	0	0.744946	0	0.168732	0.135773	0	0	1.01718	0	0	0	0	0.405186	0.371382	0.225945	0.127147	0	0	0.935764	0.341007	0	0	0	0	0	0.247838	0	0.272884	0.521894	0.269777	0.799072	0.476429	1.21784	1.46171	1.39435	0	0.961929	2.22306	0.643664	1.15056	1.1546	0.472839	0.391049	1.85159
29892016:Prostate cancer	0.422193	0.63982	0.592708	0.368821	0	0	0.633394	0	0.474654	0.266926	1.071	0	0.588295	0	0	0	0.673045	0.5236	0.574774	2.17127	1.13372	0.0863356	0	1.26175	0.61978	1.34762	0.313794	0	1.26175	0.226339	1.3544	0.515712	0	0.0560295	0.500217	0.391518	0.409775	0.389344	0.562175	0.527355	0	0.556065	0.702635	0.338117	0.176727	0.200642	0.222216	0.475834	0.173824
29892016:Prostate cancer (advanced)	0	0	0	0	0	0	1.13827	0	0	0	0	0	0	0	0	0	0	0	1.31304	0	1.22817	0	0	0	0	1.14797	0	0	1.50885	0	0	0	0	0	0	0	0	0	1.30254	0	0	0	0	0.665078	0	0	0	0.749309	0
29892016:Prostate cancer (early onset)	0	0	0	0	0	0	0	0	0	0	0	0	0	0	0	0	0	0	0	0	0	0	0	0	0	0	0	0	0	0	0	0	0	0	0	0	0	0	0	0	0	0	0	0	0	0	0	0	0
29895819:Excessive hairiness	0	0	0	0	0	0	0	0	0	0	0	0	0	0	0	0	0	0	0	0	0	0	0	0	0	0	0	0	0	0	0	0	0	1.7141	0	0	0	0	0	2.20998	0	1.66607	0	0	0	0	0	0	0
29895819:Excessive sweating	0	0	0	0	0	0	0	0	0	0	0	0	0	0	0	0	0	0	0	0	0	0	0	0	0	0	0	0	0	0	0	0	0	0	0	0	0	0	0	0	0	0	0	0	0	0	0	0	0
29895819:Freckles	0	0	0	0	0	0	0	0	0	0	0	0	0	0	0	0	0	0	0	0	0	0	0	0	0	0	0	0	0	0	0	0	0	0	0	0	0	0	0	0	0	0	0	0	0	0	0	0	0
29898447:Erosive tooth wear (severe vs non-severe)	0	0	0	0	0	0	0	0	0	0	0	0	0	0	0	0	0	0	0	0	0	0	0	0	0	0	0	0	0	0	0	0	0	0	0	0.676128	0	0	0	0	0	0	0	0	0	0	0	0	0
29898447:Erosive tooth wear (severe vs none or mild)	0	0	0	0	0	0	0	0	0	0	0	0	0	0	0	0	0	0	0	0	0	0	0	0	0	0	0	0	0	0	0	0	0	0	0	0	0	0	0	0	0	0	0	0	0	0	0	0	0
29899525:Moderate to vigorous physical activity levels	0	0	0	0	0	0	0	0	0	0	0	0	0	0	0	0	0	0	0	0	0	0	0	0	0	0	0	0	1.77938	0	0	0	0	0	0	0	0	0	0	0	0	1.03022	0	0	0	0	0	0	0
29899525:Strenuous sports or other exercises	0	0	0	0	0	0	0	0	0	0	0	0	0	0	0	0	0	0	0	0	0	0	0	0	0	0	0	0	0	0	0	0	0	0	0	0	0	0	0	0	0	0	0	0	0	0	0	0	0
29899525:Vigorous physical activity	0	0	0	0	0	0	0	0	0	0	0	0	0	0	0	0	0	0	0	0	0	0	0	0	0	0	0	0	0	0	0	0	0	0	0	0	0	0	0	0	0	0	1.25973	0	0	1.25957	0	0	0
29912962:Diastolic blood pressure x alcohol consumption (light vs heavy) interaction (2df test)	0	0.6891	0	0.661179	0	0	0.840107	0	0	0	0	0	0	0	0	0	0	0.626699	0	0	0	0	0	0	0	0	0	0	0	0	0	0	0	0	0	0	0	0	0	1.73896	0	0	0.843221	0	0	0	0	0	0
29912962:Diastolic blood pressure x alcohol consumption interaction (2df test)	0.692588	0.33407	0.430532	0.313426	0	0	0.450767	0	0.755055	0	0	0	0	0	0	0	0	0	0	0	0	0	0	0	0	0.457913	0	0	0	0.759033	0	0	0	0	0	0	0	0	0	0.552699	0	0.48996	0.149388	1.47914	0	0.351623	0	0	0
29912962:Mean arterial pressure x alcohol consumption (light vs heavy) interaction (2df test)	0	1.14955	0.720773	1.10571	0	0	0.745293	0	0	0.845786	0	0	1.10691	0	0	0	0	0	0	1.0296	0	0	0	1.08277	1.22363	0.753905	0	0	0	0	0.756279	0	0	0	0	0.992909	0	0	0	1.57893	0	0.451237	1.7857	0.724431	0	0.344965	0	0	0
29912962:Mean arterial pressure x alcohol consumption interaction (2df test)	0	0	0	0	0	0	0	0	0	0	0	0	0	0	0	0	0	0	0	0.812555	0	0	0	0	0	1.07673	0	0	0	0	0	0	0	0	0	1.43368	0.796905	0	0	0	0	0	0.82922	0.47723	0	0	0	0	0
29912962:Pulse pressure x alcohol consumption (light vs heavy) interaction (2df test)	0	0	0	0	0	0	0	0	0	0	0	0	0	0	0	0	0	0	0	0	0	0	0	0	0	0	0	0	0	0	0	0	0	0	0	0	0	0	0	0	0	0	0	0	0	0	0	0	0
29912962:Pulse pressure x alcohol consumption interaction (2df test)	0	0	0.660298	0.518548	0	0	0	0	0	0	0	0	1.62695	0	0	0	0	0	0	0	0	0	0	0	0	0	0	0	0	0	0	0	0	0.866761	0	1.67237	1.70334	0	1.5164	0	0	0.401046	0.300764	0	0	0.300672	0	0	0
29912962:Systolic blood pressure x alcohol consumption (light vs heavy) interaction (2df test)	0	0.600637	0	1.10571	0	0	0	0	0	0	0	0	1.10691	0	0	0	0	0	0	0	0	0	0	1.08277	1.22363	0.753905	0	0	0	0	0.756279	0	0	0	0	0	0	0	0	0.866085	0	0	1.20181	0.724431	0	0	0	0	0
29912962:Systolic blood pressure x alcohol consumption interaction (2df test)	0	0	0.840277	0.638992	0	0	0	0	0.737505	0	0	0	1.0802	0	0	0	0	1.0134	0	0	0	0.470849	0	0	0	0.886405	0	0	0	1.37896	0	0	0	0.518923	0.751746	1.91795	1.25292	0	0	0	0	0.475367	0.987745	1.44231	0	0.143092	0	0	0
29917119:Colorectal cancer	0	0.665376	0	1.91404	0	0	0	0	1.33458	0.917936	0	0	0.638555	0	0	0	0	1.1566	0	1.10564	0	0	0	0	0	0	0	0	0	0	0	0	0	1.05799	0	1.06826	0	1.89675	1.73973	1.69639	0	0	1.33893	2.71296	1.52811	0.397084	2.35771	1.52281	2.99205
29921221:Facial morphology	0	0	0	0	0	0	0	0	0	0	0	0	0	0	0	0	0	0	0	0	0	0	0	0	0	0	0	0	0	0	0	0	0	0	0	0	0	0	0	0	0	0	0	0	0	1.50242	0	0	0
29921221:Forehead morphology	0	0	0	0	0	0	0	0	0	0	0	0	0	0	0	0	0	0	0	0	0	0	0	0	0	0	0	0	0	0	0	0	0	0	0	0	0	0	0	0	0	0	0	0	0	0	0	0	0
29921221:Nose morphology	0	0	0	0	0	0	0	0	0	0	0	0	0	0	0	0	0	0	0	0	0	0	0	0	0	0	0	0	0	0	0	0	0	0	0	0	0	0	0	0	0	0	0	0	0	0	0	0	0
29921221:Upper eyelid morphology	0	0	0	0	0	0	0	0	0	0	0	0	0	0	0	0	0	0	0	0	0	0	0	0	0	0	0	0	0	0	0	0	0	0	0	0	0	0	0	0	0	0	1.08164	0	0	0	0	0	0
29924316:Familial lung adenocarcinoma	0	0	0	0.518548	0	0	0	0	0	0	0	0	0	0	0	0	0	0	0	0	0	0	0	0	0	0	0	0	0	0	0	0	0	0	0	0	0	0	0	0	0	0	0	0	0	0.300672	0	0	0
29924316:Familial lung cancer	0	0	0	0	0	0	0	0	0	0	0	0	0	0	0	0	0	0	0	0	0	0	0	0	0	0	0	0	0	0	0	0	0	0	0	0	0	0	0	0	0	0	0	0	0	0	0	0	0
29924316:Familial squamous cell lung carcinoma	0	0.244447	0	0	0	0	0	0	0.586738	0	0	0	0.227278	0	0	0	0	0.205616	0	0	0	0	0	0	0	0	0	0	0	0	0	0	0	0	0	0.540066	0	0	0	0	0	0.150694	0.237643	0.242161	0	0.237541	0.155353	0.130528	0.312371
29942085:Depressed affect	0	0	0	0	0	0	0.28206	0	0.218352	0	0	0	0.175755	0	0	0	0	0.364754	0	0	0	0	0	0	0	0	0	0	0	0	0	0	0	0.305035	0	0.907358	0	0	0	0	0	0	0.589617	0	0.751461	0.0641941	0.279675	0	0.236338
29942085:Depression	0	0	0	0.353827	0	1.15762	0	0	0	0	0	0	0	0	0	0	0.700997	0.327289	0	0	0	0	0	0	0	0.505355	0	0	0	0	0	0	0	0.28194	0	0	0	0	0	0	0	0	0	0	0.882432	0.406431	0	0.229028	1.33884
29942085:Neuroticism	0	0	0.0652857	0.36239	0	0	0.0726036	0.695313	0.128911	0.262853	0	0	0.0919485	0	0	0	0	0.172668	0	0	0.247402	0.0846274	0	0	0	0.195839	0	0	0	0	0	0	0	0.0544884	0	0.690702	0.178861	0.168248	0.300365	0.114753	0	0.105996	0.48701	0.0503171	0.684985	0.322151	1.09051	0.170419	0.930217
29942085:Worry	0	0.175818	0.24794	0.161083	0	0	0.563965	0	0	0	0	0	0	0	0	0	0.424106	0	0	0	0	0	0	0.506493	1.17012	0	0	0	0	0	0	0	0	0	0	0	0	0	0.364317	0	0	0.0995765	0.0566251	0.553455	0.217997	0.155452	0.487577	0.0839845	1.03563
29942086:Intelligence	0.383568	1.05954	0.404169	0.0199835	0.958604	0.259115	0.662376	0.176732	0.00948403	0.215603	0	0.315767	0.116547	0	0.453319	1.16087	0.560234	0.00371757	0.044851	0.0765543	0.572928	0.309516	0	0.725711	0.144229	0.277332	0.649551	1.02775	0.444729	0.244976	0.279911	0.640424	0.102664	0.0266644	0.100867	0.175775	0	0.174363	0.12182	0.0376204	0	0.172427	0.126805	0.00154388	0.223833	0.0714129	0.291151	0.220689	0.219588
29942513:Mucinous adenocarcinoma in colorectal cancer	0	0	0	0	0	0	0	0	0	0	0	0	0	0	0	0	0	0	0	0	0	0	0	0	0	0	0	0	0	0	0	0	0	1.01747	0	0	0	0	0	0	0	0	0	0	0.930168	0.830823	0	0	0
29953918:Serum folate levels	0	0	0	0	0	0	0	0	0	0	0	0	0	0	0	0	0	0	0	0	0	0	0	0	0	0	0	0	0	0	0	0	0	0	0	0	0	0	1.348	0	0	0	0	0	0	0	0	0	0
29970889:Regular attendance at a gym or sports club	0	0	0	0	0	0	0	2.44339	0	0	0	0	0	0	0	0	0	0	0	0	0	0	0	0	0	0	0	0	0	0	0	0	0	0	0	0	0	0	0	0	0	0	0	0	0	0	0	0	0
29970889:Regular attendance at a pub or social club	0	0	0	0	0	0	0	0	0	0	0	0	0	0	0	0	0	0	0	0	0	0	0	0	0	0	0	0	0	0	0	0	0	0	0	0	0	0	0	0	0	0	0	0	0	0	0	0	0
29970889:Regular attendance at a religious group	0	0	0	0	0	0	0	0	0	0	0	0	0	0	0	0	0	0	0	0	0	0	0	0	0	0	0	0	0	0	0	0	0	0	0	0	0	0	0	0	0	0	0	0	0	0.62435	0.766061	0	0.711871
30012220:QRS duration	0	0	0	0.711668	0	0	0	0	0	0	0	0	0	0	0	0	0	0	0	0	0	0	0	0	0	0	0	0	0	0	0	0	0	0.614111	0	0	1.17464	0	1.04968	0	0	0	0.459102	0	0.540489	0	0.586539	0	0
30013184:Allergic rhinitis	0	0	0	0.76684	0	0	0	0	0	0.613252	0	0	0	0	0	0	0	0.348985	0.664359	0	0	0	0	0	0	1.02992	0.989285	0	0.829967	1.54222	1.03341	0	0	0.636767	0	0	0	0	0	0	0	0	0.19332	0	0	0.437265	0	0.537799	0
30013184:Allergic sensitization	0	0	0	0.902018	0	0	0	0	0	0	0	0	0	0	0	0	0	0	0	0	1.18611	0	0	0	0	0	0	0	0	0	1.10923	0	0	0	0	0	0	0	0	0	0	0	0	0	0	0	0	0	0
30014611:Age at loss of ambulation in Duchenne muscular dystrophy	0	0	0	0	0	0	0	0	0	0	0	0	0.502285	0	0	0	0	0	0	0	0.742764	0	0	0.992934	0	1.26697	0	0	0	0	1.27069	0	0	0	0	0.905219	0.924652	0	0	0	1.36184	0.38584	0	0.291467	0	0.287384	0	0	0
30019117:Adolescent idiopathic scoliosis	0.00952383	0.00145812	0.00149837	0.000132621	0.0289169	0.122516	0.00097064	0.00774087	0.000314032	0.00215306	0.0237933	0.0449993	4.86e-05	0	0.0565168	0.0486288	0.179435	0.0103703	0.000676185	0.00134592	0.0495631	1.84e-05	0.140189	0.0640719	0.0267668	0.178751	0.289118	0.0855093	0.167687	0.0406375	0.00606723	0	3.88e-05	0.0233617	0.00104239	0.0065069	0.00323608	0.281254	0.000579321	0.0743969	0.00851306	0.0184292	0.0118604	0.00027809	0.0631328	0.00159303	0.00497581	0.00474756	0.0195484
30038396:Cognitive performance	0.251492	0.0401673	1.07046	0.67673	0.654934	0	0.830213	0.218568	0.611091	0.284402	0	0.169537	0.0850293	0	0	0.687597	0.0847589	0.143054	0.170184	0	0.0452611	0.106641	0	0.122235	0.409822	0	0.435951	0	0.122235	0	0.205744	0	0.133856	1.16124	0	0.228152	0.241995	0.0897615	0.0612995	0.149264	0.305337	0.0348854	0.121012	0.0121546	1.43049	0.621712	0.412497	0.0596006	0.881176
30038396:Cognitive performance (MTAG)	0.340539	0.663985	0.111771	0.057484	1.5582	0.0576201	0.788535	1.09251	0.172764	1.13937	0.0966256	0.603422	0.155169	0.347009	0.359691	0.943143	0.00340971	0.00389393	0.0240718	0.0552065	0.0129346	0.0514592	0	0.151022	0.0188437	0	0.157202	0.186492	0.0287201	0.0319066	0.0418005	0.0791585	0.00960121	0.106563	0.0331637	0.044401	1.18589	0.0959563	0.187219	0.0445817	0	0.243629	0.159605	0.00184508	1.01241	0.884885	1.27949	0.831531	0.827583
30038396:Educational attainment (MTAG)	0.356562	0.28937	0.183567	0.0855626	0.549399	0.221589	0.0706158	0.287789	0.248259	0.111797	0.0145248	0.275768	0.0226421	1.73418	1.18748	0.398082	0.269968	0.00367904	0.0390576	0.0621827	0.0083602	0.0208107	0	0.232739	0.0121327	0.117545	0.0791778	0.276228	0.0906961	0.0563952	0.0150189	0	0.00118829	0.054397	0.00426178	0.00388159	0.0546491	0.0101204	0.0182346	0.0273549	0.347868	0.000918339	0.0426722	0.00077708	0.90471	0.825379	0.810927	0.243792	1.31233
30038396:Educational attainment (years of education)	0.484004	0.144223	0.00176975	0.0477638	0.466815	0.450267	0.0266091	0.14473	0.0447348	0.176613	0.283147	0.245819	0.0745959	0.356825	2.20146	0.469216	0.0664072	0.0743815	0.111751	0.0538099	0.00767758	0.00442806	0	0.21713	0.0486378	0.0847295	0.11479	0.106254	0.21713	0.0874219	0.0529568	0.120131	0.000454034	0.0514478	0.0213676	0.0758892	0.782227	0.198776	0.0618197	0.0122625	0.160616	0.0108973	0.000135049	0.0246588	1.29896	0.508081	1.01001	0.606332	0.837353
30038396:Highest math class taken	0	0.16117	0.0456568	0.0352203	0	0	0.0197892	0.0965354	0.0618802	0.0109884	0	0.0671771	0.000866855	0	0	0	0	0.0571553	0	0.372929	0.0095219	0.0673488	0	0	0.0742848	0.00544994	0	0	0.0417958	0.127339	0.121785	0.195414	0	0.00506866	0.130527	0.0268693	0.0298117	0.081202	0.0501886	0.536348	0.15415	0.0238015	0.0280731	0.0141756	0.520924	0.555978	0.24985	0.179255	0.0644324
30038396:Highest math class taken (MTAG)	0.171043	0.880152	0.108759	0.0340911	0.0373196	0.302563	0.01587	0.397902	0.1217	0.0794773	0.160407	0.0911111	0.0344309	1.02834	0.276352	0.257762	0.288734	0.00130292	0.12253	0.059277	6.47e-05	0.00196618	0.108734	0.0071497	0.00720882	1.74e-05	0.123307	0.0140378	0.000377088	0.0950825	0.0343097	0.0543204	0.00269586	0.000342288	0.00890732	0.317564	0.158071	0.436519	0.0686211	0.423241	0.00948867	0.0805783	0.0034969	0.0646364	0.238389	0.0594758	0.172052	0.00331645	0.131805
30038396:Self-reported math ability	0.0734481	0.0635195	0.000415791	4.49e-05	0.194112	0	0.026162	0.107028	0.0506556	0.00170659	0.116255	0.0222592	0.00422922	0.773925	0	0.293603	0.722443	0.000764737	0.00290718	0.00797873	0.00639217	0.0354465	0	0	0	0.0107554	0	0	0	0	0.00323633	0.0965879	0.0465087	0.00027845	0.013326	0	0	0.0604979	0.0749816	0.335515	0	0.0018178	0.000570127	0.00174808	0.126829	0.122655	0.0806231	0.00261068	0.255207
30038396:Self-reported math ability (MTAG)	0.18293	0.108236	0.0196234	0.00286091	0.0946749	0.0905217	0.00128651	0.528946	0.0631538	0.00433881	0.527922	0.0630425	0.000306806	0.551942	0.249234	0.732637	0.0766117	3.56e-05	0.00769991	0.0531917	0.0102978	0.0166041	0	0.00259494	0.00766939	0.0535366	0	0.112855	0.0321773	0.0360985	0.095922	0.0445259	0.0137251	0.000531719	0	0.0168595	0.00627244	0.0410041	0.0842071	0.0698564	0.0292322	0.000249257	0.000120895	0.000947793	0.162374	0.125415	0.0876289	0.00458316	0.0749748
30046033:PR interval	0	1.38723	1.02734	0.400489	0	0	0.551528	1.06758	1.48495	0	0	0	0.810166	0	0	0	0	0.372385	0	0	0	0	0	0	0	0.559272	0	0	0	0	0	0	0	1.69015	0	0	0	0	0.685745	1.94888	0	1.0639	1.80245	0.214287	1.49436	2.40014	1.08143	1.4882	1.48603
30048462:Heel bone mineral density	0.561358	0.501442	2.77797	3.96307	1.84237	0.184041	1.7625	1.26942	3.4137	3.11322	1.0885	0.351233	3.62776	0.532438	1.47818	0.176031	0.625022	5.35176	1.02314	0.271768	0.316281	1.4557	0	0.68757	0.791771	0.297996	0.029822	1.22426	0.219276	0.729707	0.416652	0.245146	0.55542	6.33676	0.144801	4.8128	2.80369	0.487884	1.76106	0.894821	0.179419	3.31149	5.29342	2.44348	1.65186	3.1421	2.30338	2.07252	1.83849
30049742:Diffusing capacity of the lung for carbon monoxide traits	0	0	0	0	0	0	0	0	0	0	0	0	1.83995	0	0	0	0	0	0	0	0	0	0	0	0	0	0	0	0	0	0	0	0	0	0	0	0	0	0	0	0	0	0	0	0	0	0	0	0
30054458:Type 2 diabetes	0.663445	0.337872	0	0.733962	0	0	0.831614	0.634727	0.912852	1.45159	0	0.52913	0.164388	0	0.640007	0	0	0.436338	1.18124	0.161979	0.676411	0.606074	0	0.419905	0.556241	1.19631	0.992922	0.449493	0.419905	0	0.332962	0.919704	0.447601	0.341924	0.199015	0.145725	0.154452	0	0.791771	0.745199	0	0.166498	0.574338	0.803082	0.389959	1.31441	0.944387	0.385887	0.569933
30054594:Glaucoma	0	1.02526	1.21497	2.28511	0	0	0	0	1.09768	1.41058	0	1.1045	0.502285	0	0	0	0	0.930889	0	0	0	0	0	0	0	0	0	0	0	0	0	0	0	2.01478	0	1.639	0.924652	0	0	0	0	0	1.04609	1.05673	0	0.61283	0.393336	0.352564	0.351886
30054594:Intraocular pressure	0	0.784977	0.658517	2.48211	0	0	0.170004	0	1.27418	0.49163	0	0	1.49815	0	0	0	0	1.38918	0	0	0	0.189713	0	0	0	0	0	0	0	0	0.17568	0	0	1.61001	0	2.22886	1.12882	0	0.929313	0.513248	0.656457	0.771566	0.769057	0.528296	0.118081	0.319026	0.145535	0.116776	0.116319
30061609:Lung function (FEV1)	1.00283	1.11655	0.699774	2.45766	0	0	1.35038	0	1.19092	0.82367	0	1.17238	1.7154	0	0	0	0.951715	1.63741	0.879857	0	0	0.761253	0	0	0	0	0	0	0	0	0.734938	0	0	0	0	0	0.989542	0	0	0.843808	0	0	0.688968	0.333768	0.812921	0.329412	0.882984	0.398612	0
30061609:Lung function (FEV1/FVC)	1.2879	1.52618	0.960547	2.29421	0	0	0	1.57354	1.60722	1.09587	0	0	1.47989	0	0	0	0	1.41938	0	0	0	0	0	0	0	0	0	0	0	0	0	0	0	0	0	0	1.27378	0	0	0	0	0	1.68602	0.538775	0	0	0	0	0
30061609:Lung function (FVC)	0	0.526831	0.641719	0.983038	0	0	1.25346	0	0.570419	0	0	0	0.984195	0	0	0	0	0.930889	0.81719	0	0	0	0	0	0	0	0	0	0	0	0.675871	0	0	0	0	0	0	0	0	0.78196	0	0	0.612992	0.291467	0.354495	0.287384	0.799026	0.352564	0
30061737:Atrial fibrillation	0.502143	1.50272	1.0668	0.471552	0	0	0.765487	0	0	0	0	0	0.271792	0	0.765029	0	0.203219	0.237634	0.166987	0	0	0.114277	0	0.560391	0.349233	1.14648	0.746753	0	0.955299	0.273188	0.103864	0	0	0.0825538	0	0.468816	0.488671	0.466447	0.670871	0.349314	0	0.710422	1.52137	0.166127	0.624342	0.655747	0.491278	0.619115	0.61728
30067744:Nonsyndromic cleft lip with or without cleft palate	0	0	0	0	0	0	0	0	0	0	0	0	0	0	0	0	0	0	0	0	0	0	0	0	0	0	0	0	0	0	0	0	0	0	0	0	0	0	0	0	0	0	0	0	0	0	0	0	0
30068317:Post bronchodilator FEV1/FVC ratio in smoking	0	0	0	0	0	0	0	0	0	0	0	0	0	0	0	0	0	0	0	0	0	0	0	0	0	0	0	0	0	0	0	0	0	0	0	0	0	0	0	0	0	0	0	1.26653	0	0	0	0	0
30068317:Post bronchodilator percent predicted FEV1 in smoking	0	0	0	0	0	0	0	0	0	0	0	0	0	0	0	0	0	0	0	0	0	0	0	0	0	0	0	0	0	0	0	0	0	0	0	0	0	0	0	0	0	0	0	0	0	0	0	0	0
30070759:Plasma factor VII activating protease levels	0	0	0	0	0	0	0	0	0	0	0	0	0	0	0	0	0	0	0	0	0	0	0	0	0	0	0	0	0	0	0	0	0	0	0	0	0	0	0	0	0	0	0	0	0	0	0	0	0
30072576:Blood protein levels	0.00553608	0.754359	0.0980534	0.399435	0.537512	0.0261934	0.373983	0.311021	1.14984	0.149839	0.050356	0.338951	0.221585	0	0	0	0.198451	0.313282	0.314211	0.0443225	0.20527	0.0965776	0.399033	0.481491	0.233612	0.392606	0.0725423	0.385153	0.121782	0.354597	0.0436294	0.0391685	0.0325006	0.257911	0.36426	0.0721731	0.0395197	0.641103	0.123511	0.0573628	0.173223	0.42387	0.699498	0.607395	0.238694	0.0949153	0.355472	1.19263	0.0849358
30073298:Chronic central serous retinopathy	0	0	0	0	0	0	0	0	0	0	0	0	0	0	0	0	0	0	0	0	0	1.96901	0	0	0	0	0	0	0	0	0	0	0	0	0	0	0	0	0	0	0	0	0	0	0	0	0	0	0
30089514:Progressive supranuclear palsy	0	0	0	0	0	0	0	0	0	0	0	0	0	0	0	0	0	0	0	0	0	0	0	0	0	0	0	0	0	0	0	0	0	1.46484	0	0	0	0	0	0	0	0	1.25973	0	2.43565	2.26459	2.52865	1.36647	1.3654
30093612:Endometrial cancer	0	0	0	0	0	0	0	0	0	0	0	0	0	0	0	0	0	0	0	0	0	0	0	0	0	0	0	0	0	0	0	0	0	0	1.18464	0	0	0	0	0	0	0	0	0	0.474079	0	0	0	0
30093612:Endometrial cancer (endometrioid histology)	0	0	0	0	0	0	0	0	0	0	0	0	0	0	0	0	0	0	0	0	0	0	0	0	0	0	0	0	0	0	0	0	0	0	1.08342	0	0	0	0	0	0	0	0	0	0.400652	0	0	0	0
30102696:Biliary atresia	0	0	0	0	0	0	0	0	0	0	0	0	0	0	0	0	0	0	0	0	0	0	0	0	0	0	0	0	0	0	0	0	0	2.38009	0	0	0	0	0	0	0	0	0	0	0	0	0	0	0
30104761:Colorectal cancer	0	0	0	0	0	0	0	0	0	0	0	0	0	0	0	0	0	0	0	0	0	0	0	0	0	0	0	0	0	0	0	0	0	0	0	0	0	0	0	0	0	0	0	0	0	0	0	0	0
30104761:Coronary artery disease	0.84314	0.450221	0.558745	0.42658	0	0	0	0	0.491231	1.97981	0	0	2.03818	0	0	0	0	0.804804	0	0	0	0	0	0	0	0	0	0	0	0	0	0	0	1.19904	0	1.48783	0.830497	0	0.717761	0	0	0.319316	1.90232	0.513787	0.29067	0.230086	0.326194	0.614043	0.612936
30104761:Glaucoma	0	0	0	1.32138	0	0	0	0	1.4124	1.65209	0	0	0	0	0	0	0	2.26811	0	0	0	0	0	0	0	0	0	0	0	0	0	0	0	1.20406	0	0	0	0	0	0	0	0	1.00837	0	0	1.00823	1.17019	1.10989	0
30108127:Body mass index	0.285359	0.0354525	0	0.349253	0.209255	0.203782	1.9469	0.313421	1.19193	0.944039	0.590295	0.741595	0.00967621	0	0.765523	0	0.424042	0.184385	0.185064	0.495899	0.133931	0.0452896	0	0.0635179	0	0.187395	0.115239	0	0	0	0.0954368	0.247522	0	0.320949	0	0.122564	0.273511	0.0427514	0.17823	0.296359	0	0.0971366	0.264793	0.00196311	0.598264	0.0330005	0.557826	0.203449	0.771488
30108155:Triglyceride levels	0	0	0	0	0	0	0	0	0	0	0	0	0	0	0	0	0	0	0	0	0	0	0	1.77938	0	0	0	0	0	0	0	0	0	0	0	0	0	0	0	0	0	0	0	0	0	0	0	0	0
30111768:Blood protein levels	0	0	0	0	0	0	0	0	0	0	0	0	0	0	0	0	0	0	0	0	0	0	0	0	0	0	0	0	0	0	0	0	0	0	0	0	0	0	0	0	0	0	0	0	0	1.25957	1.42952	0	0
30113228:Bronchopulmonary dysplasia in preterm infants	0	0	0	0	0	0	0	0	0	0	0	0	0	0	0	0	0	0	0	0	0	0	0	0	0	1.93333	0	0	0	0	0	0	0	0	0	0	0	0	0	0	0	0	0	0	0	0	0	0	0
30120083:Disrupted circadian rhythm (low relative amplitude of rest-activity cycles)	0	0	0	0	0	0	0	0	0	0	0	0	0	0	0	0	0	0	0	0	0	0	0	0	0	0	0	0	0	0	0	0	0	0	0	0	0	0	0	0	0	0	0	0	0	0	0	0	0
30120420:Mental composite score	0	0	0	0	0	0	0	0	0	0	0	0	0	0	0	0	0	0	0	0	0	0	0	0	0	0	0	0	0	0	0	0	0	0	0	0	0	0	0	0	0	0	0	0	0	0	0	0	0
30130595:Type 2 diabetes	0	0	0	0	0	0	0	0	1.50699	0	0	0	0	0	0	0	0	0.703139	0	0	0	0	0	0	0	0	0	0	0	0	0	0	0	0.640089	0	0	0	0	0	0	0	0	0.482359	0	0	0	0	0	0
[truncated: 1,222 more rows]
[truncated: 51 more columns]

## Sheet: motif_break_20210515
seqnames	start	end	width	strand	SNP_id	REF	ALT	varType	motifPos	geneSymbol	dataSource	providerName	providerId	seqMatch	pctRef	pctAlt	scoreRef	scoreAlt	Refpvalue	Altpvalue	altPos	alleleDiff	effect
chr10	51549496	51549496	1	+	rs10993994	T	C	SNV	c(-6, 4)	ATF1	HOCOMOCOv11-core-B	ATF1_HUMAN.H11MO.0.B	ATF1_HUMAN.H11MO.0.B	tTcccaatgacgtcgaatgcg	0.866949	0.976583	6.6033	7.41165	NA	NA	1	0.808349	strong
chr10	51549496	51549496	1	-	rs10993994	T	C	SNV	c(-4, 6)	ATF7	HOCOMOCOv11-secondary-D	ATF7_HUMAN.H11MO.0.D	ATF7_HUMAN.H11MO.0.D	tTcccaatgacgtcgaatgcg	0.729373	0.849406	12.1244	14.1144	NA	NA	1	1.98996	strong
chr10	51549496	51549496	1	+	rs10993994	T	C	SNV	c(-6, 4)	CREB1	HOCOMOCOv11-core-A	CREB1_HUMAN.H11MO.0.A	CREB1_HUMAN.H11MO.0.A	tTcccaatgacgtcgaatgcg	0.858554	0.971945	7.61733	8.59988	NA	NA	1	0.982549	strong
chr10	51549496	51549496	1	+	rs10993994	T	C	SNV	c(-6, 6)	CREB3	HOCOMOCOv11-secondary-D	CREB3_HUMAN.H11MO.0.D	CREB3_HUMAN.H11MO.0.D	catTcccaatgacgtcgaatgcgtg	0.757007	0.891844	10.842	12.7418	NA	NA	1	1.89985	strong
chr10	51549496	51549496	1	+	rs10993994	T	C	SNV	c(-6, 4)	CREM	HOCOMOCOv11-core-C	CREM_HUMAN.H11MO.0.C	CREM_HUMAN.H11MO.0.C	tTcccaatgacgtcgaatgcg	0.792163	0.912725	7.7251	8.87387	NA	NA	1	1.14877	strong
chr10	51549496	51549496	1	+	rs10993994	T	C	SNV	c(-4, 4)	CST6	JASPAR_CORE	CST6	MA0286.1	cccaatgacgtcgaatg	0.809331	0.992512	8.54397	10.4491	NA	NA	1	1.90515	strong
chr10	51549496	51549496	1	+	rs10993994	T	C	SNV	c(-6, 5)	JDP2	HOCOMOCOv11-secondary-D	JDP2_HUMAN.H11MO.0.D	JDP2_HUMAN.H11MO.0.D	atTcccaatgacgtcgaatgcgt	0.760285	0.871047	11.652	13.3278	NA	NA	1	1.67582	strong
chr10	51549496	51549496	1	+	rs10993994	T	C	SNV	c(-14, -1)	SOX10	jolma2013	Hsapiens-jolma2013-SOX10-3	SOX10	atcatTcccaatgatgtcgaatgcgtggt	0.787975	0.715004	21.4802	19.4943	NA	NA	1	-1.98598	strong
chr10	51549496	51549496	1	+	rs10993994	T	C	SNV	c(-14, -1)	SOX15	jolma2013	Hsapiens-jolma2013-SOX15-2	SOX15	atcatTcccaatgatgtcgaatgcgtggt	0.77762	0.736396	19.0161	18.0116	NA	NA	1	-1.00455	strong
chr10	51549496	51549496	1	+	rs10993994	T	C	SNV	c(-14, -1)	SOX18	jolma2013	Hsapiens-jolma2013-SOX18-2	SOX18	atcatTcccaatgatgtcgaatgcgtggt	0.840642	0.776866	19.351	17.8888	NA	NA	1	-1.46229	strong
chr10	51549496	51549496	1	+	rs10993994	T	C	SNV	c(-15, 1)	SOX2	jolma2013	Hsapiens-jolma2013-SOX2-5	SOX2	ttatcatTcccaatgatgtcgaatgcgtggttg	0.815203	0.76702	18.0386	16.9804	NA	NA	1	-1.05816	strong
chr10	51549496	51549496	1	-	rs10993994	T	C	SNV	c(-15, 1)	SOX8	jolma2013	Hsapiens-jolma2013-SOX8-8	SOX8	ttatcatTcccaatgatgtcgaatgcgtggttg	0.790165	0.71857	20.8846	18.9955	NA	NA	1	-1.88916	strong
chr10	51549496	51549496	1	+	rs10993994	T	C	SNV	c(-15, 1)	SOX9	jolma2013	Hsapiens-jolma2013-SOX9-6	SOX9	ttatcatTcccaatgatgtcgaatgcgtggttg	0.810674	0.737099	20.6422	18.7756	NA	NA	1	-1.86657	strong
chr6	153447516	153447516	1	+	rs13215045	C	T	SNV	c(-6, 1)	HNRNPA0	hPDI	HNRPA0	HNRPA0	tggaaaattcagggg	0.85016	1	4.72453	5.47948	NA	NA	1	0.754955	strong
chr6	153447516	153447516	1	+	rs13215045	C	T	SNV	c(-7, 5)	NFAC1	HOCOMOCOv10	NFAC1_HUMAN.H10MO.S	NFAC1_HUMAN.H10MO.S	aagGttggaaaattcaggggtgtag	0.79726	0.927717	10.8453	12.6008	NA	NA	1	1.75555	strong
chr6	153447516	153447516	1	+	rs13215045	C	T	SNV	c(-14, 9)	ZN136	HOCOMOCOv11-core-C	ZN136_HUMAN.H11MO.0.C	ZN136_HUMAN.H11MO.0.C	aaagaagtgtaaagGttggaaaattcaggggtgtagcagtatatgat	0.621496	0.666008	14.7594	15.7814	NA	NA	1	1.022	strong
chr9	22041998	22041998	1	+	rs17694493	C	G	SNV	c(-7, 4)	ANDR	HOCOMOCOv11-secondary-A	ANDR_HUMAN.H11MO.2.A	ANDR_HUMAN.H11MO.2.A	gtCacactgttctgggaatatgt	0.977393	0.74521	7.77766	5.96857	NA	NA	1	-1.80909	strong
chr9	22041998	22041998	1	-	rs17694493	C	G	SNV	c(-12, 2)	AR	jaspar2016	MA0007.2	MA0007.2	gcagtCacactgttctgggaatatgttag	0.939974	0.76258	10.7561	8.75743	NA	NA	1	-1.99869	strong
chr9	22041998	22041998	1	+	rs17694493	C	G	SNV	c(-13, 4)	ESR1	HOCOMOCOv10	ESR1_HUMAN.H10MO.S	ESR1_HUMAN.H10MO.S	agagcagtCacactgttctgggaatatgttagcca	0.840525	0.737353	8.49508	7.50032	NA	NA	1	-0.994754	strong
chr9	22041998	22041998	1	-	rs17694493	C	G	SNV	c(-8, 3)	GCR	HOCOMOCOv11-secondary-A	GCR_HUMAN.H11MO.1.A	GCR_HUMAN.H11MO.1.A	gtCacactgttctgggaatatgt	0.98568	0.764934	8.66475	6.75681	NA	NA	1	-1.90794	strong
chr9	22041998	22041998	1	-	rs17694493	C	G	SNV	c(-11, 1)	PRGR	HOCOMOCOv10	PRGR_HUMAN.H10MO.C	PRGR_HUMAN.H10MO.C	agtCacactgttctgggaatatgtt	0.926608	0.747768	7.36571	5.97963	NA	NA	1	-1.38609	strong
chr9	22041998	22041998	1	+	rs17694493	C	G	SNV	c(-2, 7)	STA5A	HOCOMOCOv11-core-A	STA5A_HUMAN.H11MO.0.A	STA5A_HUMAN.H11MO.0.A	Cacactgttctgggaatat	0.967898	0.805192	10.9626	9.1303	NA	NA	1	-1.83228	strong
chr9	22041998	22041998	1	+	rs17694493	C	G	SNV	c(-3, 8)	STA5B	HOCOMOCOv11-core-A	STA5B_HUMAN.H11MO.0.A	STA5B_HUMAN.H11MO.0.A	gtCacactgttctgggaatatgt	0.971331	0.812433	9.8609	8.27391	NA	NA	1	-1.58699	strong
chr9	22041998	22041998	1	-	rs17694493	C	G	SNV	c(-7, 11)	STAT1	HOCOMOCOv11-core-A	STAT1_HUMAN.H11MO.0.A	STAT1_HUMAN.H11MO.0.A	gagagcagtCacactgttctgggaatatgttagccaa	0.896215	0.8257	11.2324	10.3761	NA	NA	1	-0.856262	strong
chr9	22041998	22041998	1	-	rs17694493	C	G	SNV	c(-3, 7)	STAT3	HOCOMOCOv10	STAT3_HUMAN.H10MO.A	STAT3_HUMAN.H10MO.A	tCacactgttctgggaatatg	0.960986	0.861419	9.30617	8.35709	NA	NA	1	-0.949085	strong
chr9	22041998	22041998	1	+	rs17694493	C	G	SNV	c(-7, 7)	STAT92E	JASPAR_2014	STAT92E	MA0532.1	gcagtCacactgttctgggaatatgttag	0.912469	0.802332	11.0513	9.73386	NA	NA	1	-1.31742	strong
chr9	22041998	22041998	1	-	rs17694493	C	G	SNV	c(-1, 10)	ZNF75A	jolma2013	Hsapiens-jolma2013-ZNF75A	ZNF75A	gtCacactgttgtgggaatatgt	0.742889	0.854818	11.6631	13.3959	NA	NA	1	1.73275	strong
chr19	51345568	51345568	1	-	rs2659051	C	G	SNV	c(-6, 1)	ARF3	jaspar2018	MA1009.1	MA1009.1	agtccgacataacaa	0.983919	0.81052	10.8108	8.9198	NA	NA	1	-1.89097	strong
chr19	51345568	51345568	1	+	rs2659051	C	G	SNV	c(-10, 4)	CBF2	jaspar2018	MA1217.1	MA1217.1	gatcaGcagtccgacataacaaagataat	0.947527	0.784309	11.638	9.65731	NA	NA	1	-1.98074	strong
chr19	51345568	51345568	1	-	rs2659051	C	G	SNV	c(-5, 2)	DRE1C	jaspar2018	MA0985.1	MA0985.1	agtccgacataacaa	0.967062	0.82891	13.2127	11.3321	NA	NA	1	-1.88065	strong
chr19	51345568	51345568	1	-	rs2659051	C	G	SNV	c(-5, 2)	DREB1E	jaspar2018	MA0978.1	MA0978.1	agtccgacataacaa	0.92583	0.782842	12.1805	10.3032	NA	NA	1	-1.87731	strong
chr19	51345568	51345568	1	+	rs2659051	C	G	SNV	c(-3, 7)	GATA1	HOCOMOCOv11-secondary-A	GATA1_HUMAN.H11MO.1.A	GATA1_HUMAN.H11MO.1.A	aGcagtccgagataacaaaga	0.770073	0.963619	7.87968	9.8343	NA	NA	1	1.95461	strong
chr19	51345568	51345568	1	+	rs2659051	C	G	SNV	c(-3, 7)	GATA2	HOCOMOCOv11-secondary-A	GATA2_HUMAN.H11MO.1.A	GATA2_HUMAN.H11MO.1.A	aGcagtccgagataacaaaga	0.735718	0.975495	6.02802	7.93595	NA	NA	1	1.90794	strong
chr19	51345568	51345568	1	+	rs2659051	C	G	SNV	c(-3, 7)	GATA3	HOCOMOCOv11-core-A	GATA3_HUMAN.H11MO.0.A	GATA3_HUMAN.H11MO.0.A	aGcagtccgagataacaaaga	0.765755	0.984715	6.53967	8.37082	NA	NA	1	1.83115	strong
chr19	51345568	51345568	1	+	rs2659051	C	G	SNV	c(-3, 6)	GATA4	HOCOMOCOv11-core-A	GATA4_HUMAN.H11MO.0.A	GATA4_HUMAN.H11MO.0.A	Gcagtccgagataacaaag	0.753687	0.955411	7.33518	9.26966	NA	NA	1	1.93448	strong
chr19	51345568	51345568	1	+	rs2659051	C	G	SNV	c(-5, 11)	GATA5	HOCOMOCOv11-secondary-D	GATA5_HUMAN.H11MO.0.D	GATA5_HUMAN.H11MO.0.D	tggatcaGcagtccgagataacaaagataatat	0.726669	0.947978	5.25061	6.74906	NA	NA	1	1.49845	strong
chr19	51345568	51345568	1	+	rs2659051	C	G	SNV	c(-4, 8)	GATA6	jaspar2018	MA1104.1	MA1104.1	tcaGcagtccgagataacaaagata	0.756619	0.923212	8.27055	10.0588	NA	NA	1	1.78826	strong
chr19	51345568	51345568	1	+	rs2659051	C	G	SNV	c(-3, 8)	IRX2	jolma2013	Hsapiens-jolma2013-IRX2	IRX2	caGcagtccgacataacaaagat	0.946219	0.76528	7.03276	5.74164	NA	NA	1	-1.29112	strong
chr19	51345568	51345568	1	+	rs2659051	C	G	SNV	c(-3, 8)	IRX5	jolma2013	Hsapiens-jolma2013-IRX5	IRX5	caGcagtccgacataacaaagat	0.965897	0.781504	5.71095	4.67937	NA	NA	1	-1.03157	strong
chr19	51345568	51345568	1	-	rs2659051	C	G	SNV	c(-16, 7)	OZF	HOCOMOCOv11-core-C	OZF_HUMAN.H11MO.0.C	OZF_HUMAN.H11MO.0.C	gggcaggtggatcaGcagtccgacataacaaagataatatctctccg	0.663631	0.630625	22.8849	21.7549	NA	NA	1	-1.12993	strong
chr19	51345568	51345568	1	+	rs2659051	C	G	SNV	c(-18, 2)	PAX5	HOCOMOCOv11-core-A	PAX5_HUMAN.H11MO.0.A	PAX5_HUMAN.H11MO.0.A	caggtggatcaGcagtccgagataacaaagataatatctct	0.679326	0.764601	7.0575	7.88612	NA	NA	1	0.828625	strong
chr9	18554773	18554773	1	+	rs34540271	C	T	SNV	c(-5, 12)	AGL25	jaspar2018	MA1200.1	MA1200.1	agaaaataGagaagtttccatatgtctctgcctac	0.853313	0.696078	10.9488	8.99398	NA	NA	1	-1.95484	strong
chr9	18554773	18554773	1	+	rs34540271	C	T	SNV	c(-6, 10)	BATF3	HOCOMOCOv11-core-B	BATF3_HUMAN.H11MO.0.B	BATF3_HUMAN.H11MO.0.B	gaaaataGagaagtttccatatgtctctgccta	0.88387	0.783585	8.5005	7.57112	NA	NA	1	-0.92938	strong
chr9	18554773	18554773	1	+	rs34540271	C	T	SNV	c(-2, 8)	BHA15	HOCOMOCOv10	BHA15_HUMAN.H10MO.D	BHA15_HUMAN.H10MO.D	aGagaagtttccatatgtctc	0.957702	0.867292	13.1541	11.9189	NA	NA	1	-1.23519	strong
chr9	18554773	18554773	1	-	rs34540271	C	T	SNV	c(-6, 1)	DHX36	hPDI	DHX36	DHX36	gaagtttccatatgt	0.983786	0.79459	6.24618	5.09852	NA	NA	1	-1.14767	strong
chr9	18554773	18554773	1	-	rs34540271	C	T	SNV	c(-7, 2)	HIST2H2BE	hPDI	HIST2H2BE	HIST2H2BE	Gagaagtttccatatgtct	0.977074	0.840975	5.92458	5.16963	NA	NA	1	-0.754955	strong
chr9	18554773	18554773	1	-	rs34540271	C	T	SNV	c(-5, 4)	NFAC1	HOCOMOCOv11-secondary-B	NFAC1_HUMAN.H11MO.1.B	NFAC1_HUMAN.H11MO.1.B	Gagaagtttccatatgtct	0.976668	0.78667	9.95189	8.04395	NA	NA	1	-1.90794	strong
chr9	18554773	18554773	1	+	rs34540271	C	T	SNV	c(-5, 4)	NFAT5	jaspar2018	MA0606.1	MA0606.1	Gagaagtttccatatgtct	0.965801	0.818164	8.61861	7.31411	NA	NA	1	-1.3045	strong
chr9	18554773	18554773	1	+	rs34540271	C	T	SNV	c(-5, 4)	NFATC3	jaspar2018	MA0625.1	MA0625.1	Gagaagtttccatatgtct	0.991331	0.804095	7.65992	6.24563	NA	NA	1	-1.41428	strong
chr9	18554773	18554773	1	+	rs34540271	C	T	SNV	c(-1, 9)	OLIG3	HOCOMOCOv11-secondary-D	OLIG3_HUMAN.H11MO.0.D	OLIG3_HUMAN.H11MO.0.D	aGagaagtttccatatgtctc	0.896966	0.837769	11.4458	10.696	NA	NA	1	-0.749786	strong
chr9	18554773	18554773	1	+	rs34540271	C	T	SNV	c(-12, 8)	STB3	jaspar2018	MA0390.1	MA0390.1	agcagaaaataGagaagttttcatatgtctctgcctaccac	0.752908	0.849561	10.3436	11.6301	NA	NA	1	1.28646	strong
chr9	18554773	18554773	1	-	rs34540271	C	T	SNV	c(1, 21)	ZNF8	HOCOMOCOv11-core-C	ZNF8_HUMAN.H11MO.0.C	ZNF8_HUMAN.H11MO.0.C	gagcagaaaataGagaagttttcatatgtctctgcctaccaca	0.642855	0.69595	16.277	17.589	NA	NA	1	1.31204	strong
chr6	41536587	41536587	1	-	rs4714485	T	G	SNV	c(-4, 11)	BARHL2	jolma2013	Hsapiens-jolma2013-BARHL2-3	BARHL2	agaagtCaggcctgttacaggactttaggct	0.907254	0.796278	9.48684	8.35142	NA	NA	1	-1.13542	strong
chr6	41536587	41536587	1	-	rs4714485	T	G	SNV	c(-5, 2)	EIF5A2	hPDI	EIF5A2	EIF5A2	ggcctgtgacaggac	0.813	1	3.66106	4.41602	NA	NA	1	0.754955	strong
chr6	41536587	41536587	1	+	rs4714485	T	G	SNV	c(-2, 5)	MEIS2	jolma2013	Hsapiens-jolma2013-MEIS2-2	MEIS2	ggcctgtgacaggac	0.784629	0.982935	7.99949	9.99145	NA	NA	1	1.99197	strong
chr6	41536587	41536587	1	+	rs4714485	T	G	SNV	c(-3, 7)	MEIS3	HOCOMOCOv11-secondary-D	MEIS3_HUMAN.H11MO.0.D	MEIS3_HUMAN.H11MO.0.D	tCaggcctgtgacaggacttt	0.778719	0.964244	8.3506	10.2962	NA	NA	1	1.94563	strong
chr6	41536587	41536587	1	+	rs4714485	T	G	SNV	c(-7, 16)	ZN136	HOCOMOCOv11-core-C	ZN136_HUMAN.H11MO.0.C	ZN136_HUMAN.H11MO.0.C	ggcgagtcagaagtCaggcctgttacaggactttaggctgaaacaaa	0.69098	0.646882	16.3548	15.3423	NA	NA	1	-1.01248	strong
chr20	49548807	49548807	1	+	rs73909841	T	C	SNV	c(-5, 5)	CEBPZ	HOCOMOCOv11-secondary-D	CEBPZ_HUMAN.H11MO.0.D	CEBPZ_HUMAN.H11MO.0.D	aAtaggggcattggctctctg	0.903217	0.754985	10.5689	8.86167	NA	NA	1	-1.70719	strong
chr20	49548807	49548807	1	+	rs73909841	T	C	SNV	c(1, 14)	NFIA	jolma2013	Hsapiens-jolma2013-NFIA	NFIA	tgccaAtaggggcattggctctctgcaag	0.86584	0.786164	15.912	14.4586	NA	NA	1	-1.4534	strong
chr20	49548807	49548807	1	+	rs73909841	T	C	SNV	c(1, 14)	NFIB	jolma2013	Hsapiens-jolma2013-NFIB	NFIB	tgccaAtaggggcattggctctctgcaag	0.868189	0.784706	15.9905	14.4641	NA	NA	1	-1.52647	strong
chr20	49548807	49548807	1	-	rs73909841	T	C	SNV	c(-7, 6)	NFYC	HOCOMOCOv10	NFYC_HUMAN.H10MO.B	NFYC_HUMAN.H10MO.B	gccaAtaggggcattggctctctgcaa	0.925418	0.7396	7.61916	6.15687	NA	NA	1	-1.46229	strong
chr20	49548807	49548807	1	-	rs73909841	T	C	SNV	c(-2, 21)	ZN490	HOCOMOCOv11-core-C	ZN490_HUMAN.H11MO.0.C	ZN490_HUMAN.H11MO.0.C	aagtgatgttgccaAtaggggcattggctctctgcaagatccttaaa	0.742399	0.684536	21.8299	20.1442	NA	NA	1	-1.68575	strong
chr2	238411293	238411293	1	+	rs74001374	C	T	SNV	c(-26, 2)	AT4G12670	jaspar2018	MA1354.1	MA1354.1	gggaaaggctgaagcccaAacggaacaccctgttttaaaggacacagcctacaaat	0.647177	0.622381	23.0129	22.1467	NA	NA	1	-0.866171	strong
chr2	238411293	238411293	1	+	rs74001374	C	T	SNV	c(-5, 5)	KLF4	jaspar2018	MA0039.3	MA0039.3	aAacggaacaccctgttttaa	0.958631	0.808976	9.57386	8.11132	NA	NA	1	-1.46255	strong
chr2	238411293	238411293	1	-	rs74001374	C	T	SNV	c(-4, 9)	SPI1	jaspar2018	MA0080.4	MA0080.4	cccaAacggaacatcctgttttaaagg	0.700093	0.798075	14.2913	16.2806	NA	NA	1	1.98934	strong
chr2	238411293	238411293	1	-	rs74001374	C	T	SNV	c(-4, 9)	SPIC	jaspar2018	MA0687.1	MA0687.1	cccaAacggaacatcctgttttaaagg	0.762051	0.883671	8.22012	9.49663	NA	NA	1	1.27651	strong
chr10	126697494	126697494	1	-	rs12769682	G	C	SNV	c(-4, 13)	ESRRG	jolma2013	Hsapiens-jolma2013-ESRRG	ESRRG	cctcttccTtatttgaacgtgtttttacctttctc	0.65655	0.74431	13.0578	14.7862	NA	NA	1	1.72833	strong
chr10	126697494	126697494	1	+	rs12769682	G	C	SNV	c(-4, 3)	FIP1L1	hPDI	FIP1L1	FIP1L1	atttgaaggtgtttt	1	0.754069	4.29897	3.30304	NA	NA	1	-0.995928	strong
chr10	126697494	126697494	1	+	rs12769682	G	C	SNV	c(-7, 4)	HSFY1	HOCOMOCOv11-secondary-D	HSFY1_HUMAN.H11MO.0.D	HSFY1_HUMAN.H11MO.0.D	ccTtatttgaacgtgtttttacc	0.847523	0.927123	9.56285	10.4479	NA	NA	1	0.885057	strong
chr10	126697494	126697494	1	-	rs12769682	G	C	SNV	c(-4, 12)	RARA	jolma2013	Hsapiens-jolma2013-RARA-3	RARA	ctcttccTtatttgaacgtgtttttacctttct	0.672301	0.765652	14.1445	16.0876	NA	NA	1	1.9431	strong
chr10	126697494	126697494	1	-	rs12769682	G	C	SNV	c(-4, 13)	RARG	jolma2013	Hsapiens-jolma2013-RARG-5	RARG	cctcttccTtatttgaacgtgtttttacctttctc	0.724271	0.808628	14.9673	16.6886	NA	NA	1	1.72126	strong
chr10	126697494	126697494	1	-	rs12769682	G	C	SNV	c(-4, 15)	RORA	jolma2013	Hsapiens-jolma2013-RORA	RORA	ttcctcttccTtatttgaacgtgtttttacctttctcaa	0.69477	0.776831	16.9523	18.9287	NA	NA	1	1.97644	strong
chr10	126697494	126697494	1	-	rs12769682	G	C	SNV	c(-2, 15)	TP63	jolma2013	Hsapiens-jolma2013-TP63	TP63	cctcttccTtatttgaacgtgtttttacctttctc	0.663778	0.756079	14.4101	16.4057	NA	NA	1	1.99562	strong
chrX	11482634	11482634	1	+	rs17321482	C	T	SNV	c(-13, 2)	ANDR	HOCOMOCOv11-secondary-A	ANDR_HUMAN.H11MO.1.A	ANDR_HUMAN.H11MO.1.A	aaggcaCaggatgttcctgcctgtttataaa	0.961878	0.880022	8.88873	8.15362	NA	NA	1	-0.73511	strong
chrX	11482634	11482634	1	+	rs17321482	C	T	SNV	c(-14, 2)	AR	jolma2013	Hsapiens-jolma2013-AR-2	AR	aaaggcaCaggatgttcctgcctgtttataaag	0.971736	0.854417	15.9949	14.0849	NA	NA	1	-1.90998	strong
chrX	11482634	11482634	1	-	rs17321482	C	T	SNV	c(-3, 7)	E2F3	HOCOMOCOv11-core-A	E2F3_HUMAN.H11MO.0.A	E2F3_HUMAN.H11MO.0.A	aCaggatgttcctgcctgttt	0.921775	0.714467	7.19055	5.61912	NA	NA	1	-1.57143	strong
chrX	11482634	11482634	1	+	rs17321482	C	T	SNV	c(-6, 10)	FOXG1	HOCOMOCOv11-secondary-D	FOXG1_HUMAN.H11MO.0.D	FOXG1_HUMAN.H11MO.0.D	aaaggcaCaggatgtttctgcctgtttataaag	0.773439	0.908981	8.11663	9.47039	NA	NA	1	1.35376	strong
chrX	11482634	11482634	1	-	rs17321482	C	T	SNV	c(-13, 1)	GCR	HOCOMOCOv11-core-A	GCR_HUMAN.H11MO.0.A	GCR_HUMAN.H11MO.0.A	aggcaCaggatgttcctgcctgtttataa	0.959387	0.870127	9.50108	8.64178	NA	NA	1	-0.859302	strong
chrX	11482634	11482634	1	+	rs17321482	C	T	SNV	c(-14, 2)	NR3C1	jolma2013	Hsapiens-jolma2013-NR3C1	NR3C1	aaaggcaCaggatgttcctgcctgtttataaag	0.978806	0.864871	16.8362	14.8906	NA	NA	1	-1.9456	strong
chrX	11482634	11482634	1	+	rs17321482	C	T	SNV	c(-14, 2)	NR3C2	jolma2013	Hsapiens-jolma2013-NR3C2	NR3C2	aaaggcaCaggatgttcctgcctgtttataaag	0.98199	0.866958	16.8895	14.9265	NA	NA	1	-1.96303	strong
chrX	11482634	11482634	1	-	rs17321482	C	T	SNV	c(-14, 1)	PRGR	HOCOMOCOv11-core-A	PRGR_HUMAN.H11MO.0.A	PRGR_HUMAN.H11MO.0.A	aaggcaCaggatgttcctgcctgtttataaa	0.946843	0.845853	8.6127	7.73316	NA	NA	1	-0.879546	strong
chr6	11217897	11217897	1	-	rs2018336	T	C	SNV	c(1, 7)	APEX2	hPDI	APEX2	APEX2	taatgatttgccagc	0.986299	0.764803	6.2183	4.87116	NA	NA	1	-1.34713	strong
chr6	11217897	11217897	1	+	rs2018336	T	C	SNV	c(-7, -1)	ATHB-16	jaspar2018	MA0951.1	MA0951.1	taatgatttgccagc	0.9796	0.887388	11.7675	10.6603	NA	NA	1	-1.1072	strong
chr6	11217897	11217897	1	+	rs2018336	T	C	SNV	c(-7, 2)	ATHB4	jaspar2018	MA1406.1	MA1406.1	Gttaatgatttgccagctc	0.962362	0.841247	10.4323	9.13115	NA	NA	1	-1.30112	strong
chr6	11217897	11217897	1	-	rs2018336	T	C	SNV	c(-3, 4)	CNOT6	hPDI	CNOT6	CNOT6	taatgatttgccagc	1	0.755769	6.57844	5.00741	NA	NA	1	-1.57102	strong
chr6	11217897	11217897	1	-	rs2018336	T	C	SNV	c(-7, 2)	HAT1	jaspar2018	MA1024.1	MA1024.1	Gttaatgatttgccagctc	0.983592	0.813383	11.5827	9.59472	NA	NA	1	-1.98797	strong
chr6	11217897	11217897	1	+	rs2018336	T	C	SNV	c(-10, 4)	HNF1A	HOCOMOCOv11-core-C	HNF1A_HUMAN.H11MO.0.C	HNF1A_HUMAN.H11MO.0.C	aagaaGttaatgatttgccagctcacctg	0.887848	0.767367	8.84822	7.69453	NA	NA	1	-1.15369	strong
chr6	11217897	11217897	1	+	rs2018336	T	C	SNV	c(-10, -1)	HNF1B	HOCOMOCOv11-secondary-A	HNF1B_HUMAN.H11MO.1.A	HNF1B_HUMAN.H11MO.1.A	aGttaatgatttgccagctca	1	0.885966	12.1594	10.7836	NA	NA	1	-1.3758	strong
chr6	11217897	11217897	1	+	rs2018336	T	C	SNV	c(-9, 1)	ZFHX3	HOCOMOCOv11-secondary-D	ZFHX3_HUMAN.H11MO.0.D	ZFHX3_HUMAN.H11MO.0.D	aGttaatgatttgccagctca	0.924009	0.771029	7.74064	6.51341	NA	NA	1	-1.22723	strong
chr11	68882926	68882926	1	+	rs3018690	C	T	SNV	c(-9, 5)	DAF-12	JASPAR_2014	DAF-12	MA0538.1	gcacgGagtgtgtttgcggtgtcagggag	0.805754	0.964977	9.62819	11.5029	NA	NA	1	1.8747	strong
chr11	68882926	68882926	1	+	rs3018690	C	T	SNV	c(-4, 6)	FOXA1	jaspar2018	MA0148.1	MA0148.1	gGagtgtgtttgcggtgtcag	0.81663	0.944128	8.63118	9.9608	NA	NA	1	1.32962	strong
chr11	68882926	68882926	1	+	rs3018690	C	T	SNV	c(-4, 7)	FOXM1	HOCOMOCOv11-core-A	FOXM1_HUMAN.H11MO.0.A	FOXM1_HUMAN.H11MO.0.A	cgGagtgtgtttgcggtgtcagg	0.752186	0.949724	5.72453	7.1743	NA	NA	1	1.44977	strong
chr11	68882926	68882926	1	+	rs3018690	C	T	SNV	c(-6, 2)	FOXP1	HOCOMOCOv11-core-A	FOXP1_HUMAN.H11MO.0.A	FOXP1_HUMAN.H11MO.0.A	agtgtgtttgcggtgtc	0.791312	0.962749	5.79512	7.02378	NA	NA	1	1.22866	strong
chr11	68882926	68882926	1	-	rs3018690	C	T	SNV	c(-1, 7)	RUNX2	jolma2013	Hsapiens-jolma2013-RUNX2-3	RUNX2	agtgtgtttgcggtgtc	0.856646	0.948575	8.9352	9.87857	NA	NA	1	0.943379	strong
chr11	68882926	68882926	1	-	rs3018690	C	T	SNV	c(-2, 7)	RUNX3	jolma2013	Hsapiens-jolma2013-RUNX3-2	RUNX3	Gagtgtgtttgcggtgtca	0.844862	0.957402	8.95466	10.1251	NA	NA	1	1.17041	strong
chr11	68882926	68882926	1	+	rs3018690	C	T	SNV	c(-5, 2)	SMAD4	hPDI	SMAD4	SMAD4	gtgtgtttgcggtgt	0.79881	1	5.3571	6.64963	NA	NA	1	1.29254	strong
chr11	68882926	68882926	1	+	rs3018690	C	T	SNV	c(-3, 4)	UBE2V1	hPDI	UBE2V1	UBE2V1	gtgtgtttgcggtgt	0.759312	1	4.09887	5.32609	NA	NA	1	1.22723	strong
chr11	68882926	68882926	1	-	rs3018690	C	T	SNV	c(-7, 12)	ZN547	HOCOMOCOv11-core-C	ZN547_HUMAN.H11MO.0.C	ZN547_HUMAN.H11MO.0.C	agaaggcacgGagtgtgtttgcggtgtcagggagggtgg	0.746213	0.812819	8.92267	9.67323	NA	NA	1	0.750556	strong
chr1	167135941	167135941	1	+	rs4075646	A	T	SNV	c(-1, 8)	RAP1	JASPAR_CORE	RAP1	MA0359.1	Atttcatgcacccatgcaa	0.954207	0.782634	10.0897	8.29259	NA	NA	1	-1.79715	strong
chr4	95544718	95544718	1	-	rs6853490	A	G	SNV	c(-5, 11)	FOXG1	jolma2013	Hsapiens-jolma2013-FOXG1	FOXG1	tacatagGtgtcttttacgactgtttttagatt	0.72758	0.658544	20.0801	18.1812	NA	NA	1	-1.89893	strong
chr4	95544718	95544718	1	-	rs6853490	A	G	SNV	c(-6, 5)	HOXA10	jolma2013	Hsapiens-jolma2013-HOXA10	HOXA10	agGtgtcttttacgactgttttt	0.999001	0.79438	9.40339	7.49355	NA	NA	1	-1.90984	strong
chr4	95544718	95544718	1	-	rs6853490	A	G	SNV	c(-5, 5)	HOXA13	jolma2013	Hsapiens-jolma2013-HOXA13-4	HOXA13	gGtgtcttttacgactgtttt	0.901886	0.778407	11.434	9.87945	NA	NA	1	-1.55458	strong
chr4	95544718	95544718	1	-	rs6853490	A	G	SNV	c(-5, 5)	HOXB13	jolma2013	Hsapiens-jolma2013-HOXB13-2	HOXB13	gGtgtcttttacgactgtttt	0.895625	0.7356	10.9937	9.04412	NA	NA	1	-1.94961	strong
chr4	95544718	95544718	1	-	rs6853490	A	G	SNV	c(-5, 4)	HOXC10	jaspar2018	MA0905.1	MA0905.1	Gtgtcttttacgactgttt	0.998376	0.790553	9.27961	7.36722	NA	NA	1	-1.91239	strong
chr4	95544718	95544718	1	-	rs6853490	A	G	SNV	c(-5, 5)	HOXC11	jolma2013	Hsapiens-jolma2013-HOXC11	HOXC11	gGtgtcttttacgactgtttt	0.997442	0.78252	9.09778	7.16297	NA	NA	1	-1.93481	strong
chr4	95544718	95544718	1	-	rs6853490	A	G	SNV	c(-5, 5)	HOXC12	jolma2013	Hsapiens-jolma2013-HOXC12-2	HOXC12	gGtgtcttttacgactgtttt	0.992289	0.840431	13.0603	11.074	NA	NA	1	-1.98627	strong
chr4	95544718	95544718	1	-	rs6853490	A	G	SNV	c(-5, 5)	HOXC13	jaspar2018	MA0907.1	MA0907.1	gGtgtcttttacgactgtttt	0.898144	0.748111	11.7645	9.81591	NA	NA	1	-1.94855	strong
chr4	95544718	95544718	1	-	rs6853490	A	G	SNV	c(-5, 4)	HOXD11	jaspar2018	MA0908.1	MA0908.1	Gtgtcttttacgactgttt	0.996445	0.837091	10.737	9.03005	NA	NA	1	-1.70698	strong
chr4	95544718	95544718	1	-	rs6853490	A	G	SNV	c(-5, 5)	HOXD12	jaspar2018	MA0873.1	MA0873.1	gGtgtcttttacgactgtttt	0.993553	0.844635	12.7036	10.8079	NA	NA	1	-1.89568	strong
chr4	95544718	95544718	1	-	rs6853490	A	G	SNV	c(-5, 5)	HOXD13	jolma2013	Hsapiens-jolma2013-HOXD13-2	HOXD13	gGtgtcttttacgactgtttt	0.892883	0.749853	11.9319	10.0324	NA	NA	1	-1.8995	strong
chr4	95544718	95544718	1	+	rs6853490	A	G	SNV	c(-5, 5)	HXC11	HOCOMOCOv11-secondary-D	HXC11_HUMAN.H11MO.0.D	HXC11_HUMAN.H11MO.0.D	gGtgtcttttacgactgtttt	0.995482	0.745792	7.06742	5.35151	NA	NA	1	-1.71591	strong
chr4	95544718	95544718	1	+	rs6853490	A	G	SNV	c(-5, 6)	HXC12	HOCOMOCOv11-secondary-D	HXC12_HUMAN.H11MO.0.D	HXC12_HUMAN.H11MO.0.D	agGtgtcttttacgactgttttt	0.99091	0.768917	8.83477	6.89904	NA	NA	1	-1.93572	strong
chr4	95544718	95544718	1	+	rs6853490	A	G	SNV	c(-6, 4)	HXC13	HOCOMOCOv11-secondary-D	HXC13_HUMAN.H11MO.0.D	HXC13_HUMAN.H11MO.0.D	gGtgtcttttacgactgtttt	0.98789	0.789029	8.90539	7.15308	NA	NA	1	-1.75231	strong
chr2	10094526	10094526	1	+	rs73913932	A	G	SNV	c(-18, 5)	ZN436	HOCOMOCOv11-core-C	ZN436_HUMAN.H11MO.0.C	ZN436_HUMAN.H11MO.0.C	tataccctggaggAttgcgtgaaggatccctttttctttctgctgc	0.669608	0.614316	19.0471	17.5022	NA	NA	1	-1.54495	strong
chr5	169172133	169172133	1	+	rs76551843	A	G	SNV	c(-13, 2)	HNF4A	jolma2013	Hsapiens-jolma2013-HNF4A-3	HNF4A	atgagtGgacagtccattagggattgctggt	0.797328	0.750582	15.7809	14.8617	NA	NA	1	-0.919177	strong
chr6	43709785	43709785	1	+	rs9472120	C	T	SNV	c(-14, 2)	ESRRA	jolma2013	Hsapiens-jolma2013-ESRRA-2	ESRRA	aaaagatGatgtaaagtcatcagcacagtacct	0.685855	0.734278	14.6575	15.6797	NA	NA	1	1.02211	strong
chr6	43709785	43709785	1	+	rs9472120	C	T	SNV	c(-14, 2)	ESRRG	jolma2013	Hsapiens-jolma2013-ESRRG-2	ESRRG	aaaagatGatgtaaagtcatcagcacagtacct	0.692875	0.747481	15.7875	17.0263	NA	NA	1	1.23879	strong
chr6	43709785	43709785	1	+	rs9472120	C	T	SNV	c(-3, 7)	NANOG	HOCOMOCOv11-secondary-B	NANOG_HUMAN.H11MO.1.B	NANOG_HUMAN.H11MO.1.B	tGatgtaaagccatcagcaca	0.994714	0.860347	7.32614	6.35725	NA	NA	1	-0.968885	strong
chr6	43709785	43709785	1	+	rs9472120	C	T	SNV	c(-5, 3)	NR2E1	jolma2013	Hsapiens-jolma2013-NR2E1	NR2E1	atgtaaagtcatcagca	0.800011	0.952135	8.22082	9.76197	NA	NA	1	1.54115	strong
chr6	43709785	43709785	1	+	rs9472120	C	T	SNV	c(-11, 3)	SOX10	jolma2013	Hsapiens-jolma2013-SOX10-4	SOX10	aagatGatgtaaagtcatcagcacagtac	0.705857	0.777567	19.6853	21.6823	NA	NA	1	1.99702	strong
chr6	43709785	43709785	1	+	rs9472120	C	T	SNV	c(-12, 4)	SOX7	jolma2013	Hsapiens-jolma2013-SOX7-3	SOX7	aaaagatGatgtaaagtcatcagcacagtacct	0.70033	0.78864	15.5492	17.5007	NA	NA	1	1.95145	strong
chr6	43709785	43709785	1	+	rs9472120	C	T	SNV	c(-12, 4)	SOX9	jolma2013	Hsapiens-jolma2013-SOX9-7	SOX9	aaaagatGatgtaaagtcatcagcacagtacct	0.722872	0.799923	18.7175	20.7068	NA	NA	1	1.98926	strong
chr6	43709785	43709785	1	-	rs9472120	C	T	SNV	c(-5, 7)	WRKY27	jaspar2018	MA1318.1	MA1318.1	gatGatgtaaagtcatcagcacagt	0.72251	0.841272	11.5704	13.4524	NA	NA	1	1.88208	strong
